# Supplementary material for: GQ-DNABERT reveals GQ proximal enhancer–promoter interactions associated with tissue-specific transcription
Source: Nucleic Acids Res. 2025 Oct 14;53(19):gkaf1007. doi: 10.1093/nar/gkaf1007 (PMC12526042; doi:10.1093/nar/gkaf1007)
Supplement: gkaf1007_Supplemental_Files [file gkaf1007_supplemental_files.zip]

Archive with 10 entries (10 files):
- ST_1.xlsx
- ST_2.xlsx
- ST_3.xlsx
- ST_4.xlsx
- ST_5.xlsx
- ST_6.xlsx
- ST_7.xlsx
- ST_8.xlsx
- SupplementaryFigure1.pdf
- SupplementaryFigure2.pdf
