# Supplementary material for: GQ-DNABERT reveals GQ proximal enhancer–promoter interactions associated with tissue-specific transcription
Source: Nucleic Acids Res. 2025 Oct 14;53(19):gkaf1007. doi: 10.1093/nar/gkaf1007 (PMC12526042; doi:10.1093/nar/gkaf1007)
Supplement: gkaf1007_Supplemental_Files [file gkaf1007_supplemental_files.zip › ST_1.xlsx]

## Sheet: index
GQ-DNABERT reveals GQ proximal enhancer-promoter interactions associated with tissue-specific transcription
Dmitry Konovalov, Dmitry Umerenkov, Alan Herbert and Maria Poptsova
Supplementary Table 1. GQ pEP pairs correlated with gene expression in multiome scATAC-seq and scRNA-seq
Sheet	Content
Datasets summary	description of datasets from 10x multiome scATAC-seq + scRNA-seq
R>0.2 ATAC-RNA-seq	GQ pEP pairs, promoters, enhancers in ATAC-seq peaks correlated (>abs(0.2)) with gene expression
enrich GQ EP pairs R>0.2 ATAC-RNA-seq	Enrichment tests for GQ EP pairs with R>0.2 for ATAC-gene expression association
R>0.5 ATAC-RNA-seq	GQ pEP pairs, promoters, enhancers in ATAC-seq peaks correlated (>abs(0.5)) with gene expression
enrich GQ EP pairs R>0.5 ATAC-RNA-seq	Enrichment tests for GQ EP pairs with R>0.5 for ATAC-gene expression association
flanks-1kb R>0.2 ATAC-RNA-seq	GQ pEP pairs, promoters, enhancers in ATAC-seq peaks correlated (>abs(0.2)) with gene expression. Regions extended by 1 kb flanks
Brain	GQ pEP pairs for Brain sample
PBMC (granulocytes removed)	GQ pEP pairs for PBMC (granulocytes removed) sample
Jejunum	GQ pEP pairs for Jejunum sample
Kidney	GQ pEP pairs for Kidney sample
Lymph node	GQ pEP pairs for Lymph node sample
PBMC	GQ pEP pairs for PBMC sample
Brain GO	GO for genes with GQ pEP pairs for Brain sample
PBMC (granulocytes removed) GO	GO for genes with GQ pEP pairs for PBMC (granulocytes removed) sample
Jejunum GO	GO for genes with GQ pEP pairs for Jejunum sample
Kidney GO	GO for genes with GQ pEP pairs for Kidney sample
Lymph node GO	GO for genes with GQ pEP pairs for Lymph node sample
PBMC GO	GO for genes with GQ pEP pairs for PBMC sample

## Sheet: Datasets summary
Short dataset name	Dataset name	Cells	Selected Cell Types	Preservation Method	Anatomical entity	Disease State	Cells or nuclei	Pipeline Version	Link
PBMC	10k Human PBMCs, Multiome v1,0, Chromium Controller	10691	PBMCs	N/A	blood	healthy	Nuclei	v2,0,0	https://www,10xgenomics,com/datasets/10-k-human-pbm-cs-multiome-v-1-0-chromium-controller-1-standard-2-0-0
PBMC (Granulocytes Removed)	PBMC from a Healthy Donor - Granulocytes Removed Through Cell Sorting (10k)	11898	granulocytes, PBMCs	N/A	blood	healthy	Nuclei	v2,0,0	https://www,10xgenomics,com/datasets/pbmc-from-a-healthy-donor-granulocytes-removed-through-cell-sorting-10-k-1-standard-1-0-0
Lymph Node	Flash-Frozen Lymph Node with B Cell Lymphoma (14k sorted nuclei)	14566	N/A	Fresh Frozen	lymph node	small lymphocytic lymphoma	Nuclei	v2,0,0	https://www,10xgenomics,com/datasets/fresh-frozen-lymph-node-with-b-cell-lymphoma-14-k-sorted-nuclei-1-standard-1-0-0
Brain	Flash-Frozen Human Healthy Brain Tissue (3k)	3332	Neurons	Frozen	brain, cerebellum	healthy	Nuclei	v1,0,0	https://www,10xgenomics,com/datasets/frozen-human-healthy-brain-tissue-3-k-1-standard-1-0-0
Jejunum	Human Jejunum Nuclei Isolated with Chromium Nuclei Isolation Kit, SaltyEZ Protocol, and 10x Complex Tissue DP (CT Sorted and CT Unsorted)	10064	N/A	Fresh Frozen	jejunum		Nuclei	Cell Ranger ARC	https://www,10xgenomics,com/datasets/human-jejunum-nuclei-isolated-with-chromium-nuclei-isolation-kit-saltyez-protocol-and-10x-complex-tissue-dp-ct-sorted-and-ct-unsorted-1-standard
Kidney	Human Kidney Cancer Nuclei isolated with Chromium Nuclei Isolation Kit, SaltyEZ Protocol, and 10x Complex Tissue DP (CT Sorted and CT Unsorted)	22772	N/A	Fresh Frozen	kidney	kidney cancer	Nuclei	v2,0,2	https://www,10xgenomics,com/datasets/human-kidney-cancer-nuclei-isolated-with-chromium-nuclei-isolation-kit-saltyez-protocol-and-10x-complex-tissue-dp-ct-sorted-and-ct-unsorted-1-standard

## Sheet: R>0.2 ATAC-RNA-seq 
Total	Transcripts	199138
	Genes	36601
	Pairs	212825
Distribution of GQ and ATAC over promoters and pELS
		Brain	Share	E	O/E	PBMC (granulocytes removed)	Share	E	O/E	Jejunum	Share	E	O/E	Kidney	Share	E	O/E	Lymph node	Share	E	O/E	PBMC	Share	E	O/E
Transcripts	GQ in promoter	107907	0.54			107907	0.54			107907	0.54			107907	0.54			107907	0.54			107907	0.54
Genes		21294	0.58			21294	0.58			21294	0.58			21294	0.58			21294	0.58			21294	0.58
Transcripts	ATAC in promoter	43088	0.22			79006	0.4			37837	0.19			4347	0.02			42671	0.21			75546	0.38
Genes		9838	0.27			15718	0.43			8174	0.22			989	0.03			8909	0.24			15398	0.42
Transcripts	correct* ATAC in promoter	23988	0.12			32342	0.16			14487	0.07			1619	0.01			16743	0.08			24562	0.12
Genes		4615	0.13			5682	0.16			3039	0.08			347	0.01			3065	0.08			4735	0.13
Transcripts	GQ and ATAC in promoter	18432	0.09			24862	0.12			12088	0.06			1291	0.01			13068	0.07			19036	0.1
Genes		3860	0.11			4546	0.12			2560	0.07			282	0.01			2459	0.07			3751	0.1
pELS	pELS	141830				141830				141830				141830				141830				141830
pELS	pELS with ATAC	31729	0.22			61096	0.43			12291	0.09			1443	0.01			32606	0.23			28564	0.2
pELS	pELS with GQ	33559	0.24			33559	0.24			33559	0.24			33559	0.24			33559	0.24			33559	0.24
pELS	pELS with GQ and ATAC	13881	0.1	0.0529333	1.88917	20286	0.14	0.101926	1.37354	6283	0.04	0.020505	1.95074	775	0.01	0.00240735	4.15395	12432	0.09	0.0543964	1.65452	12113	0.09	0.0476532	1.88865
Transcripts	GQ in EP	49468	0.25			49468	0.25			49468	0.25			49468	0.25			49468	0.25			49468	0.25
Genes		12318	0.34			12318	0.34			12318	0.34			12318	0.34			12318	0.34			12318	0.34
pairs		71799	0.34			71799	0.34			71799	0.34			71799	0.34			71799	0.34			71799	0.34
Transcripts	ATAC in EP	17053	0.09			24777	0.12			9696	0.05			1106	0.01			12808	0.06			15851	0.08
Genes		3643	0.1			4672	0.13			2294	0.06			261	0.01			2486	0.07			3514	0.1
pairs		32169	0.15			49453	0.23			13527	0.06			1525	0.01			25270	0.12			22533	0.11
Transcripts	GQ and ATAC in EP	10150	0.05	0.0212724	2.35046	12663	0.06	0.0309076	1.94127	5743	0.03	0.0120951	2.48035	654	0.00328415	0.00137966	0	7207	0.04	0.0159771	2.50359	8516	0.04	0.019773	2.02296
Genes		2636	0.07	0.0334976	2.0897	2894	0.08	0.0429593	1.86223	1526	0.04	0.0210935	1.89632	170	0.00464468	0.00239991	0	1641	0.04	0.0228589	1.74987	2130	0.06	0.0323114	1.85693
Pairs		15434	0.07	0.050993	1.37274	18861	0.09	0.0783909	1.14809	7374	0.03	0.0214425	1.39909	824	0.00387173	0.00241737	0	11200	0.05	0.040057	1.24822	10893	0.05	0.0357184	1.39984
*"Correct" means it’s correlated with the expression of the proximal gene (promoter of the gene overlaps with ATAC peak).

## Sheet: enrich GQ EP pairs R>0.2 ATAC-R
ATAC and GQ in pEP pairs
	Brain		PBMC (Granulocytes removed)		Jejunum		Kidney		Lymph_node		PBMC
	GQ-	GQ+	GQ-	GQ+	GQ-	GQ+	GQ-	GQ+	GQ-	GQ+	GQ-	GQ+
	Observed		Observed		Observed		Observed		Observed		Observed
ATAC-	124291	56365	110434	52938	134873	64425	140325	70975	126956	60599	129386	60906
ATAC+	16735	15434	30592	18861	6153	7374	701	824	14070	11200	11640	10893
	Expected		Expected		Expected		Expected		Expected		Expected
ATAC-	119710	60946.4	108257	55115.4	132062	67235.5	140015	71284.5	124281	63273.9	126095	64197.2
ATAC+	21316.4	10852.6	32769.4	16683.5	8963.51	4563.49	1010.52	514.48	16744.9	8525.13	14931.2	7601.77
	p-value	< 2,2e-16	p-value	< 2,2e-16	p-value	< 2,2e-16	p-value	< 2,2e-16	p-value	< 2,2e-16	p-value	< 2,2e-16
	observed/expected	1.42	observed/expected	1.13	observed/expected	1.62	observed/expected	1.6	observed/expected	1.31	observed/expected	1.43
E GQ and P GQ in ATAC pEP pairs
Transcripts
	Brain		PBMC (Granulocytes removed)		Jejunum		Kidney		Lymph_node		PBMC
	E+	E-	E+	E-	E+	E-	E+	E-	E+	E-	E+	E-
	Observed		Observed		Observed		Observed		Observed		Observed
P+	10150	4063	12663	7891	5743	2679	654	261	7207	3526	8516	4648
P-	137	96207	199	89804	54	102081	12	109630	95	99729	107	97286
	Expected		Expected		Expected		Expected		Expected		Expected
P+	1322.48	12890.5	2391.21	18162.8	441.6	7980.4	5.51	909.49	708.89	10024.1	1026.74	12137.3
P-	8964.52	87379.5	10470.8	79532.2	5355.4	96779.6	660.49	108982	6593.11	93230.9	7596.26	89796.7
	p-value	< 2,2e-16	p-value	< 2,2e-16	p-value	< 2,2e-16	p-value	< 2,2e-16	p-value	< 2,2e-16	p-value	< 2,2e-16
	observed/expected	7.67	observed/expected	5.3	observed/expected	13	observed/expected	118.65	observed/expected	10.17	observed/expected	8.29
Genes
	Brain		PBMC (Granulocytes removed)		Jejunum		Kidney		Lymph_node		PBMC
	E+	E-	E+	E-	E+	E-	E+	E-	E+	E-	E+	E-
	Observed		Observed		Observed		Observed		Observed		Observed
P+	2636	615	2894	1104	1526	483	170	48	1641	507	2130	835
P-	27	20864	41	20103	14	22119	3	23921	20	21974	26	21151
	Expected		Expected		Expected		Expected		Expected		Expected
P+	358.6	2892.4	486.05	3511.95	128.15	1880.85	1.56	216.44	147.79	2000.21	264.79	2700.21
P-	2304.4	18586.6	2448.95	17695	1411.85	20721.2	171.44	23752.6	1513.21	20480.8	1891.21	19285.8
	p-value	< 2,2e-16	p-value	< 2,2e-16	p-value	< 2,2e-16	p-value	< 2,2e-16	p-value	< 2,2e-16	p-value	< 2,2e-16
	observed/expected	7.35	observed/expected	5.95	observed/expected	11.91	observed/expected	108.82	observed/expected	11.1	observed/expected	8.04
Pairs
brain	Brain		PBMC (Granulocytes removed)		Jejunum		Kidney		Lymph_node		PBMC
	E+	E-	E+	E-	E+	E-	E+	E-	E+	E-	E+	E-
	Observed		Observed		Observed		Observed		Observed		Observed
P+	15434	12251	18861	23245	7374	4466	824	459	11200	10729	10893	7966
P-	138	185002	202	170517	54	200931	12	211530	96	190800	108	193858
	Expected		Expected		Expected		Expected		Expected		Expected
P+	2025.66	25659.3	3771.49	38334.5	413.24	11426.8	5.04	1277.96	1163.91	20765.1	974.83	17884.2
P-	13546.3	171594	15291.5	155427	7014.76	193970	830.96	210711	10132.1	180764	10026.2	183940
	p-value	< 2,2e-16	p-value	< 2,2e-16	p-value	< 2,2e-16	p-value	< 2,2e-16	p-value	< 2,2e-16	p-value	< 2,2e-16
	observed/expected	7.62	observed/expected	5	observed/expected	17.84	observed/expected	163.5	observed/expected	9.62	observed/expected	11.17

## Sheet: R>0.5 ATAC-RNA-seq
Total	Transcripts	199138
	Genes	36601
	Pairs	212825
Distribution of GQ and ATAC over promoters and pELS
		Brain	Share	E	O/E	PBMC (granulocytes removed)	Share	E	O/E	Jejunum	Share	E	O/E	Kidney	Share	E	O/E	Lymph node	Share	E	O/E	PBMC	Share	E	O/E
Transcripts	GQ in promoter	107907	0.54			107907	0.54			107907	0.54			107907	0.54			107907	0.54			107907	0.54
Genes		21294	0.58			21294	0.58			21294	0.58			21294	0.58			21294	0.58			21294	0.58
Transcripts	ATAC in promoter	28444	0.14			24655	0.12			2415	0.01			139	0			4874	0.02			20776	0.1
Genes		6814	0.19			5601	0.15			592	0.02			37	0			1275	0.03			4993	0.14
Transcripts	correct* ATAC in promoter	15757	0.08			8510	0.04			1458	0.01			92	0			2597	0.01			5317	0.03
Genes		3090	0.08			1638	0.04			340	0.01			26	0			536	0.01			1190	0.03
Transcripts	GQ and ATAC in promoter	12057	0.06			5838	0.03			1084	0.01			41	0			1777	0.01			3240	0.02
Genes		2578	0.07			1149	0.03			252	0.01			16	0			374	0.01			766	0.02
pELS	pELS	141830				141830				141830				141830				141830				141830
pELS	pELS with ATAC	31729	0.22			61096	0.43			12291	0.09			1443	0.01			32606	0.23			28564	0.2
pELS	pELS with GQ	33559	0.24			33559	0.24			33559	0.24			33559	0.24			33559	0.24			33559	0.24
pELS	pELS with GQ and ATAC	13881	0.1	0.0529333	1.88917	20286	0.14	0.101926	1.37354	6283	0.04	0.020505	1.95074	775	0.01	0.00240735	4.15395	12432	0.09	0.0543964	1.65452	12113	0.09	0.0476532	1.88865
Transcripts	GQ in EP	49468	0.25			49468	0.25			49468	0.25			49468	0.25			49468	0.25			49468	0.25
Genes		12318	0.34			12318	0.34			12318	0.34			12318	0.34			12318	0.34			12318	0.34
pairs		71799	0.34			71799	0.34			71799	0.34			71799	0.34			71799	0.34			71799	0.34
Transcripts	ATAC in EP	11146	0.06			6304	0.03			974	0			50	0			1726	0.01			3205	0.02
Genes		2428	0.07			1262	0.03			246	0.01			17	0			390	0.01			827	0.02
pairs		20821	0.1			12308	0.06			1364	0.01			58	0			3182	0.01			4557	0.02
Transcripts	GQ and ATAC in EP	6626	0.03	0.0139039	2.15768	3054	0.02	0.0078638	2.5433	525	0	0.001215	0	27	0	6.23715e-05	0	966	0	0.00215306	0	1450	0.01	0.00399801	2.50124
Genes		1772	0.05	0.0223256	2.23958	735	0.02	0.0116042	1.72352	149	0	0.00226198	0	11	0	0.000156316	0	242	0.01	0.00358607	2.78857	431	0.01	0.00760431	1.31504
Pairs		10132	0.05	0.0330046	1.51494	4745	0.02	0.0195101	1.02511	731	0	0.00216216	0	33	0	9.19393e-05	0	1503	0.01	0.00504398	1.98256	1889	0.01	0.00722357	1.38436
*"Correct" means it’s correlated with the expression of the proximal gene (promoter of the gene overlaps with ATAC peak).

## Sheet: enrich GQ EP pairs R=0.5 ATAC-R
	Brain		PBMC (Granulocytes removed)		Jejunum		Kidney		Lymph_node		PBMC
	GQ-	GQ+	GQ-	GQ+	GQ-	GQ+	GQ-	GQ+	GQ-	GQ+	GQ-	GQ+
	Observed		Observed		Observed		Observed		Observed		Observed
ATAC-	130337	61667	133463	67054	140393	71068	141001	71766	139347	70296	138358	69910
ATAC+	10689	10132	7563	4745	633	731	25	33	1679	1503	2668	1889
	Expected		Expected		Expected		Expected		Expected		Expected
ATAC-	127229	64774.8	132870	67646.8	140122	71338.8	140988	71779.4	138917	70725.5	138006	70261.6
ATAC+	13796.8	7024.21	8155.75	4152.25	903.84	460.16	38.43	19.57	2108.52	1073.48	3019.64	1537.36
	p-value	< 2,2e-16	p-value	< 2,2e-16	p-value	< 2,2e-16	p-value	0.0003279	p-value	< 2,2e-16	p-value	< 2,2e-16
	observed/expected	1.44	observed/expected	1.14	observed/expected	1.59	observed/expected	1.69	observed/expected	1.4	observed/expected	1.23
E GQ and P GQ in ATAC pEP pairs
Transcripts
	Brain		PBMC (Granulocytes removed)		Jejunum		Kidney		Lymph_node		PBMC
	E+	E-	E+	E-	E+	E-	E+	E-	E+	E-	E+	E-
	Observed		Observed		Observed		Observed		Observed		Observed
P+	6626	2649	3054	1718	525	233	27	6	966	348	1450	737
P-	87	101195	47	105738	8	109791	0	110524	18	109225	26	108344
	Expected		Expected		Expected		Expected		Expected		Expected
P+	563.18	8711.82	133.85	4638.15	3.65	754.35	0.01	32.99	11.7	1302.3	29.2	2157.8
P-	6149.82	95132.2	2967.15	102818	529.35	109270	26.99	110497	972.3	108271	1446.8	106923
	p-value	< 2,2e-16	p-value	< 2,2e-16	p-value	< 2,2e-16	p-value	< 2,2e-16	p-value	< 2,2e-16	p-value	< 2,2e-16
	observed/expected	11.77	observed/expected	22.82	observed/expected	143.66	observed/expected	3350.21	observed/expected	82.6	observed/expected	49.66
Genes
	Brain		PBMC (Granulocytes removed)		Jejunum		Kidney		Lymph_node		PBMC
	E+	E-	E+	E-	E+	E-	E+	E-	E+	E-	E+	E-
	Observed		Observed		Observed		Observed		Observed		Observed
P+	1772	397	735	243	149	46	11	2	242	62	431	167
P-	20	21953	9	23155	2	23945	0	24129	5	23833	7	23537
	Expected		Expected		Expected		Expected		Expected		Expected
P+	161	2008	30.14	947.86	1.22	193.78	0.01	12.99	3.11	300.89	10.85	587.15
P-	1631	20342	713.86	22450.1	149.78	23797.2	10.99	24118	243.89	23594.1	427.15	23116.8
	p-value	< 2,2e-16	p-value	< 2,2e-16	p-value	< 2,2e-16	p-value	< 2,2e-16	p-value	< 2,2e-16	p-value	< 2,2e-16
	observed/expected	11.01	observed/expected	24.39	observed/expected	122.17	observed/expected	1857.08	observed/expected	77.81	observed/expected	39.73
Pairs
brain	Brain		PBMC (Granulocytes removed)		Jejunum		Kidney		Lymph_node		PBMC
	E+	E-	E+	E-	E+	E-	E+	E-	E+	E-	E+	E-
	Observed		Observed		Observed		Observed		Observed		Observed
P+	10132	7706	4745	5009	731	363	33	8	1503	1025	1889	1340
P-	88	194899	48	203023	8	211723	0	212784	18	210279	26	209570
	Expected		Expected		Expected		Expected		Expected		Expected
P+	856.59	16981.4	219.67	9534.33	3.8	1090.2	0.01	40.99	18.07	2509.93	29.05	3199.95
P-	9363.41	185624	4573.33	198498	735.2	210996	32.99	212751	1502.93	208794	1885.95	207710
	p-value	< 2,2e-16	p-value	< 2,2e-16	p-value	< 2,2e-16	p-value	< 2,2e-16	p-value	< 2,2e-16	p-value	< 2,2e-16
	observed/expected	11.83	observed/expected	21.6	observed/expected	192.43	observed/expected	5190.85	observed/expected	83.19	observed/expected	65.02

## Sheet: flanks-1kb R>0.2 ATAC-RNA-seq 
Transcripts	Total	199138
Genes		36601
Transcripts	GQ in promoter	122578	0.62			122578	0.62			122578	0.62			122578	0.62			122578	0.62			122578	0.62
Genes		23345	0.64			23345	0.64			23345	0.64			23345	0.64			23345	0.64			23345	0.64
Transcripts	ATAC in promoter	48520	0.24			85928	0.43			43589	0.22			5177	0.03			46302	0.23			86703	0.44
Genes		11037	0.3			16975	0.46			9128	0.25			1131	0.03			9676	0.26			16989	0.46
Transcripts	correct* ATAC in promoter	25737	0.13			34757	0.17			16660	0.08			1851	0.01			17824	0.09			29368	0.15
Genes		4803	0.13			5952	0.16			3294	0.09			374	0.01			3183	0.09			5192	0.14
Transcripts	GQ and ATAC in promoter	21023	0.11			28256	0.14			14546	0.07			1558	0.01			14813	0.07			23907	0.12
Genes		4109	0.11			4859	0.13			2833	0.08			312	0.01			2609	0.07			4262	0.12
pELS	pELS	141830				141830				141830				141830				141830				141830
pELS	pELS with ATAC	44775	0.32			73162	0.52			32805	0.23			3999	0.03			41353	0.29			65928	0.46
pELS	pELS with GQ	86340	0.61			86340	0.61			86340	0.61			86340	0.61			86340	0.61			86340	0.61
pELS	pELS with GQ and ATAC	35095	0.25	0.192181435511954	1.30085405665757	54062	0.38	0.314022963370755	1.21010258587793	27601	0.19	0.140804287927853	1.34939072379212	3318	0.02	0.0171643452956405	1.16520610926417	31732	0.22	0.177493666169197	1.23948084879988	51406	0.36	0.28297348253338	1.27220401281782
Transcripts	GQ in EP	98427	0.49			98427	0.49			98427	0.49			98427	0.49			98427	0.49			98427	0.49
Genes		19285	0.53			19285	0.53			19285	0.53			19285	0.53			19285	0.53			19285	0.53
pairs		479920	0.71			479920	0.71			479920	0.71			479920	0.71			479920	0.71			479920	0.71
Transcripts	ATAC in EP	22765	0.11			31034	0.16			15658	0.08			1759	0.01			15999	0.08			26519	0.13
Genes		4280	0.12			5304	0.14			3032	0.08			346	0.01			2852	0.08			4686	0.13
pairs		123993	0.18			174856	0.26			74095	0.11			8691	0.01			93824	0.14			127903	0.19
Transcripts	GQ and ATAC in EP	18669	0.09	0.05650327499497	1.59282802648186	25138	0.13	0.077027130955146	1.68771702110651	13375	0.07	0.0388635308531184	1.8011744806348	1443	0.01	0.00436588011052722	2.29048891559975	13224	0.07	0.0397099010166714	1.76278455014561	21532	0.11	0.0658207928658735	1.6712044205264
Genes		3699	0.1	0.0616137312350771	1.62301483769042	4324	0.12	0.0763549603903853	1.57160712789932	2576	0.07	0.0436478582020453	1.60374421296851	283	0.01	0.0049809231325553	2.0076599726344	2334	0.06	0.0410566265145887	1.46139624936501	3821	0.1	0.0674583982634512	1.48239511423709
Pairs		100174	0.15	0.130046439616189	1.15343411509535	133294	0.2	0.183392612853373	1.09055646728751	63467	0.09	0.077712378467829	1.15811665753169	7063	0.01	0.00911530172432555	1.09705638962159	73990	0.11	0.0984045643749995	1.11783432708276	101988	0.15	0.134147329012359	1.11817358649147
*Correct" means it’s correlated with the expression of the proximal gene (promoter of the gene overlaps with ATAC peak).

## Sheet: fisher flank 0 corr 0.7
	Brain		PBMC (Granulocytes removed)		Jejunum		Kidney		Lymph_node		PBMC
	GQ-	GQ+	GQ-	GQ+	GQ-	GQ+	GQ-	GQ+	GQ-	GQ+	GQ-	GQ+
	Observed		Observed		Observed		Observed		Observed		Observed
ATAC-	136708	69509	137503	71455	139876	72893	139914	72910	139684	72708	139179	72549
ATAC+	3206	3402	2411	1456	38	18	0	1	230	203	735	362
	Expected		Expected		Expected		Expected		Expected		Expected
ATAC-	135570	70647.2	137372	71586.2	139877	72891.8	139913	72910.7	139629	72762.7	139193	72535.2
ATAC+	4344.19	2263.81	2542.22	1324.78	36.82	19.18	0.66	0.34	284.66	148.34	721.18	375.82
	p-value	< 2,2e-16	p-value	7.816e-06	p-value	0.8471	p-value	0.7401	p-value	4.019e-08	p-value	0.3956
	observed/expected	1.5	observed/expected	1.1	observed/expected	0.94	observed/expected	2.92	observed/expected	1.37	observed/expected	0.96

## Sheet: Brain
prom_seqnames	prom_start	prom_end	prom_tx_name	prom_gene_id	enh_seqnames	enh_start	enh_end	enh_GQ_start	enh_GQ_width	prom_GQ_start	prom_GQ_width
chr1	1425128	1426327	ENST00000378821	ENSG00000205116	chr1	1425765	1426090	1425821, 1425934, 1426012	33, 44, 34	1425600, 1425821, 1425934, 1426012, 1426139, 1426200	32, 33, 44, 34, 30, 44
chr1	1425128	1426327	ENST00000378821	ENSG00000205116	chr1	1426265	1426419	1426403	36	1425600, 1425821, 1425934, 1426012, 1426139, 1426200	32, 33, 44, 34, 30, 44
chr1	1433861	1435060	ENST00000495558	ENSG00000179403	chr1	1433891	1434173	1434094	73	1434094, 1434281, 1434337, 1434447, 1434681, 1434750, 1434850	73, 36, 24, 26, 23, 34, 40
chr1	1433861	1435060	ENST00000495558	ENSG00000179403	chr1	1434885	1435144	1434850	40	1434094, 1434281, 1434337, 1434447, 1434681, 1434750, 1434850	73, 36, 24, 26, 23, 34, 40
chr1	1434523	1435722	ENST00000338660	ENSG00000179403	chr1	1434885	1435144	1434850	40	1434681, 1434750, 1434850, 1435349, 1435402, 1435634	23, 34, 40, 17, 40, 25
chr1	1434690	1435889	ENST00000476993	ENSG00000179403	chr1	1434885	1435144	1434850	40	1434681, 1434750, 1434850, 1435349, 1435402, 1435634, 1435731, 1435833	23, 34, 40, 17, 40, 25, 27, 23
chr1	1434735	1435934	ENST00000471398	ENSG00000179403	chr1	1434885	1435144	1434850	40	1434750, 1434850, 1435349, 1435402, 1435634, 1435731, 1435833, 1435917	34, 40, 17, 40, 25, 27, 23, 39
chr1	1434735	1435934	ENST00000471398	ENSG00000179403	chr1	1435903	1436067	1435917, 1436057	39, 32	1434750, 1434850, 1435349, 1435402, 1435634, 1435731, 1435833, 1435917	34, 40, 17, 40, 25, 27, 23, 39
chr1	1599314	1600513	ENST00000658591	ENSG00000286989	chr1	1599322	1599543	1599338, 1599521	37, 27	1599338, 1599521, 1599878, 1600005, 1600068, 1600117, 1600189, 1600234, 1600296	37, 27, 78, 43, 31, 32, 26, 35, 35
chr1	1599314	1600513	ENST00000658591	ENSG00000286989	chr1	1599570	1599916	1599878	78	1599338, 1599521, 1599878, 1600005, 1600068, 1600117, 1600189, 1600234, 1600296	37, 27, 78, 43, 31, 32, 26, 35, 35
chr1	1599314	1600513	ENST00000658591	ENSG00000286989	chr1	1600350	1600524	1600520	40	1599338, 1599521, 1599878, 1600005, 1600068, 1600117, 1600189, 1600234, 1600296	37, 27, 78, 43, 31, 32, 26, 35, 35
chr1	2018379	2019578	ENST00000638771	ENSG00000187730	chr1	2019575	2019890	2019584, 2019700	70, 38	2018803, 2018957, 2019186, 2019275, 2019400, 2019498	31, 29, 48, 26, 46, 41
chr1	2018387	2019586	ENST00000639935	ENSG00000187730	chr1	2019575	2019890	2019584, 2019700	70, 38	2018803, 2018957, 2019186, 2019275, 2019400, 2019498, 2019584	31, 29, 48, 26, 46, 41, 70
chr1	2018404	2019603	ENST00000640949	ENSG00000187730	chr1	2019575	2019890	2019584, 2019700	70, 38	2018803, 2018957, 2019186, 2019275, 2019400, 2019498, 2019584	31, 29, 48, 26, 46, 41, 70
chr1	2018484	2019683	ENST00000640030	ENSG00000187730	chr1	2019575	2019890	2019584, 2019700	70, 38	2018803, 2018957, 2019186, 2019275, 2019400, 2019498, 2019584	31, 29, 48, 26, 46, 41, 70
chr1	2072462	2073661	ENST00000400921	ENSG00000067606	chr1	2073501	2073851	2073711	36	2072564, 2072842, 2073026, 2073232, 2073448	52, 38, 25, 32, 39
chr1	2072719	2073918	ENST00000495347	ENSG00000067606	chr1	2073501	2073851	2073711	36	2072842, 2073026, 2073232, 2073448, 2073711	38, 25, 32, 39, 36
chr1	2072719	2073918	ENST00000495347	ENSG00000067606	chr1	2073889	2074182	2073947	39	2072842, 2073026, 2073232, 2073448, 2073711	38, 25, 32, 39, 36
chr1	2072986	2074185	ENST00000461106	ENSG00000067606	chr1	2073501	2073851	2073711	36	2073026, 2073232, 2073448, 2073711, 2073947	25, 32, 39, 36, 39
chr1	2072986	2074185	ENST00000461106	ENSG00000067606	chr1	2073889	2074182	2073947	39	2073026, 2073232, 2073448, 2073711, 2073947	25, 32, 39, 36, 39
chr1	2073688	2074887	ENST00000461465	ENSG00000067606	chr1	2073501	2073851	2073711	36	2073711, 2073947, 2074319, 2074431	36, 39, 25, 19
chr1	2073688	2074887	ENST00000461465	ENSG00000067606	chr1	2073889	2074182	2073947	39	2073711, 2073947, 2074319, 2074431	36, 39, 25, 19
chr1	2073855	2075054	ENST00000470596	ENSG00000067606	chr1	2073889	2074182	2073947	39	2073947, 2074319, 2074431, 2074979	39, 25, 19, 37
chr1	2073855	2075054	ENST00000470596	ENSG00000067606	chr1	2075005	2075312	2074979, 2075131, 2075309	37, 30, 24	2073947, 2074319, 2074431, 2074979	39, 25, 19, 37
chr1	2074244	2075443	ENST00000496325	ENSG00000067606	chr1	2075005	2075312	2074979, 2075131, 2075309	37, 30, 24	2074319, 2074431, 2074979, 2075131, 2075309, 2075378	25, 19, 37, 30, 24, 38
chr1	2466459	2467658	ENST00000449969	ENSG00000149527	chr1	2466806	2467020	2466845, 2466944	34, 34	2466475, 2466560, 2466650, 2466845, 2466944, 2467068, 2467181, 2467310, 2467374, 2467419, 2467462, 2467517	27, 37, 35, 34, 34, 81, 16, 26, 33, 35, 29, 42
chr1	2466459	2467658	ENST00000449969	ENSG00000149527	chr1	2467061	2467245	2467068, 2467181	81, 16	2466475, 2466560, 2466650, 2466845, 2466944, 2467068, 2467181, 2467310, 2467374, 2467419, 2467462, 2467517	27, 37, 35, 34, 34, 81, 16, 26, 33, 35, 29, 42
chr1	3068168	3069367	ENST00000511072	ENSG00000142611	chr1	3067946	3068285	3067987, 3068135, 3068225	37, 56, 50	3068135, 3068225, 3068311, 3068479, 3068603, 3068775, 3068842, 3068979, 3069331	56, 50, 39, 66, 56, 28, 83, 20, 51
chr1	3068168	3069367	ENST00000511072	ENSG00000142611	chr1	3068411	3068566	3068479	66	3068135, 3068225, 3068311, 3068479, 3068603, 3068775, 3068842, 3068979, 3069331	56, 50, 39, 66, 56, 28, 83, 20, 51
chr1	3068168	3069367	ENST00000511072	ENSG00000142611	chr1	3068744	3068979	3068775, 3068842, 3068979	28, 83, 20	3068135, 3068225, 3068311, 3068479, 3068603, 3068775, 3068842, 3068979, 3069331	56, 50, 39, 66, 56, 28, 83, 20, 51
chr1	3068183	3069382	ENST00000607632	ENSG00000142611	chr1	3067946	3068285	3067987, 3068135, 3068225	37, 56, 50	3068135, 3068225, 3068311, 3068479, 3068603, 3068775, 3068842, 3068979, 3069331	56, 50, 39, 66, 56, 28, 83, 20, 51
chr1	3068183	3069382	ENST00000607632	ENSG00000142611	chr1	3068411	3068566	3068479	66	3068135, 3068225, 3068311, 3068479, 3068603, 3068775, 3068842, 3068979, 3069331	56, 50, 39, 66, 56, 28, 83, 20, 51
chr1	3068183	3069382	ENST00000607632	ENSG00000142611	chr1	3068744	3068979	3068775, 3068842, 3068979	28, 83, 20	3068135, 3068225, 3068311, 3068479, 3068603, 3068775, 3068842, 3068979, 3069331	56, 50, 39, 66, 56, 28, 83, 20, 51
chr1	3068197	3069396	ENST00000378391	ENSG00000142611	chr1	3067946	3068285	3067987, 3068135, 3068225	37, 56, 50	3068225, 3068311, 3068479, 3068603, 3068775, 3068842, 3068979, 3069331	50, 39, 66, 56, 28, 83, 20, 51
chr1	3068197	3069396	ENST00000378391	ENSG00000142611	chr1	3068411	3068566	3068479	66	3068225, 3068311, 3068479, 3068603, 3068775, 3068842, 3068979, 3069331	50, 39, 66, 56, 28, 83, 20, 51
chr1	3068197	3069396	ENST00000378391	ENSG00000142611	chr1	3068744	3068979	3068775, 3068842, 3068979	28, 83, 20	3068225, 3068311, 3068479, 3068603, 3068775, 3068842, 3068979, 3069331	50, 39, 66, 56, 28, 83, 20, 51
chr1	3068203	3069402	ENST00000270722	ENSG00000142611	chr1	3067946	3068285	3067987, 3068135, 3068225	37, 56, 50	3068225, 3068311, 3068479, 3068603, 3068775, 3068842, 3068979, 3069331	50, 39, 66, 56, 28, 83, 20, 51
chr1	3068203	3069402	ENST00000270722	ENSG00000142611	chr1	3068411	3068566	3068479	66	3068225, 3068311, 3068479, 3068603, 3068775, 3068842, 3068979, 3069331	50, 39, 66, 56, 28, 83, 20, 51
chr1	3068203	3069402	ENST00000270722	ENSG00000142611	chr1	3068744	3068979	3068775, 3068842, 3068979	28, 83, 20	3068225, 3068311, 3068479, 3068603, 3068775, 3068842, 3068979, 3069331	50, 39, 66, 56, 28, 83, 20, 51
chr1	3068211	3069410	ENST00000514189	ENSG00000142611	chr1	3067946	3068285	3067987, 3068135, 3068225	37, 56, 50	3068225, 3068311, 3068479, 3068603, 3068775, 3068842, 3068979, 3069331	50, 39, 66, 56, 28, 83, 20, 51
chr1	3068211	3069410	ENST00000514189	ENSG00000142611	chr1	3068411	3068566	3068479	66	3068225, 3068311, 3068479, 3068603, 3068775, 3068842, 3068979, 3069331	50, 39, 66, 56, 28, 83, 20, 51
chr1	3068211	3069410	ENST00000514189	ENSG00000142611	chr1	3068744	3068979	3068775, 3068842, 3068979	28, 83, 20	3068225, 3068311, 3068479, 3068603, 3068775, 3068842, 3068979, 3069331	50, 39, 66, 56, 28, 83, 20, 51
chr1	6025013	6026212	ENST00000428161	ENSG00000069424	chr1	6025253	6025591	6025456, 6025517, 6025571	35, 21, 45	6025456, 6025517, 6025571, 6026083	35, 21, 45, 25
chr1	6025013	6026212	ENST00000428161	ENSG00000069424	chr1	6025593	6025855	6025571	45	6025456, 6025517, 6025571, 6026083	35, 21, 45, 25
chr1	6025163	6026362	ENST00000352527	ENSG00000069424	chr1	6025253	6025591	6025456, 6025517, 6025571	35, 21, 45	6025456, 6025517, 6025571, 6026083, 6026247	35, 21, 45, 25, 30
chr1	6025163	6026362	ENST00000352527	ENSG00000069424	chr1	6025593	6025855	6025571	45	6025456, 6025517, 6025571, 6026083, 6026247	35, 21, 45, 25, 30
chr1	6025272	6026471	ENST00000663169	ENSG00000069424	chr1	6025253	6025591	6025456, 6025517, 6025571	35, 21, 45	6025456, 6025517, 6025571, 6026083, 6026247	35, 21, 45, 25, 30
chr1	6025272	6026471	ENST00000663169	ENSG00000069424	chr1	6025593	6025855	6025571	45	6025456, 6025517, 6025571, 6026083, 6026247	35, 21, 45, 25, 30
chr1	6025275	6026474	ENST00000653635	ENSG00000069424	chr1	6025253	6025591	6025456, 6025517, 6025571	35, 21, 45	6025456, 6025517, 6025571, 6026083, 6026247	35, 21, 45, 25, 30
chr1	6025275	6026474	ENST00000653635	ENSG00000069424	chr1	6025593	6025855	6025571	45	6025456, 6025517, 6025571, 6026083, 6026247	35, 21, 45, 25, 30
chr1	6025276	6026475	ENST00000661248	ENSG00000069424	chr1	6025253	6025591	6025456, 6025517, 6025571	35, 21, 45	6025456, 6025517, 6025571, 6026083, 6026247	35, 21, 45, 25, 30
chr1	6025276	6026475	ENST00000661248	ENSG00000069424	chr1	6025593	6025855	6025571	45	6025456, 6025517, 6025571, 6026083, 6026247	35, 21, 45, 25, 30
chr1	6025294	6026493	ENST00000656198	ENSG00000069424	chr1	6025253	6025591	6025456, 6025517, 6025571	35, 21, 45	6025456, 6025517, 6025571, 6026083, 6026247	35, 21, 45, 25, 30
chr1	6025294	6026493	ENST00000656198	ENSG00000069424	chr1	6025593	6025855	6025571	45	6025456, 6025517, 6025571, 6026083, 6026247	35, 21, 45, 25, 30
chr1	6025320	6026519	ENST00000602612	ENSG00000069424	chr1	6025253	6025591	6025456, 6025517, 6025571	35, 21, 45	6025456, 6025517, 6025571, 6026083, 6026247	35, 21, 45, 25, 30
chr1	6025320	6026519	ENST00000602612	ENSG00000069424	chr1	6025593	6025855	6025571	45	6025456, 6025517, 6025571, 6026083, 6026247	35, 21, 45, 25, 30
chr1	6025327	6026526	ENST00000481789	ENSG00000069424	chr1	6025253	6025591	6025456, 6025517, 6025571	35, 21, 45	6025456, 6025517, 6025571, 6026083, 6026247	35, 21, 45, 25, 30
chr1	6025327	6026526	ENST00000481789	ENSG00000069424	chr1	6025593	6025855	6025571	45	6025456, 6025517, 6025571, 6026083, 6026247	35, 21, 45, 25, 30
chr1	6025334	6026533	ENST00000656746	ENSG00000069424	chr1	6025253	6025591	6025456, 6025517, 6025571	35, 21, 45	6025456, 6025517, 6025571, 6026083, 6026247	35, 21, 45, 25, 30
chr1	6025334	6026533	ENST00000656746	ENSG00000069424	chr1	6025593	6025855	6025571	45	6025456, 6025517, 6025571, 6026083, 6026247	35, 21, 45, 25, 30
chr1	6025345	6026544	ENST00000666299	ENSG00000069424	chr1	6025253	6025591	6025456, 6025517, 6025571	35, 21, 45	6025456, 6025517, 6025571, 6026083, 6026247	35, 21, 45, 25, 30
chr1	6025345	6026544	ENST00000666299	ENSG00000069424	chr1	6025593	6025855	6025571	45	6025456, 6025517, 6025571, 6026083, 6026247	35, 21, 45, 25, 30
chr1	6025345	6026544	ENST00000665338	ENSG00000069424	chr1	6025253	6025591	6025456, 6025517, 6025571	35, 21, 45	6025456, 6025517, 6025571, 6026083, 6026247	35, 21, 45, 25, 30
chr1	6025345	6026544	ENST00000665338	ENSG00000069424	chr1	6025593	6025855	6025571	45	6025456, 6025517, 6025571, 6026083, 6026247	35, 21, 45, 25, 30
chr1	6025347	6026546	ENST00000652845	ENSG00000069424	chr1	6025253	6025591	6025456, 6025517, 6025571	35, 21, 45	6025456, 6025517, 6025571, 6026083, 6026247	35, 21, 45, 25, 30
chr1	6025347	6026546	ENST00000652845	ENSG00000069424	chr1	6025593	6025855	6025571	45	6025456, 6025517, 6025571, 6026083, 6026247	35, 21, 45, 25, 30
chr1	6025361	6026560	ENST00000655703	ENSG00000069424	chr1	6025253	6025591	6025456, 6025517, 6025571	35, 21, 45	6025456, 6025517, 6025571, 6026083, 6026247	35, 21, 45, 25, 30
chr1	6025361	6026560	ENST00000655703	ENSG00000069424	chr1	6025593	6025855	6025571	45	6025456, 6025517, 6025571, 6026083, 6026247	35, 21, 45, 25, 30
chr1	6586256	6587455	ENST00000466813	ENSG00000204859	chr1	6587389	6587736	6587418	36	6586305, 6586567, 6586654, 6586917, 6587418	60, 26, 35, 21, 36
chr1	6587687	6588886	ENST00000466941	ENSG00000204859	chr1	6587389	6587736	6587418	36	6588207, 6588662, 6588862	24, 23, 29
chr1	9291894	9293093	ENST00000328089	ENSG00000171621	chr1	9292428	9292656	9292430, 9292552	33, 38	9292344, 9292430, 9292552, 9292664, 9292729, 9292796, 9292951, 9293061	41, 33, 38, 38, 27, 24, 30, 50
chr1	11478155	11479354	ENST00000294484	ENSG00000204624	chr1	11478520	11478700	11478561	37	11478471, 11478561, 11478714, 11478782, 11479076, 11479226, 11479300	31, 37, 40, 106, 31, 34, 39
chr1	11478155	11479354	ENST00000294484	ENSG00000204624	chr1	11478808	11478982	11478782	106	11478471, 11478561, 11478714, 11478782, 11479076, 11479226, 11479300	31, 37, 40, 106, 31, 34, 39
chr1	11478166	11479365	ENST00000423056	ENSG00000204624	chr1	11478520	11478700	11478561	37	11478471, 11478561, 11478714, 11478782, 11479076, 11479226, 11479300	31, 37, 40, 106, 31, 34, 39
chr1	11478166	11479365	ENST00000423056	ENSG00000204624	chr1	11478808	11478982	11478782	106	11478471, 11478561, 11478714, 11478782, 11479076, 11479226, 11479300	31, 37, 40, 106, 31, 34, 39
chr1	12165991	12167190	ENST00000376259	ENSG00000028137	chr1	12167170	12167479	12167259, 12167335, 12167392, 12167457	31, 45, 28, 34	12166789, 12166873, 12166934, 12167035, 12167078	26, 52, 28, 35, 23
chr1	12166003	12167202	ENST00000536782	ENSG00000028137	chr1	12167170	12167479	12167259, 12167335, 12167392, 12167457	31, 45, 28, 34	12166789, 12166873, 12166934, 12167035, 12167078	26, 52, 28, 35, 23
chr1	12166003	12167202	ENST00000492361	ENSG00000028137	chr1	12167170	12167479	12167259, 12167335, 12167392, 12167457	31, 45, 28, 34	12166789, 12166873, 12166934, 12167035, 12167078	26, 52, 28, 35, 23
chr1	14597685	14598884	ENST00000376030	ENSG00000189337	chr1	14597998	14598173	14598162	39	14598162, 14598327, 14598376, 14598410, 14598487, 14598600, 14598768, 14598866	39, 42, 18, 58, 111, 34, 35, 34
chr1	14597685	14598884	ENST00000376030	ENSG00000189337	chr1	14598173	14598398	14598162, 14598327, 14598376	39, 42, 18	14598162, 14598327, 14598376, 14598410, 14598487, 14598600, 14598768, 14598866	39, 42, 18, 58, 111, 34, 35, 34
chr1	14597704	14598903	ENST00000491547	ENSG00000189337	chr1	14597998	14598173	14598162	39	14598162, 14598327, 14598376, 14598410, 14598487, 14598600, 14598768, 14598866	39, 42, 18, 58, 111, 34, 35, 34
chr1	14597704	14598903	ENST00000491547	ENSG00000189337	chr1	14598173	14598398	14598162, 14598327, 14598376	39, 42, 18	14598162, 14598327, 14598376, 14598410, 14598487, 14598600, 14598768, 14598866	39, 42, 18, 58, 111, 34, 35, 34
chr1	14597717	14598916	ENST00000503743	ENSG00000189337	chr1	14597998	14598173	14598162	39	14598162, 14598327, 14598376, 14598410, 14598487, 14598600, 14598768, 14598866	39, 42, 18, 58, 111, 34, 35, 34
chr1	14597717	14598916	ENST00000503743	ENSG00000189337	chr1	14598173	14598398	14598162, 14598327, 14598376	39, 42, 18	14598162, 14598327, 14598376, 14598410, 14598487, 14598600, 14598768, 14598866	39, 42, 18, 58, 111, 34, 35, 34
chr1	15152733	15153932	ENST00000400796	ENSG00000171729	chr1	15152874	15153070	15152990, 15153036, 15153064	45, 19, 45	15152990, 15153036, 15153064, 15153190, 15153436, 15153619, 15153706, 15153765, 15153829	45, 19, 45, 28, 28, 42, 25, 33, 65
chr1	15152733	15153932	ENST00000400796	ENSG00000171729	chr1	15153131	15153317	15153190	28	15152990, 15153036, 15153064, 15153190, 15153436, 15153619, 15153706, 15153765, 15153829	45, 19, 45, 28, 28, 42, 25, 33, 65
chr1	15152733	15153932	ENST00000400796	ENSG00000171729	chr1	15153336	15153494	15153436	28	15152990, 15153036, 15153064, 15153190, 15153436, 15153619, 15153706, 15153765, 15153829	45, 19, 45, 28, 28, 42, 25, 33, 65
chr1	15152747	15153946	ENST00000376008	ENSG00000171729	chr1	15152874	15153070	15152990, 15153036, 15153064	45, 19, 45	15152990, 15153036, 15153064, 15153190, 15153436, 15153619, 15153706, 15153765, 15153829	45, 19, 45, 28, 28, 42, 25, 33, 65
chr1	15152747	15153946	ENST00000376008	ENSG00000171729	chr1	15153131	15153317	15153190	28	15152990, 15153036, 15153064, 15153190, 15153436, 15153619, 15153706, 15153765, 15153829	45, 19, 45, 28, 28, 42, 25, 33, 65
chr1	15152747	15153946	ENST00000376008	ENSG00000171729	chr1	15153336	15153494	15153436	28	15152990, 15153036, 15153064, 15153190, 15153436, 15153619, 15153706, 15153765, 15153829	45, 19, 45, 28, 28, 42, 25, 33, 65
chr1	15152768	15153967	ENST00000434578	ENSG00000171729	chr1	15152874	15153070	15152990, 15153036, 15153064	45, 19, 45	15152990, 15153036, 15153064, 15153190, 15153436, 15153619, 15153706, 15153765, 15153829	45, 19, 45, 28, 28, 42, 25, 33, 65
chr1	15152768	15153967	ENST00000434578	ENSG00000171729	chr1	15153131	15153317	15153190	28	15152990, 15153036, 15153064, 15153190, 15153436, 15153619, 15153706, 15153765, 15153829	45, 19, 45, 28, 28, 42, 25, 33, 65
chr1	15152768	15153967	ENST00000434578	ENSG00000171729	chr1	15153336	15153494	15153436	28	15152990, 15153036, 15153064, 15153190, 15153436, 15153619, 15153706, 15153765, 15153829	45, 19, 45, 28, 28, 42, 25, 33, 65
chr1	15408888	15410087	ENST00000375980	ENSG00000142634	chr1	15409081	15409305	15409267	22	15409267, 15409413, 15409530, 15409633, 15409731, 15409808, 15409840, 15409867, 15410056	22, 17, 25, 31, 24, 31, 21, 37, 34
chr1	15408888	15410087	ENST00000375980	ENSG00000142634	chr1	15410085	15410261	15410056, 15410185	34, 34	15409267, 15409413, 15409530, 15409633, 15409731, 15409808, 15409840, 15409867, 15410056	22, 17, 25, 31, 24, 31, 21, 37, 34
chr1	15409265	15410464	ENST00000445566	ENSG00000142634	chr1	15409081	15409305	15409267	22	15409267, 15409413, 15409530, 15409633, 15409731, 15409808, 15409840, 15409867, 15410056, 15410185, 15410302, 15410339	22, 17, 25, 31, 24, 31, 21, 37, 34, 34, 21, 30
chr1	15409265	15410464	ENST00000445566	ENSG00000142634	chr1	15410085	15410261	15410056, 15410185	34, 34	15409267, 15409413, 15409530, 15409633, 15409731, 15409808, 15409840, 15409867, 15410056, 15410185, 15410302, 15410339	22, 17, 25, 31, 24, 31, 21, 37, 34, 34, 21, 30
chr1	15735258	15736457	ENST00000294454	ENSG00000162461	chr1	15735788	15735958	15735919	31	15735263, 15735919, 15735966, 15736133, 15736357	31, 31, 34, 52, 40
chr1	15735258	15736457	ENST00000294454	ENSG00000162461	chr1	15735979	15736322	15735966, 15736133	34, 52	15735263, 15735919, 15735966, 15736133, 15736357	31, 31, 34, 52, 40
chr1	15757784	15758983	ENST00000483633	ENSG00000162458	chr1	15758542	15758881	15758596, 15758673, 15758726, 15758831, 15758879	55, 17, 48, 42, 18	15757898, 15758377, 15758432, 15758596, 15758673, 15758726, 15758831, 15758879, 15758965	34, 50, 17, 55, 17, 48, 42, 18, 40
chr1	15757793	15758992	ENST00000502739	ENSG00000162458	chr1	15758542	15758881	15758596, 15758673, 15758726, 15758831, 15758879	55, 17, 48, 42, 18	15757898, 15758377, 15758432, 15758596, 15758673, 15758726, 15758831, 15758879, 15758965	34, 50, 17, 55, 17, 48, 42, 18, 40
chr1	15757795	15758994	ENST00000375766	ENSG00000162458	chr1	15758542	15758881	15758596, 15758673, 15758726, 15758831, 15758879	55, 17, 48, 42, 18	15757898, 15758377, 15758432, 15758596, 15758673, 15758726, 15758831, 15758879, 15758965	34, 50, 17, 55, 17, 48, 42, 18, 40
chr1	15757797	15758996	ENST00000431771	ENSG00000162458	chr1	15758542	15758881	15758596, 15758673, 15758726, 15758831, 15758879	55, 17, 48, 42, 18	15757898, 15758377, 15758432, 15758596, 15758673, 15758726, 15758831, 15758879, 15758965	34, 50, 17, 55, 17, 48, 42, 18, 40
chr1	17538698	17539897	ENST00000361221	ENSG00000074964	chr1	17539160	17539493	17539399, 17539475	41, 37	17539399, 17539475, 17539521, 17539597, 17539668, 17539762	41, 37, 50, 28, 25, 74
chr1	17617316	17618515	ENST00000375408	ENSG00000074964	chr1	17618493	17618694	17618461, 17618549	40, 35	17618393, 17618461	35, 40
chr1	18106798	18107997	ENST00000251296	ENSG00000117154	chr1	18107980	18108215	18107951, 18108075	72, 37	18107407, 18107478, 18107717, 18107951	35, 29, 39, 72
chr1	19483403	19484602	ENST00000648702	ENSG00000173436	chr1	19484334	19484591	19484386	39	19484386, 19484595	39, 34
chr1	19644372	19645571	ENST00000425400	ENSG00000158747	chr1	19644475	19644636	19644514, 19644636	29, 33	19644354, 19644514, 19644636, 19644672, 19644741, 19644851, 19644933, 19645075, 19645178, 19645332	71, 29, 33, 35, 45, 34, 31, 38, 27, 19
chr1	19644372	19645571	ENST00000425400	ENSG00000158747	chr1	19644772	19645108	19644741, 19644851, 19644933, 19645075	45, 34, 31, 38	19644354, 19644514, 19644636, 19644672, 19644741, 19644851, 19644933, 19645075, 19645178, 19645332	71, 29, 33, 35, 45, 34, 31, 38, 27, 19
chr1	19644372	19645571	ENST00000618761	ENSG00000158747	chr1	19644475	19644636	19644514, 19644636	29, 33	19644354, 19644514, 19644636, 19644672, 19644741, 19644851, 19644933, 19645075, 19645178, 19645332	71, 29, 33, 35, 45, 34, 31, 38, 27, 19
chr1	19644372	19645571	ENST00000618761	ENSG00000158747	chr1	19644772	19645108	19644741, 19644851, 19644933, 19645075	45, 34, 31, 38	19644354, 19644514, 19644636, 19644672, 19644741, 19644851, 19644933, 19645075, 19645178, 19645332	71, 29, 33, 35, 45, 34, 31, 38, 27, 19
chr1	19644766	19645965	ENST00000439278	ENSG00000158747	chr1	19644772	19645108	19644741, 19644851, 19644933, 19645075	45, 34, 31, 38	19644741, 19644851, 19644933, 19645075, 19645178, 19645332	45, 34, 31, 38, 27, 19
chr1	19644766	19645965	ENST00000439278	ENSG00000158747	chr1	19645895	19646245	19646041	23	19644741, 19644851, 19644933, 19645075, 19645178, 19645332	45, 34, 31, 38, 27, 19
chr1	19644766	19645965	ENST00000615215	ENSG00000158747	chr1	19644772	19645108	19644741, 19644851, 19644933, 19645075	45, 34, 31, 38	19644741, 19644851, 19644933, 19645075, 19645178, 19645332	45, 34, 31, 38, 27, 19
chr1	19644766	19645965	ENST00000615215	ENSG00000158747	chr1	19645895	19646245	19646041	23	19644741, 19644851, 19644933, 19645075, 19645178, 19645332	45, 34, 31, 38, 27, 19
chr1	21508397	21509596	ENST00000468526	ENSG00000162551	chr1	21509593	21509842	21509690	30	21509141, 21509182, 21509220, 21509281, 21509535	16, 25, 18, 80, 47
chr1	21508423	21509622	ENST00000374840	ENSG00000162551	chr1	21509593	21509842	21509690	30	21509141, 21509182, 21509220, 21509281, 21509535	16, 25, 18, 80, 47
chr1	21508426	21509625	ENST00000539907	ENSG00000162551	chr1	21509593	21509842	21509690	30	21509141, 21509182, 21509220, 21509281, 21509535	16, 25, 18, 80, 47
chr1	21508428	21509627	ENST00000540617	ENSG00000162551	chr1	21509593	21509842	21509690	30	21509141, 21509182, 21509220, 21509281, 21509535	16, 25, 18, 80, 47
chr1	22709839	22711038	ENST00000544305	ENSG00000133216	chr1	22710037	22710218	22710104, 22710168	24, 21	22710104, 22710168, 22710219, 22710592, 22710640, 22710672, 22710764, 22710783, 22710884	24, 21, 27, 38, 29, 71, 18, 33, 86
chr1	22709839	22711038	ENST00000544305	ENSG00000133216	chr1	22710327	22710653	22710592, 22710640	38, 29	22710104, 22710168, 22710219, 22710592, 22710640, 22710672, 22710764, 22710783, 22710884	24, 21, 27, 38, 29, 71, 18, 33, 86
chr1	22709965	22711164	ENST00000374630	ENSG00000133216	chr1	22710037	22710218	22710104, 22710168	24, 21	22710104, 22710168, 22710219, 22710592, 22710640, 22710672, 22710764, 22710783, 22710884, 22711054, 22711145	24, 21, 27, 38, 29, 71, 18, 33, 86, 39, 33
chr1	22709965	22711164	ENST00000374630	ENSG00000133216	chr1	22710327	22710653	22710592, 22710640	38, 29	22710104, 22710168, 22710219, 22710592, 22710640, 22710672, 22710764, 22710783, 22710884, 22711054, 22711145	24, 21, 27, 38, 29, 71, 18, 33, 86, 39, 33
chr1	22709965	22711164	ENST00000374630	ENSG00000133216	chr1	22711153	22711348	22711145, 22711197	33, 39	22710104, 22710168, 22710219, 22710592, 22710640, 22710672, 22710764, 22710783, 22710884, 22711054, 22711145	24, 21, 27, 38, 29, 71, 18, 33, 86, 39, 33
chr1	22709965	22711164	ENST00000400191	ENSG00000133216	chr1	22710037	22710218	22710104, 22710168	24, 21	22710104, 22710168, 22710219, 22710592, 22710640, 22710672, 22710764, 22710783, 22710884, 22711054, 22711145	24, 21, 27, 38, 29, 71, 18, 33, 86, 39, 33
chr1	22709965	22711164	ENST00000400191	ENSG00000133216	chr1	22710327	22710653	22710592, 22710640	38, 29	22710104, 22710168, 22710219, 22710592, 22710640, 22710672, 22710764, 22710783, 22710884, 22711054, 22711145	24, 21, 27, 38, 29, 71, 18, 33, 86, 39, 33
chr1	22709965	22711164	ENST00000400191	ENSG00000133216	chr1	22711153	22711348	22711145, 22711197	33, 39	22710104, 22710168, 22710219, 22710592, 22710640, 22710672, 22710764, 22710783, 22710884, 22711054, 22711145	24, 21, 27, 38, 29, 71, 18, 33, 86, 39, 33
chr1	22709970	22711169	ENST00000374632	ENSG00000133216	chr1	22710037	22710218	22710104, 22710168	24, 21	22710104, 22710168, 22710219, 22710592, 22710640, 22710672, 22710764, 22710783, 22710884, 22711054, 22711145	24, 21, 27, 38, 29, 71, 18, 33, 86, 39, 33
chr1	22709970	22711169	ENST00000374632	ENSG00000133216	chr1	22710327	22710653	22710592, 22710640	38, 29	22710104, 22710168, 22710219, 22710592, 22710640, 22710672, 22710764, 22710783, 22710884, 22711054, 22711145	24, 21, 27, 38, 29, 71, 18, 33, 86, 39, 33
chr1	22709970	22711169	ENST00000374632	ENSG00000133216	chr1	22711153	22711348	22711145, 22711197	33, 39	22710104, 22710168, 22710219, 22710592, 22710640, 22710672, 22710764, 22710783, 22710884, 22711054, 22711145	24, 21, 27, 38, 29, 71, 18, 33, 86, 39, 33
chr1	24744382	24745581	ENST00000497755	ENSG00000169504	chr1	24744842	24745075	24744894, 24745059	54, 45	24744894, 24745059, 24745110, 24745222, 24745318, 24745366	54, 45, 22, 58, 31, 50
chr1	24744382	24745581	ENST00000488683	ENSG00000169504	chr1	24744842	24745075	24744894, 24745059	54, 45	24744894, 24745059, 24745110, 24745222, 24745318, 24745366	54, 45, 22, 58, 31, 50
chr1	24744409	24745608	ENST00000489758	ENSG00000169504	chr1	24744842	24745075	24744894, 24745059	54, 45	24744894, 24745059, 24745110, 24745222, 24745318, 24745366	54, 45, 22, 58, 31, 50
chr1	24744447	24745646	ENST00000374379	ENSG00000169504	chr1	24744842	24745075	24744894, 24745059	54, 45	24744894, 24745059, 24745110, 24745222, 24745318, 24745366, 24745646	54, 45, 22, 58, 31, 50, 55
chr1	26020775	26021974	ENST00000374280	ENSG00000158008	chr1	26021937	26022185	26021956, 26022102	19, 44	26021791, 26021884, 26021956	33, 25, 19
chr1	26022189	26023388	ENST00000484339	ENSG00000158008	chr1	26022255	26022437	26022248, 26022335	37, 31	26022248, 26022335, 26022557, 26022752, 26023132, 26023236, 26023303	37, 31, 29, 25, 25, 28, 29
chr1	26022189	26023388	ENST00000484339	ENSG00000158008	chr1	26022500	26022691	26022557	29	26022248, 26022335, 26022557, 26022752, 26023132, 26023236, 26023303	37, 31, 29, 25, 25, 28, 29
chr1	26528761	26529960	ENST00000525525	ENSG00000117676	chr1	26529274	26529543	26529506	38	26529506, 26529597, 26529810, 26529859	38, 98, 30, 33
chr1	26528761	26529960	ENST00000525525	ENSG00000117676	chr1	26529921	26530076	26529982, 26530040	56, 39	26529506, 26529597, 26529810, 26529859	38, 98, 30, 33
chr1	26528761	26529960	ENST00000526040	ENSG00000117676	chr1	26529274	26529543	26529506	38	26529506, 26529597, 26529810, 26529859	38, 98, 30, 33
chr1	26528761	26529960	ENST00000526040	ENSG00000117676	chr1	26529921	26530076	26529982, 26530040	56, 39	26529506, 26529597, 26529810, 26529859	38, 98, 30, 33
chr1	26528761	26529960	ENST00000374168	ENSG00000117676	chr1	26529274	26529543	26529506	38	26529506, 26529597, 26529810, 26529859	38, 98, 30, 33
chr1	26528761	26529960	ENST00000374168	ENSG00000117676	chr1	26529921	26530076	26529982, 26530040	56, 39	26529506, 26529597, 26529810, 26529859	38, 98, 30, 33
chr1	26528775	26529974	ENST00000524436	ENSG00000117676	chr1	26529274	26529543	26529506	38	26529506, 26529597, 26529810, 26529859	38, 98, 30, 33
chr1	26528775	26529974	ENST00000524436	ENSG00000117676	chr1	26529921	26530076	26529982, 26530040	56, 39	26529506, 26529597, 26529810, 26529859	38, 98, 30, 33
chr1	26528778	26529977	ENST00000374166	ENSG00000117676	chr1	26529274	26529543	26529506	38	26529506, 26529597, 26529810, 26529859	38, 98, 30, 33
chr1	26528778	26529977	ENST00000374166	ENSG00000117676	chr1	26529921	26530076	26529982, 26530040	56, 39	26529506, 26529597, 26529810, 26529859	38, 98, 30, 33
chr1	26542112	26543311	ENST00000530003	ENSG00000117676	chr1	26541895	26542192	26541956, 26542002	31, 31	26542368, 26542647	30, 33
chr1	26542112	26543311	ENST00000530003	ENSG00000117676	chr1	26542246	26542593	26542368	30	26542368, 26542647	30, 33
chr1	26542130	26543329	ENST00000366866	ENSG00000117676	chr1	26541895	26542192	26541956, 26542002	31, 31	26542368, 26542647	30, 33
chr1	26542130	26543329	ENST00000366866	ENSG00000117676	chr1	26542246	26542593	26542368	30	26542368, 26542647	30, 33
chr1	26542162	26543361	ENST00000531113	ENSG00000117676	chr1	26541895	26542192	26541956, 26542002	31, 31	26542368, 26542647	30, 33
chr1	26542162	26543361	ENST00000531113	ENSG00000117676	chr1	26542246	26542593	26542368	30	26542368, 26542647	30, 33
chr1	26992692	26993891	ENST00000522111	ENSG00000253368	chr1	26992956	26993236	26993149	42	26993149, 26993673, 26993775, 26993889	42, 35, 57, 41
chr1	26993319	26994518	ENST00000531285	ENSG00000253368	chr1	26993950	26994273	26994021	59	26993673, 26993775, 26993889, 26994021, 26994302, 26994353, 26994407	35, 57, 41, 59, 33, 27, 92
chr1	30717504	30718703	ENST00000414532	ENSG00000186056	chr1	30718134	30718453	30718176, 30718317, 30718402	40, 59, 43	30718031, 30718088, 30718176, 30718317, 30718402, 30718464, 30718525, 30718591, 30718654	21, 43, 40, 59, 43, 32, 27, 21, 71
chr1	30717772	30718971	ENST00000454613	ENSG00000186056	chr1	30718134	30718453	30718176, 30718317, 30718402	40, 59, 43	30718031, 30718088, 30718176, 30718317, 30718402, 30718464, 30718525, 30718591, 30718654	21, 43, 40, 59, 43, 32, 27, 21, 71
chr1	30717782	30718981	ENST00000414763	ENSG00000186056	chr1	30718134	30718453	30718176, 30718317, 30718402	40, 59, 43	30718031, 30718088, 30718176, 30718317, 30718402, 30718464, 30718525, 30718591, 30718654	21, 43, 40, 59, 43, 32, 27, 21, 71
chr1	30718174	30719373	ENST00000649861	ENSG00000186056	chr1	30718134	30718453	30718176, 30718317, 30718402	40, 59, 43	30718176, 30718317, 30718402, 30718464, 30718525, 30718591, 30718654, 30719320	40, 59, 43, 32, 27, 21, 71, 42
chr1	30718174	30719373	ENST00000649861	ENSG00000186056	chr1	30719221	30719547	30719320	42	30718176, 30718317, 30718402, 30718464, 30718525, 30718591, 30718654, 30719320	40, 59, 43, 32, 27, 21, 71, 42
chr1	32740830	32742029	ENST00000401073	ENSG00000162522	chr1	32741557	32741723	32741582, 32741688	79, 31	32741500, 32741582, 32741688, 32741729, 32741880, 32741927	30, 79, 31, 91, 17, 49
chr1	32884994	32886193	ENST00000470166	ENSG00000121905	chr1	32884888	32885188	32884899, 32885015	21, 17	32885015, 32886120	17, 38
chr1	32885082	32886281	ENST00000480118	ENSG00000121905	chr1	32884888	32885188	32884899, 32885015	21, 17	32886120, 32886263	38, 72
chr1	32885462	32886661	ENST00000459874	ENSG00000121905	chr1	32886509	32886855	32886522, 32886612, 32886706, 32886790	57, 52, 38, 54	32886120, 32886263, 32886341, 32886432, 32886522, 32886612	38, 72, 76, 24, 57, 52
chr1	32885491	32886690	ENST00000373467	ENSG00000121905	chr1	32886509	32886855	32886522, 32886612, 32886706, 32886790	57, 52, 38, 54	32886120, 32886263, 32886341, 32886432, 32886522, 32886612	38, 72, 76, 24, 57, 52
chr1	36154579	36155778	ENST00000429533	ENSG00000116871	chr1	36154958	36155294	36155184, 36155238	30, 32	36155184, 36155238, 36155327, 36155767	30, 32, 32, 28
chr1	36154965	36156164	ENST00000316156	ENSG00000116871	chr1	36154958	36155294	36155184, 36155238	30, 32	36155184, 36155238, 36155327, 36155767, 36155820, 36155997, 36156053, 36156163	30, 32, 32, 28, 32, 34, 38, 36
chr1	36155175	36156374	ENST00000527764	ENSG00000116871	chr1	36154958	36155294	36155184, 36155238	30, 32	36155184, 36155238, 36155327, 36155767, 36155820, 36155997, 36156053, 36156163, 36156259, 36156312, 36156359	30, 32, 32, 28, 32, 34, 38, 36, 38, 18, 44
chr1	36155198	36156397	ENST00000373150	ENSG00000116871	chr1	36154958	36155294	36155184, 36155238	30, 32	36155184, 36155238, 36155327, 36155767, 36155820, 36155997, 36156053, 36156163, 36156259, 36156312, 36156359	30, 32, 32, 28, 32, 34, 38, 36, 38, 18, 44
chr1	36155202	36156401	ENST00000373151	ENSG00000116871	chr1	36154958	36155294	36155184, 36155238	30, 32	36155184, 36155238, 36155327, 36155767, 36155820, 36155997, 36156053, 36156163, 36156259, 36156312, 36156359	30, 32, 32, 28, 32, 34, 38, 36, 38, 18, 44
chr1	36156215	36157414	ENST00000530729	ENSG00000116871	chr1	36156422	36156751	36156493, 36156641, 36156687	58, 29, 18	36156259, 36156312, 36156359, 36156493, 36156641, 36156687, 36156759, 36156831, 36156939, 36157021, 36157100	38, 18, 44, 58, 29, 18, 32, 34, 35, 23, 39
chr1	36156215	36157414	ENST00000530729	ENSG00000116871	chr1	36156927	36157255	36156939, 36157021, 36157100	35, 23, 39	36156259, 36156312, 36156359, 36156493, 36156641, 36156687, 36156759, 36156831, 36156939, 36157021, 36157100	38, 18, 44, 58, 29, 18, 32, 34, 35, 23, 39
chr1	36305368	36306567	ENST00000453908	ENSG00000214193	chr1	36305976	36306325	36306231	67	36306231, 36306480	67, 29
chr1	36306110	36307309	ENST00000505871	ENSG00000214193	chr1	36305976	36306325	36306231	67	36306231, 36306480, 36306665, 36306754, 36306799, 36306916, 36306987, 36307061, 36307282	67, 29, 57, 32, 59, 27, 28, 25, 39
chr1	36306117	36307316	ENST00000480549	ENSG00000214193	chr1	36305976	36306325	36306231	67	36306231, 36306480, 36306665, 36306754, 36306799, 36306916, 36306987, 36307061, 36307282	67, 29, 57, 32, 59, 27, 28, 25, 39
chr1	36306128	36307327	ENST00000496636	ENSG00000214193	chr1	36305976	36306325	36306231	67	36306231, 36306480, 36306665, 36306754, 36306799, 36306916, 36306987, 36307061, 36307282	67, 29, 57, 32, 59, 27, 28, 25, 39
chr1	38046314	38047513	ENST00000432922	ENSG00000224592	chr1	38046421	38046624	38046519	52	38046282, 38046352, 38046519, 38046684, 38046748, 38046797, 38046849, 38046894, 38047031, 38047116, 38047207, 38047280	50, 36, 52, 32, 32, 28, 23, 41, 79, 39, 18, 32
chr1	38046425	38047624	ENST00000428151	ENSG00000224592	chr1	38046421	38046624	38046519	52	38046519, 38046684, 38046748, 38046797, 38046849, 38046894, 38047031, 38047116, 38047207, 38047280	52, 32, 32, 28, 23, 41, 79, 39, 18, 32
chr1	38046425	38047624	ENST00000428151	ENSG00000224592	chr1	38047605	38047790	38047628, 38047748	34, 55	38046519, 38046684, 38046748, 38046797, 38046849, 38046894, 38047031, 38047116, 38047207, 38047280	52, 32, 32, 28, 23, 41, 79, 39, 18, 32
chr1	39080316	39081515	ENST00000484793	ENSG00000127603	chr1	39080787	39080954	39080874	51	39080874, 39080989, 39081053, 39081147, 39081294, 39081375, 39081432	51, 40, 91, 137, 48, 31, 17
chr1	39080316	39081515	ENST00000484793	ENSG00000127603	chr1	39080969	39081249	39080989, 39081053, 39081147	40, 91, 137	39080874, 39080989, 39081053, 39081147, 39081294, 39081375, 39081432	51, 40, 91, 137, 48, 31, 17
chr1	39080417	39081616	ENST00000602421	ENSG00000127603	chr1	39080787	39080954	39080874	51	39080874, 39080989, 39081053, 39081147, 39081294, 39081375, 39081432, 39081534	51, 40, 91, 137, 48, 31, 17, 38
chr1	39080417	39081616	ENST00000602421	ENSG00000127603	chr1	39080969	39081249	39080989, 39081053, 39081147	40, 91, 137	39080874, 39080989, 39081053, 39081147, 39081294, 39081375, 39081432, 39081534	51, 40, 91, 137, 48, 31, 17, 38
chr1	40782787	40783986	ENST00000347132	ENSG00000117013	chr1	40782516	40782852	40782503, 40782594, 40782681	27, 20, 20	40783370, 40783463, 40783591, 40783655, 40783752, 40783884, 40783933	33, 17, 47, 44, 29, 30, 74
chr1	40782787	40783986	ENST00000347132	ENSG00000117013	chr1	40783175	40783498	40783370, 40783463	33, 17	40783370, 40783463, 40783591, 40783655, 40783752, 40783884, 40783933	33, 17, 47, 44, 29, 30, 74
chr1	40782787	40783986	ENST00000347132	ENSG00000117013	chr1	40783569	40783915	40783591, 40783655, 40783752, 40783884	47, 44, 29, 30	40783370, 40783463, 40783591, 40783655, 40783752, 40783884, 40783933	33, 17, 47, 44, 29, 30, 74
chr1	40783094	40784293	ENST00000509682	ENSG00000117013	chr1	40783175	40783498	40783370, 40783463	33, 17	40783370, 40783463, 40783591, 40783655, 40783752, 40783884, 40783933, 40784042, 40784104, 40784191, 40784215	33, 17, 47, 44, 29, 30, 74, 42, 48, 21, 55
chr1	40783094	40784293	ENST00000509682	ENSG00000117013	chr1	40783569	40783915	40783591, 40783655, 40783752, 40783884	47, 44, 29, 30	40783370, 40783463, 40783591, 40783655, 40783752, 40783884, 40783933, 40784042, 40784104, 40784191, 40784215	33, 17, 47, 44, 29, 30, 74, 42, 48, 21, 55
chr1	40783094	40784293	ENST00000509682	ENSG00000117013	chr1	40784221	40784455	40784215, 40784420	55, 33	40783370, 40783463, 40783591, 40783655, 40783752, 40783884, 40783933, 40784042, 40784104, 40784191, 40784215	33, 17, 47, 44, 29, 30, 74, 42, 48, 21, 55
chr1	43269946	43271145	ENST00000456751	ENSG00000179178	chr1	43270846	43271094	43270973, 43271026	48, 38	43270973, 43271026	48, 38
chr1	43945950	43947149	ENST00000372343	ENSG00000117408	chr1	43947143	43947381	43947264	34	43946448, 43946606, 43946682, 43946865, 43946919, 43946969	50, 29, 42, 40, 22, 38
chr1	43946555	43947754	ENST00000489061	ENSG00000117408	chr1	43947143	43947381	43947264	34	43946606, 43946682, 43946865, 43946919, 43946969, 43947264, 43947470, 43947518, 43947603, 43947691	29, 42, 40, 22, 38, 34, 34, 37, 35, 15
chr1	43946555	43947754	ENST00000489061	ENSG00000117408	chr1	43947658	43947910	43947691	15	43946606, 43946682, 43946865, 43946919, 43946969, 43947264, 43947470, 43947518, 43947603, 43947691	29, 42, 40, 22, 38, 34, 34, 37, 35, 15
chr1	43946570	43947769	ENST00000489773	ENSG00000117408	chr1	43947143	43947381	43947264	34	43946606, 43946682, 43946865, 43946919, 43946969, 43947264, 43947470, 43947518, 43947603, 43947691	29, 42, 40, 22, 38, 34, 34, 37, 35, 15
chr1	43946570	43947769	ENST00000489773	ENSG00000117408	chr1	43947658	43947910	43947691	15	43946606, 43946682, 43946865, 43946919, 43946969, 43947264, 43947470, 43947518, 43947603, 43947691	29, 42, 40, 22, 38, 34, 34, 37, 35, 15
chr1	43990774	43991973	ENST00000490064	ENSG00000159214	chr1	43991941	43992143	43991962, 43991997, 43992030, 43992129	25, 28, 34, 53	43991531, 43991615, 43991745, 43991962	62, 22, 42, 25
chr1	43990784	43991983	ENST00000486504	ENSG00000159214	chr1	43991941	43992143	43991962, 43991997, 43992030, 43992129	25, 28, 34, 53	43991531, 43991615, 43991745, 43991962	62, 22, 42, 25
chr1	43990802	43992001	ENST00000485811	ENSG00000159214	chr1	43991941	43992143	43991962, 43991997, 43992030, 43992129	25, 28, 34, 53	43991531, 43991615, 43991745, 43991962, 43991997	62, 22, 42, 25, 28
chr1	43990842	43992041	ENST00000466180	ENSG00000159214	chr1	43991941	43992143	43991962, 43991997, 43992030, 43992129	25, 28, 34, 53	43991531, 43991615, 43991745, 43991962, 43991997, 43992030	62, 22, 42, 25, 28, 34
chr1	43991222	43992421	ENST00000479055	ENSG00000159214	chr1	43991941	43992143	43991962, 43991997, 43992030, 43992129	25, 28, 34, 53	43991531, 43991615, 43991745, 43991962, 43991997, 43992030, 43992129, 43992258	62, 22, 42, 25, 28, 34, 53, 29
chr1	44029437	44030636	ENST00000657086	ENSG00000230615	chr1	44029731	44029901	44029835	25	44029835, 44030059, 44030134, 44030211, 44030305, 44030351, 44030410, 44030467, 44030512, 44030564	25, 37, 38, 45, 23, 45, 28, 37, 35, 24
chr1	44029437	44030636	ENST00000657086	ENSG00000230615	chr1	44030035	44030385	44030059, 44030134, 44030211, 44030305, 44030351	37, 38, 45, 23, 45	44029835, 44030059, 44030134, 44030211, 44030305, 44030351, 44030410, 44030467, 44030512, 44030564	25, 37, 38, 45, 23, 45, 28, 37, 35, 24
chr1	44029437	44030636	ENST00000657086	ENSG00000230615	chr1	44030459	44030617	44030467, 44030512, 44030564	37, 35, 24	44029835, 44030059, 44030134, 44030211, 44030305, 44030351, 44030410, 44030467, 44030512, 44030564	25, 37, 38, 45, 23, 45, 28, 37, 35, 24
chr1	44029443	44030642	ENST00000623351	ENSG00000230615	chr1	44029731	44029901	44029835	25	44029835, 44030059, 44030134, 44030211, 44030305, 44030351, 44030410, 44030467, 44030512, 44030564	25, 37, 38, 45, 23, 45, 28, 37, 35, 24
chr1	44029443	44030642	ENST00000623351	ENSG00000230615	chr1	44030035	44030385	44030059, 44030134, 44030211, 44030305, 44030351	37, 38, 45, 23, 45	44029835, 44030059, 44030134, 44030211, 44030305, 44030351, 44030410, 44030467, 44030512, 44030564	25, 37, 38, 45, 23, 45, 28, 37, 35, 24
chr1	44029443	44030642	ENST00000623351	ENSG00000230615	chr1	44030459	44030617	44030467, 44030512, 44030564	37, 35, 24	44029835, 44030059, 44030134, 44030211, 44030305, 44030351, 44030410, 44030467, 44030512, 44030564	25, 37, 38, 45, 23, 45, 28, 37, 35, 24
chr1	44029444	44030643	ENST00000624869	ENSG00000230615	chr1	44029731	44029901	44029835	25	44029835, 44030059, 44030134, 44030211, 44030305, 44030351, 44030410, 44030467, 44030512, 44030564	25, 37, 38, 45, 23, 45, 28, 37, 35, 24
chr1	44029444	44030643	ENST00000624869	ENSG00000230615	chr1	44030035	44030385	44030059, 44030134, 44030211, 44030305, 44030351	37, 38, 45, 23, 45	44029835, 44030059, 44030134, 44030211, 44030305, 44030351, 44030410, 44030467, 44030512, 44030564	25, 37, 38, 45, 23, 45, 28, 37, 35, 24
chr1	44029444	44030643	ENST00000624869	ENSG00000230615	chr1	44030459	44030617	44030467, 44030512, 44030564	37, 35, 24	44029835, 44030059, 44030134, 44030211, 44030305, 44030351, 44030410, 44030467, 44030512, 44030564	25, 37, 38, 45, 23, 45, 28, 37, 35, 24
chr1	44807482	44808681	ENST00000450269	ENSG00000222009	chr1	44807254	44807603	44807395, 44807460	15, 21	44807896, 44808304, 44808477, 44808608	51, 17, 19, 28
chr1	44807482	44808681	ENST00000450269	ENSG00000222009	chr1	44807665	44807972	44807896	51	44807896, 44808304, 44808477, 44808608	51, 17, 19, 28
chr1	44807482	44808681	ENST00000450269	ENSG00000222009	chr1	44808617	44808836	44808608	28	44807896, 44808304, 44808477, 44808608	51, 17, 19, 28
chr1	44807523	44808722	ENST00000409335	ENSG00000222009	chr1	44807254	44807603	44807395, 44807460	15, 21	44807896, 44808304, 44808477, 44808608	51, 17, 19, 28
chr1	44807523	44808722	ENST00000409335	ENSG00000222009	chr1	44807665	44807972	44807896	51	44807896, 44808304, 44808477, 44808608	51, 17, 19, 28
chr1	44807523	44808722	ENST00000409335	ENSG00000222009	chr1	44808617	44808836	44808608	28	44807896, 44808304, 44808477, 44808608	51, 17, 19, 28
chr1	44807567	44808766	ENST00000439563	ENSG00000222009	chr1	44807254	44807603	44807395, 44807460	15, 21	44807896, 44808304, 44808477, 44808608	51, 17, 19, 28
chr1	44807567	44808766	ENST00000439563	ENSG00000222009	chr1	44807665	44807972	44807896	51	44807896, 44808304, 44808477, 44808608	51, 17, 19, 28
chr1	44807567	44808766	ENST00000439563	ENSG00000222009	chr1	44808617	44808836	44808608	28	44807896, 44808304, 44808477, 44808608	51, 17, 19, 28
chr1	44807596	44808795	ENST00000485668	ENSG00000222009	chr1	44807254	44807603	44807395, 44807460	15, 21	44807896, 44808304, 44808477, 44808608	51, 17, 19, 28
chr1	44807596	44808795	ENST00000485668	ENSG00000222009	chr1	44807665	44807972	44807896	51	44807896, 44808304, 44808477, 44808608	51, 17, 19, 28
chr1	44807596	44808795	ENST00000485668	ENSG00000222009	chr1	44808617	44808836	44808608	28	44807896, 44808304, 44808477, 44808608	51, 17, 19, 28
chr1	44807811	44809010	ENST00000482715	ENSG00000222009	chr1	44807665	44807972	44807896	51	44807896, 44808304, 44808477, 44808608	51, 17, 19, 28
chr1	44807811	44809010	ENST00000482715	ENSG00000222009	chr1	44808617	44808836	44808608	28	44807896, 44808304, 44808477, 44808608	51, 17, 19, 28
chr1	50023029	50024228	ENST00000651693	ENSG00000162374	chr1	50023370	50023676	50023555, 50023612	34, 31	50023555, 50023612, 50023725, 50023837, 50023957, 50023994	34, 31, 64, 25, 20, 53
chr1	51517383	51518582	ENST00000426017	ENSG00000227070	chr1	51518465	51518810	51518539, 51518633, 51518736	41, 22, 50	51518539	41
chr1	53061052	53062251	ENST00000395871	ENSG00000174348	chr1	53061459	53061779	53061698	26	53061698, 53061821, 53061851, 53061941, 53062008, 53062122	26, 20, 40, 43, 67, 44
chr1	53061182	53062381	ENST00000371500	ENSG00000174348	chr1	53061459	53061779	53061698	26	53061698, 53061821, 53061851, 53061941, 53062008, 53062122, 53062258, 53062321	26, 20, 40, 43, 67, 44, 43, 30
chr1	53061213	53062412	ENST00000618387	ENSG00000174348	chr1	53061459	53061779	53061698	26	53061698, 53061821, 53061851, 53061941, 53062008, 53062122, 53062258, 53062321	26, 20, 40, 43, 67, 44, 43, 30
chr1	53061213	53062412	ENST00000312553	ENSG00000174348	chr1	53061459	53061779	53061698	26	53061698, 53061821, 53061851, 53061941, 53062008, 53062122, 53062258, 53062321	26, 20, 40, 43, 67, 44, 43, 30
chr1	53327233	53328432	ENST00000445039	ENSG00000225675	chr1	53328330	53328653	53328409, 53328474	23, 25	53327538, 53327594, 53327682, 53327890, 53327928, 53328014, 53328094, 53328159, 53328409	34, 42, 34, 36, 39, 38, 42, 60, 23
chr1	56644314	56645513	ENST00000371244	ENSG00000162409	chr1	56644794	56645008	56644914, 56644980	42, 70	56644914, 56644980, 56645065, 56645252, 56645282	42, 70, 43, 22, 29
chr1	56644388	56645587	ENST00000610361	ENSG00000162409	chr1	56644794	56645008	56644914, 56644980	42, 70	56644914, 56644980, 56645065, 56645252, 56645282, 56645527	42, 70, 43, 22, 29, 50
chr1	56644388	56645587	ENST00000610361	ENSG00000162409	chr1	56645549	56645700	56645527, 56645598, 56645664	50, 33, 50	56644914, 56644980, 56645065, 56645252, 56645282, 56645527	42, 70, 43, 22, 29, 50
chr1	59813786	59814985	ENST00000455990	ENSG00000134709	chr1	59814410	59814760	59814459, 59814550, 59814703	24, 28, 49	59814459, 59814550, 59814703, 59814803, 59814887	24, 28, 49, 64, 63
chr1	59813786	59814985	ENST00000455990	ENSG00000134709	chr1	59814963	59815289	59815199	41	59814459, 59814550, 59814703, 59814803, 59814887	24, 28, 49, 64, 63
chr1	59813949	59815148	ENST00000371208	ENSG00000134709	chr1	59814410	59814760	59814459, 59814550, 59814703	24, 28, 49	59814459, 59814550, 59814703, 59814803, 59814887	24, 28, 49, 64, 63
chr1	59813949	59815148	ENST00000371208	ENSG00000134709	chr1	59814963	59815289	59815199	41	59814459, 59814550, 59814703, 59814803, 59814887	24, 28, 49, 64, 63
chr1	59814172	59815371	ENST00000465876	ENSG00000134709	chr1	59814410	59814760	59814459, 59814550, 59814703	24, 28, 49	59814459, 59814550, 59814703, 59814803, 59814887, 59815199, 59815358	24, 28, 49, 64, 63, 41, 29
chr1	59814172	59815371	ENST00000465876	ENSG00000134709	chr1	59814963	59815289	59815199	41	59814459, 59814550, 59814703, 59814803, 59814887, 59815199, 59815358	24, 28, 49, 64, 63, 41, 29
chr1	59814172	59815371	ENST00000465876	ENSG00000134709	chr1	59815289	59815477	59815358	29	59814459, 59814550, 59814703, 59814803, 59814887, 59815199, 59815358	24, 28, 49, 64, 63, 41, 29
chr1	63592809	63594008	ENST00000540265	ENSG00000079739	chr1	63593971	63594125	63593966, 63594037	19, 26	63593274, 63593308, 63593386, 63593430, 63593647, 63593894, 63593966	26, 20, 25, 42, 30, 44, 19
chr1	63593072	63594271	ENST00000473117	ENSG00000079739	chr1	63593971	63594125	63593966, 63594037	19, 26	63593274, 63593308, 63593386, 63593430, 63593647, 63593894, 63593966, 63594037, 63594156, 63594267	26, 20, 25, 42, 30, 44, 19, 26, 35, 19
chr1	63593072	63594271	ENST00000473117	ENSG00000079739	chr1	63594147	63594367	63594156, 63594267, 63594329	35, 19, 39	63593274, 63593308, 63593386, 63593430, 63593647, 63593894, 63593966, 63594037, 63594156, 63594267	26, 20, 25, 42, 30, 44, 19, 26, 35, 19
chr1	64469129	64470328	ENST00000651257	ENSG00000158966	chr1	64469723	64469879	64469871	48	64469871, 64469953, 64470261	48, 120, 37
chr1	64469129	64470328	ENST00000651257	ENSG00000158966	chr1	64469984	64470295	64469953, 64470261	120, 37	64469871, 64469953, 64470261	48, 120, 37
chr1	64469793	64470992	ENST00000290039	ENSG00000158966	chr1	64469723	64469879	64469871	48	64469871, 64469953, 64470261, 64470411, 64470474, 64470517, 64470657, 64470686, 64470722	48, 120, 37, 36, 39, 54, 26, 33, 27
chr1	64469793	64470992	ENST00000290039	ENSG00000158966	chr1	64469984	64470295	64469953, 64470261	120, 37	64469871, 64469953, 64470261, 64470411, 64470474, 64470517, 64470657, 64470686, 64470722	48, 120, 37, 36, 39, 54, 26, 33, 27
chr1	64469793	64470992	ENST00000290039	ENSG00000158966	chr1	64470384	64470614	64470411, 64470474, 64470517	36, 39, 54	64469871, 64469953, 64470261, 64470411, 64470474, 64470517, 64470657, 64470686, 64470722	48, 120, 37, 36, 39, 54, 26, 33, 27
chr1	64469793	64470992	ENST00000290039	ENSG00000158966	chr1	64470944	64471147	64470996	22	64469871, 64469953, 64470261, 64470411, 64470474, 64470517, 64470657, 64470686, 64470722	48, 120, 37, 36, 39, 54, 26, 33, 27
chr1	64744095	64745294	ENST00000294428	ENSG00000162437	chr1	64744564	64744781	64744572, 64744622, 64744661	24, 25, 63	64744572, 64744622, 64744661, 64744857, 64744887, 64745026, 64745080, 64745187, 64745294	24, 25, 63, 21, 47, 27, 30, 75, 31
chr1	64744095	64745294	ENST00000371072	ENSG00000162437	chr1	64744564	64744781	64744572, 64744622, 64744661	24, 25, 63	64744572, 64744622, 64744661, 64744857, 64744887, 64745026, 64745080, 64745187, 64745294	24, 25, 63, 21, 47, 27, 30, 75, 31
chr1	65148002	65149201	ENST00000474968	ENSG00000162433	chr1	65148565	65148914	65148557, 65148586, 65148725, 65148895	28, 70, 36, 40	65148139, 65148220, 65148322, 65148557, 65148586, 65148725, 65148895, 65148941, 65148998, 65149150	46, 30, 51, 28, 70, 36, 40, 18, 40, 32
chr1	65148002	65149201	ENST00000474968	ENSG00000162433	chr1	65148980	65149159	65148998, 65149150	40, 32	65148139, 65148220, 65148322, 65148557, 65148586, 65148725, 65148895, 65148941, 65148998, 65149150	46, 30, 51, 28, 70, 36, 40, 18, 40, 32
chr1	69567261	69568460	ENST00000651989	ENSG00000033122	chr1	69567739	69567951	69567846	29	69567278, 69567846, 69568097, 69568150, 69568237, 69568366	20, 29, 32, 36, 33, 39
chr1	69567261	69568460	ENST00000651989	ENSG00000033122	chr1	69567970	69568195	69568097, 69568150	32, 36	69567278, 69567846, 69568097, 69568150, 69568237, 69568366	20, 29, 32, 36, 33, 39
chr1	69567398	69568597	ENST00000310961	ENSG00000033122	chr1	69567739	69567951	69567846	29	69567846, 69568097, 69568150, 69568237, 69568366, 69568534	29, 32, 36, 33, 39, 28
chr1	69567398	69568597	ENST00000310961	ENSG00000033122	chr1	69567970	69568195	69568097, 69568150	32, 36	69567846, 69568097, 69568150, 69568237, 69568366, 69568534	29, 32, 36, 33, 39, 28
chr1	69567450	69568649	ENST00000370958	ENSG00000033122	chr1	69567739	69567951	69567846	29	69567846, 69568097, 69568150, 69568237, 69568366, 69568534	29, 32, 36, 33, 39, 28
chr1	69567450	69568649	ENST00000370958	ENSG00000033122	chr1	69567970	69568195	69568097, 69568150	32, 36	69567846, 69568097, 69568150, 69568237, 69568366, 69568534	29, 32, 36, 33, 39, 28
chr1	69567450	69568649	ENST00000370958	ENSG00000033122	chr1	69568612	69568885	69568738, 69568845	43, 27	69567846, 69568097, 69568150, 69568237, 69568366, 69568534	29, 32, 36, 33, 39, 28
chr1	77282079	77283278	ENST00000478407	ENSG00000154027	chr1	77282865	77283207	77283044	27	77282086, 77282137, 77282247, 77282395, 77282443, 77282665, 77283044	37, 39, 47, 39, 23, 49, 27
chr1	85579761	85580960	ENST00000451137	ENSG00000142871	chr1	85580871	85581121	85580838, 85581078	64, 26	85580779, 85580838	39, 64
chr1	85580200	85581399	ENST00000480413	ENSG00000142871	chr1	85580871	85581121	85580838, 85581078	64, 26	85580779, 85580838, 85581078, 85581284, 85581354	39, 64, 26, 37, 48
chr1	85580200	85581399	ENST00000480413	ENSG00000142871	chr1	85581340	85581496	85581354	48	85580779, 85580838, 85581078, 85581284, 85581354	39, 64, 26, 37, 48
chr1	89820921	89822120	ENST00000394593	ENSG00000171492	chr1	89821324	89821673	89821311, 89821430, 89821548, 89821610	42, 32, 27, 25	89821098, 89821146, 89821193, 89821311, 89821430, 89821548, 89821610, 89821781, 89821825	15, 29, 32, 42, 32, 27, 25, 39, 38
chr1	89820921	89822120	ENST00000394593	ENSG00000171492	chr1	89822094	89822346	89822336	15	89821098, 89821146, 89821193, 89821311, 89821430, 89821548, 89821610, 89821781, 89821825	15, 29, 32, 42, 32, 27, 25, 39, 38
chr1	92028985	92030184	ENST00000370383	ENSG00000172031	chr1	92030158	92030488	92030243, 92030325, 92030422	35, 55, 25	92029861, 92029971, 92030043, 92030062	42, 25, 16, 17
chr1	93447131	93448330	ENST00000260506	ENSG00000137942	chr1	93447678	93447879	93447851	44	93447851, 93447961, 93447985, 93448081, 93448289, 93448326	44, 21, 91, 30, 35, 22
chr1	93447131	93448330	ENST00000271234	ENSG00000137942	chr1	93447678	93447879	93447851	44	93447851, 93447961, 93447985, 93448081, 93448289, 93448326	44, 21, 91, 30, 35, 22
chr1	93447282	93448481	ENST00000604705	ENSG00000137942	chr1	93447678	93447879	93447851	44	93447851, 93447961, 93447985, 93448081, 93448289, 93448326	44, 21, 91, 30, 35, 22
chr1	93447282	93448481	ENST00000370253	ENSG00000137942	chr1	93447678	93447879	93447851	44	93447851, 93447961, 93447985, 93448081, 93448289, 93448326	44, 21, 91, 30, 35, 22
chr1	96720783	96721982	ENST00000609116	ENSG00000117569	chr1	96721947	96722118	96721954, 96721991, 96722078	20, 45, 15	96721512, 96721647, 96721954	16, 40, 20
chr1	96720792	96721991	ENST00000460706	ENSG00000117569	chr1	96721947	96722118	96721954, 96721991, 96722078	20, 45, 15	96721512, 96721647, 96721954, 96721991	16, 40, 20, 45
chr1	96720810	96722009	ENST00000370197	ENSG00000117569	chr1	96721947	96722118	96721954, 96721991, 96722078	20, 45, 15	96721512, 96721647, 96721954, 96721991	16, 40, 20, 45
chr1	96720810	96722009	ENST00000370198	ENSG00000117569	chr1	96721947	96722118	96721954, 96721991, 96722078	20, 45, 15	96721512, 96721647, 96721954, 96721991	16, 40, 20, 45
chr1	96720822	96722021	ENST00000476419	ENSG00000117569	chr1	96721947	96722118	96721954, 96721991, 96722078	20, 45, 15	96721512, 96721647, 96721954, 96721991	16, 40, 20, 45
chr1	96720822	96722021	ENST00000426398	ENSG00000117569	chr1	96721947	96722118	96721954, 96721991, 96722078	20, 45, 15	96721512, 96721647, 96721954, 96721991	16, 40, 20, 45
chr1	99003276	99004475	ENST00000425113	ENSG00000232825	chr1	99003854	99004184	99004170	21	99004170, 99004219	21, 37
chr1	99003276	99004475	ENST00000425113	ENSG00000232825	chr1	99004412	99004735	99004477, 99004726	41, 71	99004170, 99004219	21, 37
chr1	99003403	99004602	ENST00000660510	ENSG00000232825	chr1	99003854	99004184	99004170	21	99004170, 99004219, 99004477	21, 37, 41
chr1	99003403	99004602	ENST00000660510	ENSG00000232825	chr1	99004412	99004735	99004477, 99004726	41, 71	99004170, 99004219, 99004477	21, 37, 41
chr1	99003427	99004626	ENST00000647692	ENSG00000232825	chr1	99003854	99004184	99004170	21	99004170, 99004219, 99004477	21, 37, 41
chr1	99003427	99004626	ENST00000647692	ENSG00000232825	chr1	99004412	99004735	99004477, 99004726	41, 71	99004170, 99004219, 99004477	21, 37, 41
chr1	99003444	99004643	ENST00000658279	ENSG00000232825	chr1	99003854	99004184	99004170	21	99004170, 99004219, 99004477	21, 37, 41
chr1	99003444	99004643	ENST00000658279	ENSG00000232825	chr1	99004412	99004735	99004477, 99004726	41, 71	99004170, 99004219, 99004477	21, 37, 41
chr1	99003543	99004742	ENST00000662973	ENSG00000232825	chr1	99003854	99004184	99004170	21	99004170, 99004219, 99004477, 99004726	21, 37, 41, 71
chr1	99003543	99004742	ENST00000662973	ENSG00000232825	chr1	99004412	99004735	99004477, 99004726	41, 71	99004170, 99004219, 99004477, 99004726	21, 37, 41, 71
chr1	100351467	100352666	ENST00000361544	ENSG00000079335	chr1	100351544	100351846	100351624	48	100351624, 100352229, 100352322, 100352405	48, 30, 43, 49
chr1	100351502	100352701	ENST00000370124	ENSG00000079335	chr1	100351544	100351846	100351624	48	100351624, 100352229, 100352322, 100352405	48, 30, 43, 49
chr1	100351506	100352705	ENST00000336454	ENSG00000079335	chr1	100351544	100351846	100351624	48	100351624, 100352229, 100352322, 100352405	48, 30, 43, 49
chr1	100351509	100352708	ENST00000646583	ENSG00000079335	chr1	100351544	100351846	100351624	48	100351624, 100352229, 100352322, 100352405	48, 30, 43, 49
chr1	100351949	100353148	ENST00000644813	ENSG00000079335	chr1	100352819	100353015	100352859	78	100352229, 100352322, 100352405, 100352758, 100352859, 100353043	30, 43, 49, 41, 78, 34
chr1	100351949	100353148	ENST00000644813	ENSG00000079335	chr1	100353030	100353232	100353043	34	100352229, 100352322, 100352405, 100352758, 100352859, 100353043	30, 43, 49, 41, 78, 34
chr1	107139820	107141019	ENST00000370068	ENSG00000162631	chr1	107140382	107140546	107140404	42	107140053, 107140404	28, 42
chr1	107139927	107141126	ENST00000294649	ENSG00000162631	chr1	107140382	107140546	107140404	42	107140053, 107140404, 107141085	28, 42, 51
chr1	107140039	107141238	ENST00000370067	ENSG00000162631	chr1	107140382	107140546	107140404	42	107140053, 107140404, 107141085, 107141154	28, 42, 51, 40
chr1	107140369	107141568	ENST00000462149	ENSG00000162631	chr1	107140382	107140546	107140404	42	107140404, 107141085, 107141154, 107141267, 107141512	42, 51, 40, 27, 44
chr1	107140369	107141568	ENST00000462149	ENSG00000162631	chr1	107141322	107141563	107141512	44	107140404, 107141085, 107141154, 107141267, 107141512	42, 51, 40, 27, 44
chr1	107140369	107141568	ENST00000462149	ENSG00000162631	chr1	107141567	107141824	107141575	23	107140404, 107141085, 107141154, 107141267, 107141512	42, 51, 40, 27, 44
chr1	108559089	108560288	ENST00000405454	ENSG00000162636	chr1	108560255	108560495	108560277, 108560345	43, 39	108559961, 108560022, 108560277	50, 53, 43
chr1	108559100	108560299	ENST00000370035	ENSG00000162636	chr1	108560255	108560495	108560277, 108560345	43, 39	108559961, 108560022, 108560277	50, 53, 43
chr1	108876256	108877455	ENST00000435475	ENSG00000121957	chr1	108877215	108877368	108877204, 108877266, 108877359	18, 31, 47	108876888, 108877020, 108877093, 108877204, 108877266, 108877359	26, 43, 57, 18, 31, 47
chr1	108876256	108877455	ENST00000435475	ENSG00000121957	chr1	108877381	108877730	108877359	47	108876888, 108877020, 108877093, 108877204, 108877266, 108877359	26, 43, 57, 18, 31, 47
chr1	108876408	108877607	ENST00000446797	ENSG00000121957	chr1	108877215	108877368	108877204, 108877266, 108877359	18, 31, 47	108876888, 108877020, 108877093, 108877204, 108877266, 108877359	26, 43, 57, 18, 31, 47
chr1	108876408	108877607	ENST00000446797	ENSG00000121957	chr1	108877381	108877730	108877359	47	108876888, 108877020, 108877093, 108877204, 108877266, 108877359	26, 43, 57, 18, 31, 47
chr1	109667051	109668250	ENST00000460717	ENSG00000213366	chr1	109668243	109668590	109668300	43	109667991, 109668032, 109668159	27, 46, 42
chr1	109667054	109668253	ENST00000464206	ENSG00000213366	chr1	109668243	109668590	109668300	43	109667991, 109668032, 109668159	27, 46, 42
chr1	109667057	109668256	ENST00000481656	ENSG00000213366	chr1	109668243	109668590	109668300	43	109667991, 109668032, 109668159	27, 46, 42
chr1	109667057	109668256	ENST00000241337	ENSG00000213366	chr1	109668243	109668590	109668300	43	109667991, 109668032, 109668159	27, 46, 42
chr1	109667061	109668260	ENST00000476040	ENSG00000213366	chr1	109668243	109668590	109668300	43	109667991, 109668032, 109668159	27, 46, 42
chr1	109667083	109668282	ENST00000467579	ENSG00000213366	chr1	109668243	109668590	109668300	43	109667991, 109668032, 109668159	27, 46, 42
chr1	109667088	109668287	ENST00000414179	ENSG00000213366	chr1	109668243	109668590	109668300	43	109667991, 109668032, 109668159	27, 46, 42
chr1	109667092	109668291	ENST00000369829	ENSG00000213366	chr1	109668243	109668590	109668300	43	109667991, 109668032, 109668159	27, 46, 42
chr1	109667113	109668312	ENST00000568786	ENSG00000213366	chr1	109668243	109668590	109668300	43	109667991, 109668032, 109668159, 109668300	27, 46, 42, 43
chr1	110210343	110211542	ENST00000489935	ENSG00000116396	chr1	110210357	110210541	110210359, 110210438	66, 20	110210359, 110210438, 110210612, 110210676, 110210817, 110211034, 110211343, 110211384	66, 20, 42, 36, 29, 51, 38, 41
chr1	110210343	110211542	ENST00000489935	ENSG00000116396	chr1	110210694	110210902	110210676, 110210817	36, 29	110210359, 110210438, 110210612, 110210676, 110210817, 110211034, 110211343, 110211384	66, 20, 42, 36, 29, 51, 38, 41
chr1	110210343	110211542	ENST00000489935	ENSG00000116396	chr1	110210961	110211295	110211034	51	110210359, 110210438, 110210612, 110210676, 110210817, 110211034, 110211343, 110211384	66, 20, 42, 36, 29, 51, 38, 41
chr1	110210343	110211542	ENST00000469655	ENSG00000116396	chr1	110210357	110210541	110210359, 110210438	66, 20	110210359, 110210438, 110210612, 110210676, 110210817, 110211034, 110211343, 110211384	66, 20, 42, 36, 29, 51, 38, 41
chr1	110210343	110211542	ENST00000469655	ENSG00000116396	chr1	110210694	110210902	110210676, 110210817	36, 29	110210359, 110210438, 110210612, 110210676, 110210817, 110211034, 110211343, 110211384	66, 20, 42, 36, 29, 51, 38, 41
chr1	110210343	110211542	ENST00000469655	ENSG00000116396	chr1	110210961	110211295	110211034	51	110210359, 110210438, 110210612, 110210676, 110210817, 110211034, 110211343, 110211384	66, 20, 42, 36, 29, 51, 38, 41
chr1	110210473	110211672	ENST00000369787	ENSG00000116396	chr1	110210357	110210541	110210359, 110210438	66, 20	110210612, 110210676, 110210817, 110211034, 110211343, 110211384	42, 36, 29, 51, 38, 41
chr1	110210473	110211672	ENST00000369787	ENSG00000116396	chr1	110210694	110210902	110210676, 110210817	36, 29	110210612, 110210676, 110210817, 110211034, 110211343, 110211384	42, 36, 29, 51, 38, 41
chr1	110210473	110211672	ENST00000369787	ENSG00000116396	chr1	110210961	110211295	110211034	51	110210612, 110210676, 110210817, 110211034, 110211343, 110211384	42, 36, 29, 51, 38, 41
chr1	110210492	110211691	ENST00000413138	ENSG00000116396	chr1	110210357	110210541	110210359, 110210438	66, 20	110210612, 110210676, 110210817, 110211034, 110211343, 110211384	42, 36, 29, 51, 38, 41
chr1	110210492	110211691	ENST00000413138	ENSG00000116396	chr1	110210694	110210902	110210676, 110210817	36, 29	110210612, 110210676, 110210817, 110211034, 110211343, 110211384	42, 36, 29, 51, 38, 41
chr1	110210492	110211691	ENST00000413138	ENSG00000116396	chr1	110210961	110211295	110211034	51	110210612, 110210676, 110210817, 110211034, 110211343, 110211384	42, 36, 29, 51, 38, 41
chr1	110210500	110211699	ENST00000438661	ENSG00000116396	chr1	110210357	110210541	110210359, 110210438	66, 20	110210612, 110210676, 110210817, 110211034, 110211343, 110211384	42, 36, 29, 51, 38, 41
chr1	110210500	110211699	ENST00000438661	ENSG00000116396	chr1	110210694	110210902	110210676, 110210817	36, 29	110210612, 110210676, 110210817, 110211034, 110211343, 110211384	42, 36, 29, 51, 38, 41
chr1	110210500	110211699	ENST00000438661	ENSG00000116396	chr1	110210961	110211295	110211034	51	110210612, 110210676, 110210817, 110211034, 110211343, 110211384	42, 36, 29, 51, 38, 41
chr1	110211148	110212347	ENST00000412512	ENSG00000116396	chr1	110210961	110211295	110211034	51	110211343, 110211384, 110211731, 110212075, 110212220	38, 41, 41, 36, 28
chr1	110211148	110212347	ENST00000412512	ENSG00000116396	chr1	110211925	110212156	110212075	36	110211343, 110211384, 110211731, 110212075, 110212220	38, 41, 41, 36, 28
chr1	111988770	111989969	ENST00000442751	ENSG00000231437	chr1	111989593	111989931	111989713, 111989792, 111989858	28, 37, 35	111988898, 111989257, 111989321, 111989517, 111989713, 111989792, 111989858, 111989950	27, 32, 101, 27, 28, 37, 35, 42
chr1	111989296	111990495	ENST00000428461	ENSG00000231437	chr1	111989593	111989931	111989713, 111989792, 111989858	28, 37, 35	111989321, 111989517, 111989713, 111989792, 111989858, 111989950, 111990034, 111990136, 111990236, 111990371, 111990455	101, 27, 28, 37, 35, 42, 31, 34, 28, 63, 45
chr1	111989296	111990495	ENST00000428461	ENSG00000231437	chr1	111990045	111990330	111990034, 111990136, 111990236	31, 34, 28	111989321, 111989517, 111989713, 111989792, 111989858, 111989950, 111990034, 111990136, 111990236, 111990371, 111990455	101, 27, 28, 37, 35, 42, 31, 34, 28, 63, 45
chr1	111989536	111990735	ENST00000438293	ENSG00000231437	chr1	111989593	111989931	111989713, 111989792, 111989858	28, 37, 35	111989517, 111989713, 111989792, 111989858, 111989950, 111990034, 111990136, 111990236, 111990371, 111990455	27, 28, 37, 35, 42, 31, 34, 28, 63, 45
chr1	111989536	111990735	ENST00000438293	ENSG00000231437	chr1	111990045	111990330	111990034, 111990136, 111990236	31, 34, 28	111989517, 111989713, 111989792, 111989858, 111989950, 111990034, 111990136, 111990236, 111990371, 111990455	27, 28, 37, 35, 42, 31, 34, 28, 63, 45
chr1	111989536	111990735	ENST00000438293	ENSG00000231437	chr1	111990688	111990921	111990864	43	111989517, 111989713, 111989792, 111989858, 111989950, 111990034, 111990136, 111990236, 111990371, 111990455	27, 28, 37, 35, 42, 31, 34, 28, 63, 45
chr1	112848821	112850020	ENST00000658577	ENSG00000224167	chr1	112849478	112849778	112849585	58	112849585, 112849938	58, 17
chr1	112849028	112850227	ENST00000456651	ENSG00000224167	chr1	112849478	112849778	112849585	58	112849585, 112849938, 112850057, 112850177	58, 17, 35, 17
chr1	112849076	112850275	ENST00000422022	ENSG00000224167	chr1	112849478	112849778	112849585	58	112849585, 112849938, 112850057, 112850177	58, 17, 35, 17
chr1	113389515	113390714	ENST00000307546	ENSG00000081026	chr1	113389965	113390140	113390051	18	113390051, 113390175, 113390336, 113390421, 113390612	18, 33, 35, 60, 55
chr1	113389515	113390714	ENST00000307546	ENSG00000081026	chr1	113390142	113390492	113390175, 113390336, 113390421	33, 35, 60	113390051, 113390175, 113390336, 113390421, 113390612	18, 33, 35, 60, 55
chr1	113389749	113390948	ENST00000369617	ENSG00000081026	chr1	113389965	113390140	113390051	18	113390051, 113390175, 113390336, 113390421, 113390612, 113390724, 113390821, 113390875, 113390923	18, 33, 35, 60, 55, 29, 32, 43, 91
chr1	113389749	113390948	ENST00000369617	ENSG00000081026	chr1	113390142	113390492	113390175, 113390336, 113390421	33, 35, 60	113390051, 113390175, 113390336, 113390421, 113390612, 113390724, 113390821, 113390875, 113390923	18, 33, 35, 60, 55, 29, 32, 43, 91
chr1	113389972	113391171	ENST00000369615	ENSG00000081026	chr1	113389965	113390140	113390051	18	113390051, 113390175, 113390336, 113390421, 113390612, 113390724, 113390821, 113390875, 113390923, 113391168	18, 33, 35, 60, 55, 29, 32, 43, 91, 30
chr1	113389972	113391171	ENST00000369615	ENSG00000081026	chr1	113390142	113390492	113390175, 113390336, 113390421	33, 35, 60	113390051, 113390175, 113390336, 113390421, 113390612, 113390724, 113390821, 113390875, 113390923, 113391168	18, 33, 35, 60, 55, 29, 32, 43, 91, 30
chr1	113389989	113391188	ENST00000369611	ENSG00000081026	chr1	113389965	113390140	113390051	18	113390051, 113390175, 113390336, 113390421, 113390612, 113390724, 113390821, 113390875, 113390923, 113391168	18, 33, 35, 60, 55, 29, 32, 43, 91, 30
chr1	113389989	113391188	ENST00000369611	ENSG00000081026	chr1	113390142	113390492	113390175, 113390336, 113390421	33, 35, 60	113390051, 113390175, 113390336, 113390421, 113390612, 113390724, 113390821, 113390875, 113390923, 113391168	18, 33, 35, 60, 55, 29, 32, 43, 91, 30
chr1	113390131	113391330	ENST00000486456	ENSG00000081026	chr1	113389965	113390140	113390051	18	113390175, 113390336, 113390421, 113390612, 113390724, 113390821, 113390875, 113390923, 113391168	33, 35, 60, 55, 29, 32, 43, 91, 30
chr1	113390131	113391330	ENST00000486456	ENSG00000081026	chr1	113390142	113390492	113390175, 113390336, 113390421	33, 35, 60	113390175, 113390336, 113390421, 113390612, 113390724, 113390821, 113390875, 113390923, 113391168	33, 35, 60, 55, 29, 32, 43, 91, 30
chr1	113390131	113391330	ENST00000486456	ENSG00000081026	chr1	113391232	113391545	113391376, 113391490	31, 21	113390175, 113390336, 113390421, 113390612, 113390724, 113390821, 113390875, 113390923, 113391168	33, 35, 60, 55, 29, 32, 43, 91, 30
chr1	113390261	113391460	ENST00000477955	ENSG00000081026	chr1	113390142	113390492	113390175, 113390336, 113390421	33, 35, 60	113390336, 113390421, 113390612, 113390724, 113390821, 113390875, 113390923, 113391168, 113391376	35, 60, 55, 29, 32, 43, 91, 30, 31
chr1	113390261	113391460	ENST00000477955	ENSG00000081026	chr1	113391232	113391545	113391376, 113391490	31, 21	113390336, 113390421, 113390612, 113390724, 113390821, 113390875, 113390923, 113391168, 113391376	35, 60, 55, 29, 32, 43, 91, 30, 31
chr1	115975513	115976712	ENST00000369503	ENSG00000163393	chr1	115976045	115976395	115976370	53	115976370, 115976468, 115976567, 115976630	53, 56, 42, 39
chr1	115975614	115976813	ENST00000369502	ENSG00000163393	chr1	115976045	115976395	115976370	53	115976370, 115976468, 115976567, 115976630, 115976721	53, 56, 42, 39, 42
chr1	116371668	116372867	ENST00000418797	ENSG00000163399	chr1	116372685	116372858	116372675, 116372758	48, 36	116372675, 116372758	48, 36
chr1	116372244	116373443	ENST00000295598	ENSG00000163399	chr1	116372685	116372858	116372675, 116372758	48, 36	116372675, 116372758, 116372943, 116372981, 116373100, 116373239, 116373367	48, 36, 23, 40, 29, 44, 41
chr1	116372244	116373443	ENST00000295598	ENSG00000163399	chr1	116372887	116373038	116372943, 116372981	23, 40	116372675, 116372758, 116372943, 116372981, 116373100, 116373239, 116373367	48, 36, 23, 40, 29, 44, 41
chr1	116372269	116373468	ENST00000488733	ENSG00000163399	chr1	116372685	116372858	116372675, 116372758	48, 36	116372675, 116372758, 116372943, 116372981, 116373100, 116373239, 116373367	48, 36, 23, 40, 29, 44, 41
chr1	116372269	116373468	ENST00000488733	ENSG00000163399	chr1	116372887	116373038	116372943, 116372981	23, 40	116372675, 116372758, 116372943, 116372981, 116373100, 116373239, 116373367	48, 36, 23, 40, 29, 44, 41
chr1	116372269	116373468	ENST00000488733	ENSG00000163399	chr1	116373465	116373630	116373514	59	116372675, 116372758, 116372943, 116372981, 116373100, 116373239, 116373367	48, 36, 23, 40, 29, 44, 41
chr1	116372867	116374066	ENST00000537345	ENSG00000163399	chr1	116372887	116373038	116372943, 116372981	23, 40	116372943, 116372981, 116373100, 116373239, 116373367, 116373514, 116373708, 116373757, 116373802, 116373834, 116373881, 116373990, 116374065	23, 40, 29, 44, 41, 59, 29, 28, 19, 44, 49, 66, 47
chr1	116372867	116374066	ENST00000537345	ENSG00000163399	chr1	116373465	116373630	116373514	59	116372943, 116372981, 116373100, 116373239, 116373367, 116373514, 116373708, 116373757, 116373802, 116373834, 116373881, 116373990, 116374065	23, 40, 29, 44, 41, 59, 29, 28, 19, 44, 49, 66, 47
chr1	150149607	150150806	ENST00000479194	ENSG00000023902	chr1	150150594	150150918	150150620, 150150667, 150150712, 150150780	37, 33, 25, 29	150149647, 150149744, 150149803, 150149895, 150150103, 150150165, 150150184, 150150391, 150150495, 150150620, 150150667, 150150712, 150150780	47, 29, 20, 141, 32, 15, 67, 39, 28, 37, 33, 25, 29
chr1	150149637	150150836	ENST00000492304	ENSG00000023902	chr1	150150594	150150918	150150620, 150150667, 150150712, 150150780	37, 33, 25, 29	150149647, 150149744, 150149803, 150149895, 150150103, 150150165, 150150184, 150150391, 150150495, 150150620, 150150667, 150150712, 150150780	47, 29, 20, 141, 32, 15, 67, 39, 28, 37, 33, 25, 29
chr1	152188303	152189502	ENST00000655109	ENSG00000237975	chr1	152188618	152188941	152188745	22	152188745, 152189104, 152189283, 152189498	22, 35, 32, 31
chr1	152188303	152189502	ENST00000630125	ENSG00000237975	chr1	152188618	152188941	152188745	22	152188745, 152189104, 152189283, 152189498	22, 35, 32, 31
chr1	152188305	152189504	ENST00000669062	ENSG00000237975	chr1	152188618	152188941	152188745	22	152188745, 152189104, 152189283, 152189498	22, 35, 32, 31
chr1	152188311	152189510	ENST00000664213	ENSG00000237975	chr1	152188618	152188941	152188745	22	152188745, 152189104, 152189283, 152189498	22, 35, 32, 31
chr1	152188333	152189532	ENST00000669830	ENSG00000237975	chr1	152188618	152188941	152188745	22	152188745, 152189104, 152189283, 152189498	22, 35, 32, 31
chr1	152188344	152189543	ENST00000653548	ENSG00000237975	chr1	152188618	152188941	152188745	22	152188745, 152189104, 152189283, 152189498	22, 35, 32, 31
chr1	152188351	152189550	ENST00000420707	ENSG00000237975	chr1	152188618	152188941	152188745	22	152188745, 152189104, 152189283, 152189498	22, 35, 32, 31
chr1	152188352	152189551	ENST00000659844	ENSG00000237975	chr1	152188618	152188941	152188745	22	152188745, 152189104, 152189283, 152189498	22, 35, 32, 31
chr1	152188352	152189551	ENST00000666686	ENSG00000237975	chr1	152188618	152188941	152188745	22	152188745, 152189104, 152189283, 152189498	22, 35, 32, 31
chr1	153626926	153628125	ENST00000368698	ENSG00000160678	chr1	153627419	153627759	153627654	15	153627172, 153627287, 153627654	37, 25, 15
chr1	153627384	153628583	ENST00000469893	ENSG00000160678	chr1	153627419	153627759	153627654	15	153627654, 153628187, 153628364	15, 27, 31
chr1	153627397	153628596	ENST00000292169	ENSG00000160678	chr1	153627419	153627759	153627654	15	153627654, 153628187, 153628364	15, 27, 31
chr1	153627422	153628621	ENST00000368696	ENSG00000160678	chr1	153627419	153627759	153627654	15	153627654, 153628187, 153628364	15, 27, 31
chr1	153627464	153628663	ENST00000436839	ENSG00000160678	chr1	153627419	153627759	153627654	15	153627654, 153628187, 153628364	15, 27, 31
chr1	153627464	153628663	ENST00000436839	ENSG00000160678	chr1	153628656	153628892	153628775	36	153627654, 153628187, 153628364	15, 27, 31
chr1	154324553	154325752	ENST00000368487	ENSG00000143515	chr1	154324669	154325018	154324784, 154324940, 154324977	35, 29, 31	154324784, 154324940, 154324977, 154325577, 154325725	35, 29, 31, 107, 38
chr1	154324553	154325752	ENST00000368487	ENSG00000143515	chr1	154325728	154325937	154325725, 154325781, 154325846, 154325885	38, 48, 25, 75	154324784, 154324940, 154324977, 154325577, 154325725	35, 29, 31, 107, 38
chr1	154324605	154325804	ENST00000368490	ENSG00000143515	chr1	154324669	154325018	154324784, 154324940, 154324977	35, 29, 31	154324784, 154324940, 154324977, 154325577, 154325725, 154325781	35, 29, 31, 107, 38, 48
chr1	154324605	154325804	ENST00000368490	ENSG00000143515	chr1	154325728	154325937	154325725, 154325781, 154325846, 154325885	38, 48, 25, 75	154324784, 154324940, 154324977, 154325577, 154325725, 154325781	35, 29, 31, 107, 38, 48
chr1	154327799	154328998	ENST00000426445	ENSG00000143515	chr1	154328311	154328481	154328475	38	154328475, 154328568, 154328690, 154328764, 154328829, 154328879	38, 66, 37, 27, 31, 47
chr1	154327799	154328998	ENST00000426445	ENSG00000143515	chr1	154328523	154328870	154328568, 154328690, 154328764, 154328829	66, 37, 27, 31	154328475, 154328568, 154328690, 154328764, 154328829, 154328879	38, 66, 37, 27, 31, 47
chr1	154327799	154328998	ENST00000426445	ENSG00000143515	chr1	154328883	154329102	154328879, 154329011	47, 31	154328475, 154328568, 154328690, 154328764, 154328829, 154328879	38, 66, 37, 27, 31, 47
chr1	154404615	154405814	ENST00000512471	ENSG00000160712	chr1	154405602	154405767	154405718	47	154405169, 154405484, 154405718	26, 84, 47
chr1	154404615	154405814	ENST00000512471	ENSG00000160712	chr1	154405767	154406013	154405896	49	154405169, 154405484, 154405718	26, 84, 47
chr1	155001630	155002829	ENST00000417934	ENSG00000160685	chr1	155001628	155001977	155001678, 155001767, 155001856, 155001897	33, 54, 34, 31	155001678, 155001767, 155001856, 155001897, 155002110, 155002228, 155002751	33, 54, 34, 31, 52, 59, 31
chr1	155001630	155002829	ENST00000417934	ENSG00000160685	chr1	155002035	155002374	155002110, 155002228	52, 59	155001678, 155001767, 155001856, 155001897, 155002110, 155002228, 155002751	33, 54, 34, 31, 52, 59, 31
chr1	155001630	155002829	ENST00000417934	ENSG00000160685	chr1	155002748	155003009	155002751, 155002840	31, 32	155001678, 155001767, 155001856, 155001897, 155002110, 155002228, 155002751	33, 54, 34, 31, 52, 59, 31
chr1	155001630	155002829	ENST00000535420	ENSG00000160685	chr1	155001628	155001977	155001678, 155001767, 155001856, 155001897	33, 54, 34, 31	155001678, 155001767, 155001856, 155001897, 155002110, 155002228, 155002751	33, 54, 34, 31, 52, 59, 31
chr1	155001630	155002829	ENST00000535420	ENSG00000160685	chr1	155002035	155002374	155002110, 155002228	52, 59	155001678, 155001767, 155001856, 155001897, 155002110, 155002228, 155002751	33, 54, 34, 31, 52, 59, 31
chr1	155001630	155002829	ENST00000535420	ENSG00000160685	chr1	155002748	155003009	155002751, 155002840	31, 32	155001678, 155001767, 155001856, 155001897, 155002110, 155002228, 155002751	33, 54, 34, 31, 52, 59, 31
chr1	155001657	155002856	ENST00000368426	ENSG00000160685	chr1	155001628	155001977	155001678, 155001767, 155001856, 155001897	33, 54, 34, 31	155001678, 155001767, 155001856, 155001897, 155002110, 155002228, 155002751, 155002840	33, 54, 34, 31, 52, 59, 31, 32
chr1	155001657	155002856	ENST00000368426	ENSG00000160685	chr1	155002035	155002374	155002110, 155002228	52, 59	155001678, 155001767, 155001856, 155001897, 155002110, 155002228, 155002751, 155002840	33, 54, 34, 31, 52, 59, 31, 32
chr1	155001657	155002856	ENST00000368426	ENSG00000160685	chr1	155002748	155003009	155002751, 155002840	31, 32	155001678, 155001767, 155001856, 155001897, 155002110, 155002228, 155002751, 155002840	33, 54, 34, 31, 52, 59, 31, 32
chr1	155001726	155002925	ENST00000487542	ENSG00000160685	chr1	155001628	155001977	155001678, 155001767, 155001856, 155001897	33, 54, 34, 31	155001767, 155001856, 155001897, 155002110, 155002228, 155002751, 155002840	54, 34, 31, 52, 59, 31, 32
chr1	155001726	155002925	ENST00000487542	ENSG00000160685	chr1	155002035	155002374	155002110, 155002228	52, 59	155001767, 155001856, 155001897, 155002110, 155002228, 155002751, 155002840	54, 34, 31, 52, 59, 31, 32
chr1	155001726	155002925	ENST00000487542	ENSG00000160685	chr1	155002748	155003009	155002751, 155002840	31, 32	155001767, 155001856, 155001897, 155002110, 155002228, 155002751, 155002840	54, 34, 31, 52, 59, 31, 32
chr1	155001840	155003039	ENST00000461530	ENSG00000160685	chr1	155001628	155001977	155001678, 155001767, 155001856, 155001897	33, 54, 34, 31	155001856, 155001897, 155002110, 155002228, 155002751, 155002840	34, 31, 52, 59, 31, 32
chr1	155001840	155003039	ENST00000461530	ENSG00000160685	chr1	155002035	155002374	155002110, 155002228	52, 59	155001856, 155001897, 155002110, 155002228, 155002751, 155002840	34, 31, 52, 59, 31, 32
chr1	155001840	155003039	ENST00000461530	ENSG00000160685	chr1	155002748	155003009	155002751, 155002840	31, 32	155001856, 155001897, 155002110, 155002228, 155002751, 155002840	34, 31, 52, 59, 31, 32
chr1	155001845	155003044	ENST00000483226	ENSG00000160685	chr1	155001628	155001977	155001678, 155001767, 155001856, 155001897	33, 54, 34, 31	155001856, 155001897, 155002110, 155002228, 155002751, 155002840	34, 31, 52, 59, 31, 32
chr1	155001845	155003044	ENST00000483226	ENSG00000160685	chr1	155002035	155002374	155002110, 155002228	52, 59	155001856, 155001897, 155002110, 155002228, 155002751, 155002840	34, 31, 52, 59, 31, 32
chr1	155001845	155003044	ENST00000483226	ENSG00000160685	chr1	155002748	155003009	155002751, 155002840	31, 32	155001856, 155001897, 155002110, 155002228, 155002751, 155002840	34, 31, 52, 59, 31, 32
chr1	155126876	155128075	ENST00000368406	ENSG00000169242	chr1	155126611	155126947	155126640, 155126756, 155126858	31, 30, 23	155126858, 155127378, 155127729, 155127805, 155127925	23, 49, 60, 23, 48
chr1	155126876	155128075	ENST00000368407	ENSG00000169242	chr1	155126611	155126947	155126640, 155126756, 155126858	31, 30, 23	155126858, 155127378, 155127729, 155127805, 155127925	23, 49, 60, 23, 48
chr1	155126888	155128087	ENST00000469878	ENSG00000169242	chr1	155126611	155126947	155126640, 155126756, 155126858	31, 30, 23	155127378, 155127729, 155127805, 155127925	49, 60, 23, 48
chr1	155194004	155195203	ENST00000447623	ENSG00000231064	chr1	155193843	155194042	155193836, 155193905	52, 71	155194376, 155194748, 155194794, 155195032, 155195101, 155195163	45, 25, 25, 42, 43, 39
chr1	155194004	155195203	ENST00000447623	ENSG00000231064	chr1	155194362	155194597	155194376	45	155194376, 155194748, 155194794, 155195032, 155195101, 155195163	45, 25, 25, 42, 43, 39
chr1	156125545	156126744	ENST00000504687	ENSG00000160789	chr1	156126706	156127056	156126992, 156127015	19, 25	156126508	57
chr1	156125555	156126754	ENST00000473598	ENSG00000160789	chr1	156126706	156127056	156126992, 156127015	19, 25	156126508	57
chr1	159170609	159171808	ENST00000368124	ENSG00000162706	chr1	159171744	159171931	159171864	45	159171315, 159171393, 159171471, 159171619, 159171693	34, 27, 19, 25, 23
chr1	159170615	159171814	ENST00000368125	ENSG00000162706	chr1	159171744	159171931	159171864	45	159171315, 159171393, 159171471, 159171619, 159171693	34, 27, 19, 25, 23
chr1	159170759	159171958	ENST00000416746	ENSG00000162706	chr1	159171744	159171931	159171864	45	159171315, 159171393, 159171471, 159171619, 159171693, 159171864	34, 27, 19, 25, 23, 45
chr1	160399564	160400763	ENST00000368061	ENSG00000162738	chr1	160400233	160400531	160400312, 160400367, 160400459	39, 65, 27	160400312, 160400367, 160400459, 160400640, 160400670, 160400731	39, 65, 27, 29, 44, 36
chr1	161257745	161258944	ENST00000504449	ENSG00000248485	chr1	161258868	161259031	161259015	41	161258725	70
chr1	166164911	166166110	ENST00000653824	ENSG00000229588	chr1	166165308	166165517	166165434	19	166165020, 166165434, 166165581, 166165688, 166165845, 166165911, 166166065	32, 19, 59, 47, 15, 19, 48
chr1	166164911	166166110	ENST00000653824	ENSG00000229588	chr1	166165785	166166004	166165845, 166165911	15, 19	166165020, 166165434, 166165581, 166165688, 166165845, 166165911, 166166065	32, 19, 59, 47, 15, 19, 48
chr1	166164911	166166110	ENST00000653824	ENSG00000229588	chr1	166166007	166166216	166166065	48	166165020, 166165434, 166165581, 166165688, 166165845, 166165911, 166166065	32, 19, 59, 47, 15, 19, 48
chr1	169104697	169105896	ENST00000367816	ENSG00000143153	chr1	169105742	169106055	169105705, 169105794, 169105870, 169105966, 169106040	42, 43, 53, 27, 36	169105705, 169105794, 169105870	42, 43, 53
chr1	169105690	169106889	ENST00000367815	ENSG00000143153	chr1	169105742	169106055	169105705, 169105794, 169105870, 169105966, 169106040	42, 43, 53, 27, 36	169105705, 169105794, 169105870, 169105966, 169106040, 169106110, 169106165, 169106254, 169106404, 169106601	42, 43, 53, 27, 36, 41, 68, 35, 35, 55
chr1	169105690	169106889	ENST00000367815	ENSG00000143153	chr1	169106454	169106761	169106601	55	169105705, 169105794, 169105870, 169105966, 169106040, 169106110, 169106165, 169106254, 169106404, 169106601	42, 43, 53, 27, 36, 41, 68, 35, 35, 55
chr1	169106907	169108106	ENST00000494797	ENSG00000143153	chr1	169107035	169107199	169107031, 169107118	36, 35	169107031, 169107118	36, 35
chr1	170666381	170667580	ENST00000606154	ENSG00000271811	chr1	170666731	170667080	170666907, 170667028	28, 37	170666907, 170667028	28, 37
chr1	178724147	178725346	ENST00000367634	ENSG00000116191	chr1	178724573	178724919	178724915	36	178724915, 178725049, 178725166	36, 32, 52
chr1	178724165	178725364	ENST00000495034	ENSG00000116191	chr1	178724573	178724919	178724915	36	178724915, 178725049, 178725166	36, 32, 52
chr1	178724165	178725364	ENST00000367635	ENSG00000116191	chr1	178724573	178724919	178724915	36	178724915, 178725049, 178725166	36, 32, 52
chr1	178724396	178725595	ENST00000324778	ENSG00000116191	chr1	178724573	178724919	178724915	36	178724915, 178725049, 178725166, 178725439, 178725489, 178725539	36, 32, 52, 35, 24, 84
chr1	178724396	178725595	ENST00000324778	ENSG00000116191	chr1	178725582	178725927	178725539, 178725663, 178725756, 178725861	84, 44, 16, 40	178724915, 178725049, 178725166, 178725439, 178725489, 178725539	36, 32, 52, 35, 24, 84
chr1	181482311	181483510	ENST00000533229	ENSG00000198216	chr1	181482518	181482680	181482553	33	181482553, 181482818	33, 24
chr1	181482311	181483510	ENST00000533229	ENSG00000198216	chr1	181482685	181482974	181482818	24	181482553, 181482818	33, 24
chr1	181482517	181483716	ENST00000367573	ENSG00000198216	chr1	181482518	181482680	181482553	33	181482553, 181482818	33, 24
chr1	181482517	181483716	ENST00000367573	ENSG00000198216	chr1	181482685	181482974	181482818	24	181482553, 181482818	33, 24
chr1	181482580	181483779	ENST00000367570	ENSG00000198216	chr1	181482518	181482680	181482553	33	181482553, 181482818	33, 24
chr1	181482580	181483779	ENST00000367570	ENSG00000198216	chr1	181482685	181482974	181482818	24	181482553, 181482818	33, 24
chr1	181482580	181483779	ENST00000621791	ENSG00000198216	chr1	181482518	181482680	181482553	33	181482553, 181482818	33, 24
chr1	181482580	181483779	ENST00000621791	ENSG00000198216	chr1	181482685	181482974	181482818	24	181482553, 181482818	33, 24
chr1	183022420	183023619	ENST00000258341	ENSG00000135862	chr1	183022718	183022874	183022802	28	183022802, 183022914, 183022998, 183023141, 183023226, 183023285, 183023368, 183023412, 183023475, 183023577	28, 56, 22, 56, 29, 33, 43, 46, 38, 42
chr1	183022420	183023619	ENST00000258341	ENSG00000135862	chr1	183022937	183023118	183022914, 183022998	56, 22	183022802, 183022914, 183022998, 183023141, 183023226, 183023285, 183023368, 183023412, 183023475, 183023577	28, 56, 22, 56, 29, 33, 43, 46, 38, 42
chr1	184386029	184387228	ENST00000235307	ENSG00000116667	chr1	184386264	184386432	184386323	29	184386323, 184386483, 184386570, 184386608, 184386826, 184386933, 184386979, 184387043, 184387205	29, 47, 26, 34, 84, 35, 48, 24, 78
chr1	184386271	184387470	ENST00000648109	ENSG00000116667	chr1	184386264	184386432	184386323	29	184386323, 184386483, 184386570, 184386608, 184386826, 184386933, 184386979, 184387043, 184387205, 184387309, 184387339, 184387394, 184387419	29, 47, 26, 34, 84, 35, 48, 24, 78, 26, 27, 21, 59
chr1	184386271	184387470	ENST00000648109	ENSG00000116667	chr1	184387395	184387743	184387394, 184387419, 184387528, 184387577	21, 59, 42, 77	184386323, 184386483, 184386570, 184386608, 184386826, 184386933, 184386979, 184387043, 184387205, 184387309, 184387339, 184387394, 184387419	29, 47, 26, 34, 84, 35, 48, 24, 78, 26, 27, 21, 59
chr1	190477551	190478750	ENST00000436905	ENSG00000237457	chr1	190478200	190478429	190478205, 190478278	26, 40	190478205, 190478278	26, 40
chr1	190478006	190479205	ENST00000424735	ENSG00000237457	chr1	190478200	190478429	190478205, 190478278	26, 40	190478205, 190478278, 190478874	26, 40, 40
chr1	200890048	200891247	ENST00000532631	ENSG00000163362	chr1	200890904	200891129	200891055, 200891121	32, 36	200891055, 200891121	32, 36
chr1	200890074	200891273	ENST00000451872	ENSG00000163362	chr1	200890904	200891129	200891055, 200891121	32, 36	200891055, 200891121	32, 36
chr1	200890341	200891540	ENST00000367342	ENSG00000163362	chr1	200890904	200891129	200891055, 200891121	32, 36	200891055, 200891121, 200891310	32, 36, 43
chr1	200890341	200891540	ENST00000367342	ENSG00000163362	chr1	200891459	200891794	200891577, 200891659, 200891719	31, 19, 33	200891055, 200891121, 200891310	32, 36, 43
chr1	203025498	203026697	ENST00000367240	ENSG00000143847	chr1	203026655	203026813	203026785	38	203026396, 203026442, 203026546	29, 45, 30
chr1	204073026	204074225	ENST00000525442	ENSG00000143842	chr1	204072930	204073232	204073046	25	204073046, 204073474, 204073554, 204073679, 204073721	25, 44, 37, 23, 40
chr1	204073026	204074225	ENST00000525442	ENSG00000143842	chr1	204074120	204074400	204074325	51	204073046, 204073474, 204073554, 204073679, 204073721	25, 44, 37, 23, 40
chr1	205041937	205043136	ENST00000640352	ENSG00000184144	chr1	205041941	205042291	205042123	23	205042123, 205042902, 205043059	23, 37, 26
chr1	205041968	205043167	ENST00000638378	ENSG00000184144	chr1	205041941	205042291	205042123	23	205042123, 205042902, 205043059	23, 37, 26
chr1	205042193	205043392	ENST00000636809	ENSG00000184144	chr1	205041941	205042291	205042123	23	205042902, 205043059, 205043359	37, 26, 34
chr1	205042196	205043395	ENST00000640428	ENSG00000184144	chr1	205041941	205042291	205042123	23	205042902, 205043059, 205043359	37, 26, 34
chr1	205042202	205043401	ENST00000532366	ENSG00000184144	chr1	205041941	205042291	205042123	23	205042902, 205043059, 205043359	37, 26, 34
chr1	205042210	205043409	ENST00000639302	ENSG00000184144	chr1	205041941	205042291	205042123	23	205042902, 205043059, 205043359	37, 26, 34
chr1	205042212	205043411	ENST00000639971	ENSG00000184144	chr1	205041941	205042291	205042123	23	205042902, 205043059, 205043359	37, 26, 34
chr1	205042212	205043411	ENST00000640326	ENSG00000184144	chr1	205041941	205042291	205042123	23	205042902, 205043059, 205043359	37, 26, 34
chr1	205042212	205043411	ENST00000331830	ENSG00000184144	chr1	205041941	205042291	205042123	23	205042902, 205043059, 205043359	37, 26, 34
chr1	205226946	205228145	ENST00000358024	ENSG00000133069	chr1	205227683	205228022	205227712, 205227820, 205227918, 205228005	23, 55, 28, 33	205227712, 205227820, 205227918, 205228005, 205228071	23, 55, 28, 33, 29
chr1	205227931	205229130	ENST00000545499	ENSG00000133069	chr1	205227683	205228022	205227712, 205227820, 205227918, 205228005	23, 55, 28, 33	205227918, 205228005, 205228071, 205228148, 205228733, 205228787	28, 33, 29, 28, 16, 42
chr1	205227931	205229130	ENST00000545499	ENSG00000133069	chr1	205228587	205228812	205228733, 205228787	16, 42	205227918, 205228005, 205228071, 205228148, 205228733, 205228787	28, 33, 29, 28, 16, 42
chr1	205228732	205229931	ENST00000495538	ENSG00000133069	chr1	205228587	205228812	205228733, 205228787	16, 42	205228733, 205228787	16, 42
chr1	205256189	205257388	ENST00000330675	ENSG00000133069	chr1	205256968	205257304	205257117, 205257158	34, 18	205257117, 205257158	34, 18
chr1	205256189	205257388	ENST00000330675	ENSG00000133069	chr1	205257366	205257673	205257404	25	205257117, 205257158	34, 18
chr1	205503659	205504858	ENST00000507067	ENSG00000117266	chr1	205504815	205505021	205504808	57	205504636, 205504738, 205504808	35, 32, 57
chr1	205503688	205504887	ENST00000462976	ENSG00000117266	chr1	205504815	205505021	205504808	57	205504636, 205504738, 205504808	35, 32, 57
chr1	205503694	205504893	ENST00000478560	ENSG00000117266	chr1	205504815	205505021	205504808	57	205504636, 205504738, 205504808	35, 32, 57
chr1	205503705	205504904	ENST00000443813	ENSG00000117266	chr1	205504815	205505021	205504808	57	205504636, 205504738, 205504808	35, 32, 57
chr1	205503749	205504948	ENST00000506215	ENSG00000117266	chr1	205504815	205505021	205504808	57	205504636, 205504738, 205504808	35, 32, 57
chr1	205503802	205505001	ENST00000419301	ENSG00000117266	chr1	205504815	205505021	205504808	57	205504636, 205504738, 205504808	35, 32, 57
chr1	205567984	205569183	ENST00000539267	ENSG00000174514	chr1	205569098	205569404	205569312, 205569362	37, 43	205568723, 205568800, 205568886, 205568952	47, 66, 63, 56
chr1	205568014	205569213	ENST00000367147	ENSG00000174514	chr1	205569098	205569404	205569312, 205569362	37, 43	205568723, 205568800, 205568886, 205568952	47, 66, 63, 56
chr1	205568021	205569220	ENST00000489709	ENSG00000174514	chr1	205569098	205569404	205569312, 205569362	37, 43	205568723, 205568800, 205568886, 205568952	47, 66, 63, 56
chr1	206506531	206507730	ENST00000579436	ENSG00000266094	chr1	206506775	206507122	206507027	38	206507027, 206507193, 206507460, 206507513, 206507616, 206507692	38, 44, 23, 37, 44, 59
chr1	206506546	206507745	ENST00000580449	ENSG00000266094	chr1	206506775	206507122	206507027	38	206507027, 206507193, 206507460, 206507513, 206507616, 206507692	38, 44, 23, 37, 44, 59
chr1	206506595	206507794	ENST00000581503	ENSG00000266094	chr1	206506775	206507122	206507027	38	206507027, 206507193, 206507460, 206507513, 206507616, 206507692, 206507765	38, 44, 23, 37, 44, 59, 42
chr1	206556561	206557760	ENST00000605120	ENSG00000266094	chr1	206557431	206557603	206557451, 206557499	46, 36	206557071, 206557181, 206557236, 206557310, 206557451, 206557499	42, 36, 27, 37, 46, 36
chr1	207320376	207321575	ENST00000367064	ENSG00000196352	chr1	207320912	207321260	207321237	31	207321237, 207321345, 207321504	31, 27, 19
chr1	207320532	207321731	ENST00000367063	ENSG00000196352	chr1	207320912	207321260	207321237	31	207321237, 207321345, 207321504, 207321616	31, 27, 19, 22
chr1	207320643	207321842	ENST00000391921	ENSG00000196352	chr1	207320912	207321260	207321237	31	207321237, 207321345, 207321504, 207321616	31, 27, 19, 22
chr1	207320643	207321842	ENST00000645323	ENSG00000196352	chr1	207320912	207321260	207321237	31	207321237, 207321345, 207321504, 207321616	31, 27, 19, 22
chr1	207320701	207321900	ENST00000314754	ENSG00000196352	chr1	207320912	207321260	207321237	31	207321237, 207321345, 207321504, 207321616, 207321863	31, 27, 19, 22, 38
chr1	207320733	207321932	ENST00000367067	ENSG00000196352	chr1	207320912	207321260	207321237	31	207321237, 207321345, 207321504, 207321616, 207321863	31, 27, 19, 22, 38
chr1	207320748	207321947	ENST00000644836	ENSG00000196352	chr1	207320912	207321260	207321237	31	207321237, 207321345, 207321504, 207321616, 207321863, 207321941	31, 27, 19, 22, 38, 38
chr1	207320791	207321990	ENST00000343420	ENSG00000196352	chr1	207320912	207321260	207321237	31	207321237, 207321345, 207321504, 207321616, 207321863, 207321941	31, 27, 19, 22, 38, 38
chr1	211325833	211327032	ENST00000494355	ENSG00000082512	chr1	211326974	211327141	211327029	119	211326746, 211326914, 211327029	47, 33, 119
chr1	211325833	211327032	ENST00000261464	ENSG00000082512	chr1	211326974	211327141	211327029	119	211326746, 211326914, 211327029	47, 33, 119
chr1	212431920	212433119	ENST00000366988	ENSG00000117691	chr1	212433087	212433368	212433112, 212433183, 212433219	44, 32, 44	212432768, 212432817, 212432845, 212432900, 212433016, 212433112	35, 17, 34, 17, 24, 44
chr1	212431923	212433122	ENST00000479589	ENSG00000117691	chr1	212433087	212433368	212433112, 212433183, 212433219	44, 32, 44	212432768, 212432817, 212432845, 212432900, 212433016, 212433112	35, 17, 34, 17, 24, 44
chr1	212431973	212433172	ENST00000473900	ENSG00000117691	chr1	212433087	212433368	212433112, 212433183, 212433219	44, 32, 44	212432768, 212432817, 212432845, 212432900, 212433016, 212433112	35, 17, 34, 17, 24, 44
chr1	212431991	212433190	ENST00000472389	ENSG00000117691	chr1	212433087	212433368	212433112, 212433183, 212433219	44, 32, 44	212432768, 212432817, 212432845, 212432900, 212433016, 212433112, 212433183	35, 17, 34, 17, 24, 44, 32
chr1	213982181	213983380	ENST00000471129	ENSG00000117707	chr1	213982493	213982703	213982666	36	213982666, 213982739, 213982798, 213983093	36, 32, 24, 41
chr1	213982181	213983380	ENST00000471129	ENSG00000117707	chr1	213982848	213983195	213983093	41	213982666, 213982739, 213982798, 213983093	36, 32, 24, 41
chr1	213988718	213989917	ENST00000607425	ENSG00000117707	chr1	213988941	213989286	213989228	21	213989228, 213989308, 213989379	21, 51, 52
chr1	215082124	215083323	ENST00000391894	ENSG00000082482	chr1	215082196	215082421	215082349, 215082411	40, 28	215082349, 215082411, 215082630, 215082687, 215082757, 215082835, 215082940, 215083027, 215083137	40, 28, 42, 34, 35, 25, 54, 15, 35
chr1	215082124	215083323	ENST00000391894	ENSG00000082482	chr1	215082548	215082897	215082630, 215082687, 215082757, 215082835	42, 34, 35, 25	215082349, 215082411, 215082630, 215082687, 215082757, 215082835, 215082940, 215083027, 215083137	40, 28, 42, 34, 35, 25, 54, 15, 35
chr1	215082235	215083434	ENST00000470177	ENSG00000082482	chr1	215082196	215082421	215082349, 215082411	40, 28	215082349, 215082411, 215082630, 215082687, 215082757, 215082835, 215082940, 215083027, 215083137	40, 28, 42, 34, 35, 25, 54, 15, 35
chr1	215082235	215083434	ENST00000470177	ENSG00000082482	chr1	215082548	215082897	215082630, 215082687, 215082757, 215082835	42, 34, 35, 25	215082349, 215082411, 215082630, 215082687, 215082757, 215082835, 215082940, 215083027, 215083137	40, 28, 42, 34, 35, 25, 54, 15, 35
chr1	215082235	215083434	ENST00000474771	ENSG00000082482	chr1	215082196	215082421	215082349, 215082411	40, 28	215082349, 215082411, 215082630, 215082687, 215082757, 215082835, 215082940, 215083027, 215083137	40, 28, 42, 34, 35, 25, 54, 15, 35
chr1	215082235	215083434	ENST00000474771	ENSG00000082482	chr1	215082548	215082897	215082630, 215082687, 215082757, 215082835	42, 34, 35, 25	215082349, 215082411, 215082630, 215082687, 215082757, 215082835, 215082940, 215083027, 215083137	40, 28, 42, 34, 35, 25, 54, 15, 35
chr1	215082236	215083435	ENST00000444842	ENSG00000082482	chr1	215082196	215082421	215082349, 215082411	40, 28	215082349, 215082411, 215082630, 215082687, 215082757, 215082835, 215082940, 215083027, 215083137	40, 28, 42, 34, 35, 25, 54, 15, 35
chr1	215082236	215083435	ENST00000444842	ENSG00000082482	chr1	215082548	215082897	215082630, 215082687, 215082757, 215082835	42, 34, 35, 25	215082349, 215082411, 215082630, 215082687, 215082757, 215082835, 215082940, 215083027, 215083137	40, 28, 42, 34, 35, 25, 54, 15, 35
chr1	215082517	215083716	ENST00000457122	ENSG00000082482	chr1	215082548	215082897	215082630, 215082687, 215082757, 215082835	42, 34, 35, 25	215082630, 215082687, 215082757, 215082835, 215082940, 215083027, 215083137, 215083440	42, 34, 35, 25, 54, 15, 35, 22
chr1	215082517	215083716	ENST00000457122	ENSG00000082482	chr1	215083447	215083656	215083440	22	215082630, 215082687, 215082757, 215082835, 215082940, 215083027, 215083137, 215083440	42, 34, 35, 25, 54, 15, 35, 22
chr1	218345235	218346434	ENST00000366929	ENSG00000092969	chr1	218345795	218346138	218345996	47	218345671, 218345996, 218346214	34, 47, 30
chr1	218346038	218347237	ENST00000488793	ENSG00000092969	chr1	218345795	218346138	218345996	47	218345996, 218346214, 218346858	47, 30, 38
chr1	218346038	218347237	ENST00000488793	ENSG00000092969	chr1	218346740	218347022	218346858	38	218345996, 218346214, 218346858	47, 30, 38
chr1	220527850	220529049	ENST00000485104	ENSG00000116141	chr1	220528917	220529121	220528915	43	220528114, 220528281, 220528505, 220528570, 220528632, 220528683, 220528744, 220528915	28, 53, 44, 16, 40, 15, 72, 43
chr1	220689363	220690562	ENST00000294889	ENSG00000162817	chr1	220690116	220690464	220690192, 220690276, 220690390, 220690457	24, 74, 16, 43	220690192, 220690276, 220690390, 220690457	24, 74, 16, 43
chr1	220689363	220690562	ENST00000294889	ENSG00000162817	chr1	220690465	220690618	220690457, 220690578	43, 30	220690192, 220690276, 220690390, 220690457	24, 74, 16, 43
chr1	220747269	220748468	ENST00000359316	ENSG00000117791	chr1	220748466	220748644	220748571	21	220748180, 220748230, 220748276	40, 16, 30
chr1	220747322	220748521	ENST00000366913	ENSG00000117791	chr1	220748466	220748644	220748571	21	220748180, 220748230, 220748276	40, 16, 30
chr1	220785913	220787112	ENST00000366910	ENSG00000186205	chr1	220786456	220786625	220786461	25	220786461, 220786766, 220786869, 220787005	25, 31, 52, 49
chr1	220785913	220787112	ENST00000366910	ENSG00000186205	chr1	220787050	220787214	220787005	49	220786461, 220786766, 220786869, 220787005	25, 31, 52, 49
chr1	224928715	224929914	ENST00000498360	ENSG00000185842	chr1	224929900	224930082	224929881, 224929917, 224929952	20, 31, 37	224929491, 224929578, 224929881	24, 59, 20
chr1	228148930	228150129	ENST00000366714	ENSG00000198835	chr1	228149121	228149281	228149184	58	228149021, 228149184, 228149349, 228149417, 228149487, 228149543, 228149682, 228149795, 228149838, 228150007, 228150057, 228150108	22, 58, 33, 35, 29, 72, 20, 23, 55, 44, 45, 17
chr1	228148930	228150129	ENST00000366714	ENSG00000198835	chr1	228149300	228149470	228149349, 228149417	33, 35	228149021, 228149184, 228149349, 228149417, 228149487, 228149543, 228149682, 228149795, 228149838, 228150007, 228150057, 228150108	22, 58, 33, 35, 29, 72, 20, 23, 55, 44, 45, 17
chr1	228212625	228213824	ENST00000668066	ENSG00000154358	chr1	228212927	228213260	228212959, 228213043, 228213083, 228213160, 228213237, 228213255	75, 36, 49, 48, 16, 15	228212959, 228213043, 228213083, 228213160, 228213237, 228213255, 228213275, 228213348, 228213717, 228213785, 228213823	75, 36, 49, 48, 16, 15, 46, 70, 51, 25, 32
chr1	228212625	228213824	ENST00000668066	ENSG00000154358	chr1	228213330	228213481	228213348	70	228212959, 228213043, 228213083, 228213160, 228213237, 228213255, 228213275, 228213348, 228213717, 228213785, 228213823	75, 36, 49, 48, 16, 15, 46, 70, 51, 25, 32
chr1	228734479	228735678	ENST00000366691	ENSG00000116574	chr1	228735186	228735535	228735346, 228735411	34, 35	228735346, 228735411, 228735678	34, 35, 25
chr1	228734479	228735678	ENST00000366691	ENSG00000116574	chr1	228735549	228735704	228735678	25	228735346, 228735411, 228735678	34, 35, 25
chr1	231161112	231162311	ENST00000444294	ENSG00000119283	chr1	231160928	231161151	231160928, 231161002	55, 38	231161255, 231161332, 231161462, 231162013, 231162091	25, 15, 39, 23, 29
chr1	231161112	231162311	ENST00000444294	ENSG00000119283	chr1	231161192	231161460	231161255, 231161332	25, 15	231161255, 231161332, 231161462, 231162013, 231162091	25, 15, 39, 23, 29
chr1	231161112	231162311	ENST00000444294	ENSG00000119283	chr1	231161461	231161647	231161462	39	231161255, 231161332, 231161462, 231162013, 231162091	25, 15, 39, 23, 29
chr1	231161970	231163169	ENST00000449018	ENSG00000119283	chr1	231162558	231162775	231162508, 231162751	51, 29	231162013, 231162091, 231162508, 231162751, 231162825, 231163127	23, 29, 51, 29, 52, 24
chr1	231161970	231163169	ENST00000449018	ENSG00000119283	chr1	231163061	231163283	231163127	24	231162013, 231162091, 231162508, 231162751, 231162825, 231163127	23, 29, 51, 29, 52, 24
chr1	231161970	231163169	ENST00000366653	ENSG00000119283	chr1	231162558	231162775	231162508, 231162751	51, 29	231162013, 231162091, 231162508, 231162751, 231162825, 231163127	23, 29, 51, 29, 52, 24
chr1	231161970	231163169	ENST00000366653	ENSG00000119283	chr1	231163061	231163283	231163127	24	231162013, 231162091, 231162508, 231162751, 231162825, 231163127	23, 29, 51, 29, 52, 24
chr1	233326724	233327923	ENST00000366624	ENSG00000143674	chr1	233327314	233327664	233327335, 233327392, 233327467, 233327532, 233327589	46, 43, 40, 39, 134	233327335, 233327392, 233327467, 233327532, 233327589, 233327753, 233327916	46, 43, 40, 39, 134, 26, 38
chr1	233326768	233327967	ENST00000366623	ENSG00000143674	chr1	233327314	233327664	233327335, 233327392, 233327467, 233327532, 233327589	46, 43, 40, 39, 134	233327335, 233327392, 233327467, 233327532, 233327589, 233327753, 233327916	46, 43, 40, 39, 134, 26, 38
chr1	233903676	233904875	ENST00000366618	ENSG00000183780	chr1	233904536	233904870	233904600, 233904651, 233904770	36, 45, 29	233904600, 233904651, 233904770	36, 45, 29
chr1	234213271	234214470	ENST00000366617	ENSG00000183780	chr1	234214390	234214592	234214588	27	234214130, 234214344	57, 31
chr1	236141505	236142704	ENST00000419162	ENSG00000077585	chr1	236141351	236141583	236141540	56	236141540, 236142045, 236142142, 236142185, 236142243, 236142322, 236142368, 236142618	56, 71, 27, 48, 59, 35, 93, 78
chr1	236141505	236142704	ENST00000419162	ENSG00000077585	chr1	236142012	236142332	236142045, 236142142, 236142185, 236142243, 236142322	71, 27, 48, 59, 35	236141540, 236142045, 236142142, 236142185, 236142243, 236142322, 236142368, 236142618	56, 71, 27, 48, 59, 35, 93, 78
chr1	236141539	236142738	ENST00000366592	ENSG00000077585	chr1	236141351	236141583	236141540	56	236141540, 236142045, 236142142, 236142185, 236142243, 236142322, 236142368, 236142618, 236142706	56, 71, 27, 48, 59, 35, 93, 78, 34
chr1	236141539	236142738	ENST00000366592	ENSG00000077585	chr1	236142012	236142332	236142045, 236142142, 236142185, 236142243, 236142322	71, 27, 48, 59, 35	236141540, 236142045, 236142142, 236142185, 236142243, 236142322, 236142368, 236142618, 236142706	56, 71, 27, 48, 59, 35, 93, 78, 34
chr1	236141544	236142743	ENST00000366591	ENSG00000077585	chr1	236141351	236141583	236141540	56	236141540, 236142045, 236142142, 236142185, 236142243, 236142322, 236142368, 236142618, 236142706	56, 71, 27, 48, 59, 35, 93, 78, 34
chr1	236141544	236142743	ENST00000366591	ENSG00000077585	chr1	236142012	236142332	236142045, 236142142, 236142185, 236142243, 236142322	71, 27, 48, 59, 35	236141540, 236142045, 236142142, 236142185, 236142243, 236142322, 236142368, 236142618, 236142706	56, 71, 27, 48, 59, 35, 93, 78, 34
chr1	236522985	236524184	ENST00000532826	ENSG00000116977	chr1	236524176	236524389	236524201, 236524237	25, 30	236523558, 236523839, 236523884	38, 22, 20
chr1	236522985	236524184	ENST00000528782	ENSG00000116977	chr1	236524176	236524389	236524201, 236524237	25, 30	236523558, 236523839, 236523884	38, 22, 20
chr1	236522989	236524188	ENST00000366583	ENSG00000116977	chr1	236524176	236524389	236524201, 236524237	25, 30	236523558, 236523839, 236523884	38, 22, 20
chr1	236523006	236524205	ENST00000442397	ENSG00000116977	chr1	236524176	236524389	236524201, 236524237	25, 30	236523558, 236523839, 236523884, 236524201	38, 22, 20, 25
chr1	236523020	236524219	ENST00000434231	ENSG00000116977	chr1	236524176	236524389	236524201, 236524237	25, 30	236523558, 236523839, 236523884, 236524201	38, 22, 20, 25
chr1	236523024	236524223	ENST00000323938	ENSG00000116977	chr1	236524176	236524389	236524201, 236524237	25, 30	236523558, 236523839, 236523884, 236524201	38, 22, 20, 25
chr1	236523581	236524780	ENST00000526634	ENSG00000116977	chr1	236524176	236524389	236524201, 236524237	25, 30	236523558, 236523839, 236523884, 236524201, 236524237	38, 22, 20, 25, 30
chr1	236685454	236686653	ENST00000542672	ENSG00000077522	chr1	236685972	236686174	236686164	42	236686164, 236686319, 236686381, 236686568, 236686634	42, 32, 54, 23, 25
chr1	236685454	236686653	ENST00000546208	ENSG00000077522	chr1	236685972	236686174	236686164	42	236686164, 236686319, 236686381, 236686568, 236686634	42, 32, 54, 23, 25
chr1	236685499	236686698	ENST00000366578	ENSG00000077522	chr1	236685972	236686174	236686164	42	236686164, 236686319, 236686381, 236686568, 236686634	42, 32, 54, 23, 25
chr1	236685509	236686708	ENST00000652096	ENSG00000077522	chr1	236685972	236686174	236686164	42	236686164, 236686319, 236686381, 236686568, 236686634	42, 32, 54, 23, 25
chr1	236685659	236686858	ENST00000651786	ENSG00000077522	chr1	236685972	236686174	236686164	42	236686164, 236686319, 236686381, 236686568, 236686634, 236686807	42, 32, 54, 23, 25, 48
chr1	236685659	236686858	ENST00000651786	ENSG00000077522	chr1	236686739	236686902	236686807	48	236686164, 236686319, 236686381, 236686568, 236686634, 236686807	42, 32, 54, 23, 25, 48
chr1	236685689	236686888	ENST00000651275	ENSG00000077522	chr1	236685972	236686174	236686164	42	236686164, 236686319, 236686381, 236686568, 236686634, 236686807	42, 32, 54, 23, 25, 48
chr1	236685689	236686888	ENST00000651275	ENSG00000077522	chr1	236686739	236686902	236686807	48	236686164, 236686319, 236686381, 236686568, 236686634, 236686807	42, 32, 54, 23, 25, 48
chr1	236685731	236686930	ENST00000651091	ENSG00000077522	chr1	236685972	236686174	236686164	42	236686164, 236686319, 236686381, 236686568, 236686634, 236686807, 236686928	42, 32, 54, 23, 25, 48, 22
chr1	236685731	236686930	ENST00000651091	ENSG00000077522	chr1	236686739	236686902	236686807	48	236686164, 236686319, 236686381, 236686568, 236686634, 236686807, 236686928	42, 32, 54, 23, 25, 48, 22
chr1	236685731	236686930	ENST00000651091	ENSG00000077522	chr1	236686913	236687191	236686928	22	236686164, 236686319, 236686381, 236686568, 236686634, 236686807, 236686928	42, 32, 54, 23, 25, 48, 22
chr1	240090883	240092082	ENST00000319653	ENSG00000155816	chr1	240092045	240092232	240092039, 240092190	28, 42	240091765, 240091868, 240091980, 240092039	32, 27, 30, 28
chr1	241422795	241423994	ENST00000660219	ENSG00000287516	chr1	241423885	241424217	241423926, 241423992, 241424130, 241424193	50, 37, 45, 51	241423926, 241423992	50, 37
chr1	241423233	241424432	ENST00000660302	ENSG00000287516	chr1	241423885	241424217	241423926, 241423992, 241424130, 241424193	50, 37, 45, 51	241423926, 241423992, 241424130, 241424193, 241424270	50, 37, 45, 51, 36
chr1	241423292	241424491	ENST00000444330	ENSG00000287516	chr1	241423885	241424217	241423926, 241423992, 241424130, 241424193	50, 37, 45, 51	241423926, 241423992, 241424130, 241424193, 241424270	50, 37, 45, 51, 36
chr1	241423398	241424597	ENST00000413994	ENSG00000287516	chr1	241423885	241424217	241423926, 241423992, 241424130, 241424193	50, 37, 45, 51	241423926, 241423992, 241424130, 241424193, 241424270	50, 37, 45, 51, 36
chr1	241423415	241424614	ENST00000663708	ENSG00000287516	chr1	241423885	241424217	241423926, 241423992, 241424130, 241424193	50, 37, 45, 51	241423926, 241423992, 241424130, 241424193, 241424270	50, 37, 45, 51, 36
chr1	241423422	241424621	ENST00000654758	ENSG00000287516	chr1	241423885	241424217	241423926, 241423992, 241424130, 241424193	50, 37, 45, 51	241423926, 241423992, 241424130, 241424193, 241424270, 241424620	50, 37, 45, 51, 36, 46
chr1	241423628	241424827	ENST00000655137	ENSG00000287516	chr1	241423885	241424217	241423926, 241423992, 241424130, 241424193	50, 37, 45, 51	241423926, 241423992, 241424130, 241424193, 241424270, 241424620, 241424722	50, 37, 45, 51, 36, 46, 19
chr1	241423628	241424827	ENST00000655137	ENSG00000287516	chr1	241424731	241424932	241424722	19	241423926, 241423992, 241424130, 241424193, 241424270, 241424620, 241424722	50, 37, 45, 51, 36, 46, 19
chr1	241423731	241424930	ENST00000660633	ENSG00000287516	chr1	241423885	241424217	241423926, 241423992, 241424130, 241424193	50, 37, 45, 51	241423926, 241423992, 241424130, 241424193, 241424270, 241424620, 241424722	50, 37, 45, 51, 36, 46, 19
chr1	241423731	241424930	ENST00000660633	ENSG00000287516	chr1	241424731	241424932	241424722	19	241423926, 241423992, 241424130, 241424193, 241424270, 241424620, 241424722	50, 37, 45, 51, 36, 46, 19
chr1	241423744	241424943	ENST00000670701	ENSG00000287516	chr1	241423885	241424217	241423926, 241423992, 241424130, 241424193	50, 37, 45, 51	241423926, 241423992, 241424130, 241424193, 241424270, 241424620, 241424722	50, 37, 45, 51, 36, 46, 19
chr1	241423744	241424943	ENST00000670701	ENSG00000287516	chr1	241424731	241424932	241424722	19	241423926, 241423992, 241424130, 241424193, 241424270, 241424620, 241424722	50, 37, 45, 51, 36, 46, 19
chr1	241423908	241425107	ENST00000665712	ENSG00000287516	chr1	241423885	241424217	241423926, 241423992, 241424130, 241424193	50, 37, 45, 51	241423926, 241423992, 241424130, 241424193, 241424270, 241424620, 241424722	50, 37, 45, 51, 36, 46, 19
chr1	241423908	241425107	ENST00000665712	ENSG00000287516	chr1	241424731	241424932	241424722	19	241423926, 241423992, 241424130, 241424193, 241424270, 241424620, 241424722	50, 37, 45, 51, 36, 46, 19
chr1	245153985	245155184	ENST00000407071	ENSG00000162849	chr1	245153748	245154058	245153765, 245153826, 245154018	38, 21, 45	245154018, 245154080, 245154295, 245154339, 245154534, 245154631, 245154685, 245154845	45, 43, 28, 45, 20, 21, 28, 33
chr1	245153985	245155184	ENST00000407071	ENSG00000162849	chr1	245154065	245154388	245154080, 245154295, 245154339	43, 28, 45	245154018, 245154080, 245154295, 245154339, 245154534, 245154631, 245154685, 245154845	45, 43, 28, 45, 20, 21, 28, 33
chr1	245153985	245155184	ENST00000407071	ENSG00000162849	chr1	245154463	245154813	245154534, 245154631, 245154685	20, 21, 28	245154018, 245154080, 245154295, 245154339, 245154534, 245154631, 245154685, 245154845	45, 43, 28, 45, 20, 21, 28, 33
chr1	999973	1001172	ENST00000428771	ENSG00000188290	chr1	1000508	1000670	1000519, 1000576	28, 24	999953, 1000025, 1000067, 1000170, 1000275, 1000345, 1000440, 1000519, 1000576, 1000721, 1000811	41, 15, 29, 42, 28, 79, 34, 28, 24, 40, 16
chr1	999973	1001172	ENST00000428771	ENSG00000188290	chr1	1000719	1001056	1000721, 1000811	40, 16	999953, 1000025, 1000067, 1000170, 1000275, 1000345, 1000440, 1000519, 1000576, 1000721, 1000811	41, 15, 29, 42, 28, 79, 34, 28, 24, 40, 16
chr1	999912	1001111	ENST00000304952	ENSG00000188290	chr1	1000508	1000670	1000519, 1000576	28, 24	999953, 1000025, 1000067, 1000170, 1000275, 1000345, 1000440, 1000519, 1000576, 1000721, 1000811	41, 15, 29, 42, 28, 79, 34, 28, 24, 40, 16
chr1	999912	1001111	ENST00000304952	ENSG00000188290	chr1	1000719	1001056	1000721, 1000811	40, 16	999953, 1000025, 1000067, 1000170, 1000275, 1000345, 1000440, 1000519, 1000576, 1000721, 1000811	41, 15, 29, 42, 28, 79, 34, 28, 24, 40, 16
chr1	999897	1001096	ENST00000481869	ENSG00000188290	chr1	1000508	1000670	1000519, 1000576	28, 24	999953, 1000025, 1000067, 1000170, 1000275, 1000345, 1000440, 1000519, 1000576, 1000721, 1000811	41, 15, 29, 42, 28, 79, 34, 28, 24, 40, 16
chr1	999897	1001096	ENST00000481869	ENSG00000188290	chr1	1000719	1001056	1000721, 1000811	40, 16	999953, 1000025, 1000067, 1000170, 1000275, 1000345, 1000440, 1000519, 1000576, 1000721, 1000811	41, 15, 29, 42, 28, 79, 34, 28, 24, 40, 16
chr1	999782	1000981	ENST00000484667	ENSG00000188290	chr1	999491	999789	999469, 999607	51, 31	999812, 999953, 1000025, 1000067, 1000170, 1000275, 1000345, 1000440, 1000519, 1000576, 1000721, 1000811	52, 41, 15, 29, 42, 28, 79, 34, 28, 24, 40, 16
chr1	999782	1000981	ENST00000484667	ENSG00000188290	chr1	1000508	1000670	1000519, 1000576	28, 24	999812, 999953, 1000025, 1000067, 1000170, 1000275, 1000345, 1000440, 1000519, 1000576, 1000721, 1000811	52, 41, 15, 29, 42, 28, 79, 34, 28, 24, 40, 16
chr1	999782	1000981	ENST00000484667	ENSG00000188290	chr1	1000719	1001056	1000721, 1000811	40, 16	999812, 999953, 1000025, 1000067, 1000170, 1000275, 1000345, 1000440, 1000519, 1000576, 1000721, 1000811	52, 41, 15, 29, 42, 28, 79, 34, 28, 24, 40, 16
chr1	1358336	1359535	ENST00000309212	ENSG00000162576	chr1	1358228	1358419	1358170, 1358311	64, 53	1358311, 1358424, 1358509, 1358566, 1358640, 1358689, 1358744, 1358841, 1358879, 1358954, 1359081, 1359169, 1359220	53, 16, 25, 28, 37, 31, 36, 31, 29, 39, 25, 38, 20
chr1	1358344	1359543	ENST00000445648	ENSG00000162576	chr1	1358228	1358419	1358170, 1358311	64, 53	1358311, 1358424, 1358509, 1358566, 1358640, 1358689, 1358744, 1358841, 1358879, 1358954, 1359081, 1359169, 1359220, 1359536	53, 16, 25, 28, 37, 31, 36, 31, 29, 39, 25, 38, 20, 34
chr1	1599936	1601135	ENST00000422725	ENSG00000228594	chr1	1600350	1600524	1600520	40	1599878, 1600005, 1600068, 1600117, 1600189, 1600234, 1600296, 1600520, 1600579, 1600803, 1600880, 1600915, 1601106	78, 43, 31, 32, 26, 35, 35, 40, 27, 46, 32, 31, 37
chr1	1599936	1601135	ENST00000422725	ENSG00000228594	chr1	1600542	1600786	1600520, 1600579	40, 27	1599878, 1600005, 1600068, 1600117, 1600189, 1600234, 1600296, 1600520, 1600579, 1600803, 1600880, 1600915, 1601106	78, 43, 31, 32, 26, 35, 35, 40, 27, 46, 32, 31, 37
chr1	2530064	2531263	ENST00000378453	ENSG00000197921	chr1	2529952	2530113	2530018	39	2530156, 2530196, 2530571, 2530765, 2530960, 2531069	38, 36, 57, 20, 53, 24
chr1	2530064	2531263	ENST00000378453	ENSG00000197921	chr1	2530612	2530773	2530571, 2530765	57, 20	2530156, 2530196, 2530571, 2530765, 2530960, 2531069	38, 36, 57, 20, 53, 24
chr1	2530064	2531263	ENST00000378453	ENSG00000197921	chr1	2530844	2531005	2530960	53	2530156, 2530196, 2530571, 2530765, 2530960, 2531069	38, 36, 57, 20, 53, 24
chr1	2530064	2531263	ENST00000378453	ENSG00000197921	chr1	2531052	2531323	2531069	24	2530156, 2530196, 2530571, 2530765, 2530960, 2531069	38, 36, 57, 20, 53, 24
chr1	2789466	2790665	ENST00000637179	ENSG00000215912	chr1	2789970	2790237	2789957	21	2789476, 2789592, 2789731, 2789957, 2790363, 2790552	30, 41, 81, 21, 56, 40
chr1	3062332	3063531	ENST00000606861	ENSG00000177133	chr1	3062628	3062902	3062656, 3062719	29, 41	3062318, 3062656, 3062719, 3062947, 3063099, 3063178, 3063255, 3063302, 3063526	36, 29, 41, 24, 60, 50, 26, 17, 40
chr1	3062332	3063531	ENST00000606861	ENSG00000177133	chr1	3063066	3063394	3063099, 3063178, 3063255, 3063302	60, 50, 26, 17	3062318, 3062656, 3062719, 3062947, 3063099, 3063178, 3063255, 3063302, 3063526	36, 29, 41, 24, 60, 50, 26, 17, 40
chr1	3061552	3062751	ENST00000413472	ENSG00000177133	chr1	3062628	3062902	3062656, 3062719	29, 41	3061871, 3062083, 3062142, 3062231, 3062318, 3062656, 3062719	28, 32, 35, 39, 36, 29, 41
chr1	3061833	3063032	ENST00000453118	ENSG00000177133	chr1	3062628	3062902	3062656, 3062719	29, 41	3061871, 3062083, 3062142, 3062231, 3062318, 3062656, 3062719, 3062947	28, 32, 35, 39, 36, 29, 41, 24
chr1	3068238	3069437	ENST00000445317	ENSG00000177133	chr1	3067946	3068285	3067987, 3068135, 3068225	37, 56, 50	3068225, 3068311, 3068479, 3068603, 3068775, 3068842, 3068979, 3069331, 3069420	50, 39, 66, 56, 28, 83, 20, 51, 38
chr1	3068238	3069437	ENST00000445317	ENSG00000177133	chr1	3068411	3068566	3068479	66	3068225, 3068311, 3068479, 3068603, 3068775, 3068842, 3068979, 3069331, 3069420	50, 39, 66, 56, 28, 83, 20, 51, 38
chr1	3068238	3069437	ENST00000445317	ENSG00000177133	chr1	3068744	3068979	3068775, 3068842, 3068979	28, 83, 20	3068225, 3068311, 3068479, 3068603, 3068775, 3068842, 3068979, 3069331, 3069420	50, 39, 66, 56, 28, 83, 20, 51, 38
chr1	3061667	3062866	ENST00000667159	ENSG00000177133	chr1	3062628	3062902	3062656, 3062719	29, 41	3061871, 3062083, 3062142, 3062231, 3062318, 3062656, 3062719	28, 32, 35, 39, 36, 29, 41
chr1	3062543	3063742	ENST00000670730	ENSG00000177133	chr1	3062628	3062902	3062656, 3062719	29, 41	3062656, 3062719, 3062947, 3063099, 3063178, 3063255, 3063302, 3063526, 3063655	29, 41, 24, 60, 50, 26, 17, 40, 33
chr1	3062543	3063742	ENST00000670730	ENSG00000177133	chr1	3063066	3063394	3063099, 3063178, 3063255, 3063302	60, 50, 26, 17	3062656, 3062719, 3062947, 3063099, 3063178, 3063255, 3063302, 3063526, 3063655	29, 41, 24, 60, 50, 26, 17, 40, 33
chr1	3062196	3063395	ENST00000420957	ENSG00000177133	chr1	3062628	3062902	3062656, 3062719	29, 41	3062231, 3062318, 3062656, 3062719, 3062947, 3063099, 3063178, 3063255, 3063302	39, 36, 29, 41, 24, 60, 50, 26, 17
chr1	3062196	3063395	ENST00000420957	ENSG00000177133	chr1	3063066	3063394	3063099, 3063178, 3063255, 3063302	60, 50, 26, 17	3062231, 3062318, 3062656, 3062719, 3062947, 3063099, 3063178, 3063255, 3063302	39, 36, 29, 41, 24, 60, 50, 26, 17
chr1	3067570	3068769	ENST00000321336	ENSG00000177133	chr1	3067946	3068285	3067987, 3068135, 3068225	37, 56, 50	3067580, 3067737, 3067987, 3068135, 3068225, 3068311, 3068479, 3068603	68, 18, 37, 56, 50, 39, 66, 56
chr1	3067570	3068769	ENST00000321336	ENSG00000177133	chr1	3068411	3068566	3068479	66	3067580, 3067737, 3067987, 3068135, 3068225, 3068311, 3068479, 3068603	68, 18, 37, 56, 50, 39, 66, 56
chr1	3067570	3068769	ENST00000321336	ENSG00000177133	chr1	3068744	3068979	3068775, 3068842, 3068979	28, 83, 20	3067580, 3067737, 3067987, 3068135, 3068225, 3068311, 3068479, 3068603	68, 18, 37, 56, 50, 39, 66, 56
chr1	6180122	6181321	ENST00000262450	ENSG00000116254	chr1	6180202	6180536	6180225, 6180287, 6180454, 6180533	43, 48, 36, 36	6180157, 6180225, 6180287, 6180454, 6180533, 6180585, 6180721, 6181204	43, 43, 48, 36, 36, 60, 46, 57
chr1	6180122	6181321	ENST00000262450	ENSG00000116254	chr1	6180683	6180899	6180721	46	6180157, 6180225, 6180287, 6180454, 6180533, 6180585, 6180721, 6181204	43, 43, 48, 36, 36, 60, 46, 57
chr1	6179824	6181023	ENST00000496404	ENSG00000116254	chr1	6179622	6179909	6179643, 6179703, 6179810, 6179903	51, 50, 89, 36	6179810, 6179903, 6180025, 6180157, 6180225, 6180287, 6180454, 6180533, 6180585, 6180721	89, 36, 46, 43, 43, 48, 36, 36, 60, 46
chr1	6179824	6181023	ENST00000496404	ENSG00000116254	chr1	6180202	6180536	6180225, 6180287, 6180454, 6180533	43, 48, 36, 36	6179810, 6179903, 6180025, 6180157, 6180225, 6180287, 6180454, 6180533, 6180585, 6180721	89, 36, 46, 43, 43, 48, 36, 36, 60, 46
chr1	6179824	6181023	ENST00000496404	ENSG00000116254	chr1	6180683	6180899	6180721	46	6179810, 6179903, 6180025, 6180157, 6180225, 6180287, 6180454, 6180533, 6180585, 6180721	89, 36, 46, 43, 43, 48, 36, 36, 60, 46
chr1	6260899	6262098	ENST00000377893	ENSG00000158292	chr1	6261440	6261659	6261451, 6261513, 6261585, 6261635	23, 41, 24, 34	6260925, 6261013, 6261091, 6261147, 6261244, 6261400, 6261451, 6261513, 6261585, 6261635, 6261803, 6261828	37, 21, 31, 29, 36, 33, 23, 41, 24, 34, 20, 24
chr1	6260899	6262098	ENST00000377893	ENSG00000158292	chr1	6261776	6262109	6261803, 6261828	20, 24	6260925, 6261013, 6261091, 6261147, 6261244, 6261400, 6261451, 6261513, 6261585, 6261635, 6261803, 6261828	37, 21, 31, 29, 36, 33, 23, 41, 24, 34, 20, 24
chr1	6359145	6360344	ENST00000377842	ENSG00000097021	chr1	6358855	6359202	6358968	29	6359442, 6359581, 6359728, 6360338	36, 42, 37, 46
chr1	6359145	6360344	ENST00000377842	ENSG00000097021	chr1	6359644	6359993	6359728	37	6359442, 6359581, 6359728, 6360338	36, 42, 37, 46
chr1	6485270	6486469	ENST00000535355	ENSG00000171680	chr1	6485558	6485819	6485533, 6485691, 6485761	146, 50, 39	6485294, 6485349, 6485495, 6485533, 6485691, 6485761, 6485829, 6485979, 6486144, 6486373, 6486394	26, 48, 37, 146, 50, 39, 35, 89, 37, 15, 36
chr1	6485755	6486954	ENST00000400913	ENSG00000171680	chr1	6485558	6485819	6485533, 6485691, 6485761	146, 50, 39	6485761, 6485829, 6485979, 6486144, 6486373, 6486394	39, 35, 89, 37, 15, 36
chr1	6490381	6491580	ENST00000340850	ENSG00000171680	chr1	6490240	6490412	6490397	39	6490397, 6490519, 6490581, 6490663, 6490756, 6490878, 6490965	39, 40, 26, 36, 30, 31, 31
chr1	6490381	6491580	ENST00000340850	ENSG00000171680	chr1	6490795	6491076	6490878, 6490965	31, 31	6490397, 6490519, 6490581, 6490663, 6490756, 6490878, 6490965	39, 40, 26, 36, 30, 31, 31
chr1	6496897	6498096	ENST00000537245	ENSG00000171680	chr1	6497606	6497861	6497595, 6497705	17, 28	6497011, 6497075, 6497127, 6497204, 6497272, 6497346, 6497425, 6497476, 6497532, 6497595, 6497705	44, 27, 38, 44, 37, 36, 28, 28, 27, 17, 28
chr1	6490371	6491570	ENST00000377725	ENSG00000171680	chr1	6490240	6490412	6490397	39	6490397, 6490519, 6490581, 6490663, 6490756, 6490878, 6490965	39, 40, 26, 36, 30, 31, 31
chr1	6490371	6491570	ENST00000377725	ENSG00000171680	chr1	6490795	6491076	6490878, 6490965	31, 31	6490397, 6490519, 6490581, 6490663, 6490756, 6490878, 6490965	39, 40, 26, 36, 30, 31, 31
chr1	6496497	6497696	ENST00000377732	ENSG00000171680	chr1	6497606	6497861	6497595, 6497705	17, 28	6496444, 6496575, 6497011, 6497075, 6497127, 6497204, 6497272, 6497346, 6497425, 6497476, 6497532, 6497595	65, 31, 44, 27, 38, 44, 37, 36, 28, 28, 27, 17
chr1	6497191	6498390	ENST00000400915	ENSG00000171680	chr1	6497606	6497861	6497595, 6497705	17, 28	6497204, 6497272, 6497346, 6497425, 6497476, 6497532, 6497595, 6497705, 6498170	44, 37, 36, 28, 28, 27, 17, 28, 24
chr1	8817266	8818465	ENST00000337907	ENSG00000142599	chr1	8817969	8818124	8818016, 8818065	44, 44	8817256, 8817281, 8817535, 8817700, 8817781, 8818016, 8818065	15, 41, 70, 34, 34, 44, 44
chr1	8817441	8818640	ENST00000400908	ENSG00000142599	chr1	8817969	8818124	8818016, 8818065	44, 44	8817535, 8817700, 8817781, 8818016, 8818065	70, 34, 34, 44, 44
chr1	8423467	8424666	ENST00000476556	ENSG00000142599	chr1	8423327	8423567	8423408, 8423503, 8423554	35, 42, 44	8423503, 8423554, 8423620, 8423721, 8423872, 8424027, 8424111, 8424167	42, 44, 21, 55, 46, 27, 30, 31
chr1	8423467	8424666	ENST00000476556	ENSG00000142599	chr1	8424106	8424415	8424111, 8424167	30, 31	8423503, 8423554, 8423620, 8423721, 8423872, 8424027, 8424111, 8424167	42, 44, 21, 55, 46, 27, 30, 31
chr1	8423220	8424419	ENST00000460659	ENSG00000142599	chr1	8423327	8423567	8423408, 8423503, 8423554	35, 42, 44	8423408, 8423503, 8423554, 8423620, 8423721, 8423872, 8424027, 8424111, 8424167	35, 42, 44, 21, 55, 46, 27, 30, 31
chr1	8423220	8424419	ENST00000460659	ENSG00000142599	chr1	8424106	8424415	8424111, 8424167	30, 31	8423408, 8423503, 8423554, 8423620, 8423721, 8423872, 8424027, 8424111, 8424167	35, 42, 44, 21, 55, 46, 27, 30, 31
chr1	8423467	8424666	ENST00000492766	ENSG00000142599	chr1	8423327	8423567	8423408, 8423503, 8423554	35, 42, 44	8423503, 8423554, 8423620, 8423721, 8423872, 8424027, 8424111, 8424167	42, 44, 21, 55, 46, 27, 30, 31
chr1	8423467	8424666	ENST00000492766	ENSG00000142599	chr1	8424106	8424415	8424111, 8424167	30, 31	8423503, 8423554, 8423620, 8423721, 8423872, 8424027, 8424111, 8424167	42, 44, 21, 55, 46, 27, 30, 31
chr1	8424035	8425234	ENST00000465125	ENSG00000142599	chr1	8424106	8424415	8424111, 8424167	30, 31	8424027, 8424111, 8424167	27, 30, 31
chr1	8817072	8818271	ENST00000659924	ENSG00000142599	chr1	8816992	8817208	8816995	66	8817212, 8817256, 8817281, 8817535, 8817700, 8817781, 8818016, 8818065	29, 15, 41, 70, 34, 34, 44, 44
chr1	8817072	8818271	ENST00000659924	ENSG00000142599	chr1	8817969	8818124	8818016, 8818065	44, 44	8817212, 8817256, 8817281, 8817535, 8817700, 8817781, 8818016, 8818065	29, 15, 41, 70, 34, 34, 44, 44
chr1	9182193	9183392	ENST00000635687	ENSG00000228526	chr1	9182807	9183101	9182955, 9183015, 9183086	45, 37, 27	9182377, 9182437, 9182494, 9182614, 9182684, 9182955, 9183015, 9183086, 9183128, 9183242, 9183288, 9183357	38, 44, 40, 46, 32, 45, 37, 27, 44, 44, 45, 28
chr1	11803315	11804514	ENST00000376583	ENSG00000177000	chr1	11803620	11803969	11803632, 11803684	37, 33	11803632, 11803684	37, 33
chr1	11803478	11804677	ENST00000641805	ENSG00000177000	chr1	11803620	11803969	11803632, 11803684	37, 33	11803632, 11803684	37, 33
chr1	11803327	11804526	ENST00000423400	ENSG00000177000	chr1	11803620	11803969	11803632, 11803684	37, 33	11803632, 11803684	37, 33
chr1	11803184	11804383	ENST00000641407	ENSG00000177000	chr1	11803620	11803969	11803632, 11803684	37, 33	11803632, 11803684	37, 33
chr1	11803327	11804526	ENST00000641759	ENSG00000177000	chr1	11803620	11803969	11803632, 11803684	37, 33	11803632, 11803684	37, 33
chr1	11803249	11804448	ENST00000641721	ENSG00000177000	chr1	11803620	11803969	11803632, 11803684	37, 33	11803632, 11803684	37, 33
chr1	11803327	11804526	ENST00000641909	ENSG00000177000	chr1	11803620	11803969	11803632, 11803684	37, 33	11803632, 11803684	37, 33
chr1	12618011	12619210	ENST00000616661	ENSG00000162496	chr1	12618229	12618569	12618254, 12618356	51, 37	12618254, 12618356, 12619184	51, 37, 52
chr1	15152265	15153464	ENST00000310916	ENSG00000175147	chr1	15152874	15153070	15152990, 15153036, 15153064	45, 19, 45	15152990, 15153036, 15153064, 15153190, 15153436	45, 19, 45, 28, 28
chr1	15152265	15153464	ENST00000310916	ENSG00000175147	chr1	15153131	15153317	15153190	28	15152990, 15153036, 15153064, 15153190, 15153436	45, 19, 45, 28, 28
chr1	15152265	15153464	ENST00000310916	ENSG00000175147	chr1	15153336	15153494	15153436	28	15152990, 15153036, 15153064, 15153190, 15153436	45, 19, 45, 28, 28
chr1	15152259	15153458	ENST00000404665	ENSG00000175147	chr1	15152874	15153070	15152990, 15153036, 15153064	45, 19, 45	15152990, 15153036, 15153064, 15153190, 15153436	45, 19, 45, 28, 28
chr1	15152259	15153458	ENST00000404665	ENSG00000175147	chr1	15153131	15153317	15153190	28	15152990, 15153036, 15153064, 15153190, 15153436	45, 19, 45, 28, 28
chr1	15152259	15153458	ENST00000404665	ENSG00000175147	chr1	15153336	15153494	15153436	28	15152990, 15153036, 15153064, 15153190, 15153436	45, 19, 45, 28, 28
chr1	15153038	15154237	ENST00000650369	ENSG00000175147	chr1	15152874	15153070	15152990, 15153036, 15153064	45, 19, 45	15153036, 15153064, 15153190, 15153436, 15153619, 15153706, 15153765, 15153829, 15154117, 15154190	19, 45, 28, 28, 42, 25, 33, 65, 26, 54
chr1	15153038	15154237	ENST00000650369	ENSG00000175147	chr1	15153131	15153317	15153190	28	15153036, 15153064, 15153190, 15153436, 15153619, 15153706, 15153765, 15153829, 15154117, 15154190	19, 45, 28, 28, 42, 25, 33, 65, 26, 54
chr1	15153038	15154237	ENST00000650369	ENSG00000175147	chr1	15153336	15153494	15153436	28	15153036, 15153064, 15153190, 15153436, 15153619, 15153706, 15153765, 15153829, 15154117, 15154190	19, 45, 28, 28, 42, 25, 33, 65, 26, 54
chr1	15153038	15154237	ENST00000650369	ENSG00000175147	chr1	15154085	15154345	15154117, 15154190	26, 54	15153036, 15153064, 15153190, 15153436, 15153619, 15153706, 15153765, 15153829, 15154117, 15154190	19, 45, 28, 28, 42, 25, 33, 65, 26, 54
chr1	15153419	15154618	ENST00000669314	ENSG00000175147	chr1	15153336	15153494	15153436	28	15153436, 15153619, 15153706, 15153765, 15153829, 15154117, 15154190	28, 42, 25, 33, 65, 26, 54
chr1	15153419	15154618	ENST00000669314	ENSG00000175147	chr1	15154085	15154345	15154117, 15154190	26, 54	15153436, 15153619, 15153706, 15153765, 15153829, 15154117, 15154190	28, 42, 25, 33, 65, 26, 54
chr1	15153139	15154338	ENST00000660005	ENSG00000175147	chr1	15153131	15153317	15153190	28	15153190, 15153436, 15153619, 15153706, 15153765, 15153829, 15154117, 15154190	28, 28, 42, 25, 33, 65, 26, 54
chr1	15153139	15154338	ENST00000660005	ENSG00000175147	chr1	15153336	15153494	15153436	28	15153190, 15153436, 15153619, 15153706, 15153765, 15153829, 15154117, 15154190	28, 28, 42, 25, 33, 65, 26, 54
chr1	15153139	15154338	ENST00000660005	ENSG00000175147	chr1	15154085	15154345	15154117, 15154190	26, 54	15153190, 15153436, 15153619, 15153706, 15153765, 15153829, 15154117, 15154190	28, 28, 42, 25, 33, 65, 26, 54
chr1	15152500	15153699	ENST00000667108	ENSG00000175147	chr1	15152874	15153070	15152990, 15153036, 15153064	45, 19, 45	15152990, 15153036, 15153064, 15153190, 15153436, 15153619	45, 19, 45, 28, 28, 42
chr1	15152500	15153699	ENST00000667108	ENSG00000175147	chr1	15153131	15153317	15153190	28	15152990, 15153036, 15153064, 15153190, 15153436, 15153619	45, 19, 45, 28, 28, 42
chr1	15152500	15153699	ENST00000667108	ENSG00000175147	chr1	15153336	15153494	15153436	28	15152990, 15153036, 15153064, 15153190, 15153436, 15153619	45, 19, 45, 28, 28, 42
chr1	17119252	17120451	ENST00000375486	ENSG00000117115	chr1	17119811	17120043	17119928	37	17119436, 17119552, 17119928, 17120057, 17120186	46, 27, 37, 25, 40
chr1	17119252	17120451	ENST00000375486	ENSG00000117115	chr1	17120174	17120521	17120186	40	17119436, 17119552, 17119928, 17120057, 17120186	46, 27, 37, 25, 40
chr1	17119236	17120435	ENST00000375481	ENSG00000117115	chr1	17119811	17120043	17119928	37	17119436, 17119552, 17119928, 17120057, 17120186	46, 27, 37, 25, 40
chr1	17119236	17120435	ENST00000375481	ENSG00000117115	chr1	17120174	17120521	17120186	40	17119436, 17119552, 17119928, 17120057, 17120186	46, 27, 37, 25, 40
chr1	19485340	19486539	ENST00000264202	ENSG00000077549	chr1	19485807	19486098	19485889, 19485926, 19486007, 19486036	36, 22, 23, 27	19485319, 19485367, 19485484, 19485551, 19485704, 19485768, 19485889, 19485926, 19486007, 19486036	32, 54, 44, 70, 36, 28, 36, 22, 23, 27
chr1	19485314	19486513	ENST00000264203	ENSG00000077549	chr1	19485139	19485316	19485075, 19485216, 19485283	73, 27, 29	19485319, 19485367, 19485484, 19485551, 19485704, 19485768, 19485889, 19485926, 19486007, 19486036	32, 54, 44, 70, 36, 28, 36, 22, 23, 27
chr1	19485314	19486513	ENST00000264203	ENSG00000077549	chr1	19485807	19486098	19485889, 19485926, 19486007, 19486036	36, 22, 23, 27	19485319, 19485367, 19485484, 19485551, 19485704, 19485768, 19485889, 19485926, 19486007, 19486036	32, 54, 44, 70, 36, 28, 36, 22, 23, 27
chr1	19485286	19486485	ENST00000375142	ENSG00000077549	chr1	19485139	19485316	19485075, 19485216, 19485283	73, 27, 29	19485283, 19485319, 19485367, 19485484, 19485551, 19485704, 19485768, 19485889, 19485926, 19486007, 19486036	29, 32, 54, 44, 70, 36, 28, 36, 22, 23, 27
chr1	19485286	19486485	ENST00000375142	ENSG00000077549	chr1	19485807	19486098	19485889, 19485926, 19486007, 19486036	36, 22, 23, 27	19485283, 19485319, 19485367, 19485484, 19485551, 19485704, 19485768, 19485889, 19485926, 19486007, 19486036	29, 32, 54, 44, 70, 36, 28, 36, 22, 23, 27
chr1	19484465	19485664	ENST00000433834	ENSG00000077549	chr1	19484334	19484591	19484386	39	19484595, 19484659, 19484779, 19484899, 19485075, 19485216, 19485283, 19485319, 19485367, 19485484, 19485551	34, 79, 41, 95, 73, 27, 29, 32, 54, 44, 70
chr1	19484465	19485664	ENST00000433834	ENSG00000077549	chr1	19484928	19485130	19484899, 19485075	95, 73	19484595, 19484659, 19484779, 19484899, 19485075, 19485216, 19485283, 19485319, 19485367, 19485484, 19485551	34, 79, 41, 95, 73, 27, 29, 32, 54, 44, 70
chr1	19484465	19485664	ENST00000433834	ENSG00000077549	chr1	19485139	19485316	19485075, 19485216, 19485283	73, 27, 29	19484595, 19484659, 19484779, 19484899, 19485075, 19485216, 19485283, 19485319, 19485367, 19485484, 19485551	34, 79, 41, 95, 73, 27, 29, 32, 54, 44, 70
chr1	19485340	19486539	ENST00000459967	ENSG00000077549	chr1	19485807	19486098	19485889, 19485926, 19486007, 19486036	36, 22, 23, 27	19485319, 19485367, 19485484, 19485551, 19485704, 19485768, 19485889, 19485926, 19486007, 19486036	32, 54, 44, 70, 36, 28, 36, 22, 23, 27
chr1	19485289	19486488	ENST00000482808	ENSG00000077549	chr1	19485139	19485316	19485075, 19485216, 19485283	73, 27, 29	19485283, 19485319, 19485367, 19485484, 19485551, 19485704, 19485768, 19485889, 19485926, 19486007, 19486036	29, 32, 54, 44, 70, 36, 28, 36, 22, 23, 27
chr1	19485289	19486488	ENST00000482808	ENSG00000077549	chr1	19485807	19486098	19485889, 19485926, 19486007, 19486036	36, 22, 23, 27	19485283, 19485319, 19485367, 19485484, 19485551, 19485704, 19485768, 19485889, 19485926, 19486007, 19486036	29, 32, 54, 44, 70, 36, 28, 36, 22, 23, 27
chr1	20732504	20733703	ENST00000444387	ENSG00000189410	chr1	20733067	20733411	20733046	30	20732967, 20733046	48, 30
chr1	20732441	20733640	ENST00000375031	ENSG00000189410	chr1	20732108	20732454	20732095, 20732274, 20732347	26, 17, 45	20732967, 20733046	48, 30
chr1	20732441	20733640	ENST00000375031	ENSG00000189410	chr1	20733067	20733411	20733046	30	20732967, 20733046	48, 30
chr1	20732638	20733837	ENST00000460804	ENSG00000189410	chr1	20733067	20733411	20733046	30	20732967, 20733046	48, 30
chr1	20732079	20733278	ENST00000447746	ENSG00000189410	chr1	20732108	20732454	20732095, 20732274, 20732347	26, 17, 45	20732095, 20732274, 20732347, 20732967, 20733046	26, 17, 45, 48, 30
chr1	20732079	20733278	ENST00000447746	ENSG00000189410	chr1	20733067	20733411	20733046	30	20732095, 20732274, 20732347, 20732967, 20733046	26, 17, 45, 48, 30
chr1	20732638	20733837	ENST00000518294	ENSG00000189410	chr1	20733067	20733411	20733046	30	20732967, 20733046	48, 30
chr1	20731392	20732591	ENST00000517430	ENSG00000189410	chr1	20731481	20731771	20731545, 20731607, 20731701	39, 39, 41	20731545, 20731607, 20731701, 20731791, 20731876, 20731923, 20731968, 20732029, 20732095, 20732274, 20732347	39, 39, 41, 48, 19, 30, 23, 41, 26, 17, 45
chr1	20731392	20732591	ENST00000517430	ENSG00000189410	chr1	20731773	20731994	20731791, 20731876, 20731923, 20731968	48, 19, 30, 23	20731545, 20731607, 20731701, 20731791, 20731876, 20731923, 20731968, 20732029, 20732095, 20732274, 20732347	39, 39, 41, 48, 19, 30, 23, 41, 26, 17, 45
chr1	20731392	20732591	ENST00000517430	ENSG00000189410	chr1	20732108	20732454	20732095, 20732274, 20732347	26, 17, 45	20731545, 20731607, 20731701, 20731791, 20731876, 20731923, 20731968, 20732029, 20732095, 20732274, 20732347	39, 39, 41, 48, 19, 30, 23, 41, 26, 17, 45
chr1	20730976	20732175	ENST00000519434	ENSG00000189410	chr1	20731481	20731771	20731545, 20731607, 20731701	39, 39, 41	20731250, 20731545, 20731607, 20731701, 20731791, 20731876, 20731923, 20731968, 20732029, 20732095	22, 39, 39, 41, 48, 19, 30, 23, 41, 26
chr1	20730976	20732175	ENST00000519434	ENSG00000189410	chr1	20731773	20731994	20731791, 20731876, 20731923, 20731968	48, 19, 30, 23	20731250, 20731545, 20731607, 20731701, 20731791, 20731876, 20731923, 20731968, 20732029, 20732095	22, 39, 39, 41, 48, 19, 30, 23, 41, 26
chr1	20730976	20732175	ENST00000519434	ENSG00000189410	chr1	20732108	20732454	20732095, 20732274, 20732347	26, 17, 45	20731250, 20731545, 20731607, 20731701, 20731791, 20731876, 20731923, 20731968, 20732029, 20732095	22, 39, 39, 41, 48, 19, 30, 23, 41, 26
chr1	23177609	23178808	ENST00000302291	ENSG00000169641	chr1	23177415	23177635	23177541	27	23177696, 23177864	29, 33
chr1	23168618	23169817	ENST00000314174	ENSG00000169641	chr1	23168454	23168640	23168580	69	23168580, 23168659, 23168705, 23168759, 23168839, 23168934	69, 33, 23, 19, 84, 32
chr1	23424549	23425748	ENST00000450454	ENSG00000204219	chr1	23425036	23425260	23425040	33	23424654, 23424777, 23424816, 23424890, 23424947, 23425040	39, 24, 17, 34, 39, 33
chr1	23424419	23425618	ENST00000476978	ENSG00000204219	chr1	23425036	23425260	23425040	33	23424431, 23424654, 23424777, 23424816, 23424890, 23424947, 23425040	114, 39, 24, 17, 34, 39, 33
chr1	23424508	23425707	ENST00000374601	ENSG00000204219	chr1	23425036	23425260	23425040	33	23424431, 23424654, 23424777, 23424816, 23424890, 23424947, 23425040	114, 39, 24, 17, 34, 39, 33
chr1	24187090	24188289	ENST00000327535	ENSG00000185436	chr1	24187620	24187801	24187748	46	24187153, 24187227, 24187267, 24187428, 24187748	34, 36, 43, 18, 46
chr1	24187062	24188261	ENST00000327575	ENSG00000185436	chr1	24187620	24187801	24187748	46	24187153, 24187227, 24187267, 24187428, 24187748	34, 36, 43, 18, 46
chr1	24187049	24188248	ENST00000374421	ENSG00000185436	chr1	24187620	24187801	24187748	46	24187153, 24187227, 24187267, 24187428, 24187748	34, 36, 43, 18, 46
chr1	24187049	24188248	ENST00000374418	ENSG00000185436	chr1	24187620	24187801	24187748	46	24187153, 24187227, 24187267, 24187428, 24187748	34, 36, 43, 18, 46
chr1	24502161	24503360	ENST00000652048	ENSG00000286061	chr1	24503273	24503517	24503255	34	24502649, 24502688, 24502737, 24502896, 24502987, 24503042, 24503255	32, 33, 51, 15, 35, 46, 34
chr1	24502183	24503382	ENST00000652351	ENSG00000286061	chr1	24503273	24503517	24503255	34	24502649, 24502688, 24502737, 24502896, 24502987, 24503042, 24503255	32, 33, 51, 15, 35, 46, 34
chr1	24502161	24503360	ENST00000651433	ENSG00000286061	chr1	24503273	24503517	24503255	34	24502649, 24502688, 24502737, 24502896, 24502987, 24503042, 24503255	32, 33, 51, 15, 35, 46, 34
chr1	24502183	24503382	ENST00000652371	ENSG00000286061	chr1	24503273	24503517	24503255	34	24502649, 24502688, 24502737, 24502896, 24502987, 24503042, 24503255	32, 33, 51, 15, 35, 46, 34
chr1	24929678	24930877	ENST00000308873	ENSG00000020633	chr1	24930243	24930593	24930297, 24930398, 24930453	37, 43, 40	24929806, 24929883, 24929977, 24930074, 24930194, 24930297, 24930398, 24930453, 24930608, 24930687	30, 54, 37, 106, 42, 37, 43, 40, 43, 34
chr1	31239688	31240887	ENST00000373736	ENSG00000084628	chr1	31239701	31240050	31239819, 31239970	30, 16	31239819, 31239970	30, 16
chr1	31704120	31705319	ENST00000373668	ENSG00000084636	chr1	31705189	31705538	31705271, 31705345, 31705450	33, 54, 22	31704110, 31704181, 31704338, 31705271	30, 38, 30, 33
chr1	31938169	31939368	ENST00000647444	ENSG00000184007	chr1	31938045	31938199	31938109	37	31938372, 31938394, 31938483, 31938600, 31938638, 31938763	19, 36, 52, 29, 26, 33
chr1	31938169	31939368	ENST00000647444	ENSG00000184007	chr1	31938739	31938899	31938763	33	31938372, 31938394, 31938483, 31938600, 31938638, 31938763	19, 36, 52, 29, 26, 33
chr1	31937576	31938775	ENST00000649841	ENSG00000184007	chr1	31937640	31937990	31937744, 31937822, 31937918, 31937959	41, 47, 30, 49	31937744, 31937822, 31937918, 31937959, 31938109, 31938372, 31938394, 31938483, 31938600, 31938638, 31938763	41, 47, 30, 49, 37, 19, 36, 52, 29, 26, 33
chr1	31937576	31938775	ENST00000649841	ENSG00000184007	chr1	31938045	31938199	31938109	37	31937744, 31937822, 31937918, 31937959, 31938109, 31938372, 31938394, 31938483, 31938600, 31938638, 31938763	41, 47, 30, 49, 37, 19, 36, 52, 29, 26, 33
chr1	31937576	31938775	ENST00000649841	ENSG00000184007	chr1	31938739	31938899	31938763	33	31937744, 31937822, 31937918, 31937959, 31938109, 31938372, 31938394, 31938483, 31938600, 31938638, 31938763	41, 47, 30, 49, 37, 19, 36, 52, 29, 26, 33
chr1	31937586	31938785	ENST00000534796	ENSG00000184007	chr1	31937640	31937990	31937744, 31937822, 31937918, 31937959	41, 47, 30, 49	31937744, 31937822, 31937918, 31937959, 31938109, 31938372, 31938394, 31938483, 31938600, 31938638, 31938763	41, 47, 30, 49, 37, 19, 36, 52, 29, 26, 33
chr1	31937586	31938785	ENST00000534796	ENSG00000184007	chr1	31938045	31938199	31938109	37	31937744, 31937822, 31937918, 31937959, 31938109, 31938372, 31938394, 31938483, 31938600, 31938638, 31938763	41, 47, 30, 49, 37, 19, 36, 52, 29, 26, 33
chr1	31937586	31938785	ENST00000534796	ENSG00000184007	chr1	31938739	31938899	31938763	33	31937744, 31937822, 31937918, 31937959, 31938109, 31938372, 31938394, 31938483, 31938600, 31938638, 31938763	41, 47, 30, 49, 37, 19, 36, 52, 29, 26, 33
chr1	31937687	31938886	ENST00000532289	ENSG00000184007	chr1	31937640	31937990	31937744, 31937822, 31937918, 31937959	41, 47, 30, 49	31937744, 31937822, 31937918, 31937959, 31938109, 31938372, 31938394, 31938483, 31938600, 31938638, 31938763	41, 47, 30, 49, 37, 19, 36, 52, 29, 26, 33
chr1	31937687	31938886	ENST00000532289	ENSG00000184007	chr1	31938045	31938199	31938109	37	31937744, 31937822, 31937918, 31937959, 31938109, 31938372, 31938394, 31938483, 31938600, 31938638, 31938763	41, 47, 30, 49, 37, 19, 36, 52, 29, 26, 33
chr1	31937687	31938886	ENST00000532289	ENSG00000184007	chr1	31938739	31938899	31938763	33	31937744, 31937822, 31937918, 31937959, 31938109, 31938372, 31938394, 31938483, 31938600, 31938638, 31938763	41, 47, 30, 49, 37, 19, 36, 52, 29, 26, 33
chr1	31937601	31938800	ENST00000524384	ENSG00000184007	chr1	31937640	31937990	31937744, 31937822, 31937918, 31937959	41, 47, 30, 49	31937744, 31937822, 31937918, 31937959, 31938109, 31938372, 31938394, 31938483, 31938600, 31938638, 31938763	41, 47, 30, 49, 37, 19, 36, 52, 29, 26, 33
chr1	31937601	31938800	ENST00000524384	ENSG00000184007	chr1	31938045	31938199	31938109	37	31937744, 31937822, 31937918, 31937959, 31938109, 31938372, 31938394, 31938483, 31938600, 31938638, 31938763	41, 47, 30, 49, 37, 19, 36, 52, 29, 26, 33
chr1	31937601	31938800	ENST00000524384	ENSG00000184007	chr1	31938739	31938899	31938763	33	31937744, 31937822, 31937918, 31937959, 31938109, 31938372, 31938394, 31938483, 31938600, 31938638, 31938763	41, 47, 30, 49, 37, 19, 36, 52, 29, 26, 33
chr1	31937619	31938818	ENST00000528840	ENSG00000184007	chr1	31937640	31937990	31937744, 31937822, 31937918, 31937959	41, 47, 30, 49	31937744, 31937822, 31937918, 31937959, 31938109, 31938372, 31938394, 31938483, 31938600, 31938638, 31938763	41, 47, 30, 49, 37, 19, 36, 52, 29, 26, 33
chr1	31937619	31938818	ENST00000528840	ENSG00000184007	chr1	31938045	31938199	31938109	37	31937744, 31937822, 31937918, 31937959, 31938109, 31938372, 31938394, 31938483, 31938600, 31938638, 31938763	41, 47, 30, 49, 37, 19, 36, 52, 29, 26, 33
chr1	31937619	31938818	ENST00000528840	ENSG00000184007	chr1	31938739	31938899	31938763	33	31937744, 31937822, 31937918, 31937959, 31938109, 31938372, 31938394, 31938483, 31938600, 31938638, 31938763	41, 47, 30, 49, 37, 19, 36, 52, 29, 26, 33
chr1	31937843	31939042	ENST00000494444	ENSG00000184007	chr1	31937640	31937990	31937744, 31937822, 31937918, 31937959	41, 47, 30, 49	31937822, 31937918, 31937959, 31938109, 31938372, 31938394, 31938483, 31938600, 31938638, 31938763	47, 30, 49, 37, 19, 36, 52, 29, 26, 33
chr1	31937843	31939042	ENST00000494444	ENSG00000184007	chr1	31938045	31938199	31938109	37	31937822, 31937918, 31937959, 31938109, 31938372, 31938394, 31938483, 31938600, 31938638, 31938763	47, 30, 49, 37, 19, 36, 52, 29, 26, 33
chr1	31937843	31939042	ENST00000494444	ENSG00000184007	chr1	31938739	31938899	31938763	33	31937822, 31937918, 31937959, 31938109, 31938372, 31938394, 31938483, 31938600, 31938638, 31938763	47, 30, 49, 37, 19, 36, 52, 29, 26, 33
chr1	31938159	31939358	ENST00000529477	ENSG00000184007	chr1	31938045	31938199	31938109	37	31938372, 31938394, 31938483, 31938600, 31938638, 31938763	19, 36, 52, 29, 26, 33
chr1	31938159	31939358	ENST00000529477	ENSG00000184007	chr1	31938739	31938899	31938763	33	31938372, 31938394, 31938483, 31938600, 31938638, 31938763	19, 36, 52, 29, 26, 33
chr1	31937987	31939186	ENST00000533408	ENSG00000184007	chr1	31937640	31937990	31937744, 31937822, 31937918, 31937959	41, 47, 30, 49	31937959, 31938109, 31938372, 31938394, 31938483, 31938600, 31938638, 31938763	49, 37, 19, 36, 52, 29, 26, 33
chr1	31937987	31939186	ENST00000533408	ENSG00000184007	chr1	31938045	31938199	31938109	37	31937959, 31938109, 31938372, 31938394, 31938483, 31938600, 31938638, 31938763	49, 37, 19, 36, 52, 29, 26, 33
chr1	31937987	31939186	ENST00000533408	ENSG00000184007	chr1	31938739	31938899	31938763	33	31937959, 31938109, 31938372, 31938394, 31938483, 31938600, 31938638, 31938763	49, 37, 19, 36, 52, 29, 26, 33
chr1	31937583	31938782	ENST00000475464	ENSG00000184007	chr1	31937640	31937990	31937744, 31937822, 31937918, 31937959	41, 47, 30, 49	31937744, 31937822, 31937918, 31937959, 31938109, 31938372, 31938394, 31938483, 31938600, 31938638, 31938763	41, 47, 30, 49, 37, 19, 36, 52, 29, 26, 33
chr1	31937583	31938782	ENST00000475464	ENSG00000184007	chr1	31938045	31938199	31938109	37	31937744, 31937822, 31937918, 31937959, 31938109, 31938372, 31938394, 31938483, 31938600, 31938638, 31938763	41, 47, 30, 49, 37, 19, 36, 52, 29, 26, 33
chr1	31937583	31938782	ENST00000475464	ENSG00000184007	chr1	31938739	31938899	31938763	33	31937744, 31937822, 31937918, 31937959, 31938109, 31938372, 31938394, 31938483, 31938600, 31938638, 31938763	41, 47, 30, 49, 37, 19, 36, 52, 29, 26, 33
chr1	32336034	32337233	ENST00000329421	ENSG00000175130	chr1	32336966	32337224	32337211	19	32336006, 32336109, 32336278, 32336379, 32336455, 32336511, 32336770, 32337211	75, 49, 63, 23, 20, 55, 31, 19
chr1	32870713	32871912	ENST00000373471	ENSG00000160097	chr1	32870910	32871166	32870951	91	32870705, 32870749, 32870831, 32870951, 32871240, 32871318	38, 51, 47, 91, 30, 43
chr1	32870713	32871912	ENST00000373471	ENSG00000160097	chr1	32871198	32871448	32871240, 32871318	30, 43	32870705, 32870749, 32870831, 32870951, 32871240, 32871318	38, 51, 47, 91, 30, 43
chr1	32870576	32871775	ENST00000649537	ENSG00000160097	chr1	32870910	32871166	32870951	91	32870563, 32870618, 32870705, 32870749, 32870831, 32870951, 32871240, 32871318	40, 38, 38, 51, 47, 91, 30, 43
chr1	32870576	32871775	ENST00000649537	ENSG00000160097	chr1	32871198	32871448	32871240, 32871318	30, 43	32870563, 32870618, 32870705, 32870749, 32870831, 32870951, 32871240, 32871318	40, 38, 38, 51, 47, 91, 30, 43
chr1	32870547	32871746	ENST00000640867	ENSG00000160097	chr1	32870910	32871166	32870951	91	32870563, 32870618, 32870705, 32870749, 32870831, 32870951, 32871240, 32871318	40, 38, 38, 51, 47, 91, 30, 43
chr1	32870547	32871746	ENST00000640867	ENSG00000160097	chr1	32871198	32871448	32871240, 32871318	30, 43	32870563, 32870618, 32870705, 32870749, 32870831, 32870951, 32871240, 32871318	40, 38, 38, 51, 47, 91, 30, 43
chr1	33181844	33183043	ENST00000291416	ENSG00000116525	chr1	33181959	33182309	33181963, 33182085, 33182127, 33182163	35, 39, 21, 19	33181824, 33181963, 33182085, 33182127, 33182163	60, 35, 39, 21, 19
chr1	33181854	33183053	ENST00000485148	ENSG00000116525	chr1	33181959	33182309	33181963, 33182085, 33182127, 33182163	35, 39, 21, 19	33181824, 33181963, 33182085, 33182127, 33182163	60, 35, 39, 21, 19
chr1	33181860	33183059	ENST00000486583	ENSG00000116525	chr1	33181959	33182309	33181963, 33182085, 33182127, 33182163	35, 39, 21, 19	33181824, 33181963, 33182085, 33182127, 33182163	60, 35, 39, 21, 19
chr1	34165075	34166274	ENST00000373381	ENSG00000121904	chr1	34166259	34166410	34166356	29	34165043, 34165304, 34165387, 34166229	42, 28, 44, 16
chr1	34165643	34166842	ENST00000373388	ENSG00000121904	chr1	34166259	34166410	34166356	29	34166229, 34166356, 34166445, 34166543	16, 29, 27, 89
chr1	34165643	34166842	ENST00000373388	ENSG00000121904	chr1	34166427	34166627	34166445, 34166543	27, 89	34166229, 34166356, 34166445, 34166543	16, 29, 27, 89
chr1	34165643	34166842	ENST00000619121	ENSG00000121904	chr1	34166259	34166410	34166356	29	34166229, 34166356, 34166445, 34166543	16, 29, 27, 89
chr1	34165643	34166842	ENST00000619121	ENSG00000121904	chr1	34166427	34166627	34166445, 34166543	27, 89	34166229, 34166356, 34166445, 34166543	16, 29, 27, 89
chr1	34165643	34166842	ENST00000241312	ENSG00000121904	chr1	34166259	34166410	34166356	29	34166229, 34166356, 34166445, 34166543	16, 29, 27, 89
chr1	34165643	34166842	ENST00000241312	ENSG00000121904	chr1	34166427	34166627	34166445, 34166543	27, 89	34166229, 34166356, 34166445, 34166543	16, 29, 27, 89
chr1	34929451	34930650	ENST00000373347	ENSG00000116544	chr1	34929953	34930279	34929987, 34930169, 34930239	25, 32, 35	34929422, 34929502, 34929660, 34929688, 34929740, 34929774, 34929877, 34929909, 34929987, 34930169, 34930239, 34930317, 34930368	33, 40, 25, 34, 33, 48, 26, 32, 25, 32, 35, 31, 35
chr1	37034316	37035515	ENST00000373091	ENSG00000163873	chr1	37034379	37034652	37034438, 37034552	16, 80	37034287, 37034438, 37034552, 37034693, 37034771, 37035013, 37035063, 37035111, 37035264	33, 16, 80, 39, 22, 34, 21, 35, 22
chr1	37034316	37035515	ENST00000373091	ENSG00000163873	chr1	37034702	37034913	37034693, 37034771	39, 22	37034287, 37034438, 37034552, 37034693, 37034771, 37035013, 37035063, 37035111, 37035264	33, 16, 80, 39, 22, 34, 21, 35, 22
chr1	37034316	37035515	ENST00000373091	ENSG00000163873	chr1	37035048	37035282	37035063, 37035111, 37035264	21, 35, 22	37034287, 37034438, 37034552, 37034693, 37034771, 37035013, 37035063, 37035111, 37035264	33, 16, 80, 39, 22, 34, 21, 35, 22
chr1	37033930	37035129	ENST00000373093	ENSG00000163873	chr1	37033747	37033959	37033773, 37033934	35, 41	37033934, 37034133, 37034191, 37034287, 37034438, 37034552, 37034693, 37034771, 37035013, 37035063, 37035111	41, 29, 37, 33, 16, 80, 39, 22, 34, 21, 35
chr1	37033930	37035129	ENST00000373093	ENSG00000163873	chr1	37034379	37034652	37034438, 37034552	16, 80	37033934, 37034133, 37034191, 37034287, 37034438, 37034552, 37034693, 37034771, 37035013, 37035063, 37035111	41, 29, 37, 33, 16, 80, 39, 22, 34, 21, 35
chr1	37033930	37035129	ENST00000373093	ENSG00000163873	chr1	37034702	37034913	37034693, 37034771	39, 22	37033934, 37034133, 37034191, 37034287, 37034438, 37034552, 37034693, 37034771, 37035013, 37035063, 37035111	41, 29, 37, 33, 16, 80, 39, 22, 34, 21, 35
chr1	37033930	37035129	ENST00000373093	ENSG00000163873	chr1	37035048	37035282	37035063, 37035111, 37035264	21, 35, 22	37033934, 37034133, 37034191, 37034287, 37034438, 37034552, 37034693, 37034771, 37035013, 37035063, 37035111	41, 29, 37, 33, 16, 80, 39, 22, 34, 21, 35
chr1	37752707	37753906	ENST00000437645	ENSG00000183317	chr1	37752512	37752758	37752685, 37752703	16, 44	37752703, 37752763, 37752820, 37753240, 37753279, 37753341, 37753401, 37753502, 37753544, 37753625	44, 47, 41, 29, 30, 37, 39, 20, 26, 172
chr1	37764867	37766066	ENST00000427468	ENSG00000183317	chr1	37765623	37765821	37765646, 37765817	21, 38	37764886, 37765106, 37765272, 37765329, 37765445, 37765646, 37765817, 37765960	27, 33, 36, 31, 34, 21, 38, 32
chr1	37764867	37766066	ENST00000427468	ENSG00000183317	chr1	37765822	37766007	37765817, 37765960	38, 32	37764886, 37765106, 37765272, 37765329, 37765445, 37765646, 37765817, 37765960	27, 33, 36, 31, 34, 21, 38, 32
chr1	37764921	37766120	ENST00000373048	ENSG00000183317	chr1	37765623	37765821	37765646, 37765817	21, 38	37765106, 37765272, 37765329, 37765445, 37765646, 37765817, 37765960	33, 36, 31, 34, 21, 38, 32
chr1	37764921	37766120	ENST00000373048	ENSG00000183317	chr1	37765822	37766007	37765817, 37765960	38, 32	37765106, 37765272, 37765329, 37765445, 37765646, 37765817, 37765960	33, 36, 31, 34, 21, 38, 32
chr1	37764934	37766133	ENST00000319637	ENSG00000183317	chr1	37765623	37765821	37765646, 37765817	21, 38	37765106, 37765272, 37765329, 37765445, 37765646, 37765817, 37765960	33, 36, 31, 34, 21, 38, 32
chr1	37764934	37766133	ENST00000319637	ENSG00000183317	chr1	37765822	37766007	37765817, 37765960	38, 32	37765106, 37765272, 37765329, 37765445, 37765646, 37765817, 37765960	33, 36, 31, 34, 21, 38, 32
chr1	38046594	38047793	ENST00000373012	ENSG00000185668	chr1	38046421	38046624	38046519	52	38046684, 38046748, 38046797, 38046849, 38046894, 38047031, 38047116, 38047207, 38047280, 38047628, 38047748	32, 32, 28, 23, 41, 79, 39, 18, 32, 34, 55
chr1	38046594	38047793	ENST00000373012	ENSG00000185668	chr1	38047605	38047790	38047628, 38047748	34, 55	38046684, 38046748, 38046797, 38046849, 38046894, 38047031, 38047116, 38047207, 38047280, 38047628, 38047748	32, 32, 28, 23, 41, 79, 39, 18, 32, 34, 55
chr1	39691234	39692433	ENST00000372844	ENSG00000116983	chr1	39692040	39692387	39692076, 39692145, 39692333	55, 89, 39	39691222, 39691470, 39691530, 39691583, 39691637, 39691949, 39692076, 39692145, 39692333	33, 17, 26, 26, 36, 26, 55, 89, 39
chr1	39691234	39692433	ENST00000372844	ENSG00000116983	chr1	39692410	39692680	39692458, 39692535, 39692628	53, 17, 51	39691222, 39691470, 39691530, 39691583, 39691637, 39691949, 39692076, 39692145, 39692333	33, 17, 26, 26, 36, 26, 55, 89, 39
chr1	39691286	39692485	ENST00000612703	ENSG00000116983	chr1	39692040	39692387	39692076, 39692145, 39692333	55, 89, 39	39691470, 39691530, 39691583, 39691637, 39691949, 39692076, 39692145, 39692333, 39692458	17, 26, 26, 36, 26, 55, 89, 39, 53
chr1	39691286	39692485	ENST00000612703	ENSG00000116983	chr1	39692410	39692680	39692458, 39692535, 39692628	53, 17, 51	39691470, 39691530, 39691583, 39691637, 39691949, 39692076, 39692145, 39692333, 39692458	17, 26, 26, 36, 26, 55, 89, 39, 53
chr1	39691286	39692485	ENST00000617690	ENSG00000116983	chr1	39692040	39692387	39692076, 39692145, 39692333	55, 89, 39	39691470, 39691530, 39691583, 39691637, 39691949, 39692076, 39692145, 39692333, 39692458	17, 26, 26, 36, 26, 55, 89, 39, 53
chr1	39691286	39692485	ENST00000617690	ENSG00000116983	chr1	39692410	39692680	39692458, 39692535, 39692628	53, 17, 51	39691470, 39691530, 39691583, 39691637, 39691949, 39692076, 39692145, 39692333, 39692458	17, 26, 26, 36, 26, 55, 89, 39, 53
chr1	39788666	39789865	ENST00000372827	ENSG00000116985	chr1	39788493	39788695	39788466, 39788586	46, 36	39788862, 39788921, 39788965, 39789029, 39789138, 39789246, 39789301	46, 41, 36, 27, 38, 51, 44
chr1	39788666	39789865	ENST00000372827	ENSG00000116985	chr1	39789076	39789299	39789138, 39789246	38, 51	39788862, 39788921, 39788965, 39789029, 39789138, 39789246, 39789301	46, 41, 36, 27, 38, 51, 44
chr1	39788666	39789865	ENST00000372827	ENSG00000116985	chr1	39789341	39789568	39789301	44	39788862, 39788921, 39788965, 39789029, 39789138, 39789246, 39789301	46, 41, 36, 27, 38, 51, 44
chr1	40317087	40318286	ENST00000372748	ENSG00000049089	chr1	40316932	40317113	40317066	30	40317066, 40317173, 40317289, 40317368, 40317410, 40317452, 40317524	30, 50, 48, 23, 31, 32, 48
chr1	40315239	40316438	ENST00000488463	ENSG00000049089	chr1	40315306	40315653	40315302, 40315500, 40315551, 40315605	22, 22, 17, 50	40315302, 40315500, 40315551, 40315605, 40315724, 40316177	22, 22, 17, 50, 37, 62
chr1	40315239	40316438	ENST00000488463	ENSG00000049089	chr1	40316003	40316186	40316177	62	40315302, 40315500, 40315551, 40315605, 40315724, 40316177	22, 22, 17, 50, 37, 62
chr1	40315239	40316438	ENST00000488463	ENSG00000049089	chr1	40316204	40316534	40316177	62	40315302, 40315500, 40315551, 40315605, 40315724, 40316177	22, 22, 17, 50, 37, 62
chr1	40316491	40317690	ENST00000417105	ENSG00000049089	chr1	40316204	40316534	40316177	62	40316547, 40316632, 40316685, 40316760, 40316815, 40316882, 40317066, 40317173, 40317289, 40317368, 40317410, 40317452, 40317524	21, 38, 32, 35, 47, 27, 30, 50, 48, 23, 31, 32, 48
chr1	40316491	40317690	ENST00000417105	ENSG00000049089	chr1	40316577	40316925	40316632, 40316685, 40316760, 40316815, 40316882	38, 32, 35, 47, 27	40316547, 40316632, 40316685, 40316760, 40316815, 40316882, 40317066, 40317173, 40317289, 40317368, 40317410, 40317452, 40317524	21, 38, 32, 35, 47, 27, 30, 50, 48, 23, 31, 32, 48
chr1	40316491	40317690	ENST00000417105	ENSG00000049089	chr1	40316932	40317113	40317066	30	40316547, 40316632, 40316685, 40316760, 40316815, 40316882, 40317066, 40317173, 40317289, 40317368, 40317410, 40317452, 40317524	21, 38, 32, 35, 47, 27, 30, 50, 48, 23, 31, 32, 48
chr1	40316503	40317702	ENST00000496215	ENSG00000049089	chr1	40316204	40316534	40316177	62	40316547, 40316632, 40316685, 40316760, 40316815, 40316882, 40317066, 40317173, 40317289, 40317368, 40317410, 40317452, 40317524	21, 38, 32, 35, 47, 27, 30, 50, 48, 23, 31, 32, 48
chr1	40316503	40317702	ENST00000496215	ENSG00000049089	chr1	40316577	40316925	40316632, 40316685, 40316760, 40316815, 40316882	38, 32, 35, 47, 27	40316547, 40316632, 40316685, 40316760, 40316815, 40316882, 40317066, 40317173, 40317289, 40317368, 40317410, 40317452, 40317524	21, 38, 32, 35, 47, 27, 30, 50, 48, 23, 31, 32, 48
chr1	40316503	40317702	ENST00000496215	ENSG00000049089	chr1	40316932	40317113	40317066	30	40316547, 40316632, 40316685, 40316760, 40316815, 40316882, 40317066, 40317173, 40317289, 40317368, 40317410, 40317452, 40317524	21, 38, 32, 35, 47, 27, 30, 50, 48, 23, 31, 32, 48
chr1	40317068	40318267	ENST00000372736	ENSG00000049089	chr1	40316932	40317113	40317066	30	40317066, 40317173, 40317289, 40317368, 40317410, 40317452, 40317524	30, 50, 48, 23, 31, 32, 48
chr1	40315905	40317104	ENST00000642679	ENSG00000049089	chr1	40316003	40316186	40316177	62	40316177, 40316547, 40316632, 40316685, 40316760, 40316815, 40316882, 40317066	62, 21, 38, 32, 35, 47, 27, 30
chr1	40315905	40317104	ENST00000642679	ENSG00000049089	chr1	40316204	40316534	40316177	62	40316177, 40316547, 40316632, 40316685, 40316760, 40316815, 40316882, 40317066	62, 21, 38, 32, 35, 47, 27, 30
chr1	40315905	40317104	ENST00000642679	ENSG00000049089	chr1	40316577	40316925	40316632, 40316685, 40316760, 40316815, 40316882	38, 32, 35, 47, 27	40316177, 40316547, 40316632, 40316685, 40316760, 40316815, 40316882, 40317066	62, 21, 38, 32, 35, 47, 27, 30
chr1	40315905	40317104	ENST00000642679	ENSG00000049089	chr1	40316932	40317113	40317066	30	40316177, 40316547, 40316632, 40316685, 40316760, 40316815, 40316882, 40317066	62, 21, 38, 32, 35, 47, 27, 30
chr1	40315836	40317035	ENST00000490132	ENSG00000049089	chr1	40316003	40316186	40316177	62	40316177, 40316547, 40316632, 40316685, 40316760, 40316815, 40316882	62, 21, 38, 32, 35, 47, 27
chr1	40315836	40317035	ENST00000490132	ENSG00000049089	chr1	40316204	40316534	40316177	62	40316177, 40316547, 40316632, 40316685, 40316760, 40316815, 40316882	62, 21, 38, 32, 35, 47, 27
chr1	40315836	40317035	ENST00000490132	ENSG00000049089	chr1	40316577	40316925	40316632, 40316685, 40316760, 40316815, 40316882	38, 32, 35, 47, 27	40316177, 40316547, 40316632, 40316685, 40316760, 40316815, 40316882	62, 21, 38, 32, 35, 47, 27
chr1	40315836	40317035	ENST00000490132	ENSG00000049089	chr1	40316932	40317113	40317066	30	40316177, 40316547, 40316632, 40316685, 40316760, 40316815, 40316882	62, 21, 38, 32, 35, 47, 27
chr1	40317074	40318273	ENST00000495948	ENSG00000049089	chr1	40316932	40317113	40317066	30	40317066, 40317173, 40317289, 40317368, 40317410, 40317452, 40317524	30, 50, 48, 23, 31, 32, 48
chr1	44031161	44032360	ENST00000372306	ENSG00000196517	chr1	44031428	44031754	44031712	29	44031276, 44031712, 44031786, 44031804	45, 29, 15, 29
chr1	44031161	44032360	ENST00000372306	ENSG00000196517	chr1	44031781	44031943	44031786, 44031804	15, 29	44031276, 44031712, 44031786, 44031804	45, 29, 15, 29
chr1	44031187	44032386	ENST00000372310	ENSG00000196517	chr1	44031428	44031754	44031712	29	44031276, 44031712, 44031786, 44031804	45, 29, 15, 29
chr1	44031187	44032386	ENST00000372310	ENSG00000196517	chr1	44031781	44031943	44031786, 44031804	15, 29	44031276, 44031712, 44031786, 44031804	45, 29, 15, 29
chr1	44031187	44032386	ENST00000475075	ENSG00000196517	chr1	44031428	44031754	44031712	29	44031276, 44031712, 44031786, 44031804	45, 29, 15, 29
chr1	44031187	44032386	ENST00000475075	ENSG00000196517	chr1	44031781	44031943	44031786, 44031804	15, 29	44031276, 44031712, 44031786, 44031804	45, 29, 15, 29
chr1	44031268	44032467	ENST00000492434	ENSG00000196517	chr1	44031428	44031754	44031712	29	44031276, 44031712, 44031786, 44031804	45, 29, 15, 29
chr1	44031268	44032467	ENST00000492434	ENSG00000196517	chr1	44031781	44031943	44031786, 44031804	15, 29	44031276, 44031712, 44031786, 44031804	45, 29, 15, 29
chr1	44031230	44032429	ENST00000489764	ENSG00000196517	chr1	44031428	44031754	44031712	29	44031276, 44031712, 44031786, 44031804	45, 29, 15, 29
chr1	44031230	44032429	ENST00000489764	ENSG00000196517	chr1	44031781	44031943	44031786, 44031804	15, 29	44031276, 44031712, 44031786, 44031804	45, 29, 15, 29
chr1	44031263	44032462	ENST00000466926	ENSG00000196517	chr1	44031428	44031754	44031712	29	44031276, 44031712, 44031786, 44031804	45, 29, 15, 29
chr1	44031263	44032462	ENST00000466926	ENSG00000196517	chr1	44031781	44031943	44031786, 44031804	15, 29	44031276, 44031712, 44031786, 44031804	45, 29, 15, 29
chr1	44842745	44843944	ENST00000447098	ENSG00000117425	chr1	44843192	44843535	44843306, 44843372, 44843415	15, 40, 51	44842863, 44843039, 44843096, 44843306, 44843372, 44843415	94, 44, 40, 15, 40, 51
chr1	44843054	44844253	ENST00000372192	ENSG00000117425	chr1	44843192	44843535	44843306, 44843372, 44843415	15, 40, 51	44843039, 44843096, 44843306, 44843372, 44843415	44, 40, 15, 40, 51
chr1	46604095	46605294	ENST00000341183	ENSG00000079277	chr1	46603912	46604113	46604104	42	46604104, 46604274, 46604403	42, 35, 34
chr1	46604095	46605294	ENST00000649800	ENSG00000079277	chr1	46603912	46604113	46604104	42	46604104, 46604274, 46604403	42, 35, 34
chr1	46604095	46605294	ENST00000650026	ENSG00000079277	chr1	46603912	46604113	46604104	42	46604104, 46604274, 46604403	42, 35, 34
chr1	46604095	46605294	ENST00000650508	ENSG00000079277	chr1	46603912	46604113	46604104	42	46604104, 46604274, 46604403	42, 35, 34
chr1	46604015	46605214	ENST00000371946	ENSG00000079277	chr1	46603912	46604113	46604104	42	46604104, 46604274, 46604403	42, 35, 34
chr1	46604038	46605237	ENST00000371945	ENSG00000079277	chr1	46603912	46604113	46604104	42	46604104, 46604274, 46604403	42, 35, 34
chr1	46604069	46605268	ENST00000528077	ENSG00000079277	chr1	46603912	46604113	46604104	42	46604104, 46604274, 46604403	42, 35, 34
chr1	46604056	46605255	ENST00000428112	ENSG00000079277	chr1	46603912	46604113	46604104	42	46604104, 46604274, 46604403	42, 35, 34
chr1	46604080	46605279	ENST00000531355	ENSG00000079277	chr1	46603912	46604113	46604104	42	46604104, 46604274, 46604403	42, 35, 34
chr1	46604095	46605294	ENST00000496619	ENSG00000079277	chr1	46603912	46604113	46604104	42	46604104, 46604274, 46604403	42, 35, 34
chr1	46604025	46605224	ENST00000526513	ENSG00000079277	chr1	46603912	46604113	46604104	42	46604104, 46604274, 46604403	42, 35, 34
chr1	46604056	46605255	ENST00000529170	ENSG00000079277	chr1	46603912	46604113	46604104	42	46604104, 46604274, 46604403	42, 35, 34
chr1	46604047	46605246	ENST00000525888	ENSG00000079277	chr1	46603912	46604113	46604104	42	46604104, 46604274, 46604403	42, 35, 34
chr1	46604071	46605270	ENST00000468852	ENSG00000079277	chr1	46603912	46604113	46604104	42	46604104, 46604274, 46604403	42, 35, 34
chr1	48471811	48473010	ENST00000371843	ENSG00000132122	chr1	48471651	48471872	48471848	50	48471848, 48472014, 48472062, 48472216, 48472319	50, 20, 30, 31, 31
chr1	48471817	48473016	ENST00000463938	ENSG00000132122	chr1	48471651	48471872	48471848	50	48471848, 48472014, 48472062, 48472216, 48472319	50, 20, 30, 31, 31
chr1	51329974	51331173	ENST00000262675	ENSG00000085831	chr1	51330656	51330891	51330640, 51330712, 51330864	68, 38, 30	51330234, 51330285, 51330340, 51330378, 51330442, 51330584, 51330640, 51330712, 51330864	36, 32, 16, 41, 52, 37, 68, 38, 30
chr1	51329974	51331173	ENST00000262675	ENSG00000085831	chr1	51330892	51331044	51330864	30	51330234, 51330285, 51330340, 51330378, 51330442, 51330584, 51330640, 51330712, 51330864	36, 32, 16, 41, 52, 37, 68, 38, 30
chr1	51330363	51331562	ENST00000371747	ENSG00000085831	chr1	51330656	51330891	51330640, 51330712, 51330864	68, 38, 30	51330378, 51330442, 51330584, 51330640, 51330712, 51330864	41, 52, 37, 68, 38, 30
chr1	51330363	51331562	ENST00000371747	ENSG00000085831	chr1	51330892	51331044	51330864	30	51330378, 51330442, 51330584, 51330640, 51330712, 51330864	41, 52, 37, 68, 38, 30
chr1	51330748	51331947	ENST00000411642	ENSG00000085831	chr1	51330656	51330891	51330640, 51330712, 51330864	68, 38, 30	51330712, 51330864	38, 30
chr1	51330748	51331947	ENST00000411642	ENSG00000085831	chr1	51330892	51331044	51330864	30	51330712, 51330864	38, 30
chr1	51330365	51331564	ENST00000439482	ENSG00000085831	chr1	51330656	51330891	51330640, 51330712, 51330864	68, 38, 30	51330378, 51330442, 51330584, 51330640, 51330712, 51330864	41, 52, 37, 68, 38, 30
chr1	51330365	51331564	ENST00000439482	ENSG00000085831	chr1	51330892	51331044	51330864	30	51330378, 51330442, 51330584, 51330640, 51330712, 51330864	41, 52, 37, 68, 38, 30
chr1	51330003	51331202	ENST00000380849	ENSG00000085831	chr1	51330656	51330891	51330640, 51330712, 51330864	68, 38, 30	51330234, 51330285, 51330340, 51330378, 51330442, 51330584, 51330640, 51330712, 51330864	36, 32, 16, 41, 52, 37, 68, 38, 30
chr1	51330003	51331202	ENST00000380849	ENSG00000085831	chr1	51330892	51331044	51330864	30	51330234, 51330285, 51330340, 51330378, 51330442, 51330584, 51330640, 51330712, 51330864	36, 32, 16, 41, 52, 37, 68, 38, 30
chr1	51519042	51520241	ENST00000371730	ENSG00000085832	chr1	51518829	51519092	51518941, 51518989, 51519034, 51519068	31, 44, 33, 16	51519034, 51519068, 51519138, 51519250, 51519316, 51519367	33, 16, 44, 55, 24, 35
chr1	51519067	51520266	ENST00000371733	ENSG00000085832	chr1	51518829	51519092	51518941, 51518989, 51519034, 51519068	31, 44, 33, 16	51519068, 51519138, 51519250, 51519316, 51519367	16, 44, 55, 24, 35
chr1	51519046	51520245	ENST00000371727	ENSG00000085832	chr1	51518829	51519092	51518941, 51518989, 51519034, 51519068	31, 44, 33, 16	51519034, 51519068, 51519138, 51519250, 51519316, 51519367	33, 16, 44, 55, 24, 35
chr1	51519055	51520254	ENST00000471391	ENSG00000085832	chr1	51518829	51519092	51518941, 51518989, 51519034, 51519068	31, 44, 33, 16	51519034, 51519068, 51519138, 51519250, 51519316, 51519367	33, 16, 44, 55, 24, 35
chr1	51519028	51520227	ENST00000465467	ENSG00000085832	chr1	51518829	51519092	51518941, 51518989, 51519034, 51519068	31, 44, 33, 16	51518989, 51519034, 51519068, 51519138, 51519250, 51519316, 51519367	44, 33, 16, 44, 55, 24, 35
chr1	52921333	52922532	ENST00000488268	ENSG00000121310	chr1	52921229	52921412	52921197, 52921334	120, 29	52921334, 52921419, 52921478, 52921625, 52921821	29, 33, 56, 53, 35
chr1	52921316	52922515	ENST00000480312	ENSG00000121310	chr1	52921229	52921412	52921197, 52921334	120, 29	52921197, 52921334, 52921419, 52921478, 52921625, 52921821	120, 29, 33, 56, 53, 35
chr1	52921387	52922586	ENST00000544531	ENSG00000121310	chr1	52921229	52921412	52921197, 52921334	120, 29	52921419, 52921478, 52921625, 52921821	33, 56, 53, 35
chr1	53327871	53329070	ENST00000306052	ENSG00000157193	chr1	53328330	53328653	53328409, 53328474	23, 25	53327890, 53327928, 53328014, 53328094, 53328159, 53328409, 53328474, 53328735, 53328805	36, 39, 38, 42, 60, 23, 25, 26, 26
chr1	53327871	53329070	ENST00000306052	ENSG00000157193	chr1	53328663	53329011	53328735, 53328805	26, 26	53327890, 53327928, 53328014, 53328094, 53328159, 53328409, 53328474, 53328735, 53328805	36, 39, 38, 42, 60, 23, 25, 26, 26
chr1	53327775	53328974	ENST00000661457	ENSG00000157193	chr1	53328330	53328653	53328409, 53328474	23, 25	53327890, 53327928, 53328014, 53328094, 53328159, 53328409, 53328474, 53328735, 53328805	36, 39, 38, 42, 60, 23, 25, 26, 26
chr1	53327775	53328974	ENST00000661457	ENSG00000157193	chr1	53328663	53329011	53328735, 53328805	26, 26	53327890, 53327928, 53328014, 53328094, 53328159, 53328409, 53328474, 53328735, 53328805	36, 39, 38, 42, 60, 23, 25, 26, 26
chr1	53327829	53329028	ENST00000658277	ENSG00000157193	chr1	53328330	53328653	53328409, 53328474	23, 25	53327890, 53327928, 53328014, 53328094, 53328159, 53328409, 53328474, 53328735, 53328805	36, 39, 38, 42, 60, 23, 25, 26, 26
chr1	53327829	53329028	ENST00000658277	ENSG00000157193	chr1	53328663	53329011	53328735, 53328805	26, 26	53327890, 53327928, 53328014, 53328094, 53328159, 53328409, 53328474, 53328735, 53328805	36, 39, 38, 42, 60, 23, 25, 26, 26
chr1	53327858	53329057	ENST00000667377	ENSG00000157193	chr1	53328330	53328653	53328409, 53328474	23, 25	53327890, 53327928, 53328014, 53328094, 53328159, 53328409, 53328474, 53328735, 53328805	36, 39, 38, 42, 60, 23, 25, 26, 26
chr1	53327858	53329057	ENST00000667377	ENSG00000157193	chr1	53328663	53329011	53328735, 53328805	26, 26	53327890, 53327928, 53328014, 53328094, 53328159, 53328409, 53328474, 53328735, 53328805	36, 39, 38, 42, 60, 23, 25, 26, 26
chr1	53327897	53329096	ENST00000668448	ENSG00000157193	chr1	53328330	53328653	53328409, 53328474	23, 25	53327890, 53327928, 53328014, 53328094, 53328159, 53328409, 53328474, 53328735, 53328805	36, 39, 38, 42, 60, 23, 25, 26, 26
chr1	53327897	53329096	ENST00000668448	ENSG00000157193	chr1	53328663	53329011	53328735, 53328805	26, 26	53327890, 53327928, 53328014, 53328094, 53328159, 53328409, 53328474, 53328735, 53328805	36, 39, 38, 42, 60, 23, 25, 26, 26
chr1	53327831	53329030	ENST00000657895	ENSG00000157193	chr1	53328330	53328653	53328409, 53328474	23, 25	53327890, 53327928, 53328014, 53328094, 53328159, 53328409, 53328474, 53328735, 53328805	36, 39, 38, 42, 60, 23, 25, 26, 26
chr1	53327831	53329030	ENST00000657895	ENSG00000157193	chr1	53328663	53329011	53328735, 53328805	26, 26	53327890, 53327928, 53328014, 53328094, 53328159, 53328409, 53328474, 53328735, 53328805	36, 39, 38, 42, 60, 23, 25, 26, 26
chr1	53328270	53329469	ENST00000662198	ENSG00000157193	chr1	53328330	53328653	53328409, 53328474	23, 25	53328409, 53328474, 53328735, 53328805, 53329125	23, 25, 26, 26, 19
chr1	53328270	53329469	ENST00000662198	ENSG00000157193	chr1	53328663	53329011	53328735, 53328805	26, 26	53328409, 53328474, 53328735, 53328805, 53329125	23, 25, 26, 26, 19
chr1	53327684	53328883	ENST00000668071	ENSG00000157193	chr1	53328330	53328653	53328409, 53328474	23, 25	53327682, 53327890, 53327928, 53328014, 53328094, 53328159, 53328409, 53328474, 53328735, 53328805	34, 36, 39, 38, 42, 60, 23, 25, 26, 26
chr1	53327684	53328883	ENST00000668071	ENSG00000157193	chr1	53328663	53329011	53328735, 53328805	26, 26	53327682, 53327890, 53327928, 53328014, 53328094, 53328159, 53328409, 53328474, 53328735, 53328805	34, 36, 39, 38, 42, 60, 23, 25, 26, 26
chr1	53327853	53329052	ENST00000480045	ENSG00000157193	chr1	53328330	53328653	53328409, 53328474	23, 25	53327890, 53327928, 53328014, 53328094, 53328159, 53328409, 53328474, 53328735, 53328805	36, 39, 38, 42, 60, 23, 25, 26, 26
chr1	53327853	53329052	ENST00000480045	ENSG00000157193	chr1	53328663	53329011	53328735, 53328805	26, 26	53327890, 53327928, 53328014, 53328094, 53328159, 53328409, 53328474, 53328735, 53328805	36, 39, 38, 42, 60, 23, 25, 26, 26
chr1	53327839	53329038	ENST00000669432	ENSG00000157193	chr1	53328330	53328653	53328409, 53328474	23, 25	53327890, 53327928, 53328014, 53328094, 53328159, 53328409, 53328474, 53328735, 53328805	36, 39, 38, 42, 60, 23, 25, 26, 26
chr1	53327839	53329038	ENST00000669432	ENSG00000157193	chr1	53328663	53329011	53328735, 53328805	26, 26	53327890, 53327928, 53328014, 53328094, 53328159, 53328409, 53328474, 53328735, 53328805	36, 39, 38, 42, 60, 23, 25, 26, 26
chr1	53327695	53328894	ENST00000465675	ENSG00000157193	chr1	53328330	53328653	53328409, 53328474	23, 25	53327682, 53327890, 53327928, 53328014, 53328094, 53328159, 53328409, 53328474, 53328735, 53328805	34, 36, 39, 38, 42, 60, 23, 25, 26, 26
chr1	53327695	53328894	ENST00000465675	ENSG00000157193	chr1	53328663	53329011	53328735, 53328805	26, 26	53327682, 53327890, 53327928, 53328014, 53328094, 53328159, 53328409, 53328474, 53328735, 53328805	34, 36, 39, 38, 42, 60, 23, 25, 26, 26
chr1	53327855	53329054	ENST00000371454	ENSG00000157193	chr1	53328330	53328653	53328409, 53328474	23, 25	53327890, 53327928, 53328014, 53328094, 53328159, 53328409, 53328474, 53328735, 53328805	36, 39, 38, 42, 60, 23, 25, 26, 26
chr1	53327855	53329054	ENST00000371454	ENSG00000157193	chr1	53328663	53329011	53328735, 53328805	26, 26	53327890, 53327928, 53328014, 53328094, 53328159, 53328409, 53328474, 53328735, 53328805	36, 39, 38, 42, 60, 23, 25, 26, 26
chr1	53327836	53329035	ENST00000662604	ENSG00000157193	chr1	53328330	53328653	53328409, 53328474	23, 25	53327890, 53327928, 53328014, 53328094, 53328159, 53328409, 53328474, 53328735, 53328805	36, 39, 38, 42, 60, 23, 25, 26, 26
chr1	53327836	53329035	ENST00000662604	ENSG00000157193	chr1	53328663	53329011	53328735, 53328805	26, 26	53327890, 53327928, 53328014, 53328094, 53328159, 53328409, 53328474, 53328735, 53328805	36, 39, 38, 42, 60, 23, 25, 26, 26
chr1	53327200	53328399	ENST00000658404	ENSG00000157193	chr1	53328330	53328653	53328409, 53328474	23, 25	53327538, 53327594, 53327682, 53327890, 53327928, 53328014, 53328094, 53328159	34, 42, 34, 36, 39, 38, 42, 60
chr1	53327713	53328912	ENST00000354412	ENSG00000157193	chr1	53328330	53328653	53328409, 53328474	23, 25	53327682, 53327890, 53327928, 53328014, 53328094, 53328159, 53328409, 53328474, 53328735, 53328805	34, 36, 39, 38, 42, 60, 23, 25, 26, 26
chr1	53327713	53328912	ENST00000354412	ENSG00000157193	chr1	53328663	53329011	53328735, 53328805	26, 26	53327682, 53327890, 53327928, 53328014, 53328094, 53328159, 53328409, 53328474, 53328735, 53328805	34, 36, 39, 38, 42, 60, 23, 25, 26, 26
chr1	53327243	53328442	ENST00000668991	ENSG00000157193	chr1	53328330	53328653	53328409, 53328474	23, 25	53327538, 53327594, 53327682, 53327890, 53327928, 53328014, 53328094, 53328159, 53328409	34, 42, 34, 36, 39, 38, 42, 60, 23
chr1	53327723	53328922	ENST00000347547	ENSG00000157193	chr1	53328330	53328653	53328409, 53328474	23, 25	53327890, 53327928, 53328014, 53328094, 53328159, 53328409, 53328474, 53328735, 53328805	36, 39, 38, 42, 60, 23, 25, 26, 26
chr1	53327723	53328922	ENST00000347547	ENSG00000157193	chr1	53328663	53329011	53328735, 53328805	26, 26	53327890, 53327928, 53328014, 53328094, 53328159, 53328409, 53328474, 53328735, 53328805	36, 39, 38, 42, 60, 23, 25, 26, 26
chr1	53327264	53328463	ENST00000655704	ENSG00000157193	chr1	53328330	53328653	53328409, 53328474	23, 25	53327538, 53327594, 53327682, 53327890, 53327928, 53328014, 53328094, 53328159, 53328409	34, 42, 34, 36, 39, 38, 42, 60, 23
chr1	53327825	53329024	ENST00000659993	ENSG00000157193	chr1	53328330	53328653	53328409, 53328474	23, 25	53327890, 53327928, 53328014, 53328094, 53328159, 53328409, 53328474, 53328735, 53328805	36, 39, 38, 42, 60, 23, 25, 26, 26
chr1	53327825	53329024	ENST00000659993	ENSG00000157193	chr1	53328663	53329011	53328735, 53328805	26, 26	53327890, 53327928, 53328014, 53328094, 53328159, 53328409, 53328474, 53328735, 53328805	36, 39, 38, 42, 60, 23, 25, 26, 26
chr1	53327618	53328817	ENST00000496580	ENSG00000157193	chr1	53328330	53328653	53328409, 53328474	23, 25	53327594, 53327682, 53327890, 53327928, 53328014, 53328094, 53328159, 53328409, 53328474, 53328735, 53328805	42, 34, 36, 39, 38, 42, 60, 23, 25, 26, 26
chr1	53327618	53328817	ENST00000496580	ENSG00000157193	chr1	53328663	53329011	53328735, 53328805	26, 26	53327594, 53327682, 53327890, 53327928, 53328014, 53328094, 53328159, 53328409, 53328474, 53328735, 53328805	42, 34, 36, 39, 38, 42, 60, 23, 25, 26, 26
chr1	53327864	53329063	ENST00000654634	ENSG00000157193	chr1	53328330	53328653	53328409, 53328474	23, 25	53327890, 53327928, 53328014, 53328094, 53328159, 53328409, 53328474, 53328735, 53328805	36, 39, 38, 42, 60, 23, 25, 26, 26
chr1	53327864	53329063	ENST00000654634	ENSG00000157193	chr1	53328663	53329011	53328735, 53328805	26, 26	53327890, 53327928, 53328014, 53328094, 53328159, 53328409, 53328474, 53328735, 53328805	36, 39, 38, 42, 60, 23, 25, 26, 26
chr1	53327851	53329050	ENST00000661359	ENSG00000157193	chr1	53328330	53328653	53328409, 53328474	23, 25	53327890, 53327928, 53328014, 53328094, 53328159, 53328409, 53328474, 53328735, 53328805	36, 39, 38, 42, 60, 23, 25, 26, 26
chr1	53327851	53329050	ENST00000661359	ENSG00000157193	chr1	53328663	53329011	53328735, 53328805	26, 26	53327890, 53327928, 53328014, 53328094, 53328159, 53328409, 53328474, 53328735, 53328805	36, 39, 38, 42, 60, 23, 25, 26, 26
chr1	53737907	53739106	ENST00000628545	ENSG00000174332	chr1	53738435	53738599	53738594	52	53737911, 53737984, 53738071, 53738305, 53738594, 53738966, 53739059	31, 32, 47, 66, 52, 44, 40
chr1	53737907	53739106	ENST00000628545	ENSG00000174332	chr1	53738750	53739003	53738966	44	53737911, 53737984, 53738071, 53738305, 53738594, 53738966, 53739059	31, 32, 47, 66, 52, 44, 40
chr1	57423858	57425057	ENST00000371236	ENSG00000173406	chr1	57423612	57423875	57423586, 57423664, 57423814	38, 27, 52	57423814, 57423913, 57424059, 57424134, 57424203, 57424474	52, 33, 27, 46, 38, 24
chr1	57423858	57425057	ENST00000371236	ENSG00000173406	chr1	57424323	57424499	57424474	24	57423814, 57423913, 57424059, 57424134, 57424203, 57424474	52, 33, 27, 46, 38, 24
chr1	57423858	57425057	ENST00000371230	ENSG00000173406	chr1	57423612	57423875	57423586, 57423664, 57423814	38, 27, 52	57423814, 57423913, 57424059, 57424134, 57424203, 57424474	52, 33, 27, 46, 38, 24
chr1	57423858	57425057	ENST00000371230	ENSG00000173406	chr1	57424323	57424499	57424474	24	57423814, 57423913, 57424059, 57424134, 57424203, 57424474	52, 33, 27, 46, 38, 24
chr1	67833268	67834467	ENST00000370982	ENSG00000172380	chr1	67833006	67833278	67832993, 67833106, 67833188, 67833256	35, 68, 44, 45	67833256, 67833468, 67833512, 67833694	45, 29, 27, 37
chr1	67833268	67834467	ENST00000370982	ENSG00000172380	chr1	67833625	67833907	67833694	37	67833256, 67833468, 67833512, 67833694	45, 29, 27, 37
chr1	67833237	67834436	ENST00000494936	ENSG00000172380	chr1	67833006	67833278	67832993, 67833106, 67833188, 67833256	35, 68, 44, 45	67833256, 67833468, 67833512, 67833694	45, 29, 27, 37
chr1	67833237	67834436	ENST00000494936	ENSG00000172380	chr1	67833625	67833907	67833694	37	67833256, 67833468, 67833512, 67833694	45, 29, 27, 37
chr1	68231488	68232687	ENST00000533537	ENSG00000116729	chr1	68231373	68231577	68231418	31	68231606, 68231854, 68232462, 68232582, 68232619	29, 18, 48, 28, 33
chr1	68231488	68232687	ENST00000533537	ENSG00000116729	chr1	68231732	68232025	68231854	18	68231606, 68231854, 68232462, 68232582, 68232619	29, 18, 48, 28, 33
chr1	68231626	68232825	ENST00000527864	ENSG00000116729	chr1	68231732	68232025	68231854	18	68231606, 68231854, 68232462, 68232582, 68232619	29, 18, 48, 28, 33
chr1	83998933	84000132	ENST00000260505	ENSG00000137941	chr1	83998838	83998990	83998835, 83998872, 83998945	35, 35, 84	83998945, 83999063, 83999221, 83999299, 83999370	84, 20, 46, 44, 40
chr1	83998933	84000132	ENST00000260505	ENSG00000137941	chr1	83999321	83999472	83999299, 83999370	44, 40	83998945, 83999063, 83999221, 83999299, 83999370	84, 20, 46, 44, 40
chr1	83998893	84000092	ENST00000477524	ENSG00000137941	chr1	83998838	83998990	83998835, 83998872, 83998945	35, 35, 84	83998872, 83998945, 83999063, 83999221, 83999299, 83999370	35, 84, 20, 46, 44, 40
chr1	83998893	84000092	ENST00000477524	ENSG00000137941	chr1	83999321	83999472	83999299, 83999370	44, 40	83998872, 83998945, 83999063, 83999221, 83999299, 83999370	35, 84, 20, 46, 44, 40
chr1	83998908	84000107	ENST00000488014	ENSG00000137941	chr1	83998838	83998990	83998835, 83998872, 83998945	35, 35, 84	83998945, 83999063, 83999221, 83999299, 83999370	84, 20, 46, 44, 40
chr1	83998908	84000107	ENST00000488014	ENSG00000137941	chr1	83999321	83999472	83999299, 83999370	44, 40	83998945, 83999063, 83999221, 83999299, 83999370	84, 20, 46, 44, 40
chr1	83998951	84000150	ENST00000474957	ENSG00000137941	chr1	83998838	83998990	83998835, 83998872, 83998945	35, 35, 84	83998945, 83999063, 83999221, 83999299, 83999370	84, 20, 46, 44, 40
chr1	83998951	84000150	ENST00000474957	ENSG00000137941	chr1	83999321	83999472	83999299, 83999370	44, 40	83998945, 83999063, 83999221, 83999299, 83999370	84, 20, 46, 44, 40
chr1	83998951	84000150	ENST00000610996	ENSG00000137941	chr1	83998838	83998990	83998835, 83998872, 83998945	35, 35, 84	83998945, 83999063, 83999221, 83999299, 83999370	84, 20, 46, 44, 40
chr1	83998951	84000150	ENST00000610996	ENSG00000137941	chr1	83999321	83999472	83999299, 83999370	44, 40	83998945, 83999063, 83999221, 83999299, 83999370	84, 20, 46, 44, 40
chr1	83998826	84000025	ENST00000482783	ENSG00000137941	chr1	83998838	83998990	83998835, 83998872, 83998945	35, 35, 84	83998835, 83998872, 83998945, 83999063, 83999221, 83999299, 83999370	35, 35, 84, 20, 46, 44, 40
chr1	83998826	84000025	ENST00000482783	ENSG00000137941	chr1	83999321	83999472	83999299, 83999370	44, 40	83998835, 83998872, 83998945, 83999063, 83999221, 83999299, 83999370	35, 35, 84, 20, 46, 44, 40
chr1	85200817	85202016	ENST00000341460	ENSG00000097096	chr1	85201278	85201524	85201244, 85201323, 85201513	43, 48, 38	85200819, 85200942, 85201049, 85201244, 85201323, 85201513, 85201584, 85201623, 85201752, 85201815, 85201938	108, 32, 59, 43, 48, 38, 35, 27, 27, 45, 49
chr1	85200817	85202016	ENST00000341460	ENSG00000097096	chr1	85201530	85201876	85201513, 85201584, 85201623, 85201752, 85201815	38, 35, 27, 27, 45	85200819, 85200942, 85201049, 85201244, 85201323, 85201513, 85201584, 85201623, 85201752, 85201815, 85201938	108, 32, 59, 43, 48, 38, 35, 27, 27, 45, 49
chr1	85200817	85202016	ENST00000341460	ENSG00000097096	chr1	85201907	85202222	85201938	49	85200819, 85200942, 85201049, 85201244, 85201323, 85201513, 85201584, 85201623, 85201752, 85201815, 85201938	108, 32, 59, 43, 48, 38, 35, 27, 27, 45, 49
chr1	85200314	85201513	ENST00000234668	ENSG00000097096	chr1	85201278	85201524	85201244, 85201323, 85201513	43, 48, 38	85200819, 85200942, 85201049, 85201244, 85201323, 85201513	108, 32, 59, 43, 48, 38
chr1	85576659	85577858	ENST00000467666	ENSG00000282057	chr1	85576467	85576810	85576600, 85576714, 85576783	42, 15, 37	85576714, 85576783, 85576836, 85576959, 85577104, 85577320	15, 37, 56, 33, 30, 16
chr1	85576659	85577858	ENST00000467666	ENSG00000282057	chr1	85576931	85577272	85576959, 85577104	33, 30	85576714, 85576783, 85576836, 85576959, 85577104, 85577320	15, 37, 56, 33, 30, 16
chr1	85576659	85577858	ENST00000467666	ENSG00000282057	chr1	85577293	85577448	85577320	16	85576714, 85576783, 85576836, 85576959, 85577104, 85577320	15, 37, 56, 33, 30, 16
chr1	86156573	86157772	ENST00000370571	ENSG00000171502	chr1	86157093	86157347	86157064	52	86156648, 86156679, 86156805, 86157064	22, 30, 33, 52
chr1	86156564	86157763	ENST00000426639	ENSG00000171502	chr1	86157093	86157347	86157064	52	86156648, 86156679, 86156805, 86157064	22, 30, 33, 52
chr1	86156744	86157943	ENST00000496682	ENSG00000171502	chr1	86157093	86157347	86157064	52	86156805, 86157064	33, 52
chr1	86156573	86157772	ENST00000485434	ENSG00000171502	chr1	86157093	86157347	86157064	52	86156648, 86156679, 86156805, 86157064	22, 30, 33, 52
chr1	91404638	91405837	ENST00000370425	ENSG00000162669	chr1	91404355	91404705	91404362, 91404501	38, 44	91404728, 91404774	44, 21
chr1	91404610	91405809	ENST00000481900	ENSG00000162669	chr1	91404355	91404705	91404362, 91404501	38, 44	91404728, 91404774	44, 21
chr1	91404609	91405808	ENST00000488023	ENSG00000162669	chr1	91404355	91404705	91404362, 91404501	38, 44	91404728, 91404774	44, 21
chr1	91404657	91405856	ENST00000448819	ENSG00000162669	chr1	91404355	91404705	91404362, 91404501	38, 44	91404728, 91404774	44, 21
chr1	91404641	91405840	ENST00000427444	ENSG00000162669	chr1	91404355	91404705	91404362, 91404501	38, 44	91404728, 91404774	44, 21
chr1	91404536	91405735	ENST00000455133	ENSG00000162669	chr1	91404355	91404705	91404362, 91404501	38, 44	91404501, 91404728, 91404774	44, 44, 21
chr1	91885952	91887151	ENST00000212355	ENSG00000069702	chr1	91886424	91886641	91886418, 91886473	43, 39	91886042, 91886135, 91886200, 91886299, 91886418, 91886473	33, 49, 75, 38, 43, 39
chr1	91885733	91886932	ENST00000532540	ENSG00000069702	chr1	91885647	91885806	91885694	40	91885694, 91885839, 91886042, 91886135, 91886200, 91886299, 91886418, 91886473	40, 28, 33, 49, 75, 38, 43, 39
chr1	91885733	91886932	ENST00000532540	ENSG00000069702	chr1	91886424	91886641	91886418, 91886473	43, 39	91885694, 91885839, 91886042, 91886135, 91886200, 91886299, 91886418, 91886473	40, 28, 33, 49, 75, 38, 43, 39
chr1	91885910	91887109	ENST00000465892	ENSG00000069702	chr1	91886424	91886641	91886418, 91886473	43, 39	91886042, 91886135, 91886200, 91886299, 91886418, 91886473	33, 49, 75, 38, 43, 39
chr1	91885923	91887122	ENST00000417833	ENSG00000069702	chr1	91886424	91886641	91886418, 91886473	43, 39	91886042, 91886135, 91886200, 91886299, 91886418, 91886473	33, 49, 75, 38, 43, 39
chr1	91885952	91887151	ENST00000533370	ENSG00000069702	chr1	91886424	91886641	91886418, 91886473	43, 39	91886042, 91886135, 91886200, 91886299, 91886418, 91886473	33, 49, 75, 38, 43, 39
chr1	97920824	97922023	ENST00000370192	ENSG00000188641	chr1	97920622	97920825	97920665, 97920790	45, 61	97920790, 97921049, 97921139, 97921188	61, 43, 34, 32
chr1	97920798	97921997	ENST00000460019	ENSG00000188641	chr1	97920622	97920825	97920665, 97920790	45, 61	97920790, 97921049, 97921139, 97921188	61, 43, 34, 32
chr1	98045948	98047147	ENST00000602672	ENSG00000225206	chr1	98045766	98045964	98045756, 98045852	33, 47	98046038	17
chr1	98045106	98046305	ENST00000634594	ENSG00000225206	chr1	98045490	98045645	98045488, 98045541	24, 47	98045488, 98045541, 98045663, 98045756, 98045852, 98046038	24, 47, 20, 33, 47, 17
chr1	98045106	98046305	ENST00000634594	ENSG00000225206	chr1	98045766	98045964	98045756, 98045852	33, 47	98045488, 98045541, 98045663, 98045756, 98045852, 98046038	24, 47, 20, 33, 47, 17
chr1	98045055	98046254	ENST00000659427	ENSG00000225206	chr1	98045490	98045645	98045488, 98045541	24, 47	98045488, 98045541, 98045663, 98045756, 98045852, 98046038	24, 47, 20, 33, 47, 17
chr1	98045055	98046254	ENST00000659427	ENSG00000225206	chr1	98045766	98045964	98045756, 98045852	33, 47	98045488, 98045541, 98045663, 98045756, 98045852, 98046038	24, 47, 20, 33, 47, 17
chr1	98045259	98046458	ENST00000413670	ENSG00000225206	chr1	98045490	98045645	98045488, 98045541	24, 47	98045488, 98045541, 98045663, 98045756, 98045852, 98046038	24, 47, 20, 33, 47, 17
chr1	98045259	98046458	ENST00000413670	ENSG00000225206	chr1	98045766	98045964	98045756, 98045852	33, 47	98045488, 98045541, 98045663, 98045756, 98045852, 98046038	24, 47, 20, 33, 47, 17
chr1	99004662	99005861	ENST00000263177	ENSG00000117598	chr1	99004412	99004735	99004477, 99004726	41, 71	99004726, 99004890, 99004944, 99005070, 99005133	71, 23, 31, 25, 49
chr1	99004662	99005861	ENST00000263177	ENSG00000117598	chr1	99005132	99005477	99005133	49	99004726, 99004890, 99004944, 99005070, 99005133	71, 23, 31, 25, 49
chr1	99004833	99006032	ENST00000370188	ENSG00000117598	chr1	99005132	99005477	99005133	49	99004890, 99004944, 99005070, 99005133	23, 31, 25, 49
chr1	99004833	99006032	ENST00000672681	ENSG00000117598	chr1	99005132	99005477	99005133	49	99004890, 99004944, 99005070, 99005133	23, 31, 25, 49
chr1	99004285	99005484	ENST00000534652	ENSG00000117598	chr1	99004412	99004735	99004477, 99004726	41, 71	99004477, 99004726, 99004890, 99004944, 99005070, 99005133	41, 71, 23, 31, 25, 49
chr1	99004285	99005484	ENST00000534652	ENSG00000117598	chr1	99005132	99005477	99005133	49	99004477, 99004726, 99004890, 99004944, 99005070, 99005133	41, 71, 23, 31, 25, 49
chr1	107964981	107966180	ENST00000370056	ENSG00000134215	chr1	107965420	107965577	107965385	38	107964952, 107965237, 107965334, 107965385, 107965603	35, 95, 45, 38, 15
chr1	107964981	107966180	ENST00000370056	ENSG00000134215	chr1	107965607	107965951	107965603	15	107964952, 107965237, 107965334, 107965385, 107965603	35, 95, 45, 38, 15
chr1	107964810	107966009	ENST00000527011	ENSG00000134215	chr1	107964561	107964886	107964883	24	107964883, 107964952, 107965237, 107965334, 107965385, 107965603	24, 35, 95, 45, 38, 15
chr1	107964810	107966009	ENST00000527011	ENSG00000134215	chr1	107965420	107965577	107965385	38	107964883, 107964952, 107965237, 107965334, 107965385, 107965603	24, 35, 95, 45, 38, 15
chr1	107964810	107966009	ENST00000527011	ENSG00000134215	chr1	107965607	107965951	107965603	15	107964883, 107964952, 107965237, 107965334, 107965385, 107965603	24, 35, 95, 45, 38, 15
chr1	107964654	107965853	ENST00000490388	ENSG00000134215	chr1	107964561	107964886	107964883	24	107964883, 107964952, 107965237, 107965334, 107965385, 107965603	24, 35, 95, 45, 38, 15
chr1	107964654	107965853	ENST00000490388	ENSG00000134215	chr1	107965420	107965577	107965385	38	107964883, 107964952, 107965237, 107965334, 107965385, 107965603	24, 35, 95, 45, 38, 15
chr1	107964654	107965853	ENST00000490388	ENSG00000134215	chr1	107965607	107965951	107965603	15	107964883, 107964952, 107965237, 107965334, 107965385, 107965603	24, 35, 95, 45, 38, 15
chr1	109397719	109398918	ENST00000256637	ENSG00000134243	chr1	109397603	109397768	109397693	38	109397693, 109397924, 109398016, 109398156, 109398221	38, 46, 37, 29, 35
chr1	109397662	109398861	ENST00000471996	ENSG00000134243	chr1	109397603	109397768	109397693	38	109397693, 109397924, 109398016, 109398156, 109398221	38, 46, 37, 29, 35
chr1	109509528	109510727	ENST00000369864	ENSG00000181754	chr1	109509918	109510092	109509940	17	109509527, 109509673, 109509763, 109509940	31, 47, 28, 17
chr1	109509539	109510738	ENST00000369862	ENSG00000181754	chr1	109509918	109510092	109509940	17	109509527, 109509673, 109509763, 109509940	31, 47, 28, 17
chr1	110606155	110607354	ENST00000640680	ENSG00000177301	chr1	110606765	110607007	110606986	41	110606439, 110606566, 110606986, 110607319	76, 49, 41, 25
chr1	110606155	110607354	ENST00000640680	ENSG00000177301	chr1	110607014	110607168	110606986	41	110606439, 110606566, 110606986, 110607319	76, 49, 41, 25
chr1	110606159	110607358	ENST00000316361	ENSG00000177301	chr1	110606765	110607007	110606986	41	110606439, 110606566, 110606986, 110607319	76, 49, 41, 25
chr1	110606159	110607358	ENST00000316361	ENSG00000177301	chr1	110607014	110607168	110606986	41	110606439, 110606566, 110606986, 110607319	76, 49, 41, 25
chr1	110607108	110608307	ENST00000639048	ENSG00000177301	chr1	110607014	110607168	110606986	41	110607319, 110607461, 110607528, 110607640, 110608004	25, 32, 34, 31, 54
chr1	110605810	110607009	ENST00000640774	ENSG00000177301	chr1	110606765	110607007	110606986	41	110606439, 110606566, 110606986	76, 49, 41
chr1	110606651	110607850	ENST00000638477	ENSG00000177301	chr1	110606765	110607007	110606986	41	110606986, 110607319, 110607461, 110607528, 110607640	41, 25, 32, 34, 31
chr1	110606651	110607850	ENST00000638477	ENSG00000177301	chr1	110607014	110607168	110606986	41	110606986, 110607319, 110607461, 110607528, 110607640	41, 25, 32, 34, 31
chr1	110605820	110607019	ENST00000638616	ENSG00000177301	chr1	110606765	110607007	110606986	41	110606439, 110606566, 110606986	76, 49, 41
chr1	110605820	110607019	ENST00000638616	ENSG00000177301	chr1	110607014	110607168	110606986	41	110606439, 110606566, 110606986	76, 49, 41
chr1	111204103	111205302	ENST00000463713	ENSG00000162777	chr1	111203817	111204165	111203830, 111203892, 111204023, 111204080	35, 28, 52, 220	111204080, 111204356, 111204448, 111204501, 111204550	220, 51, 37, 47, 28
chr1	111988956	111990155	ENST00000302127	ENSG00000171385	chr1	111989593	111989931	111989713, 111989792, 111989858	28, 37, 35	111989257, 111989321, 111989517, 111989713, 111989792, 111989858, 111989950, 111990034, 111990136	32, 101, 27, 28, 37, 35, 42, 31, 34
chr1	111988956	111990155	ENST00000302127	ENSG00000171385	chr1	111990045	111990330	111990034, 111990136, 111990236	31, 34, 28	111989257, 111989321, 111989517, 111989713, 111989792, 111989858, 111989950, 111990034, 111990136	32, 101, 27, 28, 37, 35, 42, 31, 34
chr1	111988956	111990155	ENST00000315987	ENSG00000171385	chr1	111989593	111989931	111989713, 111989792, 111989858	28, 37, 35	111989257, 111989321, 111989517, 111989713, 111989792, 111989858, 111989950, 111990034, 111990136	32, 101, 27, 28, 37, 35, 42, 31, 34
chr1	111988956	111990155	ENST00000315987	ENSG00000171385	chr1	111990045	111990330	111990034, 111990136, 111990236	31, 34, 28	111989257, 111989321, 111989517, 111989713, 111989792, 111989858, 111989950, 111990034, 111990136	32, 101, 27, 28, 37, 35, 42, 31, 34
chr1	112704798	112705997	ENST00000534717	ENSG00000155366	chr1	112704974	112705322	112704989	28	112704936, 112704989	27, 28
chr1	112704722	112705921	ENST00000414971	ENSG00000155366	chr1	112704974	112705322	112704989	28	112704936, 112704989	27, 28
chr1	114152241	114153440	ENST00000607941	ENSG00000134207	chr1	114153198	114153367	114153238, 114153322	31, 36	114152280, 114152370, 114152422, 114152517, 114152648, 114152671, 114152730, 114152933, 114153002, 114153238, 114153322	32, 27, 84, 30, 22, 36, 30, 42, 30, 31, 36
chr1	114152718	114153917	ENST00000609117	ENSG00000134207	chr1	114153198	114153367	114153238, 114153322	31, 36	114152730, 114152933, 114153002, 114153238, 114153322, 114153526, 114153579, 114153740, 114153846, 114153905	30, 42, 30, 31, 36, 36, 15, 42, 31, 34
chr1	114152758	114153957	ENST00000608203	ENSG00000134207	chr1	114153198	114153367	114153238, 114153322	31, 36	114152730, 114152933, 114153002, 114153238, 114153322, 114153526, 114153579, 114153740, 114153846, 114153905	30, 42, 30, 31, 36, 36, 15, 42, 31, 34
chr1	114152781	114153980	ENST00000609577	ENSG00000134207	chr1	114153198	114153367	114153238, 114153322	31, 36	114152933, 114153002, 114153238, 114153322, 114153526, 114153579, 114153740, 114153846, 114153905	42, 30, 31, 36, 36, 15, 42, 31, 34
chr1	114152723	114153922	ENST00000608879	ENSG00000134207	chr1	114153198	114153367	114153238, 114153322	31, 36	114152730, 114152933, 114153002, 114153238, 114153322, 114153526, 114153579, 114153740, 114153846, 114153905	30, 42, 30, 31, 36, 36, 15, 42, 31, 34
chr1	115338037	115339236	ENST00000369512	ENSG00000134259	chr1	115337758	115338067	115337772, 115338006	33, 32	115338006, 115338144, 115338329, 115338376, 115338522, 115338601	32, 28, 32, 35, 56, 61
chr1	115338037	115339236	ENST00000369512	ENSG00000134259	chr1	115338430	115338690	115338522, 115338601	56, 61	115338006, 115338144, 115338329, 115338376, 115338522, 115338601	32, 28, 32, 35, 56, 61
chr1	116570827	116572026	ENST00000369489	ENSG00000116815	chr1	116571264	116571496	116571480	29	116570854, 116570936, 116571081, 116571200, 116571480	29, 35, 37, 41, 29
chr1	116570785	116571984	ENST00000464088	ENSG00000116815	chr1	116571264	116571496	116571480	29	116570772, 116570854, 116570936, 116571081, 116571200, 116571480	28, 29, 35, 37, 41, 29
chr1	116570827	116572026	ENST00000457047	ENSG00000116815	chr1	116571264	116571496	116571480	29	116570854, 116570936, 116571081, 116571200, 116571480	29, 35, 37, 41, 29
chr1	116570840	116572039	ENST00000369487	ENSG00000116815	chr1	116571264	116571496	116571480	29	116570854, 116570936, 116571081, 116571200, 116571480	29, 35, 37, 41, 29
chr1	116666232	116667431	ENST00000318837	ENSG00000143061	chr1	116667134	116667476	116667209, 116667253, 116667474	41, 63, 28	116667209, 116667253	41, 63
chr1	150579411	150580610	ENST00000369026	ENSG00000143384	chr1	150579130	150579470	150579252, 150579311, 150579355, 150579450	42, 29, 32, 33	150579450, 150579705, 150579767	33, 29, 57
chr1	150578578	150579777	ENST00000464132	ENSG00000143384	chr1	150579130	150579470	150579252, 150579311, 150579355, 150579450	42, 29, 32, 33	150579252, 150579311, 150579355, 150579450, 150579705, 150579767	42, 29, 32, 33, 29, 57
chr1	150579331	150580530	ENST00000307940	ENSG00000143384	chr1	150579130	150579470	150579252, 150579311, 150579355, 150579450	42, 29, 32, 33	150579311, 150579355, 150579450, 150579705, 150579767	29, 32, 33, 29, 57
chr1	150974644	150975843	ENST00000345896	ENSG00000143418	chr1	150974625	150974974	150974541, 150974690, 150974870, 150974921, 150974949	105, 78, 34, 25, 24	150974541, 150974690, 150974870, 150974921, 150974949, 150975023, 150975065, 150975165, 150975238	105, 78, 34, 25, 24, 18, 23, 39, 32
chr1	150974804	150976003	ENST00000271688	ENSG00000143418	chr1	150974625	150974974	150974541, 150974690, 150974870, 150974921, 150974949	105, 78, 34, 25, 24	150974870, 150974921, 150974949, 150975023, 150975065, 150975165, 150975238	34, 25, 24, 18, 23, 39, 32
chr1	150974805	150976004	ENST00000368954	ENSG00000143418	chr1	150974625	150974974	150974541, 150974690, 150974870, 150974921, 150974949	105, 78, 34, 25, 24	150974870, 150974921, 150974949, 150975023, 150975065, 150975165, 150975238	34, 25, 24, 18, 23, 39, 32
chr1	150974627	150975826	ENST00000361419	ENSG00000143418	chr1	150974625	150974974	150974541, 150974690, 150974870, 150974921, 150974949	105, 78, 34, 25, 24	150974541, 150974690, 150974870, 150974921, 150974949, 150975023, 150975065, 150975165, 150975238	105, 78, 34, 25, 24, 18, 23, 39, 32
chr1	150974278	150975477	ENST00000421609	ENSG00000143418	chr1	150973991	150974321	150974100, 150974137, 150974276	32, 22, 39	150974276, 150974380, 150974456, 150974541, 150974690, 150974870, 150974921, 150974949, 150975023, 150975065, 150975165, 150975238	39, 25, 71, 105, 78, 34, 25, 24, 18, 23, 39, 32
chr1	150974278	150975477	ENST00000421609	ENSG00000143418	chr1	150974390	150974547	150974380, 150974456, 150974541	25, 71, 105	150974276, 150974380, 150974456, 150974541, 150974690, 150974870, 150974921, 150974949, 150975023, 150975065, 150975165, 150975238	39, 25, 71, 105, 78, 34, 25, 24, 18, 23, 39, 32
chr1	150974278	150975477	ENST00000421609	ENSG00000143418	chr1	150974625	150974974	150974541, 150974690, 150974870, 150974921, 150974949	105, 78, 34, 25, 24	150974276, 150974380, 150974456, 150974541, 150974690, 150974870, 150974921, 150974949, 150975023, 150975065, 150975165, 150975238	39, 25, 71, 105, 78, 34, 25, 24, 18, 23, 39, 32
chr1	150974236	150975435	ENST00000457392	ENSG00000143418	chr1	150973991	150974321	150974100, 150974137, 150974276	32, 22, 39	150974276, 150974380, 150974456, 150974541, 150974690, 150974870, 150974921, 150974949, 150975023, 150975065, 150975165, 150975238	39, 25, 71, 105, 78, 34, 25, 24, 18, 23, 39, 32
chr1	150974236	150975435	ENST00000457392	ENSG00000143418	chr1	150974390	150974547	150974380, 150974456, 150974541	25, 71, 105	150974276, 150974380, 150974456, 150974541, 150974690, 150974870, 150974921, 150974949, 150975023, 150975065, 150975165, 150975238	39, 25, 71, 105, 78, 34, 25, 24, 18, 23, 39, 32
chr1	150974236	150975435	ENST00000457392	ENSG00000143418	chr1	150974625	150974974	150974541, 150974690, 150974870, 150974921, 150974949	105, 78, 34, 25, 24	150974276, 150974380, 150974456, 150974541, 150974690, 150974870, 150974921, 150974949, 150975023, 150975065, 150975165, 150975238	39, 25, 71, 105, 78, 34, 25, 24, 18, 23, 39, 32
chr1	151715853	151717052	ENST00000290585	ENSG00000159409	chr1	151716118	151716421	151716095, 151716197	33, 32	151716039, 151716095, 151716197, 151716656	40, 33, 32, 21
chr1	151715785	151716984	ENST00000479893	ENSG00000159409	chr1	151716118	151716421	151716095, 151716197	33, 32	151716039, 151716095, 151716197, 151716656	40, 33, 32, 21
chr1	153628049	153629248	ENST00000476133	ENSG00000189171	chr1	153628656	153628892	153628775	36	153628187, 153628364, 153628775, 153628907	27, 31, 36, 31
chr1	153627981	153629180	ENST00000339556	ENSG00000189171	chr1	153628656	153628892	153628775	36	153628187, 153628364, 153628775, 153628907	27, 31, 36, 31
chr1	153628040	153629239	ENST00000440685	ENSG00000189171	chr1	153628656	153628892	153628775	36	153628187, 153628364, 153628775, 153628907	27, 31, 36, 31
chr1	153626849	153628048	ENST00000392622	ENSG00000189171	chr1	153627419	153627759	153627654	15	153627172, 153627287, 153627654	37, 25, 15
chr1	153627069	153628268	ENST00000392623	ENSG00000189171	chr1	153627419	153627759	153627654	15	153627172, 153627287, 153627654, 153628187	37, 25, 15, 27
chr1	154183050	154184249	ENST00000611659	ENSG00000143549	chr1	154183474	154183679	154183520	35	154183252, 154183382, 154183520	20, 21, 35
chr1	154182990	154184189	ENST00000368533	ENSG00000143549	chr1	154183474	154183679	154183520	35	154183252, 154183382, 154183520	20, 21, 35
chr1	154182948	154184147	ENST00000469717	ENSG00000143549	chr1	154183474	154183679	154183520	35	154183252, 154183382, 154183520	20, 21, 35
chr1	154183006	154184205	ENST00000330188	ENSG00000143549	chr1	154183474	154183679	154183520	35	154183252, 154183382, 154183520	20, 21, 35
chr1	154183004	154184203	ENST00000341485	ENSG00000143549	chr1	154183474	154183679	154183520	35	154183252, 154183382, 154183520	20, 21, 35
chr1	154183004	154184203	ENST00000341372	ENSG00000143549	chr1	154183474	154183679	154183520	35	154183252, 154183382, 154183520	20, 21, 35
chr1	154183006	154184205	ENST00000328159	ENSG00000143549	chr1	154183474	154183679	154183520	35	154183252, 154183382, 154183520	20, 21, 35
chr1	154183028	154184227	ENST00000509409	ENSG00000143549	chr1	154183474	154183679	154183520	35	154183252, 154183382, 154183520	20, 21, 35
chr1	154182843	154184042	ENST00000651873	ENSG00000143549	chr1	154183474	154183679	154183520	35	154182844, 154183252, 154183382, 154183520	35, 20, 21, 35
chr1	154182931	154184130	ENST00000368531	ENSG00000143549	chr1	154183474	154183679	154183520	35	154183252, 154183382, 154183520	20, 21, 35
chr1	154183004	154184203	ENST00000323144	ENSG00000143549	chr1	154183474	154183679	154183520	35	154183252, 154183382, 154183520	20, 21, 35
chr1	154183009	154184208	ENST00000509601	ENSG00000143549	chr1	154183474	154183679	154183520	35	154183252, 154183382, 154183520	20, 21, 35
chr1	154182975	154184174	ENST00000473036	ENSG00000143549	chr1	154183474	154183679	154183520	35	154183252, 154183382, 154183520	20, 21, 35
chr1	154868120	154869319	ENST00000358505	ENSG00000143603	chr1	154867901	154868250	154868138	15	154868138, 154869315	15, 32
chr1	155977961	155979160	ENST00000313695	ENSG00000116584	chr1	155977675	155977974	155977908	91	155977908, 155978019, 155978182, 155978280, 155978436, 155978484, 155978547, 155978613, 155978739, 155978812	91, 44, 52, 40, 24, 29, 51, 30, 34, 39
chr1	155977970	155979169	ENST00000497907	ENSG00000116584	chr1	155977675	155977974	155977908	91	155977908, 155978019, 155978182, 155978280, 155978436, 155978484, 155978547, 155978613, 155978739, 155978812	91, 44, 52, 40, 24, 29, 51, 30, 34, 39
chr1	156420137	156421336	ENST00000368242	ENSG00000125462	chr1	156421256	156421461	156421382	41	156420296, 156420519, 156420691	25, 43, 49
chr1	156421553	156422752	ENST00000465270	ENSG00000125462	chr1	156421680	156422030	156421871, 156421915	29, 44	156421584, 156421649, 156421871, 156421915	32, 18, 29, 44
chr1	156421553	156422752	ENST00000486517	ENSG00000125462	chr1	156421680	156422030	156421871, 156421915	29, 44	156421584, 156421649, 156421871, 156421915	32, 18, 29, 44
chr1	156421559	156422758	ENST00000497822	ENSG00000125462	chr1	156421680	156422030	156421871, 156421915	29, 44	156421584, 156421649, 156421871, 156421915	32, 18, 29, 44
chr1	156420090	156421289	ENST00000492750	ENSG00000125462	chr1	156421256	156421461	156421382	41	156420296, 156420519, 156420691	25, 43, 49
chr1	156421557	156422756	ENST00000482932	ENSG00000125462	chr1	156421680	156422030	156421871, 156421915	29, 44	156421584, 156421649, 156421871, 156421915	32, 18, 29, 44
chr1	156420119	156421318	ENST00000489918	ENSG00000125462	chr1	156421256	156421461	156421382	41	156420296, 156420519, 156420691	25, 43, 49
chr1	156421557	156422756	ENST00000463309	ENSG00000125462	chr1	156421680	156422030	156421871, 156421915	29, 44	156421584, 156421649, 156421871, 156421915	32, 18, 29, 44
chr1	156421610	156422809	ENST00000464203	ENSG00000125462	chr1	156421680	156422030	156421871, 156421915	29, 44	156421584, 156421649, 156421871, 156421915	32, 18, 29, 44
chr1	159925533	159926732	ENST00000368097	ENSG00000158710	chr1	159925355	159925705	159925420, 159925556	31, 26	159925556	26
chr1	159925292	159926491	ENST00000478033	ENSG00000158710	chr1	159925355	159925705	159925420, 159925556	31, 26	159925273, 159925420, 159925556	42, 31, 26
chr1	159924352	159925551	ENST00000320307	ENSG00000158710	chr1	159924870	159925215	159924915, 159925128	33, 28	159924527, 159924586, 159924689, 159924732, 159924778, 159924915, 159925128, 159925273, 159925420	28, 25, 17, 37, 36, 33, 28, 42, 31
chr1	159924352	159925551	ENST00000320307	ENSG00000158710	chr1	159925355	159925705	159925420, 159925556	31, 26	159924527, 159924586, 159924689, 159924732, 159924778, 159924915, 159925128, 159925273, 159925420	28, 25, 17, 37, 36, 33, 28, 42, 31
chr1	159925030	159926229	ENST00000397334	ENSG00000158710	chr1	159924870	159925215	159924915, 159925128	33, 28	159925128, 159925273, 159925420, 159925556	28, 42, 31, 26
chr1	159925030	159926229	ENST00000397334	ENSG00000158710	chr1	159925355	159925705	159925420, 159925556	31, 26	159925128, 159925273, 159925420, 159925556	28, 42, 31, 26
chr1	160069937	160071136	ENST00000639408	ENSG00000177807	chr1	160069918	160070082	160069966, 160070053	44, 39	160069966, 160070053, 160070173, 160070229, 160070273, 160070370, 160070575	44, 39, 44, 20, 38, 27, 36
chr1	160069937	160071136	ENST00000639408	ENSG00000177807	chr1	160070575	160070737	160070575	36	160069966, 160070053, 160070173, 160070229, 160070273, 160070370, 160070575	44, 39, 44, 20, 38, 27, 36
chr1	160069920	160071119	ENST00000637644	ENSG00000177807	chr1	160069918	160070082	160069966, 160070053	44, 39	160069966, 160070053, 160070173, 160070229, 160070273, 160070370, 160070575	44, 39, 44, 20, 38, 27, 36
chr1	160069920	160071119	ENST00000637644	ENSG00000177807	chr1	160070575	160070737	160070575	36	160069966, 160070053, 160070173, 160070229, 160070273, 160070370, 160070575	44, 39, 44, 20, 38, 27, 36
chr1	160069961	160071160	ENST00000644903	ENSG00000177807	chr1	160069918	160070082	160069966, 160070053	44, 39	160069966, 160070053, 160070173, 160070229, 160070273, 160070370, 160070575	44, 39, 44, 20, 38, 27, 36
chr1	160069961	160071160	ENST00000644903	ENSG00000177807	chr1	160070575	160070737	160070575	36	160069966, 160070053, 160070173, 160070229, 160070273, 160070370, 160070575	44, 39, 44, 20, 38, 27, 36
chr1	160069916	160071115	ENST00000636689	ENSG00000177807	chr1	160069918	160070082	160069966, 160070053	44, 39	160069966, 160070053, 160070173, 160070229, 160070273, 160070370, 160070575	44, 39, 44, 20, 38, 27, 36
chr1	160069916	160071115	ENST00000636689	ENSG00000177807	chr1	160070575	160070737	160070575	36	160069966, 160070053, 160070173, 160070229, 160070273, 160070370, 160070575	44, 39, 44, 20, 38, 27, 36
chr1	160069907	160071106	ENST00000638728	ENSG00000177807	chr1	160069918	160070082	160069966, 160070053	44, 39	160069966, 160070053, 160070173, 160070229, 160070273, 160070370, 160070575	44, 39, 44, 20, 38, 27, 36
chr1	160069907	160071106	ENST00000638728	ENSG00000177807	chr1	160070575	160070737	160070575	36	160069966, 160070053, 160070173, 160070229, 160070273, 160070370, 160070575	44, 39, 44, 20, 38, 27, 36
chr1	160098420	160099619	ENST00000314485	ENSG00000162729	chr1	160098128	160098476	160098345	54	160098498, 160098620, 160098683, 160098727, 160098803, 160098857, 160098916, 160099001, 160099094, 160099178	45, 34, 37, 46, 20, 35, 50, 52, 46, 34
chr1	161020953	161022152	ENST00000368026	ENSG00000158769	chr1	161020707	161021006	161020787	36	161021175, 161021205, 161021287	27, 18, 43
chr1	161020897	161022096	ENST00000537746	ENSG00000158769	chr1	161020707	161021006	161020787	36	161021175, 161021205, 161021287	27, 18, 43
chr1	161020944	161022143	ENST00000335772	ENSG00000158769	chr1	161020707	161021006	161020787	36	161021175, 161021205, 161021287	27, 18, 43
chr1	161020976	161022175	ENST00000602966	ENSG00000158769	chr1	161020707	161021006	161020787	36	161021175, 161021205, 161021287	27, 18, 43
chr1	166166026	166167225	ENST00000435676	ENSG00000188859	chr1	166166007	166166216	166166065	48	166166065, 166166280, 166166381, 166166436, 166166541, 166166583, 166166627, 166166844, 166166908, 166167034, 166167085, 166167143	48, 35, 25, 35, 20, 28, 44, 33, 30, 28, 39, 31
chr1	166166182	166167381	ENST00000456900	ENSG00000188859	chr1	166166007	166166216	166166065	48	166166280, 166166381, 166166436, 166166541, 166166583, 166166627, 166166844, 166166908, 166167034, 166167085, 166167143	35, 25, 35, 20, 28, 44, 33, 30, 28, 39, 31
chr1	166166035	166167234	ENST00000441649	ENSG00000188859	chr1	166166007	166166216	166166065	48	166166065, 166166280, 166166381, 166166436, 166166541, 166166583, 166166627, 166166844, 166166908, 166167034, 166167085, 166167143	48, 35, 25, 35, 20, 28, 44, 33, 30, 28, 39, 31
chr1	168136508	168137707	ENST00000539777	ENSG00000143147	chr1	168136786	168137136	168136767, 168136858, 168136949, 168137085	30, 41, 123, 16	168136587, 168136626, 168136700, 168136767, 168136858, 168136949, 168137085	37, 25, 24, 30, 41, 123, 16
chr1	168136187	168137386	ENST00000367838	ENSG00000143147	chr1	168136786	168137136	168136767, 168136858, 168136949, 168137085	30, 41, 123, 16	168136299, 168136412, 168136462, 168136587, 168136626, 168136700, 168136767, 168136858, 168136949, 168137085	18, 34, 41, 37, 25, 24, 30, 41, 123, 16
chr1	168136184	168137383	ENST00000367836	ENSG00000143147	chr1	168136786	168137136	168136767, 168136858, 168136949, 168137085	30, 41, 123, 16	168136299, 168136412, 168136462, 168136587, 168136626, 168136700, 168136767, 168136858, 168136949, 168137085	18, 34, 41, 37, 25, 24, 30, 41, 123, 16
chr1	182391147	182392346	ENST00000642379	ENSG00000135821	chr1	182391021	182391226	182390995, 182391129	30, 34	182391129, 182391428, 182391567, 182391601, 182391807, 182391917, 182391987, 182392035, 182392112, 182392297, 182392346	34, 37, 17, 102, 38, 36, 33, 21, 56, 43, 52
chr1	182391205	182392404	ENST00000417584	ENSG00000135821	chr1	182391021	182391226	182390995, 182391129	30, 34	182391428, 182391567, 182391601, 182391807, 182391917, 182391987, 182392035, 182392112, 182392297, 182392346	37, 17, 102, 38, 36, 33, 21, 56, 43, 52
chr1	182390105	182391304	ENST00000491322	ENSG00000135821	chr1	182391021	182391226	182390995, 182391129	30, 34	182390482, 182390619, 182390850, 182390897, 182390995, 182391129	18, 47, 15, 52, 30, 34
chr1	184037530	184038729	ENST00000649786	ENSG00000198756	chr1	184037331	184037600	184037363, 184037436, 184037523	21, 33, 38	184037523	38
chr1	184037529	184038728	ENST00000361927	ENSG00000198756	chr1	184037331	184037600	184037363, 184037436, 184037523	21, 33, 38	184037523	38
chr1	185317044	185318243	ENST00000367498	ENSG00000116679	chr1	185317007	185317208	185317088	33	185317088, 185317385, 185317543	33, 40, 28
chr1	185317074	185318273	ENST00000459929	ENSG00000116679	chr1	185317007	185317208	185317088	33	185317088, 185317385, 185317543	33, 40, 28
chr1	186680224	186681423	ENST00000367468	ENSG00000073756	chr1	186680798	186680954	186680783	23	186680292, 186680783	29, 23
chr1	186680224	186681423	ENST00000490885	ENSG00000073756	chr1	186680798	186680954	186680783	23	186680292, 186680783	29, 23
chr1	186680091	186681290	ENST00000559627	ENSG00000073756	chr1	186680798	186680954	186680783	23	186680292, 186680783	29, 23
chr1	186680224	186681423	ENST00000559800	ENSG00000073756	chr1	186680798	186680954	186680783	23	186680292, 186680783	29, 23
chr1	190477665	190478864	ENST00000367462	ENSG00000162670	chr1	190478200	190478429	190478205, 190478278	26, 40	190478205, 190478278	26, 40
chr1	190478205	190479404	ENST00000633243	ENSG00000162670	chr1	190478200	190478429	190478205, 190478278	26, 40	190478205, 190478278, 190478874	26, 40, 40
chr1	196608212	196609411	ENST00000367433	ENSG00000162687	chr1	196608765	196609097	196608825, 196608958	66, 29	196608690, 196608825, 196608958	18, 66, 29
chr1	196608296	196609495	ENST00000647658	ENSG00000162687	chr1	196608765	196609097	196608825, 196608958	66, 29	196608690, 196608825, 196608958	18, 66, 29
chr1	196608160	196609359	ENST00000451324	ENSG00000162687	chr1	196608765	196609097	196608825, 196608958	66, 29	196608690, 196608825, 196608958	18, 66, 29
chr1	196608160	196609359	ENST00000609185	ENSG00000162687	chr1	196608765	196609097	196608825, 196608958	66, 29	196608690, 196608825, 196608958	18, 66, 29
chr1	196608361	196609560	ENST00000610076	ENSG00000162687	chr1	196608765	196609097	196608825, 196608958	66, 29	196608690, 196608825, 196608958	18, 66, 29
chr1	197774408	197775607	ENST00000495550	ENSG00000213047	chr1	197774708	197774899	197774825	40	197774825, 197774926, 197775007, 197775105, 197775191, 197775318, 197775391, 197775494, 197775581	40, 21, 32, 28, 36, 34, 27, 27, 44
chr1	201468989	201470188	ENST00000367311	ENSG00000174307	chr1	201468772	201469043	201468972, 201469028	45, 29	201468972, 201469028, 201469093, 201469216, 201469258, 201469314, 201469429, 201469798	45, 29, 30, 29, 33, 36, 27, 32
chr1	201468989	201470188	ENST00000367311	ENSG00000174307	chr1	201469629	201469949	201469798	32	201468972, 201469028, 201469093, 201469216, 201469258, 201469314, 201469429, 201469798	45, 29, 30, 29, 33, 36, 27, 32
chr1	201468382	201469581	ENST00000485436	ENSG00000174307	chr1	201468396	201468589	201468489	37	201468489, 201468972, 201469028, 201469093, 201469216, 201469258, 201469314, 201469429	37, 45, 29, 30, 29, 33, 36, 27
chr1	201468382	201469581	ENST00000485436	ENSG00000174307	chr1	201468772	201469043	201468972, 201469028	45, 29	201468489, 201468972, 201469028, 201469093, 201469216, 201469258, 201469314, 201469429	37, 45, 29, 30, 29, 33, 36, 27
chr1	201469038	201470237	ENST00000367309	ENSG00000174307	chr1	201468772	201469043	201468972, 201469028	45, 29	201469028, 201469093, 201469216, 201469258, 201469314, 201469429, 201469798	29, 30, 29, 33, 36, 27, 32
chr1	201469038	201470237	ENST00000367309	ENSG00000174307	chr1	201469629	201469949	201469798	32	201469028, 201469093, 201469216, 201469258, 201469314, 201469429, 201469798	29, 30, 29, 33, 36, 27, 32
chr1	204685154	204686353	ENST00000367176	ENSG00000170382	chr1	204684845	204685184	204685067, 204685131	40, 26	204685131, 204685273, 204685387, 204685532, 204685646, 204685731	26, 50, 22, 31, 44, 36
chr1	204685167	204686366	ENST00000496057	ENSG00000170382	chr1	204684845	204685184	204685067, 204685131	40, 26	204685273, 204685387, 204685532, 204685646, 204685731	50, 22, 31, 44, 36
chr1	205680310	205681509	ENST00000367145	ENSG00000158715	chr1	205680682	205680970	205680764	40	205680340, 205680444, 205680525, 205680545, 205680601, 205680764	28, 36, 19, 34, 20, 40
chr1	208244185	208245384	ENST00000367033	ENSG00000076356	chr1	208244632	208244866	208244693	36	208244236, 208244405, 208244462, 208244693	17, 29, 36, 36
chr1	208244102	208245301	ENST00000486969	ENSG00000076356	chr1	208244632	208244866	208244693	36	208244236, 208244405, 208244462, 208244693	17, 29, 36, 36
chr1	211830564	211831763	ENST00000366997	ENSG00000123684	chr1	211830419	211830622	211830406, 211830492, 211830576	67, 29, 24	211830576, 211830639, 211830767, 211830869	24, 75, 29, 28
chr1	211830039	211831238	ENST00000366996	ENSG00000123684	chr1	211830419	211830622	211830406, 211830492, 211830576	67, 29, 24	211830049, 211830199, 211830366, 211830406, 211830492, 211830576, 211830639, 211830767, 211830869	57, 46, 34, 67, 29, 24, 75, 29, 28
chr1	211830523	211831722	ENST00000488600	ENSG00000123684	chr1	211830419	211830622	211830406, 211830492, 211830576	67, 29, 24	211830576, 211830639, 211830767, 211830869	24, 75, 29, 28
chr1	212414696	212415895	ENST00000261455	ENSG00000065600	chr1	212414561	212414737	212414535, 212414632	65, 37	212415092	21
chr1	212414702	212415901	ENST00000535273	ENSG00000065600	chr1	212414561	212414737	212414535, 212414632	65, 37	212415092	21
chr1	212414696	212415895	ENST00000471937	ENSG00000065600	chr1	212414561	212414737	212414535, 212414632	65, 37	212415092	21
chr1	212699641	212700840	ENST00000243440	ENSG00000123685	chr1	212700141	212700331	212700166, 212700299	40, 30	212699613, 212699780, 212699876, 212699937, 212699967, 212700050, 212700166, 212700299, 212700451, 212700527, 212700574	41, 34, 36, 21, 39, 40, 40, 30, 31, 26, 22
chr1	212699641	212700840	ENST00000243440	ENSG00000123685	chr1	212700408	212700705	212700451, 212700527, 212700574	31, 26, 22	212699613, 212699780, 212699876, 212699937, 212699967, 212700050, 212700166, 212700299, 212700451, 212700527, 212700574	41, 34, 36, 21, 39, 40, 40, 30, 31, 26, 22
chr1	212699641	212700840	ENST00000243440	ENSG00000123685	chr1	212700777	212700991	212700911	16	212699613, 212699780, 212699876, 212699937, 212699967, 212700050, 212700166, 212700299, 212700451, 212700527, 212700574	41, 34, 36, 21, 39, 40, 40, 30, 31, 26, 22
chr1	212698556	212699755	ENST00000478275	ENSG00000123685	chr1	212699108	212699274	212699139, 212699245	47, 63	212699139, 212699245, 212699503, 212699613	47, 63, 28, 41
chr1	212698556	212699755	ENST00000478275	ENSG00000123685	chr1	212699285	212699548	212699245, 212699503	63, 28	212699139, 212699245, 212699503, 212699613	47, 63, 28, 41
chr1	213988183	213989382	ENST00000433082	ENSG00000230461	chr1	213988941	213989286	213989228	21	213988243, 213989228, 213989308, 213989379	34, 21, 51, 52
chr1	213988204	213989403	ENST00000659552	ENSG00000230461	chr1	213988941	213989286	213989228	21	213988243, 213989228, 213989308, 213989379	34, 21, 51, 52
chr1	213988251	213989450	ENST00000626372	ENSG00000230461	chr1	213988941	213989286	213989228	21	213988243, 213989228, 213989308, 213989379	34, 21, 51, 52
chr1	213988199	213989398	ENST00000628143	ENSG00000230461	chr1	213988941	213989286	213989228	21	213988243, 213989228, 213989308, 213989379	34, 21, 51, 52
chr1	213988199	213989398	ENST00000629743	ENSG00000230461	chr1	213988941	213989286	213989228	21	213988243, 213989228, 213989308, 213989379	34, 21, 51, 52
chr1	213988211	213989410	ENST00000626034	ENSG00000230461	chr1	213988941	213989286	213989228	21	213988243, 213989228, 213989308, 213989379	34, 21, 51, 52
chr1	213988241	213989440	ENST00000625722	ENSG00000230461	chr1	213988941	213989286	213989228	21	213988243, 213989228, 213989308, 213989379	34, 21, 51, 52
chr1	213988309	213989508	ENST00000630223	ENSG00000230461	chr1	213988941	213989286	213989228	21	213989228, 213989308, 213989379	21, 51, 52
chr1	214551403	214552602	ENST00000366956	ENSG00000152104	chr1	214551437	214551610	214551423	33	214551423, 214551657, 214551702, 214552098	33, 33, 127, 17
chr1	214551403	214552602	ENST00000366956	ENSG00000152104	chr1	214551626	214551976	214551657, 214551702	33, 127	214551423, 214551657, 214551702, 214552098	33, 33, 127, 17
chr1	214551403	214552602	ENST00000366956	ENSG00000152104	chr1	214551995	214552234	214552098	17	214551423, 214551657, 214551702, 214552098	33, 33, 127, 17
chr1	214551024	214552223	ENST00000543945	ENSG00000152104	chr1	214551437	214551610	214551423	33	214551017, 214551290, 214551423, 214551657, 214551702, 214552098	29, 40, 33, 33, 127, 17
chr1	214551024	214552223	ENST00000543945	ENSG00000152104	chr1	214551626	214551976	214551657, 214551702	33, 127	214551017, 214551290, 214551423, 214551657, 214551702, 214552098	29, 40, 33, 33, 127, 17
chr1	214551024	214552223	ENST00000543945	ENSG00000152104	chr1	214551995	214552234	214552098	17	214551017, 214551290, 214551423, 214551657, 214551702, 214552098	29, 40, 33, 33, 127, 17
chr1	214551403	214552602	ENST00000491277	ENSG00000152104	chr1	214551437	214551610	214551423	33	214551423, 214551657, 214551702, 214552098	33, 33, 127, 17
chr1	214551403	214552602	ENST00000491277	ENSG00000152104	chr1	214551626	214551976	214551657, 214551702	33, 127	214551423, 214551657, 214551702, 214552098	33, 33, 127, 17
chr1	214551403	214552602	ENST00000491277	ENSG00000152104	chr1	214551995	214552234	214552098	17	214551423, 214551657, 214551702, 214552098	33, 33, 127, 17
chr1	221741890	221743089	ENST00000366899	ENSG00000143507	chr1	221742812	221743162	221742875, 221742974, 221743122	17, 28, 82	221742218, 221742875, 221742974	32, 17, 28
chr1	221741890	221743089	ENST00000477026	ENSG00000143507	chr1	221742812	221743162	221742875, 221742974, 221743122	17, 28, 82	221742218, 221742875, 221742974	32, 17, 28
chr1	223363860	223365059	ENST00000343846	ENSG00000143502	chr1	223364716	223365021	223364840, 223364924	31, 36	223363985, 223364085, 223364200, 223364266, 223364355, 223364459, 223364578, 223364632, 223364840, 223364924, 223365043	36, 35, 62, 35, 40, 25, 35, 39, 31, 36, 27
chr1	223363931	223365130	ENST00000484758	ENSG00000143502	chr1	223364716	223365021	223364840, 223364924	31, 36	223363985, 223364085, 223364200, 223364266, 223364355, 223364459, 223364578, 223364632, 223364840, 223364924, 223365043, 223365107	36, 35, 62, 35, 40, 25, 35, 39, 31, 36, 27, 39
chr1	223363931	223365130	ENST00000484758	ENSG00000143502	chr1	223365095	223365408	223365107, 223365157	39, 45	223363985, 223364085, 223364200, 223364266, 223364355, 223364459, 223364578, 223364632, 223364840, 223364924, 223365043, 223365107	36, 35, 62, 35, 40, 25, 35, 39, 31, 36, 27, 39
chr1	223363977	223365176	ENST00000366878	ENSG00000143502	chr1	223364716	223365021	223364840, 223364924	31, 36	223363985, 223364085, 223364200, 223364266, 223364355, 223364459, 223364578, 223364632, 223364840, 223364924, 223365043, 223365107, 223365157	36, 35, 62, 35, 40, 25, 35, 39, 31, 36, 27, 39, 45
chr1	223363977	223365176	ENST00000366878	ENSG00000143502	chr1	223365095	223365408	223365107, 223365157	39, 45	223363985, 223364085, 223364200, 223364266, 223364355, 223364459, 223364578, 223364632, 223364840, 223364924, 223365043, 223365107, 223365157	36, 35, 62, 35, 40, 25, 35, 39, 31, 36, 27, 39, 45
chr1	223363979	223365178	ENST00000494793	ENSG00000143502	chr1	223364716	223365021	223364840, 223364924	31, 36	223363985, 223364085, 223364200, 223364266, 223364355, 223364459, 223364578, 223364632, 223364840, 223364924, 223365043, 223365107, 223365157	36, 35, 62, 35, 40, 25, 35, 39, 31, 36, 27, 39, 45
chr1	223363979	223365178	ENST00000494793	ENSG00000143502	chr1	223365095	223365408	223365107, 223365157	39, 45	223363985, 223364085, 223364200, 223364266, 223364355, 223364459, 223364578, 223364632, 223364840, 223364924, 223365043, 223365107, 223365157	36, 35, 62, 35, 40, 25, 35, 39, 31, 36, 27, 39, 45
chr1	223363138	223364337	ENST00000608996	ENSG00000143502	chr1	223363105	223363451	223363180, 223363235	34, 23	223363180, 223363235, 223363578, 223363678, 223363985, 223364085, 223364200, 223364266	34, 23, 53, 31, 36, 35, 62, 35
chr1	223363138	223364337	ENST00000608996	ENSG00000143502	chr1	223363473	223363807	223363578, 223363678	53, 31	223363180, 223363235, 223363578, 223363678, 223363985, 223364085, 223364200, 223364266	34, 23, 53, 31, 36, 35, 62, 35
chr1	223363968	223365167	ENST00000344029	ENSG00000143502	chr1	223364716	223365021	223364840, 223364924	31, 36	223363985, 223364085, 223364200, 223364266, 223364355, 223364459, 223364578, 223364632, 223364840, 223364924, 223365043, 223365107, 223365157	36, 35, 62, 35, 40, 25, 35, 39, 31, 36, 27, 39, 45
chr1	223363968	223365167	ENST00000344029	ENSG00000143502	chr1	223365095	223365408	223365107, 223365157	39, 45	223363985, 223364085, 223364200, 223364266, 223364355, 223364459, 223364578, 223364632, 223364840, 223364924, 223365043, 223365107, 223365157	36, 35, 62, 35, 40, 25, 35, 39, 31, 36, 27, 39, 45
chr1	223363656	223364855	ENST00000342943	ENSG00000143502	chr1	223363473	223363807	223363578, 223363678	53, 31	223363678, 223363985, 223364085, 223364200, 223364266, 223364355, 223364459, 223364578, 223364632, 223364840	31, 36, 35, 62, 35, 40, 25, 35, 39, 31
chr1	223363656	223364855	ENST00000342943	ENSG00000143502	chr1	223364716	223365021	223364840, 223364924	31, 36	223363678, 223363985, 223364085, 223364200, 223364266, 223364355, 223364459, 223364578, 223364632, 223364840	31, 36, 35, 62, 35, 40, 25, 35, 39, 31
chr1	225652943	225654142	ENST00000366844	ENSG00000154380	chr1	225653597	225653754	225653638, 225653717	18, 33	225652938, 225653125, 225653185, 225653268, 225653369, 225653490, 225653638, 225653717, 225653762, 225654073	25, 43, 72, 27, 62, 27, 18, 33, 15, 28
chr1	225652943	225654142	ENST00000366844	ENSG00000154380	chr1	225653801	225654077	225654073	28	225652938, 225653125, 225653185, 225653268, 225653369, 225653490, 225653638, 225653717, 225653762, 225654073	25, 43, 72, 27, 62, 27, 18, 33, 15, 28
chr1	225652500	225653699	ENST00000635051	ENSG00000154380	chr1	225653597	225653754	225653638, 225653717	18, 33	225652580, 225652654, 225652750, 225652869, 225652938, 225653125, 225653185, 225653268, 225653369, 225653490, 225653638	51, 28, 30, 51, 25, 43, 72, 27, 62, 27, 18
chr1	225652846	225654045	ENST00000366843	ENSG00000154380	chr1	225653597	225653754	225653638, 225653717	18, 33	225652869, 225652938, 225653125, 225653185, 225653268, 225653369, 225653490, 225653638, 225653717, 225653762	51, 25, 43, 72, 27, 62, 27, 18, 33, 15
chr1	225652846	225654045	ENST00000366843	ENSG00000154380	chr1	225653801	225654077	225654073	28	225652869, 225652938, 225653125, 225653185, 225653268, 225653369, 225653490, 225653638, 225653717, 225653762	51, 25, 43, 72, 27, 62, 27, 18, 33, 15
chr1	225652517	225653716	ENST00000284563	ENSG00000154380	chr1	225653597	225653754	225653638, 225653717	18, 33	225652580, 225652654, 225652750, 225652869, 225652938, 225653125, 225653185, 225653268, 225653369, 225653490, 225653638	51, 28, 30, 51, 25, 43, 72, 27, 62, 27, 18
chr1	225882181	225883380	ENST00000366835	ENSG00000196187	chr1	225882043	225882213	225882135, 225882182	42, 34	225882182, 225882275, 225882507, 225882771, 225882922, 225883149	34, 30, 63, 34, 24, 39
chr1	225882181	225883380	ENST00000366835	ENSG00000196187	chr1	225882703	225882910	225882771	34	225882182, 225882275, 225882507, 225882771, 225882922, 225883149	34, 30, 63, 34, 24, 39
chr1	225882181	225883380	ENST00000366835	ENSG00000196187	chr1	225882917	225883204	225882922, 225883149	24, 39	225882182, 225882275, 225882507, 225882771, 225882922, 225883149	34, 30, 63, 34, 24, 39
chr1	227318275	227319474	ENST00000366769	ENSG00000143776	chr1	227318728	227319063	227318737, 227318804, 227318842	24, 21, 30	227318283, 227318355, 227318504, 227318631, 227318737, 227318804, 227318842	28, 46, 72, 55, 24, 21, 30
chr1	227317926	227319125	ENST00000366764	ENSG00000143776	chr1	227318728	227319063	227318737, 227318804, 227318842	24, 21, 30	227317957, 227318103, 227318283, 227318355, 227318504, 227318631, 227318737, 227318804, 227318842	42, 47, 28, 46, 72, 55, 24, 21, 30
chr1	227317926	227319125	ENST00000366766	ENSG00000143776	chr1	227318728	227319063	227318737, 227318804, 227318842	24, 21, 30	227317957, 227318103, 227318283, 227318355, 227318504, 227318631, 227318737, 227318804, 227318842	42, 47, 28, 46, 72, 55, 24, 21, 30
chr1	228415830	228417029	ENST00000366697	ENSG00000162931	chr1	228416242	228416581	228416223, 228416291, 228416517	57, 29, 37	228416223, 228416291, 228416517, 228416636, 228416696, 228416783, 228416836	57, 29, 37, 37, 36, 33, 37
chr1	228416465	228417664	ENST00000295033	ENSG00000162931	chr1	228416242	228416581	228416223, 228416291, 228416517	57, 29, 37	228416517, 228416636, 228416696, 228416783, 228416836, 228417076, 228417142, 228417294	37, 37, 36, 33, 37, 20, 44, 15
chr1	228416558	228417757	ENST00000456946	ENSG00000162931	chr1	228416242	228416581	228416223, 228416291, 228416517	57, 29, 37	228416636, 228416696, 228416783, 228416836, 228417076, 228417142, 228417294	37, 36, 33, 37, 20, 44, 15
chr1	228416454	228417653	ENST00000479800	ENSG00000162931	chr1	228416242	228416581	228416223, 228416291, 228416517	57, 29, 37	228416517, 228416636, 228416696, 228416783, 228416836, 228417076, 228417142, 228417294	37, 37, 36, 33, 37, 20, 44, 15
chr1	228416428	228417627	ENST00000355586	ENSG00000162931	chr1	228416242	228416581	228416223, 228416291, 228416517	57, 29, 37	228416517, 228416636, 228416696, 228416783, 228416836, 228417076, 228417142, 228417294	37, 37, 36, 33, 37, 20, 44, 15
chr1	228416453	228417652	ENST00000520264	ENSG00000162931	chr1	228416242	228416581	228416223, 228416291, 228416517	57, 29, 37	228416517, 228416636, 228416696, 228416783, 228416836, 228417076, 228417142, 228417294	37, 37, 36, 33, 37, 20, 44, 15
chr1	230868454	230869653	ENST00000366663	ENSG00000119280	chr1	230868993	230869154	230869088	70	230868523, 230868560, 230868657, 230868708, 230869088	34, 70, 50, 49, 70
chr1	231040055	231041254	ENST00000366654	ENSG00000182118	chr1	231040586	231040882	231040548, 231040620, 231040698, 231040800	55, 59, 62, 40	231040068, 231040147, 231040263, 231040408, 231040472, 231040548, 231040620, 231040698, 231040800, 231040919, 231041001, 231041048, 231041133, 231041192	34, 59, 101, 37, 43, 55, 59, 62, 40, 44, 25, 56, 35, 33
chr1	231040055	231041254	ENST00000366654	ENSG00000182118	chr1	231040965	231041312	231041001, 231041048, 231041133, 231041192	25, 56, 35, 33	231040068, 231040147, 231040263, 231040408, 231040472, 231040548, 231040620, 231040698, 231040800, 231040919, 231041001, 231041048, 231041133, 231041192	34, 59, 101, 37, 43, 55, 59, 62, 40, 44, 25, 56, 35, 33
chr1	234609326	234610525	ENST00000366609	ENSG00000168264	chr1	234609821	234610007	234609841, 234609909, 234609982	31, 54, 48	234609516, 234609556, 234609698, 234609758, 234609841, 234609909, 234609982, 234610220, 234610420	29, 54, 25, 52, 31, 54, 48, 55, 25
chr1	234609326	234610525	ENST00000366609	ENSG00000168264	chr1	234610059	234610409	234610220	55	234609516, 234609556, 234609698, 234609758, 234609841, 234609909, 234609982, 234610220, 234610420	29, 54, 25, 52, 31, 54, 48, 55, 25
chr1	234609326	234610525	ENST00000366609	ENSG00000168264	chr1	234610414	234610700	234610420	25	234609516, 234609556, 234609698, 234609758, 234609841, 234609909, 234609982, 234610220, 234610420	29, 54, 25, 52, 31, 54, 48, 55, 25
chr1	234609326	234610525	ENST00000366610	ENSG00000168264	chr1	234609821	234610007	234609841, 234609909, 234609982	31, 54, 48	234609516, 234609556, 234609698, 234609758, 234609841, 234609909, 234609982, 234610220, 234610420	29, 54, 25, 52, 31, 54, 48, 55, 25
chr1	234609326	234610525	ENST00000366610	ENSG00000168264	chr1	234610059	234610409	234610220	55	234609516, 234609556, 234609698, 234609758, 234609841, 234609909, 234609982, 234610220, 234610420	29, 54, 25, 52, 31, 54, 48, 55, 25
chr1	234609326	234610525	ENST00000366610	ENSG00000168264	chr1	234610414	234610700	234610420	25	234609516, 234609556, 234609698, 234609758, 234609841, 234609909, 234609982, 234610220, 234610420	29, 54, 25, 52, 31, 54, 48, 55, 25
chr1	235649585	235650784	ENST00000391854	ENSG00000168243	chr1	235649374	235649657	235649340, 235649444	61, 39	235649708, 235649784, 235649825, 235649864, 235649983, 235650179, 235650365, 235650435, 235650616	57, 36, 38, 107, 39, 18, 32, 37, 79
chr1	235649585	235650784	ENST00000391854	ENSG00000168243	chr1	235650413	235650680	235650435, 235650616	37, 79	235649708, 235649784, 235649825, 235649864, 235649983, 235650179, 235650365, 235650435, 235650616	57, 36, 38, 107, 39, 18, 32, 37, 79
chr1	235650555	235651754	ENST00000450593	ENSG00000168243	chr1	235650413	235650680	235650435, 235650616	37, 79	235650616	79
chr1	235650555	235651754	ENST00000366598	ENSG00000168243	chr1	235650413	235650680	235650435, 235650616	37, 79	235650616	79
chr1	236064891	236066090	ENST00000264187	ENSG00000116962	chr1	236064791	236065020	236064800, 236064929	41, 33	236064929, 236065161, 236065234, 236065527	33, 72, 64, 27
chr1	236064910	236066109	ENST00000366595	ENSG00000116962	chr1	236064791	236065020	236064800, 236064929	41, 33	236064929, 236065161, 236065234, 236065527	33, 72, 64, 27
chr1	242524319	242525518	ENST00000536534	ENSG00000180287	chr1	242525274	242525542	242525279	37	242524316, 242524404, 242524443, 242524552, 242524717, 242524816, 242525019, 242525279	41, 35, 108, 52, 41, 23, 46, 37
chr1	242524497	242525696	ENST00000442594	ENSG00000180287	chr1	242525274	242525542	242525279	37	242524443, 242524552, 242524717, 242524816, 242525019, 242525279	108, 52, 41, 23, 46, 37
chr1	242524497	242525696	ENST00000366545	ENSG00000180287	chr1	242525274	242525542	242525279	37	242524443, 242524552, 242524717, 242524816, 242525019, 242525279	108, 52, 41, 23, 46, 37
chr1	242524472	242525671	ENST00000467561	ENSG00000180287	chr1	242525274	242525542	242525279	37	242524443, 242524552, 242524717, 242524816, 242525019, 242525279	108, 52, 41, 23, 46, 37
chr1	243254271	243255470	ENST00000522191	ENSG00000143702	chr1	243254329	243254677	243254561, 243254626	20, 25	243254561, 243254626, 243254725, 243254787, 243254833, 243254891, 243255050, 243255103, 243255295	20, 25, 44, 24, 33, 34, 30, 17, 34
chr1	243254271	243255470	ENST00000522191	ENSG00000143702	chr1	243254723	243254927	243254725, 243254787, 243254833, 243254891	44, 24, 33, 34	243254561, 243254626, 243254725, 243254787, 243254833, 243254891, 243255050, 243255103, 243255295	20, 25, 44, 24, 33, 34, 30, 17, 34
chr1	244451710	244452909	ENST00000366535	ENSG00000035687	chr1	244451568	244451841	244451588	37	244451930, 244452080	67, 33
chr1	246506945	246508144	ENST00000462422	ENSG00000185420	chr1	246506844	246507045	246506833, 246506980	52, 31	246506980, 246507325	31, 23
chr1	246507033	246508232	ENST00000470863	ENSG00000185420	chr1	246506844	246507045	246506833, 246506980	52, 31	246507325	23
chr2	5691384	5692583	ENST00000322002	ENSG00000176887	chr2	5691736	5692031	5691800, 5691838, 5692011	37, 62, 38	5691340, 5691506, 5691800, 5691838, 5692011, 5692084, 5692573	103, 62, 37, 62, 38, 29, 39
chr2	5691384	5692583	ENST00000322002	ENSG00000176887	chr2	5692101	5692451	5692084	29	5691340, 5691506, 5691800, 5691838, 5692011, 5692084, 5692573	103, 62, 37, 62, 38, 29, 39
chr2	6916412	6917611	ENST00000320892	ENSG00000151692	chr2	6917029	6917230	6917033	33	6917033, 6917302, 6917429, 6917512	33, 88, 26, 28
chr2	6916489	6917688	ENST00000467276	ENSG00000151692	chr2	6917029	6917230	6917033	33	6917033, 6917302, 6917429, 6917512, 6917677	33, 88, 26, 28, 47
chr2	8681780	8682979	ENST00000472142	ENSG00000115738	chr2	8682300	8682532	8682528	30	8681848, 8681911, 8682134, 8682528	30, 22, 21, 30
chr2	8681780	8682979	ENST00000472142	ENSG00000115738	chr2	8682546	8682790	8682528	30	8681848, 8681911, 8682134, 8682528	30, 22, 21, 30
chr2	10141325	10142524	ENST00000642996	ENSG00000171848	chr2	10142394	10142720	10142403, 10142558	37, 53	10142034, 10142403	31, 37
chr2	10910934	10912133	ENST00000295082	ENSG00000162975	chr2	10912096	10912300	10912070, 10912156	29, 142	10911508, 10912070	16, 29
chr2	14631700	14632899	ENST00000331243	ENSG00000162981	chr2	14632071	14632261	14632207	29	14632207, 14632432, 14632481, 14632583, 14632662, 14632832	29, 28, 71, 58, 26, 31
chr2	14631717	14632916	ENST00000295092	ENSG00000162981	chr2	14632071	14632261	14632207	29	14632207, 14632432, 14632481, 14632583, 14632662, 14632832	29, 28, 71, 58, 26, 31
chr2	14634091	14635290	ENST00000497769	ENSG00000162981	chr2	14633898	14634134	14633861, 14634034	38, 43	14634150, 14634376, 14634650, 14634877, 14634954, 14635150	34, 29, 27, 45, 63, 24
chr2	14634091	14635290	ENST00000497769	ENSG00000162981	chr2	14634372	14634720	14634376, 14634650	29, 27	14634150, 14634376, 14634650, 14634877, 14634954, 14635150	34, 29, 27, 45, 63, 24
chr2	14634496	14635695	ENST00000464947	ENSG00000162981	chr2	14634372	14634720	14634376, 14634650	29, 27	14634650, 14634877, 14634954, 14635150, 14635555	27, 45, 63, 24, 33
chr2	15939550	15940749	ENST00000281043	ENSG00000134323	chr2	15940013	15940183	15940152	31	15939771, 15940152, 15940293, 15940581, 15940673	27, 31, 34, 24, 32
chr2	15939566	15940765	ENST00000638417	ENSG00000134323	chr2	15940013	15940183	15940152	31	15939771, 15940152, 15940293, 15940581, 15940673	27, 31, 34, 24, 32
chr2	17538967	17540166	ENST00000457525	ENSG00000163032	chr2	17540154	17540320	17540263	15	17539101	49
chr2	17539696	17540895	ENST00000451533	ENSG00000163032	chr2	17540154	17540320	17540263	15	17540263, 17540593	15, 31
chr2	17539696	17540895	ENST00000295156	ENSG00000163032	chr2	17540154	17540320	17540263	15	17540263, 17540593	15, 31
chr2	17539707	17540906	ENST00000483921	ENSG00000163032	chr2	17540154	17540320	17540263	15	17540263, 17540593	15, 31
chr2	17540160	17541359	ENST00000406397	ENSG00000163032	chr2	17540154	17540320	17540263	15	17540263, 17540593	15, 31
chr2	17877667	17878866	ENST00000481414	ENSG00000170745	chr2	17878179	17878386	17878269, 17878326	17, 25	17877768, 17878269, 17878326, 17878389, 17878483, 17878590, 17878860	23, 17, 25, 40, 94, 33, 51
chr2	17877667	17878866	ENST00000304101	ENSG00000170745	chr2	17878179	17878386	17878269, 17878326	17, 25	17877768, 17878269, 17878326, 17878389, 17878483, 17878590, 17878860	23, 17, 25, 40, 94, 33, 51
chr2	17877694	17878893	ENST00000465292	ENSG00000170745	chr2	17878179	17878386	17878269, 17878326	17, 25	17877768, 17878269, 17878326, 17878389, 17878483, 17878590, 17878860	23, 17, 25, 40, 94, 33, 51
chr2	17878383	17879582	ENST00000419802	ENSG00000170745	chr2	17878179	17878386	17878269, 17878326	17, 25	17878389, 17878483, 17878590, 17878860, 17878985, 17879128, 17879335, 17879497	40, 94, 33, 51, 35, 29, 37, 33
chr2	17878383	17879582	ENST00000419802	ENSG00000170745	chr2	17878912	17879182	17878985, 17879128	35, 29	17878389, 17878483, 17878590, 17878860, 17878985, 17879128, 17879335, 17879497	40, 94, 33, 51, 35, 29, 37, 33
chr2	17878383	17879582	ENST00000419802	ENSG00000170745	chr2	17879284	17879634	17879335, 17879497	37, 33	17878389, 17878483, 17878590, 17878860, 17878985, 17879128, 17879335, 17879497	40, 94, 33, 51, 35, 29, 37, 33
chr2	23384179	23385378	ENST00000486442	ENSG00000119771	chr2	23384551	23384835	23384812	37	23384812, 23384923, 23385014, 23385077, 23385128, 23385220, 23385295, 23385356	37, 34, 55, 30, 38, 49, 37, 47
chr2	23384179	23385378	ENST00000486442	ENSG00000119771	chr2	23385323	23385548	23385295, 23385356, 23385406	37, 47, 42	23384812, 23384923, 23385014, 23385077, 23385128, 23385220, 23385295, 23385356	37, 34, 55, 30, 38, 49, 37, 47
chr2	26172088	26173287	ENST00000401533	ENSG00000157833	chr2	26172557	26172861	26172574, 26172701, 26172753, 26172844	53, 36, 27, 21	26172316, 26172574, 26172701, 26172753, 26172844, 26172867, 26172889, 26172920, 26172982, 26173167	44, 53, 36, 27, 21, 18, 23, 30, 90, 44
chr2	26172088	26173287	ENST00000401533	ENSG00000157833	chr2	26173220	26173423	26173338	36	26172316, 26172574, 26172701, 26172753, 26172844, 26172867, 26172889, 26172920, 26172982, 26173167	44, 53, 36, 27, 21, 18, 23, 30, 90, 44
chr2	26179716	26180915	ENST00000407684	ENSG00000157833	chr2	26179594	26179932	26179644, 26179832	40, 38	26179832	38
chr2	26846747	26847946	ENST00000450961	ENSG00000157851	chr2	26846960	26847151	26847041	15	26846750, 26847041, 26847569, 26847712, 26847751, 26847837	15, 15, 30, 34, 38, 34
chr2	26846747	26847946	ENST00000450961	ENSG00000157851	chr2	26847611	26847782	26847712, 26847751	34, 38	26846750, 26847041, 26847569, 26847712, 26847751, 26847837	15, 15, 30, 34, 38, 34
chr2	26847132	26848331	ENST00000288699	ENSG00000157851	chr2	26846960	26847151	26847041	15	26847569, 26847712, 26847751, 26847837, 26847976, 26848075, 26848139, 26848252	30, 34, 38, 34, 33, 30, 44, 67
chr2	26847132	26848331	ENST00000288699	ENSG00000157851	chr2	26847611	26847782	26847712, 26847751	34, 38	26847569, 26847712, 26847751, 26847837, 26847976, 26848075, 26848139, 26848252	30, 34, 38, 34, 33, 30, 44, 67
chr2	26847289	26848488	ENST00000401478	ENSG00000157851	chr2	26847611	26847782	26847712, 26847751	34, 38	26847569, 26847712, 26847751, 26847837, 26847976, 26848075, 26848139, 26848252, 26848346, 26848407	30, 34, 38, 34, 33, 30, 44, 67, 41, 46
chr2	26847424	26848623	ENST00000431402	ENSG00000157851	chr2	26847611	26847782	26847712, 26847751	34, 38	26847569, 26847712, 26847751, 26847837, 26847976, 26848075, 26848139, 26848252, 26848346, 26848407, 26848521	30, 34, 38, 34, 33, 30, 44, 67, 41, 46, 44
chr2	26847424	26848623	ENST00000614712	ENSG00000157851	chr2	26847611	26847782	26847712, 26847751	34, 38	26847569, 26847712, 26847751, 26847837, 26847976, 26848075, 26848139, 26848252, 26848346, 26848407, 26848521	30, 34, 38, 34, 33, 30, 44, 67, 41, 46, 44
chr2	26847508	26848707	ENST00000434719	ENSG00000157851	chr2	26847611	26847782	26847712, 26847751	34, 38	26847569, 26847712, 26847751, 26847837, 26847976, 26848075, 26848139, 26848252, 26848346, 26848407, 26848521, 26848624, 26848688	30, 34, 38, 34, 33, 30, 44, 67, 41, 46, 44, 33, 33
chr2	26847508	26848707	ENST00000434719	ENSG00000157851	chr2	26848649	26848853	26848624, 26848688	33, 33	26847569, 26847712, 26847751, 26847837, 26847976, 26848075, 26848139, 26848252, 26848346, 26848407, 26848521, 26848624, 26848688	30, 34, 38, 34, 33, 30, 44, 67, 41, 46, 44, 33, 33
chr2	28391448	28392647	ENST00000460736	ENSG00000075426	chr2	28391587	28391933	28391740	29	28391740, 28392104, 28392349, 28392540	29, 31, 76, 33
chr2	28391448	28392647	ENST00000460736	ENSG00000075426	chr2	28391970	28392133	28392104	31	28391740, 28392104, 28392349, 28392540	29, 31, 76, 33
chr2	28391448	28392647	ENST00000460736	ENSG00000075426	chr2	28392162	28392367	28392349	76	28391740, 28392104, 28392349, 28392540	29, 31, 76, 33
chr2	28391448	28392647	ENST00000460736	ENSG00000075426	chr2	28392401	28392586	28392349, 28392540	76, 33	28391740, 28392104, 28392349, 28392540	29, 31, 76, 33
chr2	28391802	28393001	ENST00000379619	ENSG00000075426	chr2	28391587	28391933	28391740	29	28392104, 28392349, 28392540, 28392662, 28392708	31, 76, 33, 29, 43
chr2	28391802	28393001	ENST00000379619	ENSG00000075426	chr2	28391970	28392133	28392104	31	28392104, 28392349, 28392540, 28392662, 28392708	31, 76, 33, 29, 43
chr2	28391802	28393001	ENST00000379619	ENSG00000075426	chr2	28392162	28392367	28392349	76	28392104, 28392349, 28392540, 28392662, 28392708	31, 76, 33, 29, 43
chr2	28391802	28393001	ENST00000379619	ENSG00000075426	chr2	28392401	28392586	28392349, 28392540	76, 33	28392104, 28392349, 28392540, 28392662, 28392708	31, 76, 33, 29, 43
chr2	28391858	28393057	ENST00000264716	ENSG00000075426	chr2	28391587	28391933	28391740	29	28392104, 28392349, 28392540, 28392662, 28392708, 28393013	31, 76, 33, 29, 43, 42
chr2	28391858	28393057	ENST00000264716	ENSG00000075426	chr2	28391970	28392133	28392104	31	28392104, 28392349, 28392540, 28392662, 28392708, 28393013	31, 76, 33, 29, 43, 42
chr2	28391858	28393057	ENST00000264716	ENSG00000075426	chr2	28392162	28392367	28392349	76	28392104, 28392349, 28392540, 28392662, 28392708, 28393013	31, 76, 33, 29, 43, 42
chr2	28391858	28393057	ENST00000264716	ENSG00000075426	chr2	28392401	28392586	28392349, 28392540	76, 33	28392104, 28392349, 28392540, 28392662, 28392708, 28393013	31, 76, 33, 29, 43, 42
chr2	28391858	28393057	ENST00000264716	ENSG00000075426	chr2	28393050	28393257	28393013, 28393087	42, 19	28392104, 28392349, 28392540, 28392662, 28392708, 28393013	31, 76, 33, 29, 43, 42
chr2	30230534	30231733	ENST00000395323	ENSG00000213626	chr2	30230475	30230802	30230751	25	30230751, 30231036, 30231103, 30231177, 30231229, 30231311, 30231359, 30231455, 30231488	25, 40, 29, 40, 36, 25, 40, 28, 32
chr2	30230534	30231733	ENST00000395323	ENSG00000213626	chr2	30230949	30231182	30231036, 30231103, 30231177	40, 29, 40	30230751, 30231036, 30231103, 30231177, 30231229, 30231311, 30231359, 30231455, 30231488	25, 40, 29, 40, 36, 25, 40, 28, 32
chr2	30230536	30231735	ENST00000412933	ENSG00000213626	chr2	30230475	30230802	30230751	25	30230751, 30231036, 30231103, 30231177, 30231229, 30231311, 30231359, 30231455, 30231488	25, 40, 29, 40, 36, 25, 40, 28, 32
chr2	30230536	30231735	ENST00000412933	ENSG00000213626	chr2	30230949	30231182	30231036, 30231103, 30231177	40, 29, 40	30230751, 30231036, 30231103, 30231177, 30231229, 30231311, 30231359, 30231455, 30231488	25, 40, 29, 40, 36, 25, 40, 28, 32
chr2	30230537	30231736	ENST00000464412	ENSG00000213626	chr2	30230475	30230802	30230751	25	30230751, 30231036, 30231103, 30231177, 30231229, 30231311, 30231359, 30231455, 30231488	25, 40, 29, 40, 36, 25, 40, 28, 32
chr2	30230537	30231736	ENST00000464412	ENSG00000213626	chr2	30230949	30231182	30231036, 30231103, 30231177	40, 29, 40	30230751, 30231036, 30231103, 30231177, 30231229, 30231311, 30231359, 30231455, 30231488	25, 40, 29, 40, 36, 25, 40, 28, 32
chr2	30230537	30231736	ENST00000406087	ENSG00000213626	chr2	30230475	30230802	30230751	25	30230751, 30231036, 30231103, 30231177, 30231229, 30231311, 30231359, 30231455, 30231488	25, 40, 29, 40, 36, 25, 40, 28, 32
chr2	30230537	30231736	ENST00000406087	ENSG00000213626	chr2	30230949	30231182	30231036, 30231103, 30231177	40, 29, 40	30230751, 30231036, 30231103, 30231177, 30231229, 30231311, 30231359, 30231455, 30231488	25, 40, 29, 40, 36, 25, 40, 28, 32
chr2	30230537	30231736	ENST00000404397	ENSG00000213626	chr2	30230475	30230802	30230751	25	30230751, 30231036, 30231103, 30231177, 30231229, 30231311, 30231359, 30231455, 30231488	25, 40, 29, 40, 36, 25, 40, 28, 32
chr2	30230537	30231736	ENST00000404397	ENSG00000213626	chr2	30230949	30231182	30231036, 30231103, 30231177	40, 29, 40	30230751, 30231036, 30231103, 30231177, 30231229, 30231311, 30231359, 30231455, 30231488	25, 40, 29, 40, 36, 25, 40, 28, 32
chr2	30231153	30232352	ENST00000401506	ENSG00000213626	chr2	30230949	30231182	30231036, 30231103, 30231177	40, 29, 40	30231177, 30231229, 30231311, 30231359, 30231455, 30231488, 30231919, 30232211, 30232319	40, 36, 25, 40, 28, 32, 30, 41, 22
chr2	30231153	30232352	ENST00000401506	ENSG00000213626	chr2	30232351	30232694	30232362, 30232402, 30232452	30, 36, 20	30231177, 30231229, 30231311, 30231359, 30231455, 30231488, 30231919, 30232211, 30232319	40, 36, 25, 40, 28, 32, 30, 41, 22
chr2	30231157	30232356	ENST00000467242	ENSG00000213626	chr2	30230949	30231182	30231036, 30231103, 30231177	40, 29, 40	30231177, 30231229, 30231311, 30231359, 30231455, 30231488, 30231919, 30232211, 30232319	40, 36, 25, 40, 28, 32, 30, 41, 22
chr2	30231157	30232356	ENST00000467242	ENSG00000213626	chr2	30232351	30232694	30232362, 30232402, 30232452	30, 36, 20	30231177, 30231229, 30231311, 30231359, 30231455, 30231488, 30231919, 30232211, 30232319	40, 36, 25, 40, 28, 32, 30, 41, 22
chr2	30231180	30232379	ENST00000407930	ENSG00000213626	chr2	30230949	30231182	30231036, 30231103, 30231177	40, 29, 40	30231177, 30231229, 30231311, 30231359, 30231455, 30231488, 30231919, 30232211, 30232319, 30232362	40, 36, 25, 40, 28, 32, 30, 41, 22, 30
chr2	30231180	30232379	ENST00000407930	ENSG00000213626	chr2	30232351	30232694	30232362, 30232402, 30232452	30, 36, 20	30231177, 30231229, 30231311, 30231359, 30231455, 30231488, 30231919, 30232211, 30232319, 30232362	40, 36, 25, 40, 28, 32, 30, 41, 22, 30
chr2	30446388	30447587	ENST00000497423	ENSG00000172954	chr2	30447522	30447804	30447644	40	30447124, 30447316, 30447407	65, 33, 59
chr2	30446403	30447602	ENST00000476535	ENSG00000172954	chr2	30447522	30447804	30447644	40	30447124, 30447316, 30447407	65, 33, 59
chr2	37343728	37344927	ENST00000470075	ENSG00000115828	chr2	37344925	37345275	37344938, 37344963, 37345007, 37345025, 37345217	18, 35, 16, 52, 46	37344526, 37344592	52, 52
chr2	39664498	39665697	ENST00000482239	ENSG00000152154	chr2	39665458	39665688	39665596, 39665668	28, 51	39665596, 39665668	28, 51
chr2	39664917	39666116	ENST00000281961	ENSG00000152154	chr2	39665458	39665688	39665596, 39665668	28, 51	39665596, 39665668, 39665739, 39665806, 39665857, 39665959	28, 51, 51, 35, 54, 29
chr2	39664967	39666166	ENST00000618232	ENSG00000152154	chr2	39665458	39665688	39665596, 39665668	28, 51	39665596, 39665668, 39665739, 39665806, 39665857, 39665959	28, 51, 51, 35, 54, 29
chr2	39664967	39666166	ENST00000618232	ENSG00000152154	chr2	39666155	39666345	39666193	32	39665596, 39665668, 39665739, 39665806, 39665857, 39665959	28, 51, 51, 35, 54, 29
chr2	42493569	42494768	ENST00000405592	ENSG00000057935	chr2	42493680	42493854	42493836	29	42493593, 42493836, 42493909, 42493993, 42494101, 42494158, 42494227, 42494323, 42494558, 42494608	62, 29, 46, 40, 29, 53, 31, 22, 35, 22
chr2	43636260	43637459	ENST00000282406	ENSG00000152527	chr2	43637415	43637586	43637421, 43637461, 43637556	36, 62, 29	43637112, 43637289, 43637421	46, 70, 36
chr2	43636300	43637499	ENST00000405223	ENSG00000152527	chr2	43637415	43637586	43637421, 43637461, 43637556	36, 62, 29	43637112, 43637289, 43637421, 43637461	46, 70, 36, 62
chr2	43636308	43637507	ENST00000405000	ENSG00000152527	chr2	43637415	43637586	43637421, 43637461, 43637556	36, 62, 29	43637112, 43637289, 43637421, 43637461	46, 70, 36, 62
chr2	43636339	43637538	ENST00000491692	ENSG00000152527	chr2	43637415	43637586	43637421, 43637461, 43637556	36, 62, 29	43637112, 43637289, 43637421, 43637461	46, 70, 36, 62
chr2	46296764	46297963	ENST00000467888	ENSG00000116016	chr2	46297612	46297912	46297658, 46297711, 46297843	30, 46, 28	46297029, 46297091, 46297165, 46297323, 46297658, 46297711, 46297843, 46297962	39, 36, 46, 35, 30, 46, 28, 37
chr2	46296764	46297963	ENST00000467888	ENSG00000116016	chr2	46297937	46298219	46297962, 46298064	37, 40	46297029, 46297091, 46297165, 46297323, 46297658, 46297711, 46297843, 46297962	39, 36, 46, 35, 30, 46, 28, 37
chr2	46940224	46941423	ENST00000319190	ENSG00000068724	chr2	46940377	46940694	46940425	43	46940425, 46940736, 46940805, 46940964, 46941041, 46941120, 46941385	43, 20, 41, 40, 33, 96, 46
chr2	46940224	46941423	ENST00000319190	ENSG00000068724	chr2	46940771	46940981	46940805, 46940964	41, 40	46940425, 46940736, 46940805, 46940964, 46941041, 46941120, 46941385	43, 20, 41, 40, 33, 96, 46
chr2	46940275	46941474	ENST00000461601	ENSG00000068724	chr2	46940377	46940694	46940425	43	46940425, 46940736, 46940805, 46940964, 46941041, 46941120, 46941385, 46941441	43, 20, 41, 40, 33, 96, 46, 49
chr2	46940275	46941474	ENST00000461601	ENSG00000068724	chr2	46940771	46940981	46940805, 46940964	41, 40	46940425, 46940736, 46940805, 46940964, 46941041, 46941120, 46941385, 46941441	43, 20, 41, 40, 33, 96, 46, 49
chr2	46940286	46941485	ENST00000394850	ENSG00000068724	chr2	46940377	46940694	46940425	43	46940425, 46940736, 46940805, 46940964, 46941041, 46941120, 46941385, 46941441	43, 20, 41, 40, 33, 96, 46, 49
chr2	46940286	46941485	ENST00000394850	ENSG00000068724	chr2	46940771	46940981	46940805, 46940964	41, 40	46940425, 46940736, 46940805, 46940964, 46941041, 46941120, 46941385, 46941441	43, 20, 41, 40, 33, 96, 46, 49
chr2	46940543	46941742	ENST00000441914	ENSG00000068724	chr2	46940377	46940694	46940425	43	46940736, 46940805, 46940964, 46941041, 46941120, 46941385, 46941441	20, 41, 40, 33, 96, 46, 49
chr2	46940543	46941742	ENST00000441914	ENSG00000068724	chr2	46940771	46940981	46940805, 46940964	41, 40	46940736, 46940805, 46940964, 46941041, 46941120, 46941385, 46941441	20, 41, 40, 33, 96, 46, 49
chr2	48313637	48314836	ENST00000413569	ENSG00000170802	chr2	48314207	48314557	48314232, 48314353, 48314419, 48314508, 48314555	40, 27, 78, 22, 32	48314232, 48314353, 48314419, 48314508, 48314555, 48314620, 48314779, 48314836	40, 27, 78, 22, 32, 40, 27, 34
chr2	48313682	48314881	ENST00000340553	ENSG00000170802	chr2	48314207	48314557	48314232, 48314353, 48314419, 48314508, 48314555	40, 27, 78, 22, 32	48314232, 48314353, 48314419, 48314508, 48314555, 48314620, 48314779, 48314836	40, 27, 78, 22, 32, 40, 27, 34
chr2	48313682	48314881	ENST00000340553	ENSG00000170802	chr2	48314848	48315092	48314836, 48315011	34, 41	48314232, 48314353, 48314419, 48314508, 48314555, 48314620, 48314779, 48314836	40, 27, 78, 22, 32, 40, 27, 34
chr2	56182990	56184189	ENST00000407595	ENSG00000055813	chr2	56183664	56183989	56183792, 56183944	56, 47	56183792, 56183944, 56184160	56, 47, 38
chr2	58045875	58047074	ENST00000428021	ENSG00000028116	chr2	58046932	58047259	58046988, 58047171	27, 33	58046591, 58046862, 58046988	35, 43, 27
chr2	63049741	63050940	ENST00000484066	ENSG00000115507	chr2	63050364	63050692	63050355, 63050503, 63050635	47, 45, 56	63050309, 63050355, 63050503, 63050635, 63050726	40, 47, 45, 56, 54
chr2	63049830	63051029	ENST00000477348	ENSG00000115507	chr2	63050364	63050692	63050355, 63050503, 63050635	47, 45, 56	63050309, 63050355, 63050503, 63050635, 63050726, 63051010	40, 47, 45, 56, 54, 31
chr2	63049830	63051029	ENST00000477348	ENSG00000115507	chr2	63050951	63051117	63051010	31	63050309, 63050355, 63050503, 63050635, 63050726, 63051010	40, 47, 45, 56, 54, 31
chr2	63049830	63051029	ENST00000282549	ENSG00000115507	chr2	63050364	63050692	63050355, 63050503, 63050635	47, 45, 56	63050309, 63050355, 63050503, 63050635, 63050726, 63051010	40, 47, 45, 56, 54, 31
chr2	63049830	63051029	ENST00000282549	ENSG00000115507	chr2	63050951	63051117	63051010	31	63050309, 63050355, 63050503, 63050635, 63050726, 63051010	40, 47, 45, 56, 54, 31
chr2	63049831	63051030	ENST00000405984	ENSG00000115507	chr2	63050364	63050692	63050355, 63050503, 63050635	47, 45, 56	63050309, 63050355, 63050503, 63050635, 63050726, 63051010	40, 47, 45, 56, 54, 31
chr2	63049831	63051030	ENST00000405984	ENSG00000115507	chr2	63050951	63051117	63051010	31	63050309, 63050355, 63050503, 63050635, 63050726, 63051010	40, 47, 45, 56, 54, 31
chr2	63049851	63051050	ENST00000476383	ENSG00000115507	chr2	63050364	63050692	63050355, 63050503, 63050635	47, 45, 56	63050309, 63050355, 63050503, 63050635, 63050726, 63051010	40, 47, 45, 56, 54, 31
chr2	63049851	63051050	ENST00000476383	ENSG00000115507	chr2	63050951	63051117	63051010	31	63050309, 63050355, 63050503, 63050635, 63050726, 63051010	40, 47, 45, 56, 54, 31
chr2	66432452	66433651	ENST00000496248	ENSG00000143995	chr2	66432918	66433183	66432913	34	66432913, 66433340, 66433594	34, 31, 39
chr2	70899576	70900775	ENST00000234392	ENSG00000116035	chr2	70900733	70900918	70900889	42	70899612, 70900003, 70900263, 70900367, 70900407, 70900489, 70900600, 70900677	40, 46, 35, 36, 37, 76, 54, 22
chr2	70899798	70900997	ENST00000432367	ENSG00000116035	chr2	70900733	70900918	70900889	42	70900003, 70900263, 70900367, 70900407, 70900489, 70900600, 70900677, 70900889	46, 35, 36, 37, 76, 54, 22, 42
chr2	72915260	72916459	ENST00000394111	ENSG00000135638	chr2	72916429	72916633	72916423, 72916479	28, 32	72915697, 72916062, 72916097, 72916423	23, 33, 30, 28
chr2	72916519	72917718	ENST00000258106	ENSG00000135638	chr2	72916429	72916633	72916423, 72916479	28, 32	72916736, 72916935, 72917199, 72917423, 72917470, 72917547	27, 46, 45, 42, 37, 43
chr2	72916519	72917718	ENST00000258106	ENSG00000135638	chr2	72916669	72916819	72916736	27	72916736, 72916935, 72917199, 72917423, 72917470, 72917547	27, 46, 45, 42, 37, 43
chr2	72916519	72917718	ENST00000258106	ENSG00000135638	chr2	72916859	72917010	72916935	46	72916736, 72916935, 72917199, 72917423, 72917470, 72917547	27, 46, 45, 42, 37, 43
chr2	72916519	72917718	ENST00000258106	ENSG00000135638	chr2	72917053	72917269	72917199	45	72916736, 72916935, 72917199, 72917423, 72917470, 72917547	27, 46, 45, 42, 37, 43
chr2	72917181	72918380	ENST00000473732	ENSG00000135638	chr2	72917053	72917269	72917199	45	72917199, 72917423, 72917470, 72917547, 72917798, 72918009, 72918214, 72918268	45, 42, 37, 43, 50, 39, 17, 65
chr2	72917181	72918380	ENST00000473732	ENSG00000135638	chr2	72917845	72918071	72917798, 72918009	50, 39	72917199, 72917423, 72917470, 72917547, 72917798, 72918009, 72918214, 72918268	45, 42, 37, 43, 50, 39, 17, 65
chr2	72917181	72918380	ENST00000473732	ENSG00000135638	chr2	72918085	72918245	72918214	17	72917199, 72917423, 72917470, 72917547, 72917798, 72918009, 72918214, 72918268	45, 42, 37, 43, 50, 39, 17, 65
chr2	72917181	72918380	ENST00000473732	ENSG00000135638	chr2	72918380	72918584	72918432	25	72917199, 72917423, 72917470, 72917547, 72917798, 72918009, 72918214, 72918268	45, 42, 37, 43, 50, 39, 17, 65
chr2	74197610	74198809	ENST00000409804	ENSG00000065911	chr2	74198793	74198997	74198782, 74198835, 74198857, 74198996	35, 20, 32, 45	74198546, 74198782	21, 35
chr2	74197613	74198812	ENST00000470592	ENSG00000065911	chr2	74198793	74198997	74198782, 74198835, 74198857, 74198996	35, 20, 32, 45	74198546, 74198782	21, 35
chr2	74197615	74198814	ENST00000477455	ENSG00000065911	chr2	74198793	74198997	74198782, 74198835, 74198857, 74198996	35, 20, 32, 45	74198546, 74198782	21, 35
chr2	74197615	74198814	ENST00000489041	ENSG00000065911	chr2	74198793	74198997	74198782, 74198835, 74198857, 74198996	35, 20, 32, 45	74198546, 74198782	21, 35
chr2	74197615	74198814	ENST00000394053	ENSG00000065911	chr2	74198793	74198997	74198782, 74198835, 74198857, 74198996	35, 20, 32, 45	74198546, 74198782	21, 35
chr2	74197616	74198815	ENST00000409601	ENSG00000065911	chr2	74198793	74198997	74198782, 74198835, 74198857, 74198996	35, 20, 32, 45	74198546, 74198782	21, 35
chr2	74197629	74198828	ENST00000488086	ENSG00000065911	chr2	74198793	74198997	74198782, 74198835, 74198857, 74198996	35, 20, 32, 45	74198546, 74198782	21, 35
chr2	74553086	74554285	ENST00000233668	ENSG00000115325	chr2	74553381	74553584	74553395, 74553538	38, 42	74553395, 74553538, 74553616, 74553675, 74554118, 74554228, 74554274	38, 42, 49, 23, 33, 35, 23
chr2	74553160	74554359	ENST00000488613	ENSG00000115325	chr2	74553381	74553584	74553395, 74553538	38, 42	74553395, 74553538, 74553616, 74553675, 74554118, 74554228, 74554274, 74554324	38, 42, 49, 23, 33, 35, 23, 32
chr2	74553731	74554930	ENST00000340004	ENSG00000115325	chr2	74554377	74554541	74554380	33	74554118, 74554228, 74554274, 74554324, 74554380, 74554543, 74554610, 74554642, 74554687	33, 35, 23, 32, 33, 46, 29, 42, 28
chr2	74553731	74554930	ENST00000340004	ENSG00000115325	chr2	74554838	74555055	74554982, 74555032	29, 33	74554118, 74554228, 74554274, 74554324, 74554380, 74554543, 74554610, 74554642, 74554687	33, 35, 23, 32, 33, 46, 29, 42, 28
chr2	74553734	74554933	ENST00000489958	ENSG00000115325	chr2	74554377	74554541	74554380	33	74554118, 74554228, 74554274, 74554324, 74554380, 74554543, 74554610, 74554642, 74554687	33, 35, 23, 32, 33, 46, 29, 42, 28
chr2	74553734	74554933	ENST00000489958	ENSG00000115325	chr2	74554838	74555055	74554982, 74555032	29, 33	74554118, 74554228, 74554274, 74554324, 74554380, 74554543, 74554610, 74554642, 74554687	33, 35, 23, 32, 33, 46, 29, 42, 28
chr2	74553738	74554937	ENST00000482206	ENSG00000115325	chr2	74554377	74554541	74554380	33	74554118, 74554228, 74554274, 74554324, 74554380, 74554543, 74554610, 74554642, 74554687	33, 35, 23, 32, 33, 46, 29, 42, 28
chr2	74553738	74554937	ENST00000482206	ENSG00000115325	chr2	74554838	74555055	74554982, 74555032	29, 33	74554118, 74554228, 74554274, 74554324, 74554380, 74554543, 74554610, 74554642, 74554687	33, 35, 23, 32, 33, 46, 29, 42, 28
chr2	74553738	74554937	ENST00000474924	ENSG00000115325	chr2	74554377	74554541	74554380	33	74554118, 74554228, 74554274, 74554324, 74554380, 74554543, 74554610, 74554642, 74554687	33, 35, 23, 32, 33, 46, 29, 42, 28
chr2	74553738	74554937	ENST00000474924	ENSG00000115325	chr2	74554838	74555055	74554982, 74555032	29, 33	74554118, 74554228, 74554274, 74554324, 74554380, 74554543, 74554610, 74554642, 74554687	33, 35, 23, 32, 33, 46, 29, 42, 28
chr2	74553738	74554937	ENST00000480318	ENSG00000115325	chr2	74554377	74554541	74554380	33	74554118, 74554228, 74554274, 74554324, 74554380, 74554543, 74554610, 74554642, 74554687	33, 35, 23, 32, 33, 46, 29, 42, 28
chr2	74553738	74554937	ENST00000480318	ENSG00000115325	chr2	74554838	74555055	74554982, 74555032	29, 33	74554118, 74554228, 74554274, 74554324, 74554380, 74554543, 74554610, 74554642, 74554687	33, 35, 23, 32, 33, 46, 29, 42, 28
chr2	74553742	74554941	ENST00000496966	ENSG00000115325	chr2	74554377	74554541	74554380	33	74554118, 74554228, 74554274, 74554324, 74554380, 74554543, 74554610, 74554642, 74554687	33, 35, 23, 32, 33, 46, 29, 42, 28
chr2	74553742	74554941	ENST00000496966	ENSG00000115325	chr2	74554838	74555055	74554982, 74555032	29, 33	74554118, 74554228, 74554274, 74554324, 74554380, 74554543, 74554610, 74554642, 74554687	33, 35, 23, 32, 33, 46, 29, 42, 28
chr2	74553750	74554949	ENST00000475191	ENSG00000115325	chr2	74554377	74554541	74554380	33	74554118, 74554228, 74554274, 74554324, 74554380, 74554543, 74554610, 74554642, 74554687	33, 35, 23, 32, 33, 46, 29, 42, 28
chr2	74553750	74554949	ENST00000475191	ENSG00000115325	chr2	74554838	74555055	74554982, 74555032	29, 33	74554118, 74554228, 74554274, 74554324, 74554380, 74554543, 74554610, 74554642, 74554687	33, 35, 23, 32, 33, 46, 29, 42, 28
chr2	74554132	74555331	ENST00000464613	ENSG00000115325	chr2	74554377	74554541	74554380	33	74554118, 74554228, 74554274, 74554324, 74554380, 74554543, 74554610, 74554642, 74554687, 74554982, 74555032, 74555087, 74555231, 74555314	33, 35, 23, 32, 33, 46, 29, 42, 28, 29, 33, 19, 28, 48
chr2	74554132	74555331	ENST00000464613	ENSG00000115325	chr2	74554838	74555055	74554982, 74555032	29, 33	74554118, 74554228, 74554274, 74554324, 74554380, 74554543, 74554610, 74554642, 74554687, 74554982, 74555032, 74555087, 74555231, 74555314	33, 35, 23, 32, 33, 46, 29, 42, 28, 29, 33, 19, 28, 48
chr2	74554132	74555331	ENST00000464613	ENSG00000115325	chr2	74555062	74555219	74555032, 74555087	33, 19	74554118, 74554228, 74554274, 74554324, 74554380, 74554543, 74554610, 74554642, 74554687, 74554982, 74555032, 74555087, 74555231, 74555314	33, 35, 23, 32, 33, 46, 29, 42, 28, 29, 33, 19, 28, 48
chr2	74554132	74555331	ENST00000464613	ENSG00000115325	chr2	74555293	74555459	74555314	48	74554118, 74554228, 74554274, 74554324, 74554380, 74554543, 74554610, 74554642, 74554687, 74554982, 74555032, 74555087, 74555231, 74555314	33, 35, 23, 32, 33, 46, 29, 42, 28, 29, 33, 19, 28, 48
chr2	74554206	74555405	ENST00000429631	ENSG00000115325	chr2	74554377	74554541	74554380	33	74554228, 74554274, 74554324, 74554380, 74554543, 74554610, 74554642, 74554687, 74554982, 74555032, 74555087, 74555231, 74555314	35, 23, 32, 33, 46, 29, 42, 28, 29, 33, 19, 28, 48
chr2	74554206	74555405	ENST00000429631	ENSG00000115325	chr2	74554838	74555055	74554982, 74555032	29, 33	74554228, 74554274, 74554324, 74554380, 74554543, 74554610, 74554642, 74554687, 74554982, 74555032, 74555087, 74555231, 74555314	35, 23, 32, 33, 46, 29, 42, 28, 29, 33, 19, 28, 48
chr2	74554206	74555405	ENST00000429631	ENSG00000115325	chr2	74555062	74555219	74555032, 74555087	33, 19	74554228, 74554274, 74554324, 74554380, 74554543, 74554610, 74554642, 74554687, 74554982, 74555032, 74555087, 74555231, 74555314	35, 23, 32, 33, 46, 29, 42, 28, 29, 33, 19, 28, 48
chr2	74554206	74555405	ENST00000429631	ENSG00000115325	chr2	74555293	74555459	74555314	48	74554228, 74554274, 74554324, 74554380, 74554543, 74554610, 74554642, 74554687, 74554982, 74555032, 74555087, 74555231, 74555314	35, 23, 32, 33, 46, 29, 42, 28, 29, 33, 19, 28, 48
chr2	74834170	74835369	ENST00000409174	ENSG00000159399	chr2	74834533	74834715	74834655	23	74834464, 74834510, 74834655, 74834868, 74834907, 74835044, 74835146, 74835204, 74835266	29, 19, 23, 18, 44, 37, 48, 37, 32
chr2	74834170	74835369	ENST00000409174	ENSG00000159399	chr2	74834780	74834972	74834868, 74834907	18, 44	74834464, 74834510, 74834655, 74834868, 74834907, 74835044, 74835146, 74835204, 74835266	29, 19, 23, 18, 44, 37, 48, 37, 32
chr2	79512000	79513199	ENST00000496558	ENSG00000066032	chr2	79512460	79512667	79512558	54	79512415, 79512558, 79512697, 79512764, 79512812, 79512968	41, 54, 32, 36, 35, 33
chr2	79512034	79513233	ENST00000451966	ENSG00000066032	chr2	79512460	79512667	79512558	54	79512415, 79512558, 79512697, 79512764, 79512812, 79512968	41, 54, 32, 36, 35, 33
chr2	79512135	79513334	ENST00000629316	ENSG00000066032	chr2	79512460	79512667	79512558	54	79512415, 79512558, 79512697, 79512764, 79512812, 79512968	41, 54, 32, 36, 35, 33
chr2	85132392	85133591	ENST00000282111	ENSG00000152284	chr2	85132944	85133134	85132948, 85133038, 85133080	22, 30, 36	85132948, 85133038, 85133080, 85133135, 85133341	22, 30, 36, 59, 123
chr2	85133368	85134567	ENST00000494519	ENSG00000152284	chr2	85133824	85134153	85133948, 85134094	41, 66	85133341, 85133600, 85133665, 85133703, 85133754, 85133948, 85134094, 85134177, 85134198, 85134358, 85134464, 85134512	123, 50, 27, 41, 31, 41, 66, 15, 69, 39, 24, 28
chr2	85133368	85134567	ENST00000494519	ENSG00000152284	chr2	85134219	85134434	85134198, 85134358	69, 39	85133341, 85133600, 85133665, 85133703, 85133754, 85133948, 85134094, 85134177, 85134198, 85134358, 85134464, 85134512	123, 50, 27, 41, 31, 41, 66, 15, 69, 39, 24, 28
chr2	85133368	85134567	ENST00000494519	ENSG00000152284	chr2	85134450	85134608	85134464, 85134512	24, 28	85133341, 85133600, 85133665, 85133703, 85133754, 85133948, 85134094, 85134177, 85134198, 85134358, 85134464, 85134512	123, 50, 27, 41, 31, 41, 66, 15, 69, 39, 24, 28
chr2	85888151	85889350	ENST00000665352	ENSG00000232504	chr2	85888124	85888329	85888168	30	85888168, 85888541, 85888568, 85888618, 85888762, 85888932, 85889019, 85889086, 85889171	30, 24, 30, 51, 39, 33, 23, 44, 32
chr2	85888151	85889350	ENST00000665352	ENSG00000232504	chr2	85888463	85888701	85888541, 85888568, 85888618	24, 30, 51	85888168, 85888541, 85888568, 85888618, 85888762, 85888932, 85889019, 85889086, 85889171	30, 24, 30, 51, 39, 33, 23, 44, 32
chr2	85888151	85889350	ENST00000665352	ENSG00000232504	chr2	85888725	85888875	85888762	39	85888168, 85888541, 85888568, 85888618, 85888762, 85888932, 85889019, 85889086, 85889171	30, 24, 30, 51, 39, 33, 23, 44, 32
chr2	85888280	85889479	ENST00000455121	ENSG00000232504	chr2	85888124	85888329	85888168	30	85888541, 85888568, 85888618, 85888762, 85888932, 85889019, 85889086, 85889171	24, 30, 51, 39, 33, 23, 44, 32
chr2	85888280	85889479	ENST00000455121	ENSG00000232504	chr2	85888463	85888701	85888541, 85888568, 85888618	24, 30, 51	85888541, 85888568, 85888618, 85888762, 85888932, 85889019, 85889086, 85889171	24, 30, 51, 39, 33, 23, 44, 32
chr2	85888280	85889479	ENST00000455121	ENSG00000232504	chr2	85888725	85888875	85888762	39	85888541, 85888568, 85888618, 85888762, 85888932, 85889019, 85889086, 85889171	24, 30, 51, 39, 33, 23, 44, 32
chr2	95024677	95025876	ENST00000489399	ENSG00000172005	chr2	95025122	95025378	95025194	37	95025194, 95025607, 95025649, 95025766	37, 30, 38, 25
chr2	95024708	95025907	ENST00000309988	ENSG00000172005	chr2	95025122	95025378	95025194	37	95025194, 95025607, 95025649, 95025766, 95025903	37, 30, 38, 25, 19
chr2	95024793	95025992	ENST00000349807	ENSG00000172005	chr2	95025122	95025378	95025194	37	95025194, 95025607, 95025649, 95025766, 95025903, 95025990	37, 30, 38, 25, 19, 32
chr2	95024793	95025992	ENST00000349807	ENSG00000172005	chr2	95025924	95026100	95025990, 95026038	32, 28	95025194, 95025607, 95025649, 95025766, 95025903, 95025990	37, 30, 38, 25, 19, 32
chr2	95024793	95025992	ENST00000353004	ENSG00000172005	chr2	95025122	95025378	95025194	37	95025194, 95025607, 95025649, 95025766, 95025903, 95025990	37, 30, 38, 25, 19, 32
chr2	95024793	95025992	ENST00000353004	ENSG00000172005	chr2	95025924	95026100	95025990, 95026038	32, 28	95025194, 95025607, 95025649, 95025766, 95025903, 95025990	37, 30, 38, 25, 19, 32
chr2	95024793	95025992	ENST00000354078	ENSG00000172005	chr2	95025122	95025378	95025194	37	95025194, 95025607, 95025649, 95025766, 95025903, 95025990	37, 30, 38, 25, 19, 32
chr2	95024793	95025992	ENST00000354078	ENSG00000172005	chr2	95025924	95026100	95025990, 95026038	32, 28	95025194, 95025607, 95025649, 95025766, 95025903, 95025990	37, 30, 38, 25, 19, 32
chr2	96536345	96537544	ENST00000454558	ENSG00000196843	chr2	96537487	96537706	96537511, 96537610	20, 33	96536599, 96536684, 96536790, 96536941, 96537244, 96537448, 96537511	47, 37, 24, 47, 25, 37, 20
chr2	100819139	100820338	ENST00000335681	ENSG00000170485	chr2	100819017	100819366	100819278	36	100819278, 100819794, 100819919, 100820030	36, 25, 87, 77
chr2	100819139	100820338	ENST00000335681	ENSG00000170485	chr2	100819678	100819887	100819794	25	100819278, 100819794, 100819919, 100820030	36, 25, 87, 77
chr2	100820025	100821224	ENST00000427413	ENSG00000170485	chr2	100820397	100820659	100820363, 100820419, 100820506	40, 42, 84	100820030, 100820363, 100820419, 100820506, 100820716, 100820992	77, 40, 42, 84, 36, 28
chr2	102186314	102187513	ENST00000421464	ENSG00000115598	chr2	102187239	102187456	102187429	42	102187096, 102187203, 102187429, 102187494	36, 22, 42, 18
chr2	102186314	102187513	ENST00000421464	ENSG00000115598	chr2	102187458	102187659	102187429, 102187494, 102187585	42, 18, 31	102187096, 102187203, 102187429, 102187494	36, 22, 42, 18
chr2	102618553	102619752	ENST00000233969	ENSG00000115616	chr2	102619077	102619400	102619154, 102619344, 102619391	69, 43, 37	102619154, 102619344, 102619391, 102619498	69, 43, 37, 31
chr2	104852285	104853484	ENST00000598623	ENSG00000269707	chr2	104852375	104852678	104852531	47	104852531, 104853234, 104853477	47, 50, 18
chr2	104852294	104853493	ENST00000653688	ENSG00000269707	chr2	104852375	104852678	104852531	47	104852531, 104853234, 104853477	47, 50, 18
chr2	104852464	104853663	ENST00000662784	ENSG00000269707	chr2	104852375	104852678	104852531	47	104852531, 104853234, 104853477	47, 50, 18
chr2	104852490	104853689	ENST00000666977	ENSG00000269707	chr2	104852375	104852678	104852531	47	104852531, 104853234, 104853477	47, 50, 18
chr2	105143113	105144312	ENST00000436841	ENSG00000226508	chr2	105144243	105144454	105144290	130	105143829, 105143926, 105143994, 105144052, 105144200, 105144290	81, 42, 40, 36, 35, 130
chr2	105143123	105144322	ENST00000452037	ENSG00000226508	chr2	105144243	105144454	105144290	130	105143829, 105143926, 105143994, 105144052, 105144200, 105144290	81, 42, 40, 36, 35, 130
chr2	105143142	105144341	ENST00000438148	ENSG00000226508	chr2	105144243	105144454	105144290	130	105143829, 105143926, 105143994, 105144052, 105144200, 105144290	81, 42, 40, 36, 35, 130
chr2	105743912	105745111	ENST00000233154	ENSG00000071051	chr2	105744262	105744562	105744550	31	105744550, 105744604, 105744656, 105744800, 105744935, 105745082	31, 37, 123, 65, 25, 33
chr2	105744063	105745262	ENST00000451463	ENSG00000071051	chr2	105744262	105744562	105744550	31	105744550, 105744604, 105744656, 105744800, 105744935, 105745082, 105745152, 105745211, 105745259	31, 37, 123, 65, 25, 33, 44, 34, 52
chr2	105744063	105745262	ENST00000451463	ENSG00000071051	chr2	105745229	105745486	105745211, 105745259, 105745352, 105745383	34, 52, 26, 81	105744550, 105744604, 105744656, 105744800, 105744935, 105745082, 105745152, 105745211, 105745259	31, 37, 123, 65, 25, 33, 44, 34, 52
chr2	105744731	105745930	ENST00000393348	ENSG00000071051	chr2	105745229	105745486	105745211, 105745259, 105745352, 105745383	34, 52, 26, 81	105744656, 105744800, 105744935, 105745082, 105745152, 105745211, 105745259, 105745352, 105745383, 105745538, 105745592	123, 65, 25, 33, 44, 34, 52, 26, 81, 30, 33
chr2	105744731	105745930	ENST00000393348	ENSG00000071051	chr2	105745501	105745814	105745538, 105745592	30, 33	105744656, 105744800, 105744935, 105745082, 105745152, 105745211, 105745259, 105745352, 105745383, 105745538, 105745592	123, 65, 25, 33, 44, 34, 52, 26, 81, 30, 33
chr2	109128205	109129404	ENST00000309415	ENSG00000172985	chr2	109128007	109128348	109128186	28	109128186, 109128489, 109128632, 109128939, 109129055, 109129123, 109129211, 109129334	28, 63, 39, 41, 34, 36, 39, 35
chr2	109128205	109129404	ENST00000309415	ENSG00000172985	chr2	109128363	109128530	109128489	63	109128186, 109128489, 109128632, 109128939, 109129055, 109129123, 109129211, 109129334	28, 63, 39, 41, 34, 36, 39, 35
chr2	109128205	109129404	ENST00000309415	ENSG00000172985	chr2	109128633	109128790	109128632	39	109128186, 109128489, 109128632, 109128939, 109129055, 109129123, 109129211, 109129334	28, 63, 39, 41, 34, 36, 39, 35
chr2	111119914	111121113	ENST00000337565	ENSG00000153094	chr2	111119745	111119946	111119721	53	111120430, 111120608, 111120716, 111120822, 111121106	44, 43, 23, 53, 45
chr2	111119914	111121113	ENST00000337565	ENSG00000153094	chr2	111120470	111120621	111120430, 111120608	44, 43	111120430, 111120608, 111120716, 111120822, 111121106	44, 43, 23, 53, 45
chr2	111119914	111121113	ENST00000357757	ENSG00000153094	chr2	111119745	111119946	111119721	53	111120430, 111120608, 111120716, 111120822, 111121106	44, 43, 23, 53, 45
chr2	111119914	111121113	ENST00000357757	ENSG00000153094	chr2	111120470	111120621	111120430, 111120608	44, 43	111120430, 111120608, 111120716, 111120822, 111121106	44, 43, 23, 53, 45
chr2	111119914	111121113	ENST00000308659	ENSG00000153094	chr2	111119745	111119946	111119721	53	111120430, 111120608, 111120716, 111120822, 111121106	44, 43, 23, 53, 45
chr2	111119914	111121113	ENST00000308659	ENSG00000153094	chr2	111120470	111120621	111120430, 111120608	44, 43	111120430, 111120608, 111120716, 111120822, 111121106	44, 43, 23, 53, 45
chr2	111119914	111121113	ENST00000393256	ENSG00000153094	chr2	111119745	111119946	111119721	53	111120430, 111120608, 111120716, 111120822, 111121106	44, 43, 23, 53, 45
chr2	111119914	111121113	ENST00000393256	ENSG00000153094	chr2	111120470	111120621	111120430, 111120608	44, 43	111120430, 111120608, 111120716, 111120822, 111121106	44, 43, 23, 53, 45
chr2	111119914	111121113	ENST00000610735	ENSG00000153094	chr2	111119745	111119946	111119721	53	111120430, 111120608, 111120716, 111120822, 111121106	44, 43, 23, 53, 45
chr2	111119914	111121113	ENST00000610735	ENSG00000153094	chr2	111120470	111120621	111120430, 111120608	44, 43	111120430, 111120608, 111120716, 111120822, 111121106	44, 43, 23, 53, 45
chr2	111119914	111121113	ENST00000615946	ENSG00000153094	chr2	111119745	111119946	111119721	53	111120430, 111120608, 111120716, 111120822, 111121106	44, 43, 23, 53, 45
chr2	111119914	111121113	ENST00000615946	ENSG00000153094	chr2	111120470	111120621	111120430, 111120608	44, 43	111120430, 111120608, 111120716, 111120822, 111121106	44, 43, 23, 53, 45
chr2	111119914	111121113	ENST00000619294	ENSG00000153094	chr2	111119745	111119946	111119721	53	111120430, 111120608, 111120716, 111120822, 111121106	44, 43, 23, 53, 45
chr2	111119914	111121113	ENST00000619294	ENSG00000153094	chr2	111120470	111120621	111120430, 111120608	44, 43	111120430, 111120608, 111120716, 111120822, 111121106	44, 43, 23, 53, 45
chr2	111119914	111121113	ENST00000620862	ENSG00000153094	chr2	111119745	111119946	111119721	53	111120430, 111120608, 111120716, 111120822, 111121106	44, 43, 23, 53, 45
chr2	111119914	111121113	ENST00000620862	ENSG00000153094	chr2	111120470	111120621	111120430, 111120608	44, 43	111120430, 111120608, 111120716, 111120822, 111121106	44, 43, 23, 53, 45
chr2	111119914	111121113	ENST00000621302	ENSG00000153094	chr2	111119745	111119946	111119721	53	111120430, 111120608, 111120716, 111120822, 111121106	44, 43, 23, 53, 45
chr2	111119914	111121113	ENST00000621302	ENSG00000153094	chr2	111120470	111120621	111120430, 111120608	44, 43	111120430, 111120608, 111120716, 111120822, 111121106	44, 43, 23, 53, 45
chr2	111119914	111121113	ENST00000622509	ENSG00000153094	chr2	111119745	111119946	111119721	53	111120430, 111120608, 111120716, 111120822, 111121106	44, 43, 23, 53, 45
chr2	111119914	111121113	ENST00000622509	ENSG00000153094	chr2	111120470	111120621	111120430, 111120608	44, 43	111120430, 111120608, 111120716, 111120822, 111121106	44, 43, 23, 53, 45
chr2	111119914	111121113	ENST00000622612	ENSG00000153094	chr2	111119745	111119946	111119721	53	111120430, 111120608, 111120716, 111120822, 111121106	44, 43, 23, 53, 45
chr2	111119914	111121113	ENST00000622612	ENSG00000153094	chr2	111120470	111120621	111120430, 111120608	44, 43	111120430, 111120608, 111120716, 111120822, 111121106	44, 43, 23, 53, 45
chr2	111121670	111122869	ENST00000393252	ENSG00000153094	chr2	111122048	111122334	111122247	29	111122247, 111122361, 111122588, 111122739, 111122834	29, 21, 54, 21, 44
chr2	111121670	111122869	ENST00000393252	ENSG00000153094	chr2	111122361	111122711	111122361, 111122588	21, 54	111122247, 111122361, 111122588, 111122739, 111122834	29, 21, 54, 21, 44
chr2	111121694	111122893	ENST00000433098	ENSG00000153094	chr2	111122048	111122334	111122247	29	111122247, 111122361, 111122588, 111122739, 111122834	29, 21, 54, 21, 44
chr2	111121694	111122893	ENST00000433098	ENSG00000153094	chr2	111122361	111122711	111122361, 111122588	21, 54	111122247, 111122361, 111122588, 111122739, 111122834	29, 21, 54, 21, 44
chr2	111122746	111123945	ENST00000405953	ENSG00000153094	chr2	111122912	111123062	111122951, 111123045	31, 20	111122739, 111122834, 111122951, 111123045, 111123135	21, 44, 31, 20, 25
chr2	111122746	111123945	ENST00000405953	ENSG00000153094	chr2	111123082	111123432	111123135	25	111122739, 111122834, 111122951, 111123045, 111123135	21, 44, 31, 20, 25
chr2	111122746	111123945	ENST00000639340	ENSG00000153094	chr2	111122912	111123062	111122951, 111123045	31, 20	111122739, 111122834, 111122951, 111123045, 111123135	21, 44, 31, 20, 25
chr2	111122746	111123945	ENST00000639340	ENSG00000153094	chr2	111123082	111123432	111123135	25	111122739, 111122834, 111122951, 111123045, 111123135	21, 44, 31, 20, 25
chr2	111122746	111123945	ENST00000640419	ENSG00000153094	chr2	111122912	111123062	111122951, 111123045	31, 20	111122739, 111122834, 111122951, 111123045, 111123135	21, 44, 31, 20, 25
chr2	111122746	111123945	ENST00000640419	ENSG00000153094	chr2	111123082	111123432	111123135	25	111122739, 111122834, 111122951, 111123045, 111123135	21, 44, 31, 20, 25
chr2	111122746	111123945	ENST00000361493	ENSG00000153094	chr2	111122912	111123062	111122951, 111123045	31, 20	111122739, 111122834, 111122951, 111123045, 111123135	21, 44, 31, 20, 25
chr2	111122746	111123945	ENST00000361493	ENSG00000153094	chr2	111123082	111123432	111123135	25	111122739, 111122834, 111122951, 111123045, 111123135	21, 44, 31, 20, 25
chr2	111122746	111123945	ENST00000415458	ENSG00000153094	chr2	111122912	111123062	111122951, 111123045	31, 20	111122739, 111122834, 111122951, 111123045, 111123135	21, 44, 31, 20, 25
chr2	111122746	111123945	ENST00000415458	ENSG00000153094	chr2	111123082	111123432	111123135	25	111122739, 111122834, 111122951, 111123045, 111123135	21, 44, 31, 20, 25
chr2	111122746	111123945	ENST00000436733	ENSG00000153094	chr2	111122912	111123062	111122951, 111123045	31, 20	111122739, 111122834, 111122951, 111123045, 111123135	21, 44, 31, 20, 25
chr2	111122746	111123945	ENST00000436733	ENSG00000153094	chr2	111123082	111123432	111123135	25	111122739, 111122834, 111122951, 111123045, 111123135	21, 44, 31, 20, 25
chr2	111122746	111123945	ENST00000437029	ENSG00000153094	chr2	111122912	111123062	111122951, 111123045	31, 20	111122739, 111122834, 111122951, 111123045, 111123135	21, 44, 31, 20, 25
chr2	111122746	111123945	ENST00000437029	ENSG00000153094	chr2	111123082	111123432	111123135	25	111122739, 111122834, 111122951, 111123045, 111123135	21, 44, 31, 20, 25
chr2	111122746	111123945	ENST00000452231	ENSG00000153094	chr2	111122912	111123062	111122951, 111123045	31, 20	111122739, 111122834, 111122951, 111123045, 111123135	21, 44, 31, 20, 25
chr2	111122746	111123945	ENST00000452231	ENSG00000153094	chr2	111123082	111123432	111123135	25	111122739, 111122834, 111122951, 111123045, 111123135	21, 44, 31, 20, 25
chr2	111122746	111123945	ENST00000431217	ENSG00000153094	chr2	111122912	111123062	111122951, 111123045	31, 20	111122739, 111122834, 111122951, 111123045, 111123135	21, 44, 31, 20, 25
chr2	111122746	111123945	ENST00000431217	ENSG00000153094	chr2	111123082	111123432	111123135	25	111122739, 111122834, 111122951, 111123045, 111123135	21, 44, 31, 20, 25
chr2	111122746	111123945	ENST00000439718	ENSG00000153094	chr2	111122912	111123062	111122951, 111123045	31, 20	111122739, 111122834, 111122951, 111123045, 111123135	21, 44, 31, 20, 25
chr2	111122746	111123945	ENST00000439718	ENSG00000153094	chr2	111123082	111123432	111123135	25	111122739, 111122834, 111122951, 111123045, 111123135	21, 44, 31, 20, 25
chr2	111122752	111123951	ENST00000438054	ENSG00000153094	chr2	111122912	111123062	111122951, 111123045	31, 20	111122739, 111122834, 111122951, 111123045, 111123135	21, 44, 31, 20, 25
chr2	111122752	111123951	ENST00000438054	ENSG00000153094	chr2	111123082	111123432	111123135	25	111122739, 111122834, 111122951, 111123045, 111123135	21, 44, 31, 20, 25
chr2	111897607	111898806	ENST00000295408	ENSG00000153208	chr2	111897989	111898176	111898144	46	111897931, 111898144, 111898222, 111898288, 111898344, 111898401, 111898504, 111898551, 111898732	31, 46, 31, 43, 35, 97, 39, 36, 49
chr2	111897607	111898806	ENST00000295408	ENSG00000153208	chr2	111898719	111899068	111898732, 111898813	49, 73	111897931, 111898144, 111898222, 111898288, 111898344, 111898401, 111898504, 111898551, 111898732	31, 46, 31, 43, 35, 97, 39, 36, 49
chr2	111897608	111898807	ENST00000421804	ENSG00000153208	chr2	111897989	111898176	111898144	46	111897931, 111898144, 111898222, 111898288, 111898344, 111898401, 111898504, 111898551, 111898732	31, 46, 31, 43, 35, 97, 39, 36, 49
chr2	111897608	111898807	ENST00000421804	ENSG00000153208	chr2	111898719	111899068	111898732, 111898813	49, 73	111897931, 111898144, 111898222, 111898288, 111898344, 111898401, 111898504, 111898551, 111898732	31, 46, 31, 43, 35, 97, 39, 36, 49
chr2	111897614	111898813	ENST00000616902	ENSG00000153208	chr2	111897989	111898176	111898144	46	111897931, 111898144, 111898222, 111898288, 111898344, 111898401, 111898504, 111898551, 111898732, 111898813	31, 46, 31, 43, 35, 97, 39, 36, 49, 73
chr2	111897614	111898813	ENST00000616902	ENSG00000153208	chr2	111898719	111899068	111898732, 111898813	49, 73	111897931, 111898144, 111898222, 111898288, 111898344, 111898401, 111898504, 111898551, 111898732, 111898813	31, 46, 31, 43, 35, 97, 39, 36, 49, 73
chr2	111897629	111898828	ENST00000409780	ENSG00000153208	chr2	111897989	111898176	111898144	46	111897931, 111898144, 111898222, 111898288, 111898344, 111898401, 111898504, 111898551, 111898732, 111898813	31, 46, 31, 43, 35, 97, 39, 36, 49, 73
chr2	111897629	111898828	ENST00000409780	ENSG00000153208	chr2	111898719	111899068	111898732, 111898813	49, 73	111897931, 111898144, 111898222, 111898288, 111898344, 111898401, 111898504, 111898551, 111898732, 111898813	31, 46, 31, 43, 35, 97, 39, 36, 49, 73
chr2	111897664	111898863	ENST00000439966	ENSG00000153208	chr2	111897989	111898176	111898144	46	111897931, 111898144, 111898222, 111898288, 111898344, 111898401, 111898504, 111898551, 111898732, 111898813	31, 46, 31, 43, 35, 97, 39, 36, 49, 73
chr2	111897664	111898863	ENST00000439966	ENSG00000153208	chr2	111898719	111899068	111898732, 111898813	49, 73	111897931, 111898144, 111898222, 111898288, 111898344, 111898401, 111898504, 111898551, 111898732, 111898813	31, 46, 31, 43, 35, 97, 39, 36, 49, 73
chr2	115160602	115161801	ENST00000393147	ENSG00000175497	chr2	115161780	115161999	115161755, 115161809	29, 39	115161260, 115161404, 115161559, 115161713, 115161755	45, 53, 30, 38, 29
chr2	115161107	115162306	ENST00000310323	ENSG00000175497	chr2	115161780	115161999	115161755, 115161809	29, 39	115161260, 115161404, 115161559, 115161713, 115161755, 115161809, 115162089, 115162116, 115162218	45, 53, 30, 38, 29, 39, 17, 39, 136
chr2	115161107	115162306	ENST00000310323	ENSG00000175497	chr2	115162252	115162503	115162218	136	115161260, 115161404, 115161559, 115161713, 115161755, 115161809, 115162089, 115162116, 115162218	45, 53, 30, 38, 29, 39, 17, 39, 136
chr2	115161155	115162354	ENST00000486885	ENSG00000175497	chr2	115161780	115161999	115161755, 115161809	29, 39	115161260, 115161404, 115161559, 115161713, 115161755, 115161809, 115162089, 115162116, 115162218	45, 53, 30, 38, 29, 39, 17, 39, 136
chr2	115161155	115162354	ENST00000486885	ENSG00000175497	chr2	115162252	115162503	115162218	136	115161260, 115161404, 115161559, 115161713, 115161755, 115161809, 115162089, 115162116, 115162218	45, 53, 30, 38, 29, 39, 17, 39, 136
chr2	115161234	115162433	ENST00000429914	ENSG00000175497	chr2	115161780	115161999	115161755, 115161809	29, 39	115161260, 115161404, 115161559, 115161713, 115161755, 115161809, 115162089, 115162116, 115162218	45, 53, 30, 38, 29, 39, 17, 39, 136
chr2	115161234	115162433	ENST00000429914	ENSG00000175497	chr2	115162252	115162503	115162218	136	115161260, 115161404, 115161559, 115161713, 115161755, 115161809, 115162089, 115162116, 115162218	45, 53, 30, 38, 29, 39, 17, 39, 136
chr2	119543432	119544631	ENST00000295220	ENSG00000163075	chr2	119544028	119544351	119544155, 119544345	30, 46	119544155, 119544345, 119544528	30, 46, 34
chr2	119543449	119544648	ENST00000463985	ENSG00000163075	chr2	119544028	119544351	119544155, 119544345	30, 46	119544155, 119544345, 119544528	30, 46, 34
chr2	119543449	119544648	ENST00000413057	ENSG00000163075	chr2	119544028	119544351	119544155, 119544345	30, 46	119544155, 119544345, 119544528	30, 46, 34
chr2	119543449	119544648	ENST00000413369	ENSG00000163075	chr2	119544028	119544351	119544155, 119544345	30, 46	119544155, 119544345, 119544528	30, 46, 34
chr2	119543468	119544667	ENST00000442513	ENSG00000163075	chr2	119544028	119544351	119544155, 119544345	30, 46	119544155, 119544345, 119544528, 119544665	30, 46, 34, 33
chr2	119543471	119544670	ENST00000594033	ENSG00000163075	chr2	119544028	119544351	119544155, 119544345	30, 46	119544155, 119544345, 119544528, 119544665	30, 46, 34, 33
chr2	119543485	119544684	ENST00000598644	ENSG00000163075	chr2	119544028	119544351	119544155, 119544345	30, 46	119544155, 119544345, 119544528, 119544665	30, 46, 34, 33
chr2	120345136	120346335	ENST00000295228	ENSG00000163083	chr2	120345048	120345377	120345118, 120345277	28, 34	120345118, 120345277, 120345774, 120345832, 120345922, 120345991, 120346046, 120346066, 120346108, 120346195, 120346239, 120346282	28, 34, 29, 35, 57, 29, 17, 35, 22, 25, 33, 50
chr2	120345136	120346335	ENST00000295228	ENSG00000163083	chr2	120345613	120345924	120345774, 120345832, 120345922	29, 35, 57	120345118, 120345277, 120345774, 120345832, 120345922, 120345991, 120346046, 120346066, 120346108, 120346195, 120346239, 120346282	28, 34, 29, 35, 57, 29, 17, 35, 22, 25, 33, 50
chr2	120345136	120346335	ENST00000295228	ENSG00000163083	chr2	120346317	120346531	120346282	50	120345118, 120345277, 120345774, 120345832, 120345922, 120345991, 120346046, 120346066, 120346108, 120346195, 120346239, 120346282	28, 34, 29, 35, 57, 29, 17, 35, 22, 25, 33, 50
chr2	124024287	124025486	ENST00000423939	ENSG00000155052	chr2	124024635	124024862	124024737	33	124024737, 124025105, 124025212, 124025380	33, 17, 29, 33
chr2	124024287	124025486	ENST00000431078	ENSG00000155052	chr2	124024635	124024862	124024737	33	124024737, 124025105, 124025212, 124025380	33, 17, 29, 33
chr2	126655158	126656357	ENST00000259254	ENSG00000136732	chr2	126656355	126656608	126656328, 126656460, 126656505	43, 24, 23	126656101, 126656199, 126656328	26, 36, 43
chr2	126655184	126656383	ENST00000409836	ENSG00000136732	chr2	126656355	126656608	126656328, 126656460, 126656505	43, 24, 23	126656101, 126656199, 126656328	26, 36, 43
chr2	126655189	126656388	ENST00000356887	ENSG00000136732	chr2	126656355	126656608	126656328, 126656460, 126656505	43, 24, 23	126656101, 126656199, 126656328	26, 36, 43
chr2	127644864	127646063	ENST00000544369	ENSG00000144230	chr2	127645319	127645639	127645449	33	127645449, 127645737, 127645815, 127645889, 127645968	33, 32, 44, 27, 24
chr2	127644994	127646193	ENST00000496086	ENSG00000144230	chr2	127645319	127645639	127645449	33	127645449, 127645737, 127645815, 127645889, 127645968	33, 32, 44, 27, 24
chr2	127644994	127646193	ENST00000486700	ENSG00000144230	chr2	127645319	127645639	127645449	33	127645449, 127645737, 127645815, 127645889, 127645968	33, 32, 44, 27, 24
chr2	127645172	127646371	ENST00000272644	ENSG00000144230	chr2	127645319	127645639	127645449	33	127645449, 127645737, 127645815, 127645889, 127645968, 127646202, 127646249	33, 32, 44, 27, 24, 29, 27
chr2	130755291	130756490	ENST00000458606	ENSG00000178171	chr2	130756452	130756657	130756396	71	130755473, 130755546, 130755760, 130755865, 130755927, 130756114, 130756197, 130756396	25, 37, 39, 35, 41, 63, 61, 71
chr2	130755291	130756490	ENST00000423981	ENSG00000178171	chr2	130756452	130756657	130756396	71	130755473, 130755546, 130755760, 130755865, 130755927, 130756114, 130756197, 130756396	25, 37, 39, 35, 41, 63, 61, 71
chr2	130835916	130837115	ENST00000409359	ENSG00000136002	chr2	130836478	130836681	130836676	32	130836676, 130836769, 130836824, 130837009, 130837078	32, 20, 58, 41, 62
chr2	130836455	130837654	ENST00000526381	ENSG00000136002	chr2	130836478	130836681	130836676	32	130836676, 130836769, 130836824, 130837009, 130837078, 130837195, 130837400, 130837496, 130837599, 130837635	32, 20, 58, 41, 62, 51, 36, 31, 32, 40
chr2	130836455	130837654	ENST00000526381	ENSG00000136002	chr2	130837141	130837301	130837195	51	130836676, 130836769, 130836824, 130837009, 130837078, 130837195, 130837400, 130837496, 130837599, 130837635	32, 20, 58, 41, 62, 51, 36, 31, 32, 40
chr2	134717188	134718387	ENST00000655237	ENSG00000287463	chr2	134718278	134718602	134718492	40	134718196, 134718238	36, 29
chr2	148874227	148875426	ENST00000435030	ENSG00000168280	chr2	148875423	148875770	148875570	30	148875130, 148875179, 148875343	24, 36, 39
chr2	149037699	149038898	ENST00000409642	ENSG00000150556	chr2	149038849	149039114	149038926, 149039037, 149039106	72, 46, 103	149038635, 149038693, 149038741, 149038809	30, 35, 28, 38
chr2	149037718	149038917	ENST00000409876	ENSG00000150556	chr2	149038849	149039114	149038926, 149039037, 149039106	72, 46, 103	149038635, 149038693, 149038741, 149038809	30, 35, 28, 38
chr2	153870922	153872121	ENST00000392825	ENSG00000144278	chr2	153872068	153872280	153872125	16	153871748, 153871884	38, 32
chr2	153870953	153872152	ENST00000434213	ENSG00000144278	chr2	153872068	153872280	153872125	16	153871748, 153871884, 153872125	38, 32, 16
chr2	154696855	154698054	ENST00000651198	ENSG00000162989	chr2	154697411	154697724	154697467	32	154697467, 154697808, 154698019	32, 41, 44
chr2	154697581	154698780	ENST00000544049	ENSG00000162989	chr2	154697411	154697724	154697467	32	154697808, 154698019, 154698128, 154698591, 154698648	41, 44, 33, 28, 47
chr2	154697695	154698894	ENST00000295101	ENSG00000162989	chr2	154697411	154697724	154697467	32	154697808, 154698019, 154698128, 154698591, 154698648	41, 44, 33, 28, 47
chr2	158456097	158457296	ENST00000628904	ENSG00000144283	chr2	158457296	158457646	158457291, 158457380, 158457599	79, 48, 35	158456796, 158456840, 158456894, 158456996, 158457073, 158457159, 158457256, 158457291	21, 29, 77, 59, 31, 26, 29, 79
chr2	158456099	158457298	ENST00000389757	ENSG00000144283	chr2	158457296	158457646	158457291, 158457380, 158457599	79, 48, 35	158456796, 158456840, 158456894, 158456996, 158457073, 158457159, 158457256, 158457291	21, 29, 77, 59, 31, 26, 29, 79
chr2	158456112	158457311	ENST00000389759	ENSG00000144283	chr2	158457296	158457646	158457291, 158457380, 158457599	79, 48, 35	158456796, 158456840, 158456894, 158456996, 158457073, 158457159, 158457256, 158457291	21, 29, 77, 59, 31, 26, 29, 79
chr2	158456114	158457313	ENST00000457109	ENSG00000144283	chr2	158457296	158457646	158457291, 158457380, 158457599	79, 48, 35	158456796, 158456840, 158456894, 158456996, 158457073, 158457159, 158457256, 158457291	21, 29, 77, 59, 31, 26, 29, 79
chr2	158456133	158457332	ENST00000479398	ENSG00000144283	chr2	158457296	158457646	158457291, 158457380, 158457599	79, 48, 35	158456796, 158456840, 158456894, 158456996, 158457073, 158457159, 158457256, 158457291	21, 29, 77, 59, 31, 26, 29, 79
chr2	158456133	158457332	ENST00000452162	ENSG00000144283	chr2	158457296	158457646	158457291, 158457380, 158457599	79, 48, 35	158456796, 158456840, 158456894, 158456996, 158457073, 158457159, 158457256, 158457291	21, 29, 77, 59, 31, 26, 29, 79
chr2	158456136	158457335	ENST00000411900	ENSG00000144283	chr2	158457296	158457646	158457291, 158457380, 158457599	79, 48, 35	158456796, 158456840, 158456894, 158456996, 158457073, 158457159, 158457256, 158457291	21, 29, 77, 59, 31, 26, 29, 79
chr2	158456455	158457654	ENST00000421462	ENSG00000144283	chr2	158457296	158457646	158457291, 158457380, 158457599	79, 48, 35	158456796, 158456840, 158456894, 158456996, 158457073, 158457159, 158457256, 158457291, 158457380, 158457599	21, 29, 77, 59, 31, 26, 29, 79, 48, 35
chr2	158457193	158458392	ENST00000462335	ENSG00000144283	chr2	158457296	158457646	158457291, 158457380, 158457599	79, 48, 35	158457256, 158457291, 158457380, 158457599, 158457714, 158457773, 158457850, 158457965, 158458113, 158458229	29, 79, 48, 35, 24, 47, 35, 35, 38, 33
chr2	158457193	158458392	ENST00000462335	ENSG00000144283	chr2	158457764	158457931	158457773, 158457850	47, 35	158457256, 158457291, 158457380, 158457599, 158457714, 158457773, 158457850, 158457965, 158458113, 158458229	29, 79, 48, 35, 24, 47, 35, 35, 38, 33
chr2	158457193	158458392	ENST00000462335	ENSG00000144283	chr2	158458029	158458379	158458113, 158458229	38, 33	158457256, 158457291, 158457380, 158457599, 158457714, 158457773, 158457850, 158457965, 158458113, 158458229	29, 79, 48, 35, 24, 47, 35, 35, 38, 33
chr2	158967640	158968839	ENST00000263635	ENSG00000115183	chr2	158967557	158967886	158967873	18	158967873, 158967986, 158968333, 158968495, 158968604, 158968723	18, 43, 51, 35, 38, 15
chr2	158967640	158968839	ENST00000263635	ENSG00000115183	chr2	158968009	158968350	158967986, 158968333	43, 51	158967873, 158967986, 158968333, 158968495, 158968604, 158968723	18, 43, 51, 35, 38, 15
chr2	161416779	161417978	ENST00000411412	ENSG00000136535	chr2	161416537	161416804	161416775	41	161416775, 161416917, 161417240	41, 25, 45
chr2	161416779	161417978	ENST00000411412	ENSG00000136535	chr2	161416836	161416992	161416917	25	161416775, 161416917, 161417240	41, 25, 45
chr2	161416895	161418094	ENST00000410035	ENSG00000136535	chr2	161416836	161416992	161416917	25	161416917, 161417240	25, 45
chr2	161418210	161419409	ENST00000477804	ENSG00000136535	chr2	161418687	161419017	161418665, 161418724, 161418860	38, 29, 24	161418665, 161418724, 161418860, 161419055	38, 29, 24, 32
chr2	161418210	161419409	ENST00000477804	ENSG00000136535	chr2	161419024	161419221	161419055	32	161418665, 161418724, 161418860, 161419055	38, 29, 24, 32
chr2	161418511	161419710	ENST00000489530	ENSG00000136535	chr2	161418687	161419017	161418665, 161418724, 161418860	38, 29, 24	161418665, 161418724, 161418860, 161419055	38, 29, 24, 32
chr2	161418511	161419710	ENST00000489530	ENSG00000136535	chr2	161419024	161419221	161419055	32	161418665, 161418724, 161418860, 161419055	38, 29, 24, 32
chr2	165793851	165795050	ENST00000425688	ENSG00000235192	chr2	165794091	165794441	165794301	22	165793913, 165794020, 165794301, 165794563	45, 24, 22, 21
chr2	169732832	169734031	ENST00000392647	ENSG00000213160	chr2	169733362	169733554	169733415	23	169733415, 169733759, 169733825, 169733898, 169734029	23, 45, 28, 29, 51
chr2	170815114	170816313	ENST00000445006	ENSG00000128683	chr2	170815761	170816095	170816027	26	170815233, 170816027	34, 26
chr2	170815562	170816761	ENST00000625689	ENSG00000128683	chr2	170815761	170816095	170816027	26	170816027, 170816759	26, 44
chr2	170815690	170816889	ENST00000375272	ENSG00000128683	chr2	170815761	170816095	170816027	26	170816027, 170816759, 170816825	26, 44, 32
chr2	170815887	170817086	ENST00000358196	ENSG00000128683	chr2	170815761	170816095	170816027	26	170816027, 170816759, 170816825	26, 44, 32
chr2	170815912	170817111	ENST00000344257	ENSG00000128683	chr2	170815761	170816095	170816027	26	170816027, 170816759, 170816825	26, 44, 32
chr2	170816038	170817237	ENST00000414527	ENSG00000128683	chr2	170815761	170816095	170816027	26	170816027, 170816759, 170816825, 170817136, 170817226	26, 44, 32, 31, 47
chr2	170816038	170817237	ENST00000414527	ENSG00000128683	chr2	170817155	170817317	170817136, 170817226	31, 47	170816027, 170816759, 170816825, 170817136, 170817226	26, 44, 32, 31, 47
chr2	170816255	170817454	ENST00000455008	ENSG00000128683	chr2	170817155	170817317	170817136, 170817226	31, 47	170816759, 170816825, 170817136, 170817226	44, 32, 31, 47
chr2	170816255	170817454	ENST00000455008	ENSG00000128683	chr2	170817414	170817728	170817689	36	170816759, 170816825, 170817136, 170817226	44, 32, 31, 47
chr2	170816769	170817968	ENST00000456864	ENSG00000128683	chr2	170817155	170817317	170817136, 170817226	31, 47	170816759, 170816825, 170817136, 170817226, 170817689	44, 32, 31, 47, 36
chr2	170816769	170817968	ENST00000456864	ENSG00000128683	chr2	170817414	170817728	170817689	36	170816759, 170816825, 170817136, 170817226, 170817689	44, 32, 31, 47, 36
chr2	170816770	170817969	ENST00000493875	ENSG00000128683	chr2	170817155	170817317	170817136, 170817226	31, 47	170816759, 170816825, 170817136, 170817226, 170817689	44, 32, 31, 47, 36
chr2	170816770	170817969	ENST00000493875	ENSG00000128683	chr2	170817414	170817728	170817689	36	170816759, 170816825, 170817136, 170817226, 170817689	44, 32, 31, 47, 36
chr2	170817611	170818810	ENST00000429023	ENSG00000128683	chr2	170817414	170817728	170817689	36	170817689, 170818070, 170818169, 170818224, 170818353, 170818454, 170818645, 170818719	36, 31, 34, 25, 30, 50, 43, 84
chr2	170817611	170818810	ENST00000429023	ENSG00000128683	chr2	170818246	170818423	170818224, 170818353	25, 30	170817689, 170818070, 170818169, 170818224, 170818353, 170818454, 170818645, 170818719	36, 31, 34, 25, 30, 50, 43, 84
chr2	170817611	170818810	ENST00000429023	ENSG00000128683	chr2	170818423	170818669	170818454, 170818645	50, 43	170817689, 170818070, 170818169, 170818224, 170818353, 170818454, 170818645, 170818719	36, 31, 34, 25, 30, 50, 43, 84
chr2	171522079	171523278	ENST00000445146	ENSG00000071967	chr2	171522765	171523046	171522755, 171522893, 171522962	38, 30, 51	171522336, 171522371, 171522440, 171522653, 171522755, 171522893, 171522962, 171523124	29, 61, 44, 19, 38, 30, 51, 34
chr2	171522079	171523278	ENST00000445146	ENSG00000071967	chr2	171523062	171523266	171523124	34	171522336, 171522371, 171522440, 171522653, 171522755, 171522893, 171522962, 171523124	29, 61, 44, 19, 38, 30, 51, 34
chr2	172083740	172084939	ENST00000361609	ENSG00000144355	chr2	172084584	172084933	172084585, 172084618	24, 139	172084244, 172084585, 172084618	40, 24, 139
chr2	172083749	172084948	ENST00000469444	ENSG00000144355	chr2	172084584	172084933	172084585, 172084618	24, 139	172084244, 172084585, 172084618	40, 24, 139
chr2	172084507	172085706	ENST00000361725	ENSG00000144355	chr2	172084584	172084933	172084585, 172084618	24, 139	172084585, 172084618, 172085137, 172085219	24, 139, 43, 35
chr2	172084536	172085735	ENST00000341900	ENSG00000144355	chr2	172084584	172084933	172084585, 172084618	24, 139	172084585, 172084618, 172085137, 172085219	24, 139, 43, 35
chr2	172084557	172085756	ENST00000409492	ENSG00000144355	chr2	172084584	172084933	172084585, 172084618	24, 139	172084585, 172084618, 172085137, 172085219	24, 139, 43, 35
chr2	172734274	172735473	ENST00000484331	ENSG00000091428	chr2	172735240	172735581	172735230, 172735346, 172735559	68, 29, 58	172735230, 172735346	68, 29
chr2	172734845	172736044	ENST00000397081	ENSG00000091428	chr2	172735240	172735581	172735230, 172735346, 172735559	68, 29, 58	172735230, 172735346, 172735559, 172735662, 172735768, 172735820, 172735880	68, 29, 58, 57, 43, 29, 40
chr2	172734967	172736166	ENST00000409036	ENSG00000091428	chr2	172735240	172735581	172735230, 172735346, 172735559	68, 29, 58	172735230, 172735346, 172735559, 172735662, 172735768, 172735820, 172735880, 172736143	68, 29, 58, 57, 43, 29, 40, 39
chr2	178193481	178194680	ENST00000392505	ENSG00000079156	chr2	178194086	178194237	178194219	28	178194219, 178194315, 178194384, 178194416	28, 27, 29, 32
chr2	178193481	178194680	ENST00000359685	ENSG00000079156	chr2	178194086	178194237	178194219	28	178194219, 178194315, 178194384, 178194416	28, 27, 29, 32
chr2	178193489	178194688	ENST00000477646	ENSG00000079156	chr2	178194086	178194237	178194219	28	178194219, 178194315, 178194384, 178194416	28, 27, 29, 32
chr2	178193500	178194699	ENST00000357080	ENSG00000079156	chr2	178194086	178194237	178194219	28	178194219, 178194315, 178194384, 178194416, 178194695	28, 27, 29, 32, 48
chr2	178193512	178194711	ENST00000190611	ENSG00000079156	chr2	178194086	178194237	178194219	28	178194219, 178194315, 178194384, 178194416, 178194695	28, 27, 29, 32, 48
chr2	178193523	178194722	ENST00000409045	ENSG00000079156	chr2	178194086	178194237	178194219	28	178194219, 178194315, 178194384, 178194416, 178194695	28, 27, 29, 32, 48
chr2	178412635	178413834	ENST00000453026	ENSG00000223960	chr2	178413581	178413755	178413636	27	178413532, 178413636	30, 27
chr2	178412665	178413864	ENST00000665039	ENSG00000223960	chr2	178413581	178413755	178413636	27	178413532, 178413636	30, 27
chr2	178412677	178413876	ENST00000666480	ENSG00000223960	chr2	178413581	178413755	178413636	27	178413532, 178413636	30, 27
chr2	178412677	178413876	ENST00000663803	ENSG00000223960	chr2	178413581	178413755	178413636	27	178413532, 178413636	30, 27
chr2	178412853	178414052	ENST00000661271	ENSG00000223960	chr2	178413581	178413755	178413636	27	178413532, 178413636, 178413877	30, 27, 29
chr2	178412939	178414138	ENST00000420672	ENSG00000223960	chr2	178413581	178413755	178413636	27	178413532, 178413636, 178413877	30, 27, 29
chr2	178412942	178414141	ENST00000659708	ENSG00000223960	chr2	178413581	178413755	178413636	27	178413532, 178413636, 178413877	30, 27, 29
chr2	178412945	178414144	ENST00000660374	ENSG00000223960	chr2	178413581	178413755	178413636	27	178413532, 178413636, 178413877	30, 27, 29
chr2	178412945	178414144	ENST00000668138	ENSG00000223960	chr2	178413581	178413755	178413636	27	178413532, 178413636, 178413877	30, 27, 29
chr2	178412945	178414144	ENST00000454488	ENSG00000223960	chr2	178413581	178413755	178413636	27	178413532, 178413636, 178413877	30, 27, 29
chr2	178412968	178414167	ENST00000450044	ENSG00000223960	chr2	178413581	178413755	178413636	27	178413532, 178413636, 178413877	30, 27, 29
chr2	178412970	178414169	ENST00000436616	ENSG00000223960	chr2	178413581	178413755	178413636	27	178413532, 178413636, 178413877	30, 27, 29
chr2	178412979	178414178	ENST00000662743	ENSG00000223960	chr2	178413581	178413755	178413636	27	178413532, 178413636, 178413877	30, 27, 29
chr2	178412987	178414186	ENST00000442036	ENSG00000223960	chr2	178413581	178413755	178413636	27	178413532, 178413636, 178413877	30, 27, 29
chr2	178413023	178414222	ENST00000415236	ENSG00000223960	chr2	178413581	178413755	178413636	27	178413532, 178413636, 178413877	30, 27, 29
chr2	181456713	181457912	ENST00000484404	ENSG00000115232	chr2	181457878	181458227	181457908, 181458071	42, 29	181457053, 181457103, 181457163, 181457242, 181457344, 181457420, 181457908	22, 39, 34, 16, 39, 25, 42
chr2	181457241	181458440	ENST00000478440	ENSG00000115232	chr2	181457878	181458227	181457908, 181458071	42, 29	181457242, 181457344, 181457420, 181457908, 181458071	16, 39, 25, 42, 29
chr2	184597529	184598728	ENST00000302277	ENSG00000170396	chr2	184598687	184598839	184598749	35	184598195, 184598261, 184598372, 184598600, 184598653	27, 48, 37, 27, 22
chr2	190407355	190408554	ENST00000417958	ENSG00000151690	chr2	190407823	190407999	190407965	21	190407965, 190408075, 190408220, 190408281, 190408337, 190408403, 190408446, 190408542	21, 26, 30, 43, 29, 40, 27, 33
chr2	190407355	190408554	ENST00000417958	ENSG00000151690	chr2	190408009	190408177	190408075	26	190407965, 190408075, 190408220, 190408281, 190408337, 190408403, 190408446, 190408542	21, 26, 30, 43, 29, 40, 27, 33
chr2	190407355	190408554	ENST00000432036	ENSG00000151690	chr2	190407823	190407999	190407965	21	190407965, 190408075, 190408220, 190408281, 190408337, 190408403, 190408446, 190408542	21, 26, 30, 43, 29, 40, 27, 33
chr2	190407355	190408554	ENST00000432036	ENSG00000151690	chr2	190408009	190408177	190408075	26	190407965, 190408075, 190408220, 190408281, 190408337, 190408403, 190408446, 190408542	21, 26, 30, 43, 29, 40, 27, 33
chr2	190407355	190408554	ENST00000392328	ENSG00000151690	chr2	190407823	190407999	190407965	21	190407965, 190408075, 190408220, 190408281, 190408337, 190408403, 190408446, 190408542	21, 26, 30, 43, 29, 40, 27, 33
chr2	190407355	190408554	ENST00000392328	ENSG00000151690	chr2	190408009	190408177	190408075	26	190407965, 190408075, 190408220, 190408281, 190408337, 190408403, 190408446, 190408542	21, 26, 30, 43, 29, 40, 27, 33
chr2	191245283	191246482	ENST00000438652	ENSG00000128641	chr2	191245785	191245942	191245851	24	191245333, 191245529, 191245653, 191245703, 191245743, 191245851, 191245961, 191246042, 191246096, 191246187, 191246241, 191246315	29, 39, 36, 38, 18, 24, 43, 36, 38, 35, 23, 17
chr2	197499140	197500339	ENST00000409729	ENSG00000115541	chr2	197498907	197499247	197499095	23	197499460, 197499539, 197499736, 197499877, 197499929, 197499983, 197500292	30, 40, 37, 28, 27, 18, 35
chr2	197499140	197500339	ENST00000409729	ENSG00000115541	chr2	197499284	197499512	197499460	30	197499460, 197499539, 197499736, 197499877, 197499929, 197499983, 197500292	30, 40, 37, 28, 27, 18, 35
chr2	197499140	197500339	ENST00000409729	ENSG00000115541	chr2	197499585	197499811	197499736	37	197499460, 197499539, 197499736, 197499877, 197499929, 197499983, 197500292	30, 40, 37, 28, 27, 18, 35
chr2	197499349	197500548	ENST00000473395	ENSG00000115541	chr2	197499284	197499512	197499460	30	197499460, 197499539, 197499736, 197499877, 197499929, 197499983, 197500292, 197500520	30, 40, 37, 28, 27, 18, 35, 21
chr2	197499349	197500548	ENST00000473395	ENSG00000115541	chr2	197499585	197499811	197499736	37	197499460, 197499539, 197499736, 197499877, 197499929, 197499983, 197500292, 197500520	30, 40, 37, 28, 27, 18, 35, 21
chr2	197499379	197500578	ENST00000409468	ENSG00000115541	chr2	197499284	197499512	197499460	30	197499460, 197499539, 197499736, 197499877, 197499929, 197499983, 197500292, 197500520	30, 40, 37, 28, 27, 18, 35, 21
chr2	197499379	197500578	ENST00000409468	ENSG00000115541	chr2	197499585	197499811	197499736	37	197499460, 197499539, 197499736, 197499877, 197499929, 197499983, 197500292, 197500520	30, 40, 37, 28, 27, 18, 35, 21
chr2	197499379	197500578	ENST00000233893	ENSG00000115541	chr2	197499284	197499512	197499460	30	197499460, 197499539, 197499736, 197499877, 197499929, 197499983, 197500292, 197500520	30, 40, 37, 28, 27, 18, 35, 21
chr2	197499379	197500578	ENST00000233893	ENSG00000115541	chr2	197499585	197499811	197499736	37	197499460, 197499539, 197499736, 197499877, 197499929, 197499983, 197500292, 197500520	30, 40, 37, 28, 27, 18, 35, 21
chr2	197499438	197500637	ENST00000495200	ENSG00000115541	chr2	197499284	197499512	197499460	30	197499460, 197499539, 197499736, 197499877, 197499929, 197499983, 197500292, 197500520, 197500585	30, 40, 37, 28, 27, 18, 35, 21, 25
chr2	197499438	197500637	ENST00000495200	ENSG00000115541	chr2	197499585	197499811	197499736	37	197499460, 197499539, 197499736, 197499877, 197499929, 197499983, 197500292, 197500520, 197500585	30, 40, 37, 28, 27, 18, 35, 21, 25
chr2	197499438	197500637	ENST00000495200	ENSG00000115541	chr2	197500583	197500738	197500585	25	197499460, 197499539, 197499736, 197499877, 197499929, 197499983, 197500292, 197500520, 197500585	30, 40, 37, 28, 27, 18, 35, 21, 25
chr2	197499543	197500742	ENST00000465573	ENSG00000115541	chr2	197499585	197499811	197499736	37	197499539, 197499736, 197499877, 197499929, 197499983, 197500292, 197500520, 197500585	40, 37, 28, 27, 18, 35, 21, 25
chr2	197499543	197500742	ENST00000465573	ENSG00000115541	chr2	197500583	197500738	197500585	25	197499539, 197499736, 197499877, 197499929, 197499983, 197500292, 197500520, 197500585	40, 37, 28, 27, 18, 35, 21, 25
chr2	197499882	197501081	ENST00000463841	ENSG00000115541	chr2	197500583	197500738	197500585	25	197499877, 197499929, 197499983, 197500292, 197500520, 197500585	28, 27, 18, 35, 21, 25
chr2	197803702	197804901	ENST00000435320	ENSG00000115896	chr2	197804871	197805030	197804926	17	197804842	28
chr2	201115407	201116606	ENST00000395148	ENSG00000003402	chr2	201116544	201116887	201116498, 201116584, 201116635, 201116766	59, 34, 43, 44	201116223, 201116498, 201116584	26, 59, 34
chr2	201115837	201117036	ENST00000441224	ENSG00000003402	chr2	201116544	201116887	201116498, 201116584, 201116635, 201116766	59, 34, 43, 44	201116223, 201116498, 201116584, 201116635, 201116766, 201116905	26, 59, 34, 43, 44, 32
chr2	201115837	201117036	ENST00000441224	ENSG00000003402	chr2	201116923	201117272	201116905	32	201116223, 201116498, 201116584, 201116635, 201116766, 201116905	26, 59, 34, 43, 44, 32
chr2	201116039	201117238	ENST00000433445	ENSG00000003402	chr2	201116544	201116887	201116498, 201116584, 201116635, 201116766	59, 34, 43, 44	201116223, 201116498, 201116584, 201116635, 201116766, 201116905	26, 59, 34, 43, 44, 32
chr2	201116039	201117238	ENST00000433445	ENSG00000003402	chr2	201116923	201117272	201116905	32	201116223, 201116498, 201116584, 201116635, 201116766, 201116905	26, 59, 34, 43, 44, 32
chr2	202033587	202034786	ENST00000286201	ENSG00000155760	chr2	202033970	202034244	202034082, 202034171, 202034206	43, 34, 67	202033575, 202033629, 202033701, 202033744, 202033923, 202034082, 202034171, 202034206, 202034385, 202034499	15, 21, 27, 53, 29, 43, 34, 67, 53, 33
chr2	204544475	204545674	ENST00000406610	ENSG00000116117	chr2	204545302	204545517	204545394	23	204545394, 204545547	23, 39
chr2	204544793	204545992	ENST00000415947	ENSG00000116117	chr2	204545302	204545517	204545394	23	204545394, 204545547, 204545784, 204545844	23, 39, 32, 82
chr2	204544840	204546039	ENST00000462231	ENSG00000116117	chr2	204545302	204545517	204545394	23	204545394, 204545547, 204545784, 204545844	23, 39, 32, 82
chr2	204544842	204546041	ENST00000471958	ENSG00000116117	chr2	204545302	204545517	204545394	23	204545394, 204545547, 204545784, 204545844	23, 39, 32, 82
chr2	204545000	204546199	ENST00000349953	ENSG00000116117	chr2	204545302	204545517	204545394	23	204545394, 204545547, 204545784, 204545844, 204546195	23, 39, 32, 82, 31
chr2	204545000	204546199	ENST00000351153	ENSG00000116117	chr2	204545302	204545517	204545394	23	204545394, 204545547, 204545784, 204545844, 204546195	23, 39, 32, 82, 31
chr2	204545000	204546199	ENST00000358768	ENSG00000116117	chr2	204545302	204545517	204545394	23	204545394, 204545547, 204545784, 204545844, 204546195	23, 39, 32, 82, 31
chr2	205681500	205682699	ENST00000360409	ENSG00000118257	chr2	205681822	205682161	205682097	78	205682097, 205682225, 205682474	78, 41, 27
chr2	205681500	205682699	ENST00000360409	ENSG00000118257	chr2	205682665	205682824	205682717	46	205682097, 205682225, 205682474	78, 41, 27
chr2	205681501	205682700	ENST00000450507	ENSG00000118257	chr2	205681822	205682161	205682097	78	205682097, 205682225, 205682474	78, 41, 27
chr2	205681501	205682700	ENST00000450507	ENSG00000118257	chr2	205682665	205682824	205682717	46	205682097, 205682225, 205682474	78, 41, 27
chr2	205681507	205682706	ENST00000417189	ENSG00000118257	chr2	205681822	205682161	205682097	78	205682097, 205682225, 205682474	78, 41, 27
chr2	205681507	205682706	ENST00000417189	ENSG00000118257	chr2	205682665	205682824	205682717	46	205682097, 205682225, 205682474	78, 41, 27
chr2	205681658	205682857	ENST00000478013	ENSG00000118257	chr2	205681822	205682161	205682097	78	205682097, 205682225, 205682474, 205682717	78, 41, 27, 46
chr2	205681658	205682857	ENST00000478013	ENSG00000118257	chr2	205682665	205682824	205682717	46	205682097, 205682225, 205682474, 205682717	78, 41, 27, 46
chr2	205682260	205683459	ENST00000357118	ENSG00000118257	chr2	205682665	205682824	205682717	46	205682225, 205682474, 205682717	41, 27, 46
chr2	205682260	205683459	ENST00000357785	ENSG00000118257	chr2	205682665	205682824	205682717	46	205682225, 205682474, 205682717	41, 27, 46
chr2	205682291	205683490	ENST00000272849	ENSG00000118257	chr2	205682665	205682824	205682717	46	205682474, 205682717	27, 46
chr2	205682291	205683490	ENST00000412873	ENSG00000118257	chr2	205682665	205682824	205682717	46	205682474, 205682717	27, 46
chr2	205684793	205685992	ENST00000483917	ENSG00000118257	chr2	205684816	205685149	205685016	30	205685016, 205685173, 205685239, 205685497, 205685679, 205685836	30, 21, 38, 38, 36, 27
chr2	206273663	206274862	ENST00000374423	ENSG00000204186	chr2	206274818	206275007	206274812, 206274961	41, 61	206274545, 206274585, 206274812	39, 22, 41
chr2	206273689	206274888	ENST00000649650	ENSG00000204186	chr2	206274818	206275007	206274812, 206274961	41, 61	206274545, 206274585, 206274812	39, 22, 41
chr2	206273993	206275192	ENST00000649289	ENSG00000204186	chr2	206274818	206275007	206274812, 206274961	41, 61	206274545, 206274585, 206274812, 206274961, 206275091, 206275147	39, 22, 41, 61, 28, 40
chr2	206273993	206275192	ENST00000649289	ENSG00000204186	chr2	206275117	206275285	206275091, 206275147, 206275212, 206275248	28, 40, 28, 35	206274545, 206274585, 206274812, 206274961, 206275091, 206275147	39, 22, 41, 61, 28, 40
chr2	206274010	206275209	ENST00000650097	ENSG00000204186	chr2	206274818	206275007	206274812, 206274961	41, 61	206274545, 206274585, 206274812, 206274961, 206275091, 206275147	39, 22, 41, 61, 28, 40
chr2	206274010	206275209	ENST00000650097	ENSG00000204186	chr2	206275117	206275285	206275091, 206275147, 206275212, 206275248	28, 40, 28, 35	206274545, 206274585, 206274812, 206274961, 206275091, 206275147	39, 22, 41, 61, 28, 40
chr2	206274010	206275209	ENST00000649525	ENSG00000204186	chr2	206274818	206275007	206274812, 206274961	41, 61	206274545, 206274585, 206274812, 206274961, 206275091, 206275147	39, 22, 41, 61, 28, 40
chr2	206274010	206275209	ENST00000649525	ENSG00000204186	chr2	206275117	206275285	206275091, 206275147, 206275212, 206275248	28, 40, 28, 35	206274545, 206274585, 206274812, 206274961, 206275091, 206275147	39, 22, 41, 61, 28, 40
chr2	206274010	206275209	ENST00000649285	ENSG00000204186	chr2	206274818	206275007	206274812, 206274961	41, 61	206274545, 206274585, 206274812, 206274961, 206275091, 206275147	39, 22, 41, 61, 28, 40
chr2	206274010	206275209	ENST00000649285	ENSG00000204186	chr2	206275117	206275285	206275091, 206275147, 206275212, 206275248	28, 40, 28, 35	206274545, 206274585, 206274812, 206274961, 206275091, 206275147	39, 22, 41, 61, 28, 40
chr2	206274044	206275243	ENST00000649998	ENSG00000204186	chr2	206274818	206275007	206274812, 206274961	41, 61	206274545, 206274585, 206274812, 206274961, 206275091, 206275147, 206275212	39, 22, 41, 61, 28, 40, 28
chr2	206274044	206275243	ENST00000649998	ENSG00000204186	chr2	206275117	206275285	206275091, 206275147, 206275212, 206275248	28, 40, 28, 35	206274545, 206274585, 206274812, 206274961, 206275091, 206275147, 206275212	39, 22, 41, 61, 28, 40, 28
chr2	206274714	206275913	ENST00000649441	ENSG00000204186	chr2	206274818	206275007	206274812, 206274961	41, 61	206274812, 206274961, 206275091, 206275147, 206275212, 206275248, 206275342	41, 61, 28, 40, 28, 35, 43
chr2	206274714	206275913	ENST00000649441	ENSG00000204186	chr2	206275117	206275285	206275091, 206275147, 206275212, 206275248	28, 40, 28, 35	206274812, 206274961, 206275091, 206275147, 206275212, 206275248, 206275342	41, 61, 28, 40, 28, 35, 43
chr2	208405831	208407030	ENST00000272847	ENSG00000144407	chr2	208406925	208407148	208406888, 208407040	41, 39	208406715, 208406888	50, 41
chr2	209423058	209424257	ENST00000199940	ENSG00000078018	chr2	209423499	209423654	209423632	28	209423632, 209423765, 209423884, 209423967, 209424032	28, 46, 52, 33, 52
chr2	209770993	209772192	ENST00000478701	ENSG00000144406	chr2	209772163	209772320	209772169	52	209771626, 209771781, 209771842, 209771905, 209771968, 209772169	43, 44, 45, 34, 40, 52
chr2	209770993	209772192	ENST00000439458	ENSG00000144406	chr2	209772163	209772320	209772169	52	209771626, 209771781, 209771842, 209771905, 209771968, 209772169	43, 44, 45, 34, 40, 52
chr2	209771039	209772238	ENST00000272845	ENSG00000144406	chr2	209772163	209772320	209772169	52	209771626, 209771781, 209771842, 209771905, 209771968, 209772169	43, 44, 45, 34, 40, 52
chr2	216632420	216633619	ENST00000233809	ENSG00000115457	chr2	216633490	216633703	216633649	58	216633219, 216633325, 216633467	28, 54, 17
chr2	216632429	216633628	ENST00000490362	ENSG00000115457	chr2	216633490	216633703	216633649	58	216633219, 216633325, 216633467	28, 54, 17
chr2	216693464	216694663	ENST00000447289	ENSG00000236886	chr2	216693176	216693519	216693285	36	216694310, 216694649	30, 43
chr2	216693464	216694663	ENST00000447289	ENSG00000236886	chr2	216694603	216694857	216694649	43	216694310, 216694649	30, 43
chr2	218781147	218782346	ENST00000258415	ENSG00000135929	chr2	218781949	218782288	218781935, 218782032, 218782082, 218782214, 218782252	43, 30, 31, 15, 39	218781806, 218781935, 218782032, 218782082, 218782214, 218782252	35, 43, 30, 31, 15, 39
chr2	218781147	218782346	ENST00000258415	ENSG00000135929	chr2	218782304	218782456	218782447	31	218781806, 218781935, 218782032, 218782082, 218782214, 218782252	35, 43, 30, 31, 15, 39
chr2	218781153	218782352	ENST00000445971	ENSG00000135929	chr2	218781949	218782288	218781935, 218782032, 218782082, 218782214, 218782252	43, 30, 31, 15, 39	218781806, 218781935, 218782032, 218782082, 218782214, 218782252	35, 43, 30, 31, 15, 39
chr2	218781153	218782352	ENST00000445971	ENSG00000135929	chr2	218782304	218782456	218782447	31	218781806, 218781935, 218782032, 218782082, 218782214, 218782252	35, 43, 30, 31, 15, 39
chr2	218781174	218782373	ENST00000466602	ENSG00000135929	chr2	218781949	218782288	218781935, 218782032, 218782082, 218782214, 218782252	43, 30, 31, 15, 39	218781806, 218781935, 218782032, 218782082, 218782214, 218782252	35, 43, 30, 31, 15, 39
chr2	218781174	218782373	ENST00000466602	ENSG00000135929	chr2	218782304	218782456	218782447	31	218781806, 218781935, 218782032, 218782082, 218782214, 218782252	35, 43, 30, 31, 15, 39
chr2	219278516	219279715	ENST00000442681	ENSG00000135924	chr2	219279706	219280056	219279727	33	219279295, 219279469, 219279509	36, 34, 95
chr2	219278517	219279716	ENST00000439026	ENSG00000135924	chr2	219279706	219280056	219279727	33	219279295, 219279469, 219279509	36, 34, 95
chr2	219278588	219279787	ENST00000481815	ENSG00000135924	chr2	219279706	219280056	219279727	33	219279295, 219279469, 219279509, 219279727	36, 34, 95, 33
chr2	219278906	219280105	ENST00000485220	ENSG00000135924	chr2	219279706	219280056	219279727	33	219279295, 219279469, 219279509, 219279727	36, 34, 95, 33
chr2	219278920	219280119	ENST00000463463	ENSG00000135924	chr2	219279706	219280056	219279727	33	219279295, 219279469, 219279509, 219279727	36, 34, 95, 33
chr2	219440516	219441715	ENST00000435853	ENSG00000072195	chr2	219441382	219441710	219441438, 219441691	53, 31	219441438, 219441691	53, 31
chr2	219441016	219442215	ENST00000403148	ENSG00000072195	chr2	219441382	219441710	219441438, 219441691	53, 31	219441438, 219441691, 219441784, 219441891, 219441969, 219442019, 219442093, 219442138, 219442190	53, 31, 65, 32, 40, 29, 44, 44, 57
chr2	219441023	219442222	ENST00000431523	ENSG00000072195	chr2	219441382	219441710	219441438, 219441691	53, 31	219441438, 219441691, 219441784, 219441891, 219441969, 219442019, 219442093, 219442138, 219442190	53, 31, 65, 32, 40, 29, 44, 44, 57
chr2	219441045	219442244	ENST00000396698	ENSG00000072195	chr2	219441382	219441710	219441438, 219441691	53, 31	219441438, 219441691, 219441784, 219441891, 219441969, 219442019, 219442093, 219442138, 219442190	53, 31, 65, 32, 40, 29, 44, 44, 57
chr2	219441047	219442246	ENST00000452101	ENSG00000072195	chr2	219441382	219441710	219441438, 219441691	53, 31	219441438, 219441691, 219441784, 219441891, 219441969, 219442019, 219442093, 219442138, 219442190	53, 31, 65, 32, 40, 29, 44, 44, 57
chr2	219441049	219442248	ENST00000420132	ENSG00000072195	chr2	219441382	219441710	219441438, 219441691	53, 31	219441438, 219441691, 219441784, 219441891, 219441969, 219442019, 219442093, 219442138, 219442190	53, 31, 65, 32, 40, 29, 44, 44, 57
chr2	219459766	219460965	ENST00000396688	ENSG00000072195	chr2	219459597	219459944	219459846	26	219459846, 219460498, 219460664, 219460769, 219460852, 219460891	26, 34, 26, 38, 15, 39
chr2	219513170	219514369	ENST00000461395	ENSG00000072182	chr2	219513881	219514063	219514050	32	219513220, 219513458, 219514050, 219514141, 219514249, 219514325	50, 19, 32, 82, 30, 40
chr2	219513330	219514529	ENST00000347842	ENSG00000072182	chr2	219513881	219514063	219514050	32	219513458, 219514050, 219514141, 219514249, 219514325	19, 32, 82, 30, 40
chr2	219513330	219514529	ENST00000358078	ENSG00000072182	chr2	219513881	219514063	219514050	32	219513458, 219514050, 219514141, 219514249, 219514325	19, 32, 82, 30, 40
chr2	219571310	219572509	ENST00000243786	ENSG00000123999	chr2	219571725	219571929	219571761	46	219571305, 219571361, 219571499, 219571553, 219571761, 219572318, 219572497	42, 43, 30, 75, 46, 25, 39
chr2	219626627	219627826	ENST00000425141	ENSG00000114923	chr2	219627767	219628054	219627753, 219627816, 219627881, 219628010	36, 45, 38, 32	219627303, 219627414, 219627504, 219627679, 219627753, 219627816	76, 80, 25, 43, 36, 45
chr2	219626630	219627829	ENST00000358055	ENSG00000114923	chr2	219627767	219628054	219627753, 219627816, 219627881, 219628010	36, 45, 38, 32	219627303, 219627414, 219627504, 219627679, 219627753, 219627816	76, 80, 25, 43, 36, 45
chr2	219626661	219627860	ENST00000317151	ENSG00000114923	chr2	219627767	219628054	219627753, 219627816, 219627881, 219628010	36, 45, 38, 32	219627303, 219627414, 219627504, 219627679, 219627753, 219627816	76, 80, 25, 43, 36, 45
chr2	219627516	219628715	ENST00000497589	ENSG00000114923	chr2	219627767	219628054	219627753, 219627816, 219627881, 219628010	36, 45, 38, 32	219627504, 219627679, 219627753, 219627816, 219627881, 219628010, 219628344, 219628513	25, 43, 36, 45, 38, 32, 32, 30
chr2	219627516	219628715	ENST00000497589	ENSG00000114923	chr2	219628236	219628500	219628344	32	219627504, 219627679, 219627753, 219627816, 219627881, 219628010, 219628344, 219628513	25, 43, 36, 45, 38, 32, 32, 30
chr2	222423543	222424742	ENST00000321276	ENSG00000163082	chr2	222424141	222424302	222424257	29	222424257, 222424351, 222424416, 222424472, 222424511, 222424674	29, 52, 40, 32, 44, 43
chr2	230864664	230865863	ENST00000418408	ENSG00000135916	chr2	230865671	230865823	230865801	46	230864807, 230865150, 230865184, 230865801	97, 32, 91, 46
chr2	231394710	231395909	ENST00000287590	ENSG00000156966	chr2	231395890	231396234	231395954, 231396016, 231396062, 231396136, 231396227	37, 32, 37, 32, 26	231395239, 231395336, 231395431, 231395547, 231395592, 231395638, 231395716, 231395776, 231395821	33, 52, 89, 40, 35, 30, 28, 20, 46
chr2	231396176	231397375	ENST00000479618	ENSG00000156966	chr2	231395890	231396234	231395954, 231396016, 231396062, 231396136, 231396227	37, 32, 37, 32, 26	231396227, 231396316, 231396447, 231396505, 231396732	26, 34, 50, 34, 27
chr2	231396176	231397375	ENST00000479618	ENSG00000156966	chr2	231396337	231396670	231396316, 231396447, 231396505	34, 50, 34	231396227, 231396316, 231396447, 231396505, 231396732	26, 34, 50, 34, 27
chr2	232632604	232633803	ENST00000264059	ENSG00000115468	chr2	232633417	232633758	232633413, 232633537, 232633653	38, 56, 25	232633113, 232633222, 232633413, 232633537, 232633653, 232633773	100, 28, 38, 56, 25, 73
chr2	232632604	232633803	ENST00000264059	ENSG00000115468	chr2	232633795	232633998	232633773	73	232633113, 232633222, 232633413, 232633537, 232633653, 232633773	100, 28, 38, 56, 25, 73
chr2	232632716	232633915	ENST00000442845	ENSG00000115468	chr2	232633417	232633758	232633413, 232633537, 232633653	38, 56, 25	232633113, 232633222, 232633413, 232633537, 232633653, 232633773	100, 28, 38, 56, 25, 73
chr2	232632716	232633915	ENST00000442845	ENSG00000115468	chr2	232633795	232633998	232633773	73	232633113, 232633222, 232633413, 232633537, 232633653, 232633773	100, 28, 38, 56, 25, 73
chr2	234951017	234952216	ENST00000392011	ENSG00000130147	chr2	234951159	234951506	234951482	35	234951021, 234951482, 234951559, 234951600, 234951797, 234951856, 234951931, 234952046, 234952203	29, 35, 40, 55, 33, 50, 43, 41, 46
chr2	234951035	234952234	ENST00000484097	ENSG00000130147	chr2	234951159	234951506	234951482	35	234951021, 234951482, 234951559, 234951600, 234951797, 234951856, 234951931, 234952046, 234952203	29, 35, 40, 55, 33, 50, 43, 41, 46
chr2	234951076	234952275	ENST00000416021	ENSG00000130147	chr2	234951159	234951506	234951482	35	234951482, 234951559, 234951600, 234951797, 234951856, 234951931, 234952046, 234952203	35, 40, 55, 33, 50, 43, 41, 46
chr2	235493043	235494242	ENST00000304032	ENSG00000157985	chr2	235493078	235493339	235493257	42	235493257, 235493715, 235493795, 235493862, 235493978, 235494059, 235494141	42, 78, 45, 63, 63, 41, 40
chr2	235493043	235494242	ENST00000304032	ENSG00000157985	chr2	235493584	235493742	235493715	78	235493257, 235493715, 235493795, 235493862, 235493978, 235494059, 235494141	42, 78, 45, 63, 63, 41, 40
chr2	235493089	235494288	ENST00000409457	ENSG00000157985	chr2	235493078	235493339	235493257	42	235493257, 235493715, 235493795, 235493862, 235493978, 235494059, 235494141	42, 78, 45, 63, 63, 41, 40
chr2	235493089	235494288	ENST00000409457	ENSG00000157985	chr2	235493584	235493742	235493715	78	235493257, 235493715, 235493795, 235493862, 235493978, 235494059, 235494141	42, 78, 45, 63, 63, 41, 40
chr2	235493107	235494306	ENST00000336665	ENSG00000157985	chr2	235493078	235493339	235493257	42	235493257, 235493715, 235493795, 235493862, 235493978, 235494059, 235494141	42, 78, 45, 63, 63, 41, 40
chr2	235493107	235494306	ENST00000336665	ENSG00000157985	chr2	235493584	235493742	235493715	78	235493257, 235493715, 235493795, 235493862, 235493978, 235494059, 235494141	42, 78, 45, 63, 63, 41, 40
chr2	235493702	235494901	ENST00000635100	ENSG00000157985	chr2	235493584	235493742	235493715	78	235493715, 235493795, 235493862, 235493978, 235494059, 235494141, 235494422, 235494508, 235494564, 235494854	78, 45, 63, 63, 41, 40, 48, 31, 94, 56
chr2	235493702	235494901	ENST00000635100	ENSG00000157985	chr2	235494725	235495072	235494854	56	235493715, 235493795, 235493862, 235493978, 235494059, 235494141, 235494422, 235494508, 235494564, 235494854	78, 45, 63, 63, 41, 40, 48, 31, 94, 56
chr2	236566787	236567986	ENST00000447924	ENSG00000144476	chr2	236567542	236567873	236567668, 236567754, 236567866	75, 44, 52	236567668, 236567754, 236567866	75, 44, 52
chr2	237626587	237627786	ENST00000308482	ENSG00000124831	chr2	237626964	237627157	237627048	42	237627048, 237627190, 237627278, 237627398, 237627477, 237627560, 237627638, 237627753	42, 48, 110, 38, 46, 31, 34, 36
chr2	237626587	237627786	ENST00000308482	ENSG00000124831	chr2	237627162	237627327	237627190, 237627278	48, 110	237627048, 237627190, 237627278, 237627398, 237627477, 237627560, 237627638, 237627753	42, 48, 110, 38, 46, 31, 34, 36
chr2	237626607	237627806	ENST00000465870	ENSG00000124831	chr2	237626964	237627157	237627048	42	237627048, 237627190, 237627278, 237627398, 237627477, 237627560, 237627638, 237627753	42, 48, 110, 38, 46, 31, 34, 36
chr2	237626607	237627806	ENST00000465870	ENSG00000124831	chr2	237627162	237627327	237627190, 237627278	48, 110	237627048, 237627190, 237627278, 237627398, 237627477, 237627560, 237627638, 237627753	42, 48, 110, 38, 46, 31, 34, 36
chr2	237857893	237859092	ENST00000404910	ENSG00000132329	chr2	237859005	237859311	237859006, 237859072	39, 18	237859006, 237859072	39, 18
chr2	237858623	237859822	ENST00000409726	ENSG00000132329	chr2	237859005	237859311	237859006, 237859072	39, 18	237859006, 237859072, 237859419, 237859554, 237859746, 237859788	39, 18, 97, 33, 21, 49
chr2	237858623	237859822	ENST00000254661	ENSG00000132329	chr2	237859005	237859311	237859006, 237859072	39, 18	237859006, 237859072, 237859419, 237859554, 237859746, 237859788	39, 18, 97, 33, 21, 49
chr2	237858976	237860175	ENST00000403885	ENSG00000132329	chr2	237859005	237859311	237859006, 237859072	39, 18	237859006, 237859072, 237859419, 237859554, 237859746, 237859788, 237859885, 237859950	39, 18, 97, 33, 21, 49, 39, 55
chr2	240451811	240453010	ENST00000420138	ENSG00000063660	chr2	240452040	240452319	240452099, 240452147, 240452251, 240452319	29, 30, 15, 22	240452099, 240452147, 240452251, 240452319, 240452462, 240452624, 240452665, 240452730, 240452860, 240452922	29, 30, 15, 22, 77, 32, 40, 40, 39, 41
chr2	240453838	240455037	ENST00000426280	ENSG00000063660	chr2	240453973	240454264	240453940, 240454064, 240454233	38, 68, 39	240453940, 240454064, 240454233, 240454316, 240454410, 240454536, 240454896	38, 68, 39, 45, 64, 46, 27
chr2	240453838	240455037	ENST00000426280	ENSG00000063660	chr2	240454419	240454623	240454410, 240454536	64, 46	240453940, 240454064, 240454233, 240454316, 240454410, 240454536, 240454896	38, 68, 39, 45, 64, 46, 27
chr2	240453838	240455037	ENST00000426280	ENSG00000063660	chr2	240454646	240454896	240454896	27	240453940, 240454064, 240454233, 240454316, 240454410, 240454536, 240454896	38, 68, 39, 45, 64, 46, 27
chr2	240456434	240457633	ENST00000427506	ENSG00000063660	chr2	240456314	240456521	240456319, 240456386	63, 18	240456552, 240456661, 240456967, 240457024, 240457135, 240457247, 240457495	37, 17, 49, 34, 22, 35, 17
chr2	240456965	240458164	ENST00000425056	ENSG00000063660	chr2	240457650	240457999	240457689, 240457911	45, 21	240456967, 240457024, 240457135, 240457247, 240457495, 240457689, 240457911	49, 34, 22, 35, 17, 45, 21
chr2	240457187	240458386	ENST00000495100	ENSG00000063660	chr2	240457650	240457999	240457689, 240457911	45, 21	240457247, 240457495, 240457689, 240457911	35, 17, 45, 21
chr2	240997618	240998817	ENST00000310397	ENSG00000162804	chr2	240997816	240998126	240997901, 240998062	31, 21	240997901, 240998062, 240998237, 240998279, 240998496, 240998554, 240998739, 240998787	31, 21, 29, 38, 22, 83, 37, 40
chr2	240997618	240998817	ENST00000310397	ENSG00000162804	chr2	240998269	240998482	240998279	38	240997901, 240998062, 240998237, 240998279, 240998496, 240998554, 240998739, 240998787	31, 21, 29, 38, 22, 83, 37, 40
chr2	240997618	240998817	ENST00000310397	ENSG00000162804	chr2	240998491	240998694	240998496, 240998554	22, 83	240997901, 240998062, 240998237, 240998279, 240998496, 240998554, 240998739, 240998787	31, 21, 29, 38, 22, 83, 37, 40
chr2	240997838	240999037	ENST00000401884	ENSG00000162804	chr2	240997816	240998126	240997901, 240998062	31, 21	240997901, 240998062, 240998237, 240998279, 240998496, 240998554, 240998739, 240998787, 240998881	31, 21, 29, 38, 22, 83, 37, 40, 28
chr2	240997838	240999037	ENST00000401884	ENSG00000162804	chr2	240998269	240998482	240998279	38	240997901, 240998062, 240998237, 240998279, 240998496, 240998554, 240998739, 240998787, 240998881	31, 21, 29, 38, 22, 83, 37, 40, 28
chr2	240997838	240999037	ENST00000401884	ENSG00000162804	chr2	240998491	240998694	240998496, 240998554	22, 83	240997901, 240998062, 240998237, 240998279, 240998496, 240998554, 240998739, 240998787, 240998881	31, 21, 29, 38, 22, 83, 37, 40, 28
chr2	240997838	240999037	ENST00000401884	ENSG00000162804	chr2	240999023	240999337	240999064, 240999100, 240999236, 240999296	29, 32, 44, 52	240997901, 240998062, 240998237, 240998279, 240998496, 240998554, 240998739, 240998787, 240998881	31, 21, 29, 38, 22, 83, 37, 40, 28
chr2	240997838	240999037	ENST00000405547	ENSG00000162804	chr2	240997816	240998126	240997901, 240998062	31, 21	240997901, 240998062, 240998237, 240998279, 240998496, 240998554, 240998739, 240998787, 240998881	31, 21, 29, 38, 22, 83, 37, 40, 28
chr2	240997838	240999037	ENST00000405547	ENSG00000162804	chr2	240998269	240998482	240998279	38	240997901, 240998062, 240998237, 240998279, 240998496, 240998554, 240998739, 240998787, 240998881	31, 21, 29, 38, 22, 83, 37, 40, 28
chr2	240997838	240999037	ENST00000405547	ENSG00000162804	chr2	240998491	240998694	240998496, 240998554	22, 83	240997901, 240998062, 240998237, 240998279, 240998496, 240998554, 240998739, 240998787, 240998881	31, 21, 29, 38, 22, 83, 37, 40, 28
chr2	240997838	240999037	ENST00000405547	ENSG00000162804	chr2	240999023	240999337	240999064, 240999100, 240999236, 240999296	29, 32, 44, 52	240997901, 240998062, 240998237, 240998279, 240998496, 240998554, 240998739, 240998787, 240998881	31, 21, 29, 38, 22, 83, 37, 40, 28
chr2	241355285	241356484	ENST00000264042	ENSG00000006607	chr2	241355270	241355594	241355456	20	241355456, 241355598, 241356237, 241356409, 241356472	20, 415, 36, 36, 28
chr2	241355285	241356484	ENST00000264042	ENSG00000006607	chr2	241356400	241356609	241356409, 241356472	36, 28	241355456, 241355598, 241356237, 241356409, 241356472	20, 415, 36, 36, 28
chr2	241355289	241356488	ENST00000627550	ENSG00000006607	chr2	241355270	241355594	241355456	20	241355456, 241355598, 241356237, 241356409, 241356472	20, 415, 36, 36, 28
chr2	241355289	241356488	ENST00000627550	ENSG00000006607	chr2	241356400	241356609	241356409, 241356472	36, 28	241355456, 241355598, 241356237, 241356409, 241356472	20, 415, 36, 36, 28
chr2	241355295	241356494	ENST00000478489	ENSG00000006607	chr2	241355270	241355594	241355456	20	241355456, 241355598, 241356237, 241356409, 241356472	20, 415, 36, 36, 28
chr2	241355295	241356494	ENST00000478489	ENSG00000006607	chr2	241356400	241356609	241356409, 241356472	36, 28	241355456, 241355598, 241356237, 241356409, 241356472	20, 415, 36, 36, 28
chr2	241355297	241356496	ENST00000373287	ENSG00000006607	chr2	241355270	241355594	241355456	20	241355456, 241355598, 241356237, 241356409, 241356472	20, 415, 36, 36, 28
chr2	241355297	241356496	ENST00000373287	ENSG00000006607	chr2	241356400	241356609	241356409, 241356472	36, 28	241355456, 241355598, 241356237, 241356409, 241356472	20, 415, 36, 36, 28
chr2	241355299	241356498	ENST00000479427	ENSG00000006607	chr2	241355270	241355594	241355456	20	241355456, 241355598, 241356237, 241356409, 241356472	20, 415, 36, 36, 28
chr2	241355299	241356498	ENST00000479427	ENSG00000006607	chr2	241356400	241356609	241356409, 241356472	36, 28	241355456, 241355598, 241356237, 241356409, 241356472	20, 415, 36, 36, 28
chr2	241808187	241809386	ENST00000405370	ENSG00000204099	chr2	241809337	241809581	241809546	47	241808939	26
chr2	241808193	241809392	ENST00000476542	ENSG00000204099	chr2	241809337	241809581	241809546	47	241808939	26
chr2	241808193	241809392	ENST00000435855	ENSG00000204099	chr2	241809337	241809581	241809546	47	241808939	26
chr2	241808193	241809392	ENST00000618597	ENSG00000204099	chr2	241809337	241809581	241809546	47	241808939	26
chr2	241808235	241809434	ENST00000423583	ENSG00000204099	chr2	241809337	241809581	241809546	47	241808939	26
chr2	241880948	241882147	ENST00000429947	ENSG00000233806	chr2	241881594	241881943	241881650, 241881731, 241881805, 241881858	41, 73, 45, 50	241881416, 241881481, 241881547, 241881650, 241881731, 241881805, 241881858, 241882147	25, 39, 37, 41, 73, 45, 50, 41
chr2	241880948	241882147	ENST00000429947	ENSG00000233806	chr2	241882037	241882225	241882147	41	241881416, 241881481, 241881547, 241881650, 241881731, 241881805, 241881858, 241882147	25, 39, 37, 41, 73, 45, 50, 41
chr2	46306	47505	ENST00000327669	ENSG00000184731	chr2	46883	47227	46861, 46906, 47199	27, 30, 48	46308, 46376, 46499, 46565, 46614, 46762, 46861, 46906, 47199	31, 51, 35, 29, 100, 41, 27, 30, 48
chr2	46671	47870	ENST00000461026	ENSG00000184731	chr2	46883	47227	46861, 46906, 47199	27, 30, 48	46614, 46762, 46861, 46906, 47199	100, 41, 27, 30, 48
chr2	1744316	1745515	ENST00000252804	ENSG00000130508	chr2	1745039	1745315	1745229	21	1744517, 1744546, 1744593, 1744676, 1745229	25, 21, 80, 44, 21
chr2	1744243	1745442	ENST00000433670	ENSG00000130508	chr2	1744106	1744311	1744216	29	1744216, 1744517, 1744546, 1744593, 1744676, 1745229	29, 25, 21, 80, 44, 21
chr2	1744243	1745442	ENST00000433670	ENSG00000130508	chr2	1745039	1745315	1745229	21	1744216, 1744517, 1744546, 1744593, 1744676, 1745229	29, 25, 21, 80, 44, 21
chr2	1744303	1745502	ENST00000425171	ENSG00000130508	chr2	1744106	1744311	1744216	29	1744517, 1744546, 1744593, 1744676, 1745229	25, 21, 80, 44, 21
chr2	1744303	1745502	ENST00000425171	ENSG00000130508	chr2	1745039	1745315	1745229	21	1744517, 1744546, 1744593, 1744676, 1745229	25, 21, 80, 44, 21
chr2	1744653	1745852	ENST00000485177	ENSG00000130508	chr2	1745039	1745315	1745229	21	1744593, 1744676, 1745229	80, 44, 21
chr2	8678135	8679334	ENST00000412712	ENSG00000235092	chr2	8679106	8679308	8679158	32	8678239, 8678778, 8678978, 8679158	43, 23, 37, 32
chr2	8676481	8677680	ENST00000665989	ENSG00000235092	chr2	8676457	8676608	8676608	25	8676608, 8676645, 8676959, 8676996	25, 49, 27, 34
chr2	8676481	8677680	ENST00000665989	ENSG00000235092	chr2	8676648	8676975	8676645, 8676959	49, 27	8676608, 8676645, 8676959, 8676996	25, 49, 27, 34
chr2	8681665	8682864	ENST00000455965	ENSG00000235092	chr2	8682300	8682532	8682528	30	8681848, 8681911, 8682134, 8682528	30, 22, 21, 30
chr2	8681665	8682864	ENST00000455965	ENSG00000235092	chr2	8682546	8682790	8682528	30	8681848, 8681911, 8682134, 8682528	30, 22, 21, 30
chr2	8678963	8680162	ENST00000661063	ENSG00000235092	chr2	8679106	8679308	8679158	32	8678978, 8679158, 8679371	37, 32, 33
chr2	8678963	8680162	ENST00000661063	ENSG00000235092	chr2	8679400	8679605	8679371	33	8678978, 8679158, 8679371	37, 32, 33
chr2	8681664	8682863	ENST00000453900	ENSG00000235092	chr2	8682300	8682532	8682528	30	8681848, 8681911, 8682134, 8682528	30, 22, 21, 30
chr2	8681664	8682863	ENST00000453900	ENSG00000235092	chr2	8682546	8682790	8682528	30	8681848, 8681911, 8682134, 8682528	30, 22, 21, 30
chr2	8676426	8677625	ENST00000656008	ENSG00000235092	chr2	8676457	8676608	8676608	25	8676608, 8676645, 8676959, 8676996	25, 49, 27, 34
chr2	8676426	8677625	ENST00000656008	ENSG00000235092	chr2	8676648	8676975	8676645, 8676959	49, 27	8676608, 8676645, 8676959, 8676996	25, 49, 27, 34
chr2	8678612	8679811	ENST00000669696	ENSG00000235092	chr2	8679106	8679308	8679158	32	8678778, 8678978, 8679158, 8679371	23, 37, 32, 33
chr2	8678612	8679811	ENST00000669696	ENSG00000235092	chr2	8679400	8679605	8679371	33	8678778, 8678978, 8679158, 8679371	23, 37, 32, 33
chr2	8678445	8679644	ENST00000433592	ENSG00000235092	chr2	8679106	8679308	8679158	32	8678778, 8678978, 8679158, 8679371	23, 37, 32, 33
chr2	8678445	8679644	ENST00000433592	ENSG00000235092	chr2	8679400	8679605	8679371	33	8678778, 8678978, 8679158, 8679371	23, 37, 32, 33
chr2	8678857	8680056	ENST00000421298	ENSG00000235092	chr2	8679106	8679308	8679158	32	8678978, 8679158, 8679371	37, 32, 33
chr2	8678857	8680056	ENST00000421298	ENSG00000235092	chr2	8679400	8679605	8679371	33	8678978, 8679158, 8679371	37, 32, 33
chr2	8678654	8679853	ENST00000418957	ENSG00000235092	chr2	8679106	8679308	8679158	32	8678778, 8678978, 8679158, 8679371	23, 37, 32, 33
chr2	8678654	8679853	ENST00000418957	ENSG00000235092	chr2	8679400	8679605	8679371	33	8678778, 8678978, 8679158, 8679371	23, 37, 32, 33
chr2	9003485	9004684	ENST00000305997	ENSG00000143797	chr2	9003337	9003487	9003328, 9003406, 9003435, 9003474	39, 27, 35, 33	9003474, 9003533, 9003738, 9003783, 9003858, 9004017, 9004154, 9004231, 9004288	33, 35, 26, 39, 78, 37, 50, 25, 34
chr2	9003485	9004684	ENST00000305997	ENSG00000143797	chr2	9003487	9003657	9003474, 9003533	33, 35	9003474, 9003533, 9003738, 9003783, 9003858, 9004017, 9004154, 9004231, 9004288	33, 35, 26, 39, 78, 37, 50, 25, 34
chr2	9003485	9004684	ENST00000305997	ENSG00000143797	chr2	9004192	9004365	9004154, 9004231, 9004288	50, 25, 34	9003474, 9003533, 9003738, 9003783, 9003858, 9004017, 9004154, 9004231, 9004288	33, 35, 26, 39, 78, 37, 50, 25, 34
chr2	9003459	9004658	ENST00000486484	ENSG00000143797	chr2	9003337	9003487	9003328, 9003406, 9003435, 9003474	39, 27, 35, 33	9003435, 9003474, 9003533, 9003738, 9003783, 9003858, 9004017, 9004154, 9004231, 9004288	35, 33, 35, 26, 39, 78, 37, 50, 25, 34
chr2	9003459	9004658	ENST00000486484	ENSG00000143797	chr2	9003487	9003657	9003474, 9003533	33, 35	9003435, 9003474, 9003533, 9003738, 9003783, 9003858, 9004017, 9004154, 9004231, 9004288	35, 33, 35, 26, 39, 78, 37, 50, 25, 34
chr2	9003459	9004658	ENST00000486484	ENSG00000143797	chr2	9004192	9004365	9004154, 9004231, 9004288	50, 25, 34	9003435, 9003474, 9003533, 9003738, 9003783, 9003858, 9004017, 9004154, 9004231, 9004288	35, 33, 35, 26, 39, 78, 37, 50, 25, 34
chr2	9003510	9004709	ENST00000477073	ENSG00000143797	chr2	9003487	9003657	9003474, 9003533	33, 35	9003533, 9003738, 9003783, 9003858, 9004017, 9004154, 9004231, 9004288	35, 26, 39, 78, 37, 50, 25, 34
chr2	9003510	9004709	ENST00000477073	ENSG00000143797	chr2	9004192	9004365	9004154, 9004231, 9004288	50, 25, 34	9003533, 9003738, 9003783, 9003858, 9004017, 9004154, 9004231, 9004288	35, 26, 39, 78, 37, 50, 25, 34
chr2	9003466	9004665	ENST00000462696	ENSG00000143797	chr2	9003337	9003487	9003328, 9003406, 9003435, 9003474	39, 27, 35, 33	9003435, 9003474, 9003533, 9003738, 9003783, 9003858, 9004017, 9004154, 9004231, 9004288	35, 33, 35, 26, 39, 78, 37, 50, 25, 34
chr2	9003466	9004665	ENST00000462696	ENSG00000143797	chr2	9003487	9003657	9003474, 9003533	33, 35	9003435, 9003474, 9003533, 9003738, 9003783, 9003858, 9004017, 9004154, 9004231, 9004288	35, 33, 35, 26, 39, 78, 37, 50, 25, 34
chr2	9003466	9004665	ENST00000462696	ENSG00000143797	chr2	9004192	9004365	9004154, 9004231, 9004288	50, 25, 34	9003435, 9003474, 9003533, 9003738, 9003783, 9003858, 9004017, 9004154, 9004231, 9004288	35, 33, 35, 26, 39, 78, 37, 50, 25, 34
chr2	9630069	9631268	ENST00000460093	ENSG00000134308	chr2	9630055	9630333	9630039, 9630132	32, 33	9630039, 9630132, 9630456, 9630518, 9630646, 9630743, 9630805, 9631007, 9631051, 9631128	32, 33, 29, 42, 73, 42, 29, 22, 40, 62
chr2	10080212	10081411	ENST00000381813	ENSG00000205795	chr2	10080621	10080951	10080697, 10080762, 10080866, 10080897	32, 28, 26, 38	10080230, 10080267, 10080361, 10080533, 10080697, 10080762, 10080866, 10080897	34, 69, 131, 60, 32, 28, 26, 38
chr2	10080745	10081944	ENST00000477304	ENSG00000205795	chr2	10080621	10080951	10080697, 10080762, 10080866, 10080897	32, 28, 26, 38	10080762, 10080866, 10080897	28, 26, 38
chr2	11132571	11133770	ENST00000447433	ENSG00000145063	chr2	11133435	11133604	11133392, 11133603	48, 15	11132862, 11132912, 11133138, 11133392, 11133603, 11133645, 11133694	38, 42, 17, 48, 15, 33, 35
chr2	11132571	11133770	ENST00000447433	ENSG00000145063	chr2	11133667	11133946	11133645, 11133694	33, 35	11132862, 11132912, 11133138, 11133392, 11133603, 11133645, 11133694	38, 42, 17, 48, 15, 33, 35
chr2	11132622	11133821	ENST00000590373	ENSG00000145063	chr2	11133435	11133604	11133392, 11133603	48, 15	11132862, 11132912, 11133138, 11133392, 11133603, 11133645, 11133694	38, 42, 17, 48, 15, 33, 35
chr2	11132622	11133821	ENST00000590373	ENSG00000145063	chr2	11133667	11133946	11133645, 11133694	33, 35	11132862, 11132912, 11133138, 11133392, 11133603, 11133645, 11133694	38, 42, 17, 48, 15, 33, 35
chr2	11132585	11133784	ENST00000660479	ENSG00000145063	chr2	11133435	11133604	11133392, 11133603	48, 15	11132862, 11132912, 11133138, 11133392, 11133603, 11133645, 11133694	38, 42, 17, 48, 15, 33, 35
chr2	11132585	11133784	ENST00000660479	ENSG00000145063	chr2	11133667	11133946	11133645, 11133694	33, 35	11132862, 11132912, 11133138, 11133392, 11133603, 11133645, 11133694	38, 42, 17, 48, 15, 33, 35
chr2	16665635	16666834	ENST00000381323	ENSG00000197872	chr2	16665513	16665714	16665608, 16665649, 16665675	22, 17, 88	16665649, 16665675, 16665871, 16665936, 16666055	17, 88, 50, 30, 28
chr2	16665629	16666828	ENST00000406434	ENSG00000197872	chr2	16665513	16665714	16665608, 16665649, 16665675	22, 17, 88	16665608, 16665649, 16665675, 16665871, 16665936, 16666055	22, 17, 88, 50, 30, 28
chr2	27118706	27119905	ENST00000405600	ENSG00000138028	chr2	27118467	27118754	27118485, 27118561	68, 38	27118805, 27118908, 27119027	31, 33, 57
chr2	27118711	27119910	ENST00000260595	ENSG00000138028	chr2	27118467	27118754	27118485, 27118561	68, 38	27118805, 27118908, 27119027	31, 33, 57
chr2	27262848	27264047	ENST00000233535	ENSG00000115194	chr2	27262709	27262961	27262644, 27262765, 27262903	85, 20, 34	27262903, 27262962, 27263075, 27263123, 27263251, 27263871	34, 43, 45, 99, 48, 28
chr2	27262672	27263871	ENST00000445870	ENSG00000115194	chr2	27262465	27262695	27262535, 27262644	46, 85	27262644, 27262765, 27262903, 27262962, 27263075, 27263123, 27263251, 27263871	85, 20, 34, 43, 45, 99, 48, 28
chr2	27262672	27263871	ENST00000445870	ENSG00000115194	chr2	27262709	27262961	27262644, 27262765, 27262903	85, 20, 34	27262644, 27262765, 27262903, 27262962, 27263075, 27263123, 27263251, 27263871	85, 20, 34, 43, 45, 99, 48, 28
chr2	27263937	27265136	ENST00000432351	ENSG00000115194	chr2	27264455	27264656	27264461, 27264596	29, 65	27264461, 27264596, 27264677, 27265053	29, 65, 28, 35
chr2	27263937	27265136	ENST00000432351	ENSG00000115194	chr2	27264679	27264941	27264677	28	27264461, 27264596, 27264677, 27265053	29, 65, 28, 35
chr2	27263937	27265136	ENST00000432351	ENSG00000115194	chr2	27265017	27265366	27265053, 27265213	35, 24	27264461, 27264596, 27264677, 27265053	29, 65, 28, 35
chr2	27261961	27263160	ENST00000450118	ENSG00000115194	chr2	27262101	27262292	27262048, 27262139, 27262193, 27262259	76, 34, 54, 94	27262048, 27262139, 27262193, 27262259, 27262372, 27262535, 27262644, 27262765, 27262903, 27262962, 27263075, 27263123	76, 34, 54, 94, 30, 46, 85, 20, 34, 43, 45, 99
chr2	27261961	27263160	ENST00000450118	ENSG00000115194	chr2	27262465	27262695	27262535, 27262644	46, 85	27262048, 27262139, 27262193, 27262259, 27262372, 27262535, 27262644, 27262765, 27262903, 27262962, 27263075, 27263123	76, 34, 54, 94, 30, 46, 85, 20, 34, 43, 45, 99
chr2	27261961	27263160	ENST00000450118	ENSG00000115194	chr2	27262709	27262961	27262644, 27262765, 27262903	85, 20, 34	27262048, 27262139, 27262193, 27262259, 27262372, 27262535, 27262644, 27262765, 27262903, 27262962, 27263075, 27263123	76, 34, 54, 94, 30, 46, 85, 20, 34, 43, 45, 99
chr2	27495001	27496200	ENST00000264703	ENSG00000115226	chr2	27494843	27495048	27494815, 27494944, 27494961, 27495005	67, 16, 28, 31	27495005, 27495051, 27495229, 27495324, 27495403	31, 40, 81, 58, 34
chr2	27494963	27496162	ENST00000491414	ENSG00000115226	chr2	27494843	27495048	27494815, 27494944, 27494961, 27495005	67, 16, 28, 31	27494961, 27495005, 27495051, 27495229, 27495324, 27495403	28, 31, 40, 81, 58, 34
chr2	27494613	27495812	ENST00000476197	ENSG00000115226	chr2	27494514	27494739	27494583, 27494696	34, 69	27494583, 27494696, 27494815, 27494944, 27494961, 27495005, 27495051, 27495229, 27495324, 27495403	34, 69, 67, 16, 28, 31, 40, 81, 58, 34
chr2	27494613	27495812	ENST00000476197	ENSG00000115226	chr2	27494843	27495048	27494815, 27494944, 27494961, 27495005	67, 16, 28, 31	27494583, 27494696, 27494815, 27494944, 27494961, 27495005, 27495051, 27495229, 27495324, 27495403	34, 69, 67, 16, 28, 31, 40, 81, 58, 34
chr2	29921387	29922586	ENST00000389048	ENSG00000171094	chr2	29921258	29921464	29921386, 29921417	28, 41	29921386, 29921417, 29921636, 29921715	28, 41, 30, 19
chr2	31137948	31139147	ENST00000324589	ENSG00000158089	chr2	31137811	31137968	31137852	37	31138120, 31138186, 31138269, 31138373, 31138502, 31138563, 31138684, 31138725, 31138811	45, 37, 41, 40, 29, 30, 23, 42, 15
chr2	31137856	31139055	ENST00000455477	ENSG00000158089	chr2	31137811	31137968	31137852	37	31137852, 31138120, 31138186, 31138269, 31138373, 31138502, 31138563, 31138684, 31138725, 31138811	37, 45, 37, 41, 40, 29, 30, 23, 42, 15
chr2	31137856	31139055	ENST00000424136	ENSG00000158089	chr2	31137811	31137968	31137852	37	31137852, 31138120, 31138186, 31138269, 31138373, 31138502, 31138563, 31138684, 31138725, 31138811	37, 45, 37, 41, 40, 29, 30, 23, 42, 15
chr2	31137822	31139021	ENST00000461193	ENSG00000158089	chr2	31137811	31137968	31137852	37	31137852, 31138120, 31138186, 31138269, 31138373, 31138502, 31138563, 31138684, 31138725, 31138811	37, 45, 37, 41, 40, 29, 30, 23, 42, 15
chr2	36966337	36967536	ENST00000263918	ENSG00000115808	chr2	36966523	36966873	36966542, 36966591, 36966657, 36966747, 36966779	26, 42, 41, 29, 62	36966340, 36966542, 36966591, 36966657, 36966747, 36966779	60, 26, 42, 41, 29, 62
chr2	36966272	36967471	ENST00000379213	ENSG00000115808	chr2	36966092	36966331	36966088, 36966202	98, 17	36966340, 36966542, 36966591, 36966657, 36966747, 36966779	60, 26, 42, 41, 29, 62
chr2	36966272	36967471	ENST00000379213	ENSG00000115808	chr2	36966523	36966873	36966542, 36966591, 36966657, 36966747, 36966779	26, 42, 41, 29, 62	36966340, 36966542, 36966591, 36966657, 36966747, 36966779	60, 26, 42, 41, 29, 62
chr2	37324609	37325808	ENST00000443187	ENSG00000115825	chr2	37324627	37324958	37324788, 37324821, 37324918, 37324950	28, 47, 30, 34	37324788, 37324821, 37324918, 37324950, 37325035, 37325152, 37325250	28, 47, 30, 34, 28, 26, 34
chr2	37324171	37325370	ENST00000477132	ENSG00000115825	chr2	37324181	37324475	37324421	53	37324421, 37324546, 37324788, 37324821, 37324918, 37324950, 37325035, 37325152, 37325250	53, 33, 28, 47, 30, 34, 28, 26, 34
chr2	37324171	37325370	ENST00000477132	ENSG00000115825	chr2	37324627	37324958	37324788, 37324821, 37324918, 37324950	28, 47, 30, 34	37324421, 37324546, 37324788, 37324821, 37324918, 37324950, 37325035, 37325152, 37325250	53, 33, 28, 47, 30, 34, 28, 26, 34
chr2	38075952	38077151	ENST00000610745	ENSG00000138061	chr2	38076716	38076869	38076836	71	38075964, 38076215, 38076411, 38076462, 38076668, 38076836, 38077098	20, 27, 19, 32, 35, 71, 33
chr2	38075952	38077151	ENST00000610745	ENSG00000138061	chr2	38076876	38077194	38076836, 38077098	71, 33	38075964, 38076215, 38076411, 38076462, 38076668, 38076836, 38077098	20, 27, 19, 32, 35, 71, 33
chr2	38075877	38077076	ENST00000614273	ENSG00000138061	chr2	38076716	38076869	38076836	71	38075964, 38076215, 38076411, 38076462, 38076668, 38076836	20, 27, 19, 32, 35, 71
chr2	38075877	38077076	ENST00000614273	ENSG00000138061	chr2	38076876	38077194	38076836, 38077098	71, 33	38075964, 38076215, 38076411, 38076462, 38076668, 38076836	20, 27, 19, 32, 35, 71
chr2	38075955	38077154	ENST00000613082	ENSG00000138061	chr2	38076716	38076869	38076836	71	38075964, 38076215, 38076411, 38076462, 38076668, 38076836, 38077098	20, 27, 19, 32, 35, 71, 33
chr2	38075955	38077154	ENST00000613082	ENSG00000138061	chr2	38076876	38077194	38076836, 38077098	71, 33	38075964, 38076215, 38076411, 38076462, 38076668, 38076836, 38077098	20, 27, 19, 32, 35, 71, 33
chr2	38075955	38077154	ENST00000490576	ENSG00000138061	chr2	38076716	38076869	38076836	71	38075964, 38076215, 38076411, 38076462, 38076668, 38076836, 38077098	20, 27, 19, 32, 35, 71, 33
chr2	38075955	38077154	ENST00000490576	ENSG00000138061	chr2	38076876	38077194	38076836, 38077098	71, 33	38075964, 38076215, 38076411, 38076462, 38076668, 38076836, 38077098	20, 27, 19, 32, 35, 71, 33
chr2	40451870	40453069	ENST00000406785	ENSG00000183023	chr2	40452296	40452492	40452331	18	40452134, 40452173, 40452243, 40452331	27, 38, 52, 18
chr2	40451809	40453008	ENST00000417271	ENSG00000183023	chr2	40452296	40452492	40452331	18	40452134, 40452173, 40452243, 40452331	27, 38, 52, 18
chr2	42493783	42494982	ENST00000306078	ENSG00000171126	chr2	42493680	42493854	42493836	29	42493836, 42493909, 42493993, 42494101, 42494158, 42494227, 42494323, 42494558, 42494608	29, 46, 40, 29, 53, 31, 22, 35, 22
chr2	42493778	42494977	ENST00000394973	ENSG00000171126	chr2	42493680	42493854	42493836	29	42493836, 42493909, 42493993, 42494101, 42494158, 42494227, 42494323, 42494558, 42494608	29, 46, 40, 29, 53, 31, 22, 35, 22
chr2	42792384	42793583	ENST00000294973	ENSG00000162882	chr2	42792146	42792477	42792409	24	42792409, 42792490, 42792645, 42792799, 42792914, 42793251, 42793484	24, 33, 54, 43, 28, 26, 30
chr2	42792384	42793583	ENST00000294973	ENSG00000162882	chr2	42792877	42793138	42792914	28	42792409, 42792490, 42792645, 42792799, 42792914, 42793251, 42793484	24, 33, 54, 43, 28, 26, 30
chr2	42792384	42793583	ENST00000294973	ENSG00000162882	chr2	42793142	42793369	42793251	26	42792409, 42792490, 42792645, 42792799, 42792914, 42793251, 42793484	24, 33, 54, 43, 28, 26, 30
chr2	42792384	42793583	ENST00000294973	ENSG00000162882	chr2	42793370	42793626	42793484	30	42792409, 42792490, 42792645, 42792799, 42792914, 42793251, 42793484	24, 33, 54, 43, 28, 26, 30
chr2	42792375	42793574	ENST00000402698	ENSG00000162882	chr2	42792146	42792477	42792409	24	42792409, 42792490, 42792645, 42792799, 42792914, 42793251, 42793484	24, 33, 54, 43, 28, 26, 30
chr2	42792375	42793574	ENST00000402698	ENSG00000162882	chr2	42792877	42793138	42792914	28	42792409, 42792490, 42792645, 42792799, 42792914, 42793251, 42793484	24, 33, 54, 43, 28, 26, 30
chr2	42792375	42793574	ENST00000402698	ENSG00000162882	chr2	42793142	42793369	42793251	26	42792409, 42792490, 42792645, 42792799, 42792914, 42793251, 42793484	24, 33, 54, 43, 28, 26, 30
chr2	42792375	42793574	ENST00000402698	ENSG00000162882	chr2	42793370	42793626	42793484	30	42792409, 42792490, 42792645, 42792799, 42792914, 42793251, 42793484	24, 33, 54, 43, 28, 26, 30
chr2	42792332	42793531	ENST00000404451	ENSG00000162882	chr2	42792146	42792477	42792409	24	42792409, 42792490, 42792645, 42792799, 42792914, 42793251, 42793484	24, 33, 54, 43, 28, 26, 30
chr2	42792332	42793531	ENST00000404451	ENSG00000162882	chr2	42792877	42793138	42792914	28	42792409, 42792490, 42792645, 42792799, 42792914, 42793251, 42793484	24, 33, 54, 43, 28, 26, 30
chr2	42792332	42793531	ENST00000404451	ENSG00000162882	chr2	42793142	42793369	42793251	26	42792409, 42792490, 42792645, 42792799, 42792914, 42793251, 42793484	24, 33, 54, 43, 28, 26, 30
chr2	42792332	42793531	ENST00000404451	ENSG00000162882	chr2	42793370	42793626	42793484	30	42792409, 42792490, 42792645, 42792799, 42792914, 42793251, 42793484	24, 33, 54, 43, 28, 26, 30
chr2	42792373	42793572	ENST00000431905	ENSG00000162882	chr2	42792146	42792477	42792409	24	42792409, 42792490, 42792645, 42792799, 42792914, 42793251, 42793484	24, 33, 54, 43, 28, 26, 30
chr2	42792373	42793572	ENST00000431905	ENSG00000162882	chr2	42792877	42793138	42792914	28	42792409, 42792490, 42792645, 42792799, 42792914, 42793251, 42793484	24, 33, 54, 43, 28, 26, 30
chr2	42792373	42793572	ENST00000431905	ENSG00000162882	chr2	42793142	42793369	42793251	26	42792409, 42792490, 42792645, 42792799, 42792914, 42793251, 42793484	24, 33, 54, 43, 28, 26, 30
chr2	42792373	42793572	ENST00000431905	ENSG00000162882	chr2	42793370	42793626	42793484	30	42792409, 42792490, 42792645, 42792799, 42792914, 42793251, 42793484	24, 33, 54, 43, 28, 26, 30
chr2	42792394	42793593	ENST00000406924	ENSG00000162882	chr2	42792146	42792477	42792409	24	42792409, 42792490, 42792645, 42792799, 42792914, 42793251, 42793484	24, 33, 54, 43, 28, 26, 30
chr2	42792394	42793593	ENST00000406924	ENSG00000162882	chr2	42792877	42793138	42792914	28	42792409, 42792490, 42792645, 42792799, 42792914, 42793251, 42793484	24, 33, 54, 43, 28, 26, 30
chr2	42792394	42793593	ENST00000406924	ENSG00000162882	chr2	42793142	42793369	42793251	26	42792409, 42792490, 42792645, 42792799, 42792914, 42793251, 42793484	24, 33, 54, 43, 28, 26, 30
chr2	42792394	42793593	ENST00000406924	ENSG00000162882	chr2	42793370	42793626	42793484	30	42792409, 42792490, 42792645, 42792799, 42792914, 42793251, 42793484	24, 33, 54, 43, 28, 26, 30
chr2	42792368	42793567	ENST00000402268	ENSG00000162882	chr2	42792146	42792477	42792409	24	42792409, 42792490, 42792645, 42792799, 42792914, 42793251, 42793484	24, 33, 54, 43, 28, 26, 30
chr2	42792368	42793567	ENST00000402268	ENSG00000162882	chr2	42792877	42793138	42792914	28	42792409, 42792490, 42792645, 42792799, 42792914, 42793251, 42793484	24, 33, 54, 43, 28, 26, 30
chr2	42792368	42793567	ENST00000402268	ENSG00000162882	chr2	42793142	42793369	42793251	26	42792409, 42792490, 42792645, 42792799, 42792914, 42793251, 42793484	24, 33, 54, 43, 28, 26, 30
chr2	42792368	42793567	ENST00000402268	ENSG00000162882	chr2	42793370	42793626	42793484	30	42792409, 42792490, 42792645, 42792799, 42792914, 42793251, 42793484	24, 33, 54, 43, 28, 26, 30
chr2	43226407	43227606	ENST00000282388	ENSG00000152518	chr2	43227581	43227926	43227576, 43227718	32, 36	43226409, 43226476, 43226536, 43226649, 43226788, 43227094, 43227185, 43227240, 43227299, 43227375, 43227500, 43227576	39, 38, 35, 33, 38, 43, 33, 32, 18, 42, 18, 32
chr2	47570740	47571939	ENST00000327876	ENSG00000184261	chr2	47570565	47570779	47570654, 47570720	36, 26	47570720, 47570993, 47571378, 47571503, 47571573, 47571674, 47571775, 47571921	26, 46, 36, 40, 59, 47, 66, 45
chr2	47570740	47571939	ENST00000327876	ENSG00000184261	chr2	47571303	47571622	47571378, 47571503, 47571573	36, 40, 59	47570720, 47570993, 47571378, 47571503, 47571573, 47571674, 47571775, 47571921	26, 46, 36, 40, 59, 47, 66, 45
chr2	47570740	47571939	ENST00000327876	ENSG00000184261	chr2	47571656	47572002	47571674, 47571775, 47571921	47, 66, 45	47570720, 47570993, 47571378, 47571503, 47571573, 47571674, 47571775, 47571921	26, 46, 36, 40, 59, 47, 66, 45
chr2	47570116	47571315	ENST00000493527	ENSG00000184261	chr2	47569963	47570312	47570295	30	47570295, 47570350, 47570396, 47570446, 47570501, 47570654, 47570720, 47570993	30, 28, 39, 45, 19, 36, 26, 46
chr2	47570116	47571315	ENST00000493527	ENSG00000184261	chr2	47570565	47570779	47570654, 47570720	36, 26	47570295, 47570350, 47570396, 47570446, 47570501, 47570654, 47570720, 47570993	30, 28, 39, 45, 19, 36, 26, 46
chr2	47570116	47571315	ENST00000493527	ENSG00000184261	chr2	47571303	47571622	47571378, 47571503, 47571573	36, 40, 59	47570295, 47570350, 47570396, 47570446, 47570501, 47570654, 47570720, 47570993	30, 28, 39, 45, 19, 36, 26, 46
chr2	48314007	48315206	ENST00000651429	ENSG00000230773	chr2	48314207	48314557	48314232, 48314353, 48314419, 48314508, 48314555	40, 27, 78, 22, 32	48314232, 48314353, 48314419, 48314508, 48314555, 48314620, 48314779, 48314836, 48315011, 48315142	40, 27, 78, 22, 32, 40, 27, 34, 41, 59
chr2	48314007	48315206	ENST00000651429	ENSG00000230773	chr2	48314848	48315092	48314836, 48315011	34, 41	48314232, 48314353, 48314419, 48314508, 48314555, 48314620, 48314779, 48314836, 48315011, 48315142	40, 27, 78, 22, 32, 40, 27, 34, 41, 59
chr2	48314007	48315206	ENST00000651429	ENSG00000230773	chr2	48315181	48315334	48315142	59	48314232, 48314353, 48314419, 48314508, 48314555, 48314620, 48314779, 48314836, 48315011, 48315142	40, 27, 78, 22, 32, 40, 27, 34, 41, 59
chr2	48313978	48315177	ENST00000650704	ENSG00000230773	chr2	48314207	48314557	48314232, 48314353, 48314419, 48314508, 48314555	40, 27, 78, 22, 32	48314232, 48314353, 48314419, 48314508, 48314555, 48314620, 48314779, 48314836, 48315011, 48315142	40, 27, 78, 22, 32, 40, 27, 34, 41, 59
chr2	48313978	48315177	ENST00000650704	ENSG00000230773	chr2	48314848	48315092	48314836, 48315011	34, 41	48314232, 48314353, 48314419, 48314508, 48314555, 48314620, 48314779, 48314836, 48315011, 48315142	40, 27, 78, 22, 32, 40, 27, 34, 41, 59
chr2	48314025	48315224	ENST00000658896	ENSG00000230773	chr2	48314207	48314557	48314232, 48314353, 48314419, 48314508, 48314555	40, 27, 78, 22, 32	48314232, 48314353, 48314419, 48314508, 48314555, 48314620, 48314779, 48314836, 48315011, 48315142	40, 27, 78, 22, 32, 40, 27, 34, 41, 59
chr2	48314025	48315224	ENST00000658896	ENSG00000230773	chr2	48314848	48315092	48314836, 48315011	34, 41	48314232, 48314353, 48314419, 48314508, 48314555, 48314620, 48314779, 48314836, 48315011, 48315142	40, 27, 78, 22, 32, 40, 27, 34, 41, 59
chr2	48314025	48315224	ENST00000658896	ENSG00000230773	chr2	48315181	48315334	48315142	59	48314232, 48314353, 48314419, 48314508, 48314555, 48314620, 48314779, 48314836, 48315011, 48315142	40, 27, 78, 22, 32, 40, 27, 34, 41, 59
chr2	48313986	48315185	ENST00000661667	ENSG00000230773	chr2	48314207	48314557	48314232, 48314353, 48314419, 48314508, 48314555	40, 27, 78, 22, 32	48314232, 48314353, 48314419, 48314508, 48314555, 48314620, 48314779, 48314836, 48315011, 48315142	40, 27, 78, 22, 32, 40, 27, 34, 41, 59
chr2	48313986	48315185	ENST00000661667	ENSG00000230773	chr2	48314848	48315092	48314836, 48315011	34, 41	48314232, 48314353, 48314419, 48314508, 48314555, 48314620, 48314779, 48314836, 48315011, 48315142	40, 27, 78, 22, 32, 40, 27, 34, 41, 59
chr2	48313986	48315185	ENST00000661667	ENSG00000230773	chr2	48315181	48315334	48315142	59	48314232, 48314353, 48314419, 48314508, 48314555, 48314620, 48314779, 48314836, 48315011, 48315142	40, 27, 78, 22, 32, 40, 27, 34, 41, 59
chr2	55048999	55050198	ENST00000357376	ENSG00000115310	chr2	55049483	55049830	55049575, 55049680, 55049782	25, 38, 41	55049192, 55049575, 55049680, 55049782, 55049841, 55049937, 55049996, 55050069	29, 25, 38, 41, 40, 36, 38, 36
chr2	55048999	55050198	ENST00000357376	ENSG00000115310	chr2	55049875	55050080	55049841, 55049937, 55049996, 55050069	40, 36, 38, 36	55049192, 55049575, 55049680, 55049782, 55049841, 55049937, 55049996, 55050069	29, 25, 38, 41, 40, 36, 38, 36
chr2	55049441	55050640	ENST00000438462	ENSG00000115310	chr2	55049483	55049830	55049575, 55049680, 55049782	25, 38, 41	55049575, 55049680, 55049782, 55049841, 55049937, 55049996, 55050069, 55050238, 55050375, 55050490, 55050583	25, 38, 41, 40, 36, 38, 36, 29, 31, 31, 28
chr2	55049441	55050640	ENST00000438462	ENSG00000115310	chr2	55049875	55050080	55049841, 55049937, 55049996, 55050069	40, 36, 38, 36	55049575, 55049680, 55049782, 55049841, 55049937, 55049996, 55050069, 55050238, 55050375, 55050490, 55050583	25, 38, 41, 40, 36, 38, 36, 29, 31, 31, 28
chr2	55419414	55420613	ENST00000336838	ENSG00000115355	chr2	55420207	55420431	55420189	30	55419604, 55419738, 55419885, 55419971, 55420101, 55420189	114, 32, 31, 26, 21, 30
chr2	55419657	55420856	ENST00000436346	ENSG00000115355	chr2	55420207	55420431	55420189	30	55419604, 55419738, 55419885, 55419971, 55420101, 55420189	114, 32, 31, 26, 21, 30
chr2	55419689	55420888	ENST00000263630	ENSG00000115355	chr2	55420207	55420431	55420189	30	55419604, 55419738, 55419885, 55419971, 55420101, 55420189	114, 32, 31, 26, 21, 30
chr2	55419679	55420878	ENST00000413716	ENSG00000115355	chr2	55420207	55420431	55420189	30	55419604, 55419738, 55419885, 55419971, 55420101, 55420189	114, 32, 31, 26, 21, 30
chr2	55419679	55420878	ENST00000642200	ENSG00000115355	chr2	55420207	55420431	55420189	30	55419604, 55419738, 55419885, 55419971, 55420101, 55420189	114, 32, 31, 26, 21, 30
chr2	55419384	55420583	ENST00000647401	ENSG00000115355	chr2	55420207	55420431	55420189	30	55419604, 55419738, 55419885, 55419971, 55420101, 55420189	114, 32, 31, 26, 21, 30
chr2	55419574	55420773	ENST00000645311	ENSG00000115355	chr2	55420207	55420431	55420189	30	55419604, 55419738, 55419885, 55419971, 55420101, 55420189	114, 32, 31, 26, 21, 30
chr2	55419077	55420276	ENST00000646796	ENSG00000115355	chr2	55420207	55420431	55420189	30	55419342, 55419604, 55419738, 55419885, 55419971, 55420101, 55420189	37, 114, 32, 31, 26, 21, 30
chr2	55419503	55420702	ENST00000645571	ENSG00000115355	chr2	55420207	55420431	55420189	30	55419604, 55419738, 55419885, 55419971, 55420101, 55420189	114, 32, 31, 26, 21, 30
chr2	55419596	55420795	ENST00000645477	ENSG00000115355	chr2	55420207	55420431	55420189	30	55419604, 55419738, 55419885, 55419971, 55420101, 55420189	114, 32, 31, 26, 21, 30
chr2	55419696	55420895	ENST00000645072	ENSG00000115355	chr2	55420207	55420431	55420189	30	55419604, 55419738, 55419885, 55419971, 55420101, 55420189	114, 32, 31, 26, 21, 30
chr2	55419186	55420385	ENST00000644890	ENSG00000115355	chr2	55420207	55420431	55420189	30	55419342, 55419604, 55419738, 55419885, 55419971, 55420101, 55420189	37, 114, 32, 31, 26, 21, 30
chr2	55419414	55420613	ENST00000621814	ENSG00000115355	chr2	55420207	55420431	55420189	30	55419604, 55419738, 55419885, 55419971, 55420101, 55420189	114, 32, 31, 26, 21, 30
chr2	55419637	55420836	ENST00000644630	ENSG00000115355	chr2	55420207	55420431	55420189	30	55419604, 55419738, 55419885, 55419971, 55420101, 55420189	114, 32, 31, 26, 21, 30
chr2	55419164	55420363	ENST00000647098	ENSG00000115355	chr2	55420207	55420431	55420189	30	55419342, 55419604, 55419738, 55419885, 55419971, 55420101, 55420189	37, 114, 32, 31, 26, 21, 30
chr2	55419116	55420315	ENST00000642890	ENSG00000115355	chr2	55420207	55420431	55420189	30	55419342, 55419604, 55419738, 55419885, 55419971, 55420101, 55420189	37, 114, 32, 31, 26, 21, 30
chr2	55419616	55420815	ENST00000647517	ENSG00000115355	chr2	55420207	55420431	55420189	30	55419604, 55419738, 55419885, 55419971, 55420101, 55420189	114, 32, 31, 26, 21, 30
chr2	55419300	55420499	ENST00000645031	ENSG00000115355	chr2	55420207	55420431	55420189	30	55419342, 55419604, 55419738, 55419885, 55419971, 55420101, 55420189	37, 114, 32, 31, 26, 21, 30
chr2	55419531	55420730	ENST00000644033	ENSG00000115355	chr2	55420207	55420431	55420189	30	55419604, 55419738, 55419885, 55419971, 55420101, 55420189	114, 32, 31, 26, 21, 30
chr2	55419533	55420732	ENST00000645529	ENSG00000115355	chr2	55420207	55420431	55420189	30	55419604, 55419738, 55419885, 55419971, 55420101, 55420189	114, 32, 31, 26, 21, 30
chr2	55419341	55420540	ENST00000644193	ENSG00000115355	chr2	55420207	55420431	55420189	30	55419342, 55419604, 55419738, 55419885, 55419971, 55420101, 55420189	37, 114, 32, 31, 26, 21, 30
chr2	55419366	55420565	ENST00000647341	ENSG00000115355	chr2	55420207	55420431	55420189	30	55419342, 55419604, 55419738, 55419885, 55419971, 55420101, 55420189	37, 114, 32, 31, 26, 21, 30
chr2	55419444	55420643	ENST00000644127	ENSG00000115355	chr2	55420207	55420431	55420189	30	55419604, 55419738, 55419885, 55419971, 55420101, 55420189	114, 32, 31, 26, 21, 30
chr2	55419635	55420834	ENST00000644157	ENSG00000115355	chr2	55420207	55420431	55420189	30	55419604, 55419738, 55419885, 55419971, 55420101, 55420189	114, 32, 31, 26, 21, 30
chr2	55419651	55420850	ENST00000471947	ENSG00000115355	chr2	55420207	55420431	55420189	30	55419604, 55419738, 55419885, 55419971, 55420101, 55420189	114, 32, 31, 26, 21, 30
chr2	55419462	55420661	ENST00000642784	ENSG00000115355	chr2	55420207	55420431	55420189	30	55419604, 55419738, 55419885, 55419971, 55420101, 55420189	114, 32, 31, 26, 21, 30
chr2	55923583	55924782	ENST00000355426	ENSG00000115380	chr2	55923483	55923637	55923623	40	55923623, 55923734, 55923832, 55923947	40, 46, 33, 45
chr2	55923577	55924776	ENST00000635671	ENSG00000115380	chr2	55923483	55923637	55923623	40	55923623, 55923734, 55923832, 55923947	40, 46, 33, 45
chr2	55923582	55924781	ENST00000438672	ENSG00000115380	chr2	55923483	55923637	55923623	40	55923623, 55923734, 55923832, 55923947	40, 46, 33, 45
chr2	55923577	55924776	ENST00000452161	ENSG00000115380	chr2	55923483	55923637	55923623	40	55923623, 55923734, 55923832, 55923947	40, 46, 33, 45
chr2	55923596	55924795	ENST00000439193	ENSG00000115380	chr2	55923483	55923637	55923623	40	55923623, 55923734, 55923832, 55923947	40, 46, 33, 45
chr2	55923583	55924782	ENST00000440439	ENSG00000115380	chr2	55923483	55923637	55923623	40	55923623, 55923734, 55923832, 55923947	40, 46, 33, 45
chr2	55923583	55924782	ENST00000429909	ENSG00000115380	chr2	55923483	55923637	55923623	40	55923623, 55923734, 55923832, 55923947	40, 46, 33, 45
chr2	55923586	55924785	ENST00000452337	ENSG00000115380	chr2	55923483	55923637	55923623	40	55923623, 55923734, 55923832, 55923947	40, 46, 33, 45
chr2	55923596	55924795	ENST00000421664	ENSG00000115380	chr2	55923483	55923637	55923623	40	55923623, 55923734, 55923832, 55923947	40, 46, 33, 45
chr2	55923598	55924797	ENST00000480016	ENSG00000115380	chr2	55923483	55923637	55923623	40	55923623, 55923734, 55923832, 55923947	40, 46, 33, 45
chr2	55923583	55924782	ENST00000424207	ENSG00000115380	chr2	55923483	55923637	55923623	40	55923623, 55923734, 55923832, 55923947	40, 46, 33, 45
chr2	55923583	55924782	ENST00000497698	ENSG00000115380	chr2	55923483	55923637	55923623	40	55923623, 55923734, 55923832, 55923947	40, 46, 33, 45
chr2	58046501	58047700	ENST00000661436	ENSG00000287875	chr2	58046932	58047259	58046988, 58047171	27, 33	58046591, 58046862, 58046988, 58047171, 58047270	35, 43, 27, 33, 28
chr2	60554268	60555467	ENST00000646249	ENSG00000119866	chr2	60554251	60554539	60554309, 60554426	21, 35	60554309, 60554426, 60554616, 60554750, 60555344	21, 35, 37, 40, 51
chr2	60554268	60555467	ENST00000646249	ENSG00000119866	chr2	60554571	60554811	60554616, 60554750	37, 40	60554309, 60554426, 60554616, 60554750, 60555344	21, 35, 37, 40, 51
chr2	60554268	60555467	ENST00000646249	ENSG00000119866	chr2	60555394	60555706	60555344, 60555476	51, 48	60554309, 60554426, 60554616, 60554750, 60555344	21, 35, 37, 40, 51
chr2	60553372	60554571	ENST00000356842	ENSG00000119866	chr2	60554013	60554243	60554068, 60554137	25, 38	60553688, 60553777, 60553830, 60554068, 60554137, 60554309, 60554426	17, 27, 28, 25, 38, 21, 35
chr2	60553372	60554571	ENST00000356842	ENSG00000119866	chr2	60554251	60554539	60554309, 60554426	21, 35	60553688, 60553777, 60553830, 60554068, 60554137, 60554309, 60554426	17, 27, 28, 25, 38, 21, 35
chr2	60553372	60554571	ENST00000356842	ENSG00000119866	chr2	60554571	60554811	60554616, 60554750	37, 40	60553688, 60553777, 60553830, 60554068, 60554137, 60554309, 60554426	17, 27, 28, 25, 38, 21, 35
chr2	60553435	60554634	ENST00000359629	ENSG00000119866	chr2	60554013	60554243	60554068, 60554137	25, 38	60553688, 60553777, 60553830, 60554068, 60554137, 60554309, 60554426, 60554616	17, 27, 28, 25, 38, 21, 35, 37
chr2	60553435	60554634	ENST00000359629	ENSG00000119866	chr2	60554251	60554539	60554309, 60554426	21, 35	60553688, 60553777, 60553830, 60554068, 60554137, 60554309, 60554426, 60554616	17, 27, 28, 25, 38, 21, 35, 37
chr2	60553435	60554634	ENST00000359629	ENSG00000119866	chr2	60554571	60554811	60554616, 60554750	37, 40	60553688, 60553777, 60553830, 60554068, 60554137, 60554309, 60554426, 60554616	17, 27, 28, 25, 38, 21, 35, 37
chr2	60550726	60551925	ENST00000489516	ENSG00000119866	chr2	60551344	60551666	60551410, 60551463, 60551573	22, 35, 17	60550739, 60550929, 60551410, 60551463, 60551573, 60551770	16, 35, 22, 35, 17, 46
chr2	60553359	60554558	ENST00000642439	ENSG00000119866	chr2	60554013	60554243	60554068, 60554137	25, 38	60553688, 60553777, 60553830, 60554068, 60554137, 60554309, 60554426	17, 27, 28, 25, 38, 21, 35
chr2	60553359	60554558	ENST00000642439	ENSG00000119866	chr2	60554251	60554539	60554309, 60554426	21, 35	60553688, 60553777, 60553830, 60554068, 60554137, 60554309, 60554426	17, 27, 28, 25, 38, 21, 35
chr2	60550708	60551907	ENST00000643222	ENSG00000119866	chr2	60551344	60551666	60551410, 60551463, 60551573	22, 35, 17	60550739, 60550929, 60551410, 60551463, 60551573, 60551770	16, 35, 22, 35, 17, 46
chr2	60553210	60554409	ENST00000358510	ENSG00000119866	chr2	60554013	60554243	60554068, 60554137	25, 38	60553276, 60553688, 60553777, 60553830, 60554068, 60554137, 60554309	22, 17, 27, 28, 25, 38, 21
chr2	60553210	60554409	ENST00000358510	ENSG00000119866	chr2	60554251	60554539	60554309, 60554426	21, 35	60553276, 60553688, 60553777, 60553830, 60554068, 60554137, 60554309	22, 17, 27, 28, 25, 38, 21
chr2	60553308	60554507	ENST00000631857	ENSG00000119866	chr2	60554013	60554243	60554068, 60554137	25, 38	60553688, 60553777, 60553830, 60554068, 60554137, 60554309, 60554426	17, 27, 28, 25, 38, 21, 35
chr2	60553308	60554507	ENST00000631857	ENSG00000119866	chr2	60554251	60554539	60554309, 60554426	21, 35	60553688, 60553777, 60553830, 60554068, 60554137, 60554309, 60554426	17, 27, 28, 25, 38, 21, 35
chr2	60553455	60554654	ENST00000642384	ENSG00000119866	chr2	60554013	60554243	60554068, 60554137	25, 38	60553688, 60553777, 60553830, 60554068, 60554137, 60554309, 60554426, 60554616	17, 27, 28, 25, 38, 21, 35, 37
chr2	60553455	60554654	ENST00000642384	ENSG00000119866	chr2	60554251	60554539	60554309, 60554426	21, 35	60553688, 60553777, 60553830, 60554068, 60554137, 60554309, 60554426, 60554616	17, 27, 28, 25, 38, 21, 35, 37
chr2	60553455	60554654	ENST00000642384	ENSG00000119866	chr2	60554571	60554811	60554616, 60554750	37, 40	60553688, 60553777, 60553830, 60554068, 60554137, 60554309, 60554426, 60554616	17, 27, 28, 25, 38, 21, 35, 37
chr2	60553459	60554658	ENST00000335712	ENSG00000119866	chr2	60554013	60554243	60554068, 60554137	25, 38	60553688, 60553777, 60553830, 60554068, 60554137, 60554309, 60554426, 60554616	17, 27, 28, 25, 38, 21, 35, 37
chr2	60553459	60554658	ENST00000335712	ENSG00000119866	chr2	60554251	60554539	60554309, 60554426	21, 35	60553688, 60553777, 60553830, 60554068, 60554137, 60554309, 60554426, 60554616	17, 27, 28, 25, 38, 21, 35, 37
chr2	60553459	60554658	ENST00000335712	ENSG00000119866	chr2	60554571	60554811	60554616, 60554750	37, 40	60553688, 60553777, 60553830, 60554068, 60554137, 60554309, 60554426, 60554616	17, 27, 28, 25, 38, 21, 35, 37
chr2	60550708	60551907	ENST00000643459	ENSG00000119866	chr2	60551344	60551666	60551410, 60551463, 60551573	22, 35, 17	60550739, 60550929, 60551410, 60551463, 60551573, 60551770	16, 35, 22, 35, 17, 46
chr2	60553262	60554461	ENST00000643004	ENSG00000119866	chr2	60554013	60554243	60554068, 60554137	25, 38	60553276, 60553688, 60553777, 60553830, 60554068, 60554137, 60554309, 60554426	22, 17, 27, 28, 25, 38, 21, 35
chr2	60553262	60554461	ENST00000643004	ENSG00000119866	chr2	60554251	60554539	60554309, 60554426	21, 35	60553276, 60553688, 60553777, 60553830, 60554068, 60554137, 60554309, 60554426	22, 17, 27, 28, 25, 38, 21, 35
chr2	60553301	60554500	ENST00000409351	ENSG00000119866	chr2	60554013	60554243	60554068, 60554137	25, 38	60553688, 60553777, 60553830, 60554068, 60554137, 60554309, 60554426	17, 27, 28, 25, 38, 21, 35
chr2	60553301	60554500	ENST00000409351	ENSG00000119866	chr2	60554251	60554539	60554309, 60554426	21, 35	60553688, 60553777, 60553830, 60554068, 60554137, 60554309, 60554426	17, 27, 28, 25, 38, 21, 35
chr2	60553433	60554632	ENST00000643716	ENSG00000119866	chr2	60554013	60554243	60554068, 60554137	25, 38	60553688, 60553777, 60553830, 60554068, 60554137, 60554309, 60554426, 60554616	17, 27, 28, 25, 38, 21, 35, 37
chr2	60553433	60554632	ENST00000643716	ENSG00000119866	chr2	60554251	60554539	60554309, 60554426	21, 35	60553688, 60553777, 60553830, 60554068, 60554137, 60554309, 60554426, 60554616	17, 27, 28, 25, 38, 21, 35, 37
chr2	60553433	60554632	ENST00000643716	ENSG00000119866	chr2	60554571	60554811	60554616, 60554750	37, 40	60553688, 60553777, 60553830, 60554068, 60554137, 60554309, 60554426, 60554616	17, 27, 28, 25, 38, 21, 35, 37
chr2	60549714	60550913	ENST00000647038	ENSG00000119866	chr2	60549999	60550265	60550011, 60550080, 60550135	16, 31, 54	60550011, 60550080, 60550135, 60550399, 60550739	16, 31, 54, 37, 16
chr2	60549714	60550913	ENST00000647038	ENSG00000119866	chr2	60550267	60550613	60550399	37	60550011, 60550080, 60550135, 60550399, 60550739	16, 31, 54, 37, 16
chr2	63047457	63048656	ENST00000650490	ENSG00000231609	chr2	63047869	63048045	63047863, 63047920, 63048032	27, 42, 22	63047513, 63047574, 63047863, 63047920, 63048032, 63048100, 63048560	37, 41, 27, 42, 22, 23, 31
chr2	63047512	63048711	ENST00000429952	ENSG00000231609	chr2	63047869	63048045	63047863, 63047920, 63048032	27, 42, 22	63047513, 63047574, 63047863, 63047920, 63048032, 63048100, 63048560	37, 41, 27, 42, 22, 23, 31
chr2	63048441	63049640	ENST00000437346	ENSG00000231609	chr2	63049315	63049660	63049494	85	63048560, 63049494	31, 85
chr2	63048322	63049521	ENST00000413549	ENSG00000231609	chr2	63049315	63049660	63049494	85	63048560, 63049494	31, 85
chr2	63047090	63048289	ENST00000660923	ENSG00000231609	chr2	63047869	63048045	63047863, 63047920, 63048032	27, 42, 22	63047513, 63047574, 63047863, 63047920, 63048032, 63048100	37, 41, 27, 42, 22, 23
chr2	65130132	65131331	ENST00000649427	ENSG00000138069	chr2	65130138	65130488	65130317, 65130487	56, 30	65130317, 65130487, 65130539, 65130593	56, 30, 29, 30
chr2	65130132	65131331	ENST00000649427	ENSG00000138069	chr2	65130620	65130776	65130593	30	65130317, 65130487, 65130539, 65130593	56, 30, 29, 30
chr2	65129887	65131086	ENST00000494188	ENSG00000138069	chr2	65130138	65130488	65130317, 65130487	56, 30	65130317, 65130487, 65130539, 65130593	56, 30, 29, 30
chr2	65129887	65131086	ENST00000494188	ENSG00000138069	chr2	65130620	65130776	65130593	30	65130317, 65130487, 65130539, 65130593	56, 30, 29, 30
chr2	65129907	65131106	ENST00000409784	ENSG00000138069	chr2	65130138	65130488	65130317, 65130487	56, 30	65130317, 65130487, 65130539, 65130593	56, 30, 29, 30
chr2	65129907	65131106	ENST00000409784	ENSG00000138069	chr2	65130620	65130776	65130593	30	65130317, 65130487, 65130539, 65130593	56, 30, 29, 30
chr2	65129906	65131105	ENST00000409892	ENSG00000138069	chr2	65130138	65130488	65130317, 65130487	56, 30	65130317, 65130487, 65130539, 65130593	56, 30, 29, 30
chr2	65129906	65131105	ENST00000409892	ENSG00000138069	chr2	65130620	65130776	65130593	30	65130317, 65130487, 65130539, 65130593	56, 30, 29, 30
chr2	65129902	65131101	ENST00000398529	ENSG00000138069	chr2	65130138	65130488	65130317, 65130487	56, 30	65130317, 65130487, 65130539, 65130593	56, 30, 29, 30
chr2	65129902	65131101	ENST00000398529	ENSG00000138069	chr2	65130620	65130776	65130593	30	65130317, 65130487, 65130539, 65130593	56, 30, 29, 30
chr2	65129905	65131104	ENST00000409751	ENSG00000138069	chr2	65130138	65130488	65130317, 65130487	56, 30	65130317, 65130487, 65130539, 65130593	56, 30, 29, 30
chr2	65129905	65131104	ENST00000409751	ENSG00000138069	chr2	65130620	65130776	65130593	30	65130317, 65130487, 65130539, 65130593	56, 30, 29, 30
chr2	65432400	65433599	ENST00000356388	ENSG00000198369	chr2	65432514	65432864	65432674	33	65432366, 65432422, 65432473, 65432674	42, 49, 31, 33
chr2	65432438	65433637	ENST00000440972	ENSG00000198369	chr2	65432514	65432864	65432674	33	65432422, 65432473, 65432674	49, 31, 33
chr2	70553291	70554490	ENST00000450929	ENSG00000163235	chr2	70553148	70553380	70553256	34	70553656, 70553759, 70553885, 70554016, 70554051, 70554107, 70554371	51, 25, 19, 32, 37, 31, 37
chr2	70767516	70768715	ENST00000407644	ENSG00000075340	chr2	70767353	70767599	70767441, 70767509, 70767572	36, 23, 30	70767509, 70767572, 70767847, 70767931, 70768245, 70768304	23, 30, 30, 33, 40, 85
chr2	70767270	70768469	ENST00000425976	ENSG00000075340	chr2	70767353	70767599	70767441, 70767509, 70767572	36, 23, 30	70767441, 70767509, 70767572, 70767847, 70767931, 70768245, 70768304	36, 23, 30, 30, 33, 40, 85
chr2	71226904	71228103	ENST00000244221	ENSG00000124374	chr2	71226723	71226905	71226691, 71226901	99, 25	71226901, 71227113	25, 18
chr2	71226904	71228103	ENST00000244221	ENSG00000124374	chr2	71227125	71227475	71227113	18	71226901, 71227113	25, 18
chr2	72144216	72145415	ENST00000461519	ENSG00000003137	chr2	72144346	72144530	72144526	21	72144260, 72144526, 72144725, 72144859, 72144929, 72144984, 72145066, 72145199, 72145379	62, 21, 45, 24, 26, 50, 58, 45, 52
chr2	72144216	72145415	ENST00000461519	ENSG00000003137	chr2	72144711	72144873	72144725, 72144859	45, 24	72144260, 72144526, 72144725, 72144859, 72144929, 72144984, 72145066, 72145199, 72145379	62, 21, 45, 24, 26, 50, 58, 45, 52
chr2	72144216	72145415	ENST00000461519	ENSG00000003137	chr2	72144950	72145170	72144929, 72144984, 72145066	26, 50, 58	72144260, 72144526, 72144725, 72144859, 72144929, 72144984, 72145066, 72145199, 72145379	62, 21, 45, 24, 26, 50, 58, 45, 52
chr2	73269431	73270630	ENST00000295133	ENSG00000163013	chr2	73269754	73270024	73269699, 73269814	62, 33	73269633, 73269699, 73269814	43, 62, 33
chr2	73284232	73285431	ENST00000521871	ENSG00000163013	chr2	73284688	73284924	73284668, 73284796	36, 45	73284271, 73284323, 73284594, 73284668, 73284796	48, 205, 40, 36, 45
chr2	73284111	73285310	ENST00000520530	ENSG00000163013	chr2	73284688	73284924	73284668, 73284796	36, 45	73284142, 73284271, 73284323, 73284594, 73284668, 73284796	30, 48, 205, 40, 36, 45
chr2	73284232	73285431	ENST00000520186	ENSG00000163013	chr2	73284688	73284924	73284668, 73284796	36, 45	73284271, 73284323, 73284594, 73284668, 73284796	48, 205, 40, 36, 45
chr2	74440384	74441583	ENST00000305557	ENSG00000114993	chr2	74441048	74441321	74441060, 74441295	38, 38	74440418, 74440458, 74440547, 74440625, 74440678, 74441006, 74441060, 74441295, 74441375	31, 58, 38, 43, 36, 38, 38, 38, 17
chr2	74440384	74441583	ENST00000305557	ENSG00000114993	chr2	74441386	74441590	74441375	17	74440418, 74440458, 74440547, 74440625, 74440678, 74441006, 74441060, 74441295, 74441375	31, 58, 38, 43, 36, 38, 38, 38, 17
chr2	74440432	74441631	ENST00000233330	ENSG00000114993	chr2	74441048	74441321	74441060, 74441295	38, 38	74440418, 74440458, 74440547, 74440625, 74440678, 74441006, 74441060, 74441295, 74441375, 74441626	31, 58, 38, 43, 36, 38, 38, 38, 17, 65
[truncated: 13,486 more rows]

## Sheet: PBMC (granulocytes removed)
prom_seqnames	prom_start	prom_end	prom_tx_name	prom_gene_id	enh_seqnames	enh_start	enh_end	enh_GQ_start	enh_GQ_width	prom_GQ_start	prom_GQ_width
[truncated: 18,861 more rows]

[truncated: 10 more sheets: Jejunum, Kidney, Lymph node, PBMC, Brain GO, PBMC_GO, Lymph_node_GO, Kidney_GO, Jejunum_GO, PBMC (granulocytes removed) GO]
