# Supplementary material for: GQ-DNABERT reveals GQ proximal enhancer–promoter interactions associated with tissue-specific transcription
Source: Nucleic Acids Res. 2025 Oct 14;53(19):gkaf1007. doi: 10.1093/nar/gkaf1007 (PMC12526042; doi:10.1093/nar/gkaf1007)
Supplement: gkaf1007_Supplemental_Files [file gkaf1007_supplemental_files.zip › ST_2.xlsx]

## Sheet: index
GQ-DNABERT reveals GQ proximal enhancer-promoter interactions associated with tissue-specific transcription
Dmitry Konovalov, Dmitry Umerenkov, Alan Herbert and Maria Poptsova
Supplementary Table 2. Discordant GQ proximal enhancers in multiome scATAC-seq and scRNA-seq
Sheet	Content
GQ pEP pairs	number of GQ EP pairs with ATAC-seq peaks correlated with gene expression, calcualted by strand and correlation sign
GQ in promoter	number of EP pairs with GQ in promoter and ATAC-seq peak correlated with gene expression, calcualted by strand and correlation sign
GQ in proxmial enhancer	number of EP pairs with GQ in enhancer and ATAC-seq peak correlated with gene expression, calcualted by strand and correlation sign
Genes with discordant enhancers	Genes corresponding to discordant enhancers with G-flipons. Discordant enhancers are negatively correlated with expression of one promoter and positively correlated with expression of another
GO-analysis	GO for genes regulated by discordant enhancers
Promoters, proxmial enhancers and pEP pairs are defined based on ENCODE cCRE track
Pair is considered (anti-)sence if it has GQ in promoter and proximal enhancer on (anti-)sense strand

## Sheet: GQ pEP pairs
	Brain		PBMC (no granulocytes)		Jejunum		Kidney		Lymph node		PBMC
Correlation	Strand		Strand		Strand		Strand		Strand		Strand
	Sense	Antisense	Sense	Antisense	Sense	Antisense	Sense	Antisense	Sense	Antisense	Sense	Antisense
	Number of genes with GQ EP pairs and ATAC-seq peaks, calculated by strand and by direction of correlation with gene expression
Positive	2147	1974	2155	1935	1169	1068	131	124	1328	1229	1361	1223
Negative	17	18	218	182	6	2	3	3	11	12	303	247
	Number of transcripts with GQ EP pairs and ATAC-seq peaks, calculated by strand and by direction of correlation with gene expression
Positive	7755	7154	8677	7765	4190	3901	521	454	5411	5052	5010	4540
Negative	35	40	865	687	14	6	13	17	52	44	1223	1043
	Number of pairs with GQ EP pairs and ATAC-seq peaks, calculated by strand and by direction of correlation with gene expression
Positive	10561	9542	11604	10409	5081	4616	606	540	7494	6984	6041	5390
Negative	42	59	1160	898	15	7	18	17	72	49	1512	1190

## Sheet: GQ in promoter
	Brain		PBMC (no granulocytes)		Jejunum		Kidney		Lymph node		PBMC
Correlation	Strand		Correlation		Correlation		Correlation		Correlation		Correlation
	Sense	Antisense	Negative	Positive	Negative	Positive	Negative	Positive	Negative	Positive	Negative	Positive
	Number of GQ promoters from EP pairs and ATAC-seq peaks, calculated by strand and by direction of correlation with gene expression
Positive	2171	2003	2210	1971	1190	1078	133	128	1360	1247	1395	1246
Negative	17	18	221	185	6	2	3	3	12	13	305	249
	Number transcripts with GQ enhancers with GQ EP pairs and ATAC-seq peaks, calcultaed by strand and by direction of correlation with gene expression
Positive	7889	7284	8899	7974	4260	3947	527	466	5546	5145	5134	4649
Negative	35	41	881	704	14	6	13	17	53	46	1237	1058
	Number of pairs with GQ enhancers from GQ EP pairs and ATAC-seq peaks, calcultaed by strand and by direction of correlation with gene expression
Positive	10704	9675	11839	10627	5155	4663	612	552	7634	7078	6170	5506
Negative	42	60	1176	917	15	7	18	17	73	51	1526	1205

## Sheet: GQ in proxmial enhancer
	Brain		PBMC (no granulocytes)		Jejunum		Kidney		Lymph node		PBMC
Correlation	Strand		Strand		Strand		Strand		Strand		Strand
	sense	antisense	sense	antisense	sense	antisense	sense	antisense	sense	antisense	sense	antisense
	Number genes with GQ enhancers with GQ EP pairs and ATAC-seq peaks, calcultaed by strand and by direction of correlation with gene expression
Positive	2147	1974	2155	1935	1169	1068	131	124	1328	1229	1363	1225
Negative	17	18	218	182	6	2	3	3	11	12	304	248
	Number transcripts with GQ enhancers with GQ EP pairs and ATAC-seq peaks, calcultaed by strand and by direction of correlation with gene expression
Positive	7755	7154	8677	7765	4190	3901	521	454	5411	5052	5021	4548
Negative	35	40	865	687	14	6	13	17	52	44	1226	1047
	Number of pairs with GQ enhancers from GQ EP pairs and ATAC-seq peaks, calcultaed by strand and by direction of correlation with gene expression
Positive	10561	9542	11604	10409	5081	4616	606	540	7494	6984	6058	5408
Negative	42	59	1160	898	15	7	18	17	72	49	1522	1206

## Sheet: Genes with discordant enhancers
Brain		PBMC (no granulocytes)		Lymph node		PBMC
18		25		5		21
ENSG00000134824	FADS2	ENSG00000092621	PHGDH	ENSG00000102879	CORO1A	ENSG00000065183	WDR3
ENSG00000134825	TMEM258	ENSG00000143067	ZNF697	ENSG00000261416	AC012645,3	ENSG00000196505	GDAP2
ENSG00000167553	TUBA1C	ENSG00000165886	UBTD1	ENSG00000228956	SATB1-AS1	ENSG00000236021	AL591043,2
ENSG00000167552	TUBA1A	ENSG00000155229	MMS19	ENSG00000131374	TBC1D5	ENSG00000143207	COP1
ENSG00000157470	FAM81A	ENSG00000140941	MAP1LC3B	ENSG00000182568	SATB1	ENSG00000142046	TMEM91
ENSG00000157483	MYO1E	ENSG00000103264	FBXO31			ENSG00000105329	TGFB1
ENSG00000158805	ZNF276	ENSG00000184922	FMNL1			ENSG00000063245	EPN1
ENSG00000075399	VPS9D1	ENSG00000267121	AC008105,3			ENSG00000267523	AC008735,2
ENSG00000213904	LIPE-AS1	ENSG00000219626	FAM228B			ENSG00000228956	SATB1-AS1
ENSG00000079435	LIPE	ENSG00000115128	SF3B6			ENSG00000131374	TBC1D5
ENSG00000241570	PAQR9-AS1	ENSG00000196975	ANXA4			ENSG00000182568	SATB1
ENSG00000163714	U2SURP	ENSG00000115977	AAK1			ENSG00000163964	PIGX
ENSG00000188582	PAQR9	ENSG00000228956	SATB1-AS1			ENSG00000174007	CEP19
ENSG00000228956	SATB1-AS1	ENSG00000131374	TBC1D5			ENSG00000175928	LRRN1
ENSG00000131374	TBC1D5	ENSG00000182568	SATB1			ENSG00000144455	SUMF1
ENSG00000182568	SATB1	ENSG00000163964	PIGX			ENSG00000114738	MAPKAPK3
ENSG00000092964	DPYSL2	ENSG00000174007	CEP19			ENSG00000114737	CISH
ENSG00000240694	PNMA2	ENSG00000123213	NLN			ENSG00000123213	NLN
		ENSG00000197860	SGTB			ENSG00000197860	SGTB
		ENSG00000105778	AVL9			ENSG00000128590	DNAJB9
		ENSG00000106355	LSM5			ENSG00000135241	PNPLA8
		ENSG00000164713	BRI3
		ENSG00000205356	TECPR1
		ENSG00000148356	LRSAM1
		ENSG00000197958	RPL12

## Sheet: GO-analysis
Brain
Category	Term	Count	%	PValue	Genes	List Total	Pop Hits	Pop Total	Fold Enrichment	Bonferroni	Benjamini	FDR
HPA_NORMAL_TISSUE_CELLTYPE	Skin; vascular mural cells	3	16.6667	0.0242851	TUBA1C, TUBA1A, U2SURP	11	274	11023	10.9718	0.98226	0.982426	0.982426
HPA_NORMAL_TISSUE_CELLTYPE	Hippocampus; neuronal cells	10	55.5556	0.0288578	MYO1E, FADS2, TUBA1C, TUBA1A, TMEM258, SATB1, DPYSL2, PNMA2, FAM81A, U2SURP	11	6230	11023	1.60849	0.991789	0.982426	0.982426
HPA_NORMAL_TISSUE_CELLTYPE	Skin; eccrine glands	3	16.6667	0.030561	TUBA1C, TUBA1A, U2SURP	11	310	11023	9.69765	0.993843	0.982426	0.982426
HPA_NORMAL_TISSUE_CELLTYPE	Skin; langerhans cells	4	22.2222	0.0326238	TUBA1C, TUBA1A, DPYSL2, U2SURP	11	815	11023	4.91824	0.995658	0.982426	0.982426
HPA_NORMAL_TISSUE_CELLTYPE	Testis; cells in seminiferous ducts	7	38.8889	0.0348019	MYO1E, FADS2, TUBA1C, TUBA1A, TMEM258, SATB1, DPYSL2	11	3099	11023	2.26352	0.997	0.982426	0.982426
HPA_NORMAL_TISSUE_CELLTYPE	Skin; lymphocytes	4	22.2222	0.0361629	TUBA1C, TUBA1A, DPYSL2, U2SURP	11	848	11023	4.72684	0.99762	0.982426	0.982426
HPA_NORMAL_TISSUE_CELLTYPE	Skin; endothelial cells	4	22.2222	0.0462029	TUBA1C, TUBA1A, DPYSL2, U2SURP	11	933	11023	4.29621	0.999573	1	1
HPA_NORMAL_TISSUE_CELLTYPE	Placenta; endothelial cells	3	16.6667	0.0500743	TUBA1A, DPYSL2, U2SURP	11	406	11023	7.40461	0.999781	1	1
HPA_NORMAL_TISSUE_CELLTYPE	Placenta; hofbauer cells	3	16.6667	0.0573919	TUBA1A, DPYSL2, U2SURP	11	438	11023	6.86364	0.999938	1	1
HPA_NORMAL_TISSUE	Hippocampus	10	55.5556	0.0595316	MYO1E, FADS2, TUBA1C, TUBA1A, TMEM258, SATB1, DPYSL2, PNMA2, FAM81A, U2SURP	11	6831	11023	1.46698	0.940594	0.925578	0.925578
HPA_NORMAL_TISSUE_CELLTYPE	Skin; fibrohistiocytic cells	4	22.2222	0.0633575	TUBA1C, TUBA1A, DPYSL2, U2SURP	11	1058	11023	3.78862	0.999978	1	1
HPA_NORMAL_TISSUE_CELLTYPE	Cerebellum; GLUC cells - nucleus	2	11.1111	0.0854647	PNMA2, FAM81A	11	98	11023	20.4508	1	1	1
PBMC (no granulocytes)
Category	Term	Count	%	PValue	Genes	List Total	Pop Hits	Pop Total	Fold Enrichment	Bonferroni	Benjamini	FDR
HPA_NORMAL_TISSUE	Caudate	10	52.6316	0.0161068	NLN, CISH, SGTB, SATB1, PNPLA8, CEP19, DNAJB9, LRRN1, GDAP2, EPN1	10	6969	11023	1.58172	0.526189	0.665159	0.665159
HPA_NORMAL_TISSUE	Bronchus	10	52.6316	0.0289199	NLN, CISH, SGTB, SATB1, PNPLA8, CEP19, DNAJB9, LRRN1, GDAP2, EPN1	10	7437	11023	1.48218	0.740742	0.665159	0.665159
HPA_NORMAL_TISSUE_CELLTYPE	Cerebral cortex; neuropil	8	42.1053	0.0524961	NLN, CISH, SGTB, PNPLA8, CEP19, DNAJB9, LRRN1, EPN1	10	5008	11023	1.76086	0.997044	1	1
HPA_NORMAL_TISSUE_CELLTYPE	Colon; peripheral nerve/ganglion	8	42.1053	0.0546835	NLN, CISH, SGTB, PNPLA8, DNAJB9, LRRN1, GDAP2, EPN1	10	5044	11023	1.7483	0.997697	1	1
HPA_NORMAL_TISSUE	Cerebral cortex	10	52.6316	0.0631629	NLN, CISH, SGTB, SATB1, PNPLA8, CEP19, DNAJB9, LRRN1, GDAP2, EPN1	10	8111	11023	1.35902	0.950278	0.915334	0.915334
HPA_NORMAL_TISSUE	Hippocampus	9	47.3684	0.0878358	NLN, CISH, SGTB, SATB1, PNPLA8, CEP19, DNAJB9, LRRN1, GDAP2	10	6831	11023	1.45231	0.985433	0.915334	0.915334
HPA_NORMAL_TISSUE_CELLTYPE	Cerebellum; Purkinje cells	8	42.1053	0.0955548	NLN, CISH, SGTB, PNPLA8, DNAJB9, LRRN1, GDAP2, EPN1	10	5575	11023	1.58178	0.999981	1	1
PMBC
HPA_NORMAL_TISSUE	Caudate	10	52.6316	0.0161068	NLN, CISH, SGTB, SATB1, PNPLA8, CEP19, DNAJB9, LRRN1, GDAP2, EPN1	10	6969	11023	1.58172	0.526189	0.665159	0.665159
HPA_NORMAL_TISSUE	Bronchus	10	52.6316	0.0289199	NLN, CISH, SGTB, SATB1, PNPLA8, CEP19, DNAJB9, LRRN1, GDAP2, EPN1	10	7437	11023	1.48218	0.740742	0.665159	0.665159
HPA_NORMAL_TISSUE	Cerebral cortex	10	52.6316	0.0631629	NLN, CISH, SGTB, SATB1, PNPLA8, CEP19, DNAJB9, LRRN1, GDAP2, EPN1	10	8111	11023	1.35902	0.950278	0.915334	0.915334
HPA_NORMAL_TISSUE	Hippocampus	9	47.3684	0.0878358	NLN, CISH, SGTB, SATB1, PNPLA8, CEP19, DNAJB9, LRRN1, GDAP2	10	6831	11023	1.45231	0.985433	0.915334	0.915334
HPA_NORMAL_TISSUE_CELLTYPE	Cerebral cortex; neuropil	8	42.1053	0.0524961	NLN, CISH, SGTB, PNPLA8, CEP19, DNAJB9, LRRN1, EPN1	10	5008	11023	1.76086	0.997044	1	1
HPA_NORMAL_TISSUE_CELLTYPE	Colon; peripheral nerve/ganglion	8	42.1053	0.0546835	NLN, CISH, SGTB, PNPLA8, DNAJB9, LRRN1, GDAP2, EPN1	10	5044	11023	1.7483	0.997697	1	1
HPA_NORMAL_TISSUE_CELLTYPE	Cerebellum; Purkinje cells	8	42.1053	0.0955548	NLN, CISH, SGTB, PNPLA8, DNAJB9, LRRN1, GDAP2, EPN1	10	5575	11023	1.58178	0.999981	1	1
