# Supplementary material for: GQ-DNABERT reveals GQ proximal enhancer–promoter interactions associated with tissue-specific transcription
Source: Nucleic Acids Res. 2025 Oct 14;53(19):gkaf1007. doi: 10.1093/nar/gkaf1007 (PMC12526042; doi:10.1093/nar/gkaf1007)
Supplement: gkaf1007_Supplemental_Files [file gkaf1007_supplemental_files.zip › ST_3.xlsx]

## Sheet: index
GQ-DNABERT reveals GQ proximal enhancer-promoter interactions associated with tissue-specific transcription
Dmitry Konovalov, Dmitry Umerenkov, Alan Herbert and Maria Poptsova
Supplementary Table 3. GQ pEP pairs in cancer vs normal tissue.
Sheet		Description
Sample summary		Short information about each sample
GQ summary		GQ in proximal enhancers, promoters and pEP pairs
Genes with GQ pEP pairs		List of genes with GQ EP pairs
BrainCancerSpecific		Functional Annotation Clustering results for genes specific to brain cancer sample
BrainNormalSpecific		Functional Annotation Clustering results for genes specific to normal brain sample
BreastCancerSpecific		Functional Annotation Clustering results for genes specific to breast cancer sample
BreastNormalSpecific		Functional Annotation Clustering results for genes specific to normal breast sample
PancreasCancerSpecifc		Functional Annotation Clustering results for genes specific to paancreas cancer sample
PancreasNormalSpecific		Functional Annotation Clustering results for genes specific to normal pancreas sample
HPA tissues and types		tissues for normal and cancer specific genes
Breast		functional annotation by DAVID for genes with Breast HPA_NORMAL_TISSUE term
Breast; glandular cells		functional annotation by DAVID for genes with Breast; glandular cells HPA_NORMAL_TISSUE_CELLTYPE term
Breast; myoepithelial cells		functional annotation by DAVID for genes with Breast; myoepithelial cells HPA_NORMAL_TISSUE_CELLTYPE term
Cerebral cortex; neuronal cell		functional annotation by DAVID for genes with Cerebral cortex; neuronal cell HPA_NORMAL_TISSUE_CELLTYPE term
Cerebral cortex; neuropil		functional annotation by DAVID for genes with Cerebral cortex; neuropil HPA_NORMAL_TISSUE_CELLTYPE term
Hippocampus; neuronal cells		functional annotation by DAVID for genes with Hippocampus; neuronal cells HPA_NORMAL_TISSUE_CELLTYPE term
Pancreas; exocrine glandular c		functional annotation by DAVID for genes with Pancreas; exocrine glandular c HPA_NORMAL_TISSUE_CELLTYPE term
terms with abs(LOG10(FDR))>2 are highlighted by color

## Sheet: Sample summary
Sample summary
Type	Status	SCREEN sample name	ENCODE
Brain	normal	mild cognitive impairment; dorsolateral prefrontal cortex tissue male adult (90 or above years)	ENCFF397SMJ_ENCFF666VNK_ENCFF419XHK_ENCFF457ZFQ
Brain	cancer	SK-N-SH	ENCFF280RMA_ENCFF651WOM_ENCFF262UEH_ENCFF850MLW
Breast	normal	breast epithelium tissue female adult (53 years)	ENCFF585QLC_ENCFF800QBA_ENCFF249SYO
Breast	cancer	MCF-7	ENCFF270ENA_ENCFF935BFQ_ENCFF063VLJ_ENCFF662LGI,
Pancreas	normal	pancreas, female adult (41 years)	ENCFF330ZGD_ENCFF236JWD_ENCFF859IVY_ENCFF890FKH,bed
Pancreas	cancer	Panc1	ENCFF857RXA_ENCFF756NMQ_ENCFF493AZX_ENCFF004ITE
cCRE data was downloaded from from https://screen,wenglab,org/
"ENCODE Project Consortium, et al, Nature 2020,"

## Sheet: GQ summary
Summary of the number of promoters, proximal emhancers (pELS) and pEP pairs with GQ
				Brain				Breast				Pancreas
				Normal		Cancer		Normal		Cancer		Normal		Cancer
				N	Share	N	Share	N	Share	N	Share	N	Share	N	Share
Total	promoters (counted by transcripts)			199138		199138		199138		199138		199138		199138
	promoters (counted by genes)			36601		36601		36601		36601		36601		36601
	pELS			19548		21652		25114		22531		19962		25879
	pEP pairs			59692		69106		70721		65318		59683		74337
	transcripts with pEP pairs			42226		44640		46382		44083		41453		47228
	genes with pEP pairs			9707		9605		10260		9946		9739		9694
With GQ	promoters with GQ (counted by transcripts)			107907	0.54187	107907	0.54187	107907	0.54187	107907	0.54187	107907	0.54187	107907	0.54187
	promoters with GQ (counted by genes)			21294	0.581787	21294	0.581787	21294	0.581787	21294	0.581787	21294	0.581787	21294	0.581787
	pELS with GQ			12155	0.621803	12813	0.59177	12841	0.511308	13142	0.583285	15160	0.759443	7039	0.271997
	pEP pairs with GQ			36768	0.615962	40535	0.586563	38385	0.542767	39471	0.60429	44139	0.739557	24060	0.323661
	transcripts with GQ EP pairs			28363	0.142429	29750	0.149394	28879	0.14502	29759	0.149439	32480	0.163103	19932	0.100091
	genes with GQ EP pairs			7048	0.192563	7055	0.192754	6919	0.189039	7246	0.197973	7997	0.218491	4700	0.128412

## Sheet: Genes with GQ pEP pairs
Brain								Breast								Pancreas
Genes with GQ pEP pairs								Genes with GQ pEP pairs								Genes with GQ pEP pairs
All genes with GQ pEP pairs				Genes with GQ pEP pairs specific to sample				All genes with GQ pEP pairs				Genes with GQ pEP pairs specific to sample				All genes with GQ pEP pairs				Genes with GQ pEP pairs specific to sample
cancer		normal		cancer		normal		cancer		normal		cancer		normal		cancer		normal		cancer		normal
ENSG00000176022	B3GALT6	ENSG00000187608	ISG15	ENSG00000234396		ENSG00000187608	ISG15	ENSG00000187634	SAMD11	ENSG00000187583	PLEKHN1	ENSG00000187634	SAMD11	ENSG00000162572	SCNN1D	ENSG00000187583	PLEKHN1	ENSG00000187583	PLEKHN1	ENSG00000116288	PARK7	ENSG00000188157	AGRN
ENSG00000169972	PUSL1	ENSG00000188157	AGRN	ENSG00000157916	RER1	ENSG00000188157	AGRN	ENSG00000187583	PLEKHN1	ENSG00000187608	ISG15	ENSG00000224870	MRPL20-AS1	ENSG00000179403	VWA1	ENSG00000187608	ISG15	ENSG00000187608	ISG15	ENSG00000011009	LYPLA2	ENSG00000176022	B3GALT6
ENSG00000224051	CPTP	ENSG00000176022	B3GALT6	ENSG00000236423	LINC01134	ENSG00000230415	LINC01786	ENSG00000187608	ISG15	ENSG00000188157	AGRN	ENSG00000215014		ENSG00000287356		ENSG00000224870	MRPL20-AS1	ENSG00000188157	AGRN	ENSG00000264078		ENSG00000230415	LINC01786
ENSG00000224870	MRPL20-AS1	ENSG00000230415	LINC01786	ENSG00000142634	EFHD2	ENSG00000205116	TMEM88B	ENSG00000188157	AGRN	ENSG00000223823	LINC01342	ENSG00000197530	MIB2	ENSG00000157873	TNFRSF14	ENSG00000179403	VWA1	ENSG00000176022	B3GALT6	ENSG00000235790	PEF1-AS1	ENSG00000162572	SCNN1D
ENSG00000197785	ATAD3A	ENSG00000169972	PUSL1	ENSG00000162458	FBLIM1	ENSG00000179403	VWA1	ENSG00000223823	LINC01342	ENSG00000176022	B3GALT6	ENSG00000069424	KCNAB2	ENSG00000272153		ENSG00000197785	ATAD3A	ENSG00000230415	LINC01786	ENSG00000121775	TMEM39B	ENSG00000169972	PUSL1
ENSG00000215014		ENSG00000224051	CPTP	ENSG00000227959	EPHA2-AS1	ENSG00000067606	PRKCZ	ENSG00000176022	B3GALT6	ENSG00000230415	LINC01786	ENSG00000225077	ICMT-DT	ENSG00000116288	PARK7	ENSG00000169598	DFFB	ENSG00000162572	SCNN1D	ENSG00000197056	ZMYM1	ENSG00000224051	CPTP
ENSG00000231050	GNB1-DT	ENSG00000224870	MRPL20-AS1	ENSG00000226526		ENSG00000157873	TNFRSF14	ENSG00000230415	LINC01786	ENSG00000162572	SCNN1D	ENSG00000271746		ENSG00000238290	ERRFI1-DT	ENSG00000116273	PHF13	ENSG00000169972	PUSL1	ENSG00000284748		ENSG00000225905	ANKRD65-AS1
ENSG00000234396		ENSG00000205116	TMEM88B	ENSG00000004487	KDM1A	ENSG00000169598	DFFB	ENSG00000169972	PUSL1	ENSG00000169972	PUSL1	ENSG00000173662	TAS1R1	ENSG00000054523	KIF1B	ENSG00000171735	CAMTA1	ENSG00000224051	CPTP	ENSG00000243710	CFAP57	ENSG00000215014
ENSG00000157933	SKI	ENSG00000179403	VWA1	ENSG00000057757	PITHD1	ENSG00000196581	AJAP1	ENSG00000224051	CPTP	ENSG00000224051	CPTP	ENSG00000049245	VAMP3	ENSG00000116663	FBXO6	ENSG00000049245	VAMP3	ENSG00000224870	MRPL20-AS1	ENSG00000126091	ST3GAL3	ENSG00000189409	MMP23B
ENSG00000287356		ENSG00000197785	ATAD3A	ENSG00000011009	LYPLA2	ENSG00000142655	PEX14	ENSG00000224870	MRPL20-AS1	ENSG00000179403	VWA1	ENSG00000234546	LNCTAM34A	ENSG00000162493	PDPN	ENSG00000116288	PARK7	ENSG00000225905	ANKRD65-AS1	ENSG00000117408	IPO13	ENSG00000231050	GNB1-DT
ENSG00000157916	RER1	ENSG00000215014		ENSG00000117640	MTFR1L	ENSG00000116663	FBXO6	ENSG00000197785	ATAD3A	ENSG00000197785	ATAD3A	ENSG00000142655	PEX14	ENSG00000189337	KAZN	ENSG00000238290	ERRFI1-DT	ENSG00000179403	VWA1	ENSG00000132768	DPH2	ENSG00000169885	CALML6
ENSG00000157870	PRXL2B	ENSG00000231050	GNB1-DT	ENSG00000142684	ZNF593	ENSG00000189337	KAZN	ENSG00000215014		ENSG00000231050	GNB1-DT	ENSG00000204624	DISP3	ENSG00000142621	FHAD1	ENSG00000232912	RERE-AS1	ENSG00000197785	ATAD3A	ENSG00000159596	TMEM69	ENSG00000157933	SKI
ENSG00000236423	LINC01134	ENSG00000067606	PRKCZ	ENSG00000180198	RCC1	ENSG00000284641		ENSG00000197530	MIB2	ENSG00000067606	PRKCZ	ENSG00000116786	PLEKHM2	ENSG00000197312	DDI2	ENSG00000230679	ENO1-AS1	ENSG00000215014		ENSG00000116205	TCEANC2	ENSG00000287356
ENSG00000069424	KCB2	ENSG00000157933	SKI	ENSG00000121775	TMEM39B	ENSG00000133216	EPHB2	ENSG00000231050	GNB1-DT	ENSG00000157933	SKI	ENSG00000169914	OTUD3	ENSG00000158747	NBL1	ENSG00000234546	LNCTAM34A	ENSG00000189409	MMP23B	ENSG00000243725	TTC4	ENSG00000157916	RER1
ENSG00000271746		ENSG00000287356		ENSG00000160062	ZBTB8A	ENSG00000157978	LDLRAP1	ENSG00000067606	PRKCZ	ENSG00000287356		ENSG00000285873		ENSG00000162430	SELENON	ENSG00000049239	H6PD	ENSG00000231050	GNB1-DT	ENSG00000172456	FGGY	ENSG00000157873	TNFRSF14
ENSG00000204859	ZBTB48	ENSG00000157873	TNFRSF14	ENSG00000197056	ZMYM1	ENSG00000117643	MAN1C1	ENSG00000157933	SKI	ENSG00000157916	RER1	ENSG00000004487	KDM1A	ENSG00000181773	GPR3	ENSG00000171621	SPSB1	ENSG00000169885	CALML6	ENSG00000117569	PTBP2	ENSG00000157870	PRXL2B
ENSG00000116273	PHF13	ENSG00000157870	PRXL2B	ENSG00000092847	AGO1	ENSG00000162430	SELENON	ENSG00000157916	RER1	ENSG00000157873	TNFRSF14	ENSG00000011007	ELOA	ENSG00000264078		ENSG00000130939	UBE4B	ENSG00000157933	SKI	ENSG00000121957	GPSM2	ENSG00000142611	PRDM16
ENSG00000041988	THAP3	ENSG00000169598	DFFB	ENSG00000126070	AGO3	ENSG00000117676	RPS6KA1	ENSG00000157870	PRXL2B	ENSG00000157870	PRXL2B	ENSG00000117640	MTFR1L	ENSG00000235790	PEF1-AS1	ENSG00000142657	PGD	ENSG00000287356		ENSG00000278431		ENSG00000130762	ARHGEF16
ENSG00000171735	CAMTA1	ENSG00000196581	AJAP1	ENSG00000214193	SH3D21	ENSG00000160051	IQCC	ENSG00000130762	ARHGEF16	ENSG00000130762	ARHGEF16	ENSG00000236528		ENSG00000160050	CCDC28B	ENSG00000142655	PEX14	ENSG00000157916	RER1	ENSG00000143379	SETDB1	ENSG00000158109	TPRG1L
ENSG00000049245	VAMP3	ENSG00000069424	KCB2	ENSG00000134690	CDCA8	ENSG00000142698	C1orf94	ENSG00000158109	TPRG1L	ENSG00000158109	TPRG1L	ENSG00000180198	RCC1	ENSG00000142920	AZIN2	ENSG00000120948	TARDBP	ENSG00000157873	TNFRSF14	ENSG00000203288	TDRKH-AS1	ENSG00000069424	KCNAB2
ENSG00000049246	PER3	ENSG00000271746		ENSG00000168389	MFSD2A	ENSG00000127603	MACF1	ENSG00000169598	DFFB	ENSG00000272153		ENSG00000121775	TMEM39B	ENSG00000168389	MFSD2A	ENSG00000083444	PLOD1	ENSG00000157870	PRXL2B	ENSG00000237975	FLG-AS1	ENSG00000271746
ENSG00000116288	PARK7	ENSG00000204859	ZBTB48	ENSG00000164002	EXO5	ENSG00000183682	BMP8A	ENSG00000236423	LINC01134	ENSG00000169598	DFFB	ENSG00000160062	ZBTB8A	ENSG00000227070	EPS15-AS1	ENSG00000171729	TMEM51	ENSG00000142611	PRDM16	ENSG00000238279		ENSG00000204859	ZBTB48
ENSG00000238290	ERRFI1-DT	ENSG00000116273	PHF13	ENSG00000171793	CTPS1	ENSG00000084072	PPIE	ENSG00000069424	KCNAB2	ENSG00000236423	LINC01134	ENSG00000188910	GJB3	ENSG00000117859	OSBPL9	ENSG00000116138	DNAJC16	ENSG00000130762	ARHGEF16	ENSG00000173080	RXFP4	ENSG00000041988	THAP3
ENSG00000232912	RERE-AS1	ENSG00000041988	THAP3	ENSG00000243710	CFAP57	ENSG00000204060	FOXO6	ENSG00000225077	ICMT-DT	ENSG00000204859	ZBTB48	ENSG00000197056	ZMYM1	ENSG00000172456	FGGY	ENSG00000197312	DDI2	ENSG00000158109	TPRG1L	ENSG00000162736	NCSTN	ENSG00000049246	PER3
ENSG00000230679	ENO1-AS1	ENSG00000171735	CAMTA1	ENSG00000117408	IPO13	ENSG00000177181	RIMKLA	ENSG00000271746		ENSG00000116273	PHF13	ENSG00000126070	AGO3	ENSG00000185483	ROR1	ENSG00000055070	SZRD1	ENSG00000169598	DFFB	ENSG00000158793	NIT1	ENSG00000054523	KIF1B
ENSG00000234546	LNCTAM34A	ENSG00000049245	VAMP3	ENSG00000117411	B4GALT2	ENSG00000117400	MPL	ENSG00000173662	TAS1R1	ENSG00000041988	THAP3	ENSG00000185090	MANEAL	ENSG00000171488	LRRC8C	ENSG00000233069		ENSG00000069424	KCNAB2	ENSG00000143228	NUF2	ENSG00000132879	FBXO44
ENSG00000049239	H6PD	ENSG00000049246	PER3	ENSG00000227070	EPS15-AS1	ENSG00000229348	HYI-AS1	ENSG00000204859	ZBTB48	ENSG00000171735	CAMTA1	ENSG00000164002	EXO5	ENSG00000226835	ARHGAP29-AS1	ENSG00000287192		ENSG00000271746		ENSG00000117475	BLZF1	ENSG00000116663	FBXO6
ENSG00000171621	SPSB1	ENSG00000116288	PARK7	ENSG00000157184	CPT2	ENSG00000117480	FAAH	ENSG00000116273	PHF13	ENSG00000049246	PER3	ENSG00000085999	RAD54L	ENSG00000117528	ABCD3	ENSG00000011009	LYPLA2	ENSG00000204859	ZBTB48	ENSG00000120370	GORAB	ENSG00000048707	VPS13D
ENSG00000130939	UBE4B	ENSG00000238290	ERRFI1-DT	ENSG00000243725	TTC4	ENSG00000186118	TEX38	ENSG00000041988	THAP3	ENSG00000116288	PARK7	ENSG00000117480	FAAH	ENSG00000235501	CNN3-DT	ENSG00000189266	PNRC2	ENSG00000116273	PHF13	ENSG00000198892	SHISA4	ENSG00000116731	PRDM2
ENSG00000054523	KIF1B	ENSG00000232912	RERE-AS1	ENSG00000172456	FGGY	ENSG00000116157	GPX7	ENSG00000171735	CAMTA1	ENSG00000238290	ERRFI1-DT	ENSG00000186118	TEX38	ENSG00000079335	CDC14A	ENSG00000169504	CLIC4	ENSG00000041988	THAP3	ENSG00000196352	CD55	ENSG00000142621	FHAD1
ENSG00000142657	PGD	ENSG00000230679	ENO1-AS1	ENSG00000162614	NEXN	ENSG00000162409	PRKAA2	ENSG00000049245	VAMP3	ENSG00000232912	RERE-AS1	ENSG00000225675	LRP8-DT	ENSG00000162695	SLC30A7	ENSG00000284602		ENSG00000171735	CAMTA1	ENSG00000153363	LINC00467	ENSG00000142634	EFHD2
ENSG00000120948	TARDBP	ENSG00000234546	LNCTAM34A	ENSG00000079335	CDC14A	ENSG00000185483	ROR1	ENSG00000049246	PER3	ENSG00000230679	ENO1-AS1	ENSG00000235545	DOCK7-DT	ENSG00000116396	KCNC4	ENSG00000272432		ENSG00000049245	VAMP3	ENSG00000117724	CENPF	ENSG00000116786	PLEKHM2
ENSG00000083444	PLOD1	ENSG00000049239	H6PD	ENSG00000162636	FAM102B	ENSG00000162437	RAVER2	ENSG00000232912	RERE-AS1	ENSG00000049239	H6PD	ENSG00000162437	RAVER2	ENSG00000261595	PPM1J-DT	ENSG00000204178	MACO1	ENSG00000049246	PER3	ENSG00000092969	TGFB2	ENSG00000162458	FBLIM1
ENSG00000116731	PRDM2	ENSG00000171621	SPSB1	ENSG00000121957	GPSM2	ENSG00000162433	AK4	ENSG00000230679	ENO1-AS1	ENSG00000171621	SPSB1	ENSG00000142875	PRKACB	ENSG00000226419	SLC16A1-AS1	ENSG00000142684	ZNF593	ENSG00000238290	ERRFI1-DT	ENSG00000196890	H2BU1	ENSG00000179023	KLHDC7A
ENSG00000171729	TMEM51	ENSG00000130939	UBE4B	ENSG00000116337	AMPD2	ENSG00000033122	LRRC7	ENSG00000234546	LNCTAM34A	ENSG00000130939	UBE4B	ENSG00000171492	LRRC8D	ENSG00000065183	WDR3	ENSG00000130695	CEP85	ENSG00000232912	RERE-AS1	ENSG00000077585	GPR137B	ENSG00000230424	EMC1-AS1
ENSG00000142634	EFHD2	ENSG00000054523	KIF1B	ENSG00000116459	ATP5PB	ENSG00000154027	AK5	ENSG00000049239	H6PD	ENSG00000054523	KIF1B	ENSG00000162627	SNX7	ENSG00000278431		ENSG00000142669	SH3BGRL3	ENSG00000230679	ENO1-AS1	ENSG00000223764	LINC02593	ENSG00000040487	SLC66A1
ENSG00000116138	DJC16	ENSG00000142657	PGD	ENSG00000118655	DCLRE1B	ENSG00000286758		ENSG00000171621	SPSB1	ENSG00000142657	PGD	ENSG00000162636	FAM102B	ENSG00000188092	GPR89B	ENSG00000198830	HMGN2	ENSG00000234546	LNCTAM34A	ENSG00000157881	PANK4	ENSG00000158747	NBL1
ENSG00000197312	DDI2	ENSG00000142655	PEX14	ENSG00000163349	HIPK1	ENSG00000197147	LRRC8B	ENSG00000130939	UBE4B	ENSG00000120948	TARDBP	ENSG00000121957	GPSM2	ENSG00000274265		ENSG00000117713	ARID1A	ENSG00000049239	H6PD	ENSG00000142627	EPHA2	ENSG00000169914	OTUD3
ENSG00000116786	PLEKHM2	ENSG00000120948	TARDBP	ENSG00000116830	TTF2	ENSG00000171492	LRRC8D	ENSG00000142657	PGD	ENSG00000132879	FBXO44	ENSG00000143126	CELSR2	ENSG00000023902	PLEKHO1	ENSG00000186501	TMEM222	ENSG00000171621	SPSB1	ENSG00000169641	LUZP1	ENSG00000142794	NBPF3
ENSG00000162458	FBLIM1	ENSG00000116663	FBXO6	ENSG00000183508	TENT5C	ENSG00000170989	S1PR1	ENSG00000142655	PEX14	ENSG00000116663	FBXO6	ENSG00000116337	AMPD2	ENSG00000237975	FLG-AS1	ENSG00000117758	STX12	ENSG00000130939	UBE4B	ENSG00000117632	STMN1	ENSG00000070831	CDC42
ENSG00000227959	EPHA2-AS1	ENSG00000083444	PLOD1	ENSG00000159377	PSMB4	ENSG00000116396	KCNC4	ENSG00000120948	TARDBP	ENSG00000083444	PLOD1	ENSG00000118655	DCLRE1B	ENSG00000238279		ENSG00000269971		ENSG00000054523	KIF1B	ENSG00000162517	PEF1	ENSG00000285873
ENSG00000055070	SZRD1	ENSG00000116731	PRDM2	ENSG00000143624	INTS3	ENSG00000231437	LINC01750	ENSG00000204624	DISP3	ENSG00000162493	PDPN	ENSG00000173218	VANGL1	ENSG00000273002	ARHGEF2-AS2	ENSG00000204138	PHACTR4	ENSG00000142657	PGD	ENSG00000121753	ADGRB2	ENSG00000004487	KDM1A
ENSG00000226526		ENSG00000189337	KAZN	ENSG00000231064	THBS3-AS1	ENSG00000163393	SLC22A15	ENSG00000132879	FBXO44	ENSG00000116731	PRDM2	ENSG00000163393	SLC22A15	ENSG00000143294	PRCC	ENSG00000186056	MATN1-AS1	ENSG00000142655	PEX14	ENSG00000163866	SMIM12	ENSG00000011007	ELOA
ENSG00000230424	EMC1-AS1	ENSG00000171729	TMEM51	ENSG00000285677		ENSG00000274265		ENSG00000083444	PLOD1	ENSG00000189337	KAZN	ENSG00000273481		ENSG00000272668		ENSG00000223382	LINC01778	ENSG00000120948	TARDBP	ENSG00000134697	GNL2	ENSG00000057757	PITHD1
ENSG00000040487	SLC66A1	ENSG00000116138	DJC16	ENSG00000228917	NECTIN4-AS1	ENSG00000159208	CIART	ENSG00000116731	PRDM2	ENSG00000171729	TMEM51	ENSG00000203288	TDRKH-AS1	ENSG00000287040		ENSG00000264078		ENSG00000132879	FBXO44	ENSG00000237950	LINC02918	ENSG00000133226	SRRM1
ENSG00000169914	OTUD3	ENSG00000197312	DDI2	ENSG00000158793	NIT1	ENSG00000143554	SLC27A3	ENSG00000171729	TMEM51	ENSG00000142621	FHAD1	ENSG00000160678	S100A1	ENSG00000162738	VANGL2	ENSG00000235790	PEF1-AS1	ENSG00000116663	FBXO6	ENSG00000070785	EIF2B3	ENSG00000157978	LDLRAP1
ENSG00000233069		ENSG00000116786	PLEKHM2	ENSG00000143252	SDHC	ENSG00000169242	EF1	ENSG00000142634	EFHD2	ENSG00000142634	EFHD2	ENSG00000143590	EFNA3	ENSG00000158864	NDUFS2	ENSG00000254545		ENSG00000083444	PLOD1	ENSG00000224609	FGGY-DT	ENSG00000162430	SELENON
ENSG00000287192		ENSG00000055070	SZRD1	ENSG00000143198	MGST3	ENSG00000143630	HCN3	ENSG00000116138	DNAJC16	ENSG00000116138	DNAJC16	ENSG00000285677		ENSG00000198929	NOS1AP	ENSG00000121774	KHDRBS1	ENSG00000048707	VPS13D	ENSG00000272031	ANKRD34A	ENSG00000117640	MTFR1L
ENSG00000070831	CDC42	ENSG00000230424	EMC1-AS1	ENSG00000213057	C1orf220	ENSG00000158716	DUSP23	ENSG00000116786	PLEKHM2	ENSG00000197312	DDI2	ENSG00000143228	NUF2	ENSG00000143198	MGST3	ENSG00000121775	TMEM39B	ENSG00000116731	PRDM2	ENSG00000143434	SEMA6C	ENSG00000284309
ENSG00000004487	KDM1A	ENSG00000040487	SLC66A1	ENSG00000228288	PCAT6	ENSG00000225279		ENSG00000055070	SZRD1	ENSG00000055070	SZRD1	ENSG00000143179	UCK2	ENSG00000143164	DCAF6	ENSG00000160050	CCDC28B	ENSG00000171729	TMEM51	ENSG00000182134	TDRKH	ENSG00000175087	PDIK1L
ENSG00000011007	ELOA	ENSG00000169914	OTUD3	ENSG00000054392	HHAT	ENSG00000143190	POU2F1	ENSG00000179023	KLHDC7A	ENSG00000179023	KLHDC7A	ENSG00000213057	C1orf220	ENSG00000116741	RGS2	ENSG00000084623	EIF3I	ENSG00000142621	FHAD1	ENSG00000143320	CRABP2	ENSG00000117676	RPS6KA1
ENSG00000057757	PITHD1	ENSG00000284641		ENSG00000153363	LINC00467	ENSG00000287218		ENSG00000230424	EMC1-AS1	ENSG00000230424	EMC1-AS1	ENSG00000121481	RNF2	ENSG00000198892	SHISA4	ENSG00000162526	TSSK3	ENSG00000142634	EFHD2	ENSG00000027869	SH2D2A	ENSG00000253368	TRNP1
ENSG00000011009	LYPLA2	ENSG00000233069		ENSG00000117724	CENPF	ENSG00000143153	ATP1B1	ENSG00000040487	SLC66A1	ENSG00000040487	SLC66A1	ENSG00000143842	SOX13	ENSG00000134375	TIMM17A	ENSG00000160094	ZNF362	ENSG00000116138	DNAJC16	ENSG00000122218	COPA	ENSG00000142765	SYTL1
ENSG00000189266	PNRC2	ENSG00000287192		ENSG00000136630	HLX	ENSG00000197959	DNM3	ENSG00000169914	OTUD3	ENSG00000158747	NBL1	ENSG00000226330	PPP1R15B-AS1	ENSG00000163435	ELF3	ENSG00000233246	PHC2-AS1	ENSG00000197312	DDI2	ENSG00000143256	PFDN2	ENSG00000009780	FAM76A
ENSG00000133226	SRRM1	ENSG00000070831	CDC42	ENSG00000185842	DH14	ENSG00000135835	KIAA1614	ENSG00000233069		ENSG00000233069		ENSG00000229258	LPGAT1-AS1	ENSG00000143847	PPFIA4	ENSG00000197056	ZMYM1	ENSG00000116786	PLEKHM2	ENSG00000283317		ENSG00000180198	RCC1
ENSG00000169504	CLIC4	ENSG00000133216	EPHB2	ENSG00000231563		ENSG00000198216	CAC1E	ENSG00000287192		ENSG00000287192		ENSG00000117724	CENPF	ENSG00000266028	SRGAP2	ENSG00000020129	NCDN	ENSG00000162458	FBLIM1	ENSG00000143248	RGS5	ENSG00000180098	TRNAU1AP
ENSG00000284602		ENSG00000011007	ELOA	ENSG00000155816	FMN2	ENSG00000237457	BRINP3-DT	ENSG00000070831	CDC42	ENSG00000070831	CDC42	ENSG00000136636	KCTD3	ENSG00000117335	CD46	ENSG00000116863	ADPRS	ENSG00000055070	SZRD1	ENSG00000232995	RGS5	ENSG00000198492	YTHDF2
ENSG00000272432		ENSG00000189266	PNRC2	ENSG00000162849	KIF26B	ENSG00000198892	SHISA4	ENSG00000285873		ENSG00000011009	LYPLA2	ENSG00000067533	RRP15	ENSG00000153363	LINC00467	ENSG00000163874	ZC3H12A	ENSG00000179023	KLHDC7A	ENSG00000143156	NME7	ENSG00000159023	EPB41
ENSG00000204178	MACO1	ENSG00000133226	SRRM1	ENSG00000162576	MXRA8	ENSG00000170075	GPR37L1	ENSG00000004487	KDM1A	ENSG00000189266	PNRC2	ENSG00000117791	MTARC2	ENSG00000162772	ATF3	ENSG00000284748		ENSG00000230424	EMC1-AS1	ENSG00000231407	GORAB-AS1	ENSG00000168528	SERINC2
ENSG00000117640	MTFR1L	ENSG00000169504	CLIC4	ENSG00000242485	MRPL20	ENSG00000163531	NFASC	ENSG00000011007	ELOA	ENSG00000158055	GRHL3	ENSG00000186205	MTARC1	ENSG00000092969	TGFB2	ENSG00000134690	CDCA8	ENSG00000040487	SLC66A1	ENSG00000230124	ACBD6	ENSG00000142910	TINAGL1
ENSG00000175087	PDIK1L	ENSG00000284602		ENSG00000215790	SLC35E2A	ENSG00000184144	CNTN2	ENSG00000011009	LYPLA2	ENSG00000133226	SRRM1	ENSG00000228106		ENSG00000168118	RAB4A	ENSG00000230955		ENSG00000158747	NBL1	ENSG00000287033		ENSG00000160051	IQCC
ENSG00000142684	ZNF593	ENSG00000272432		ENSG00000116151	MORN1	ENSG00000117266	CDK18	ENSG00000189266	PNRC2	ENSG00000169504	CLIC4	ENSG00000143756	FBXO28	ENSG00000010072	SPRTN	ENSG00000228436	RRAGC-DT	ENSG00000169914	OTUD3	ENSG00000197472	ZNF695	ENSG00000160062	ZBTB8A
ENSG00000130695	CEP85	ENSG00000204178	MACO1	ENSG00000171680	PLEKHG5	ENSG00000266028	SRGAP2	ENSG00000158055	GRHL3	ENSG00000284602		ENSG00000185842	DNAH14	ENSG00000152904	GGPS1	ENSG00000131236	CAP1	ENSG00000233069		ENSG00000240980		ENSG00000162522	KIAA1522
ENSG00000142669	SH3BGRL3	ENSG00000157978	LDLRAP1	ENSG00000228526	MIR34AHG	ENSG00000229258	LPGAT1-AS1	ENSG00000133226	SRRM1	ENSG00000272432		ENSG00000143801	PSEN2	ENSG00000285053	TBCE	ENSG00000084073	ZMPSTE24	ENSG00000287192		ENSG00000286415		ENSG00000146463	ZMYM4
ENSG00000198830	HMGN2	ENSG00000117643	MAN1C1	ENSG00000116649	SRM	ENSG00000066027	PPP2R5A	ENSG00000169504	CLIC4	ENSG00000204178	MACO1	ENSG00000198835	GJC2	ENSG00000203667	COX20	ENSG00000084070	SMAP2	ENSG00000142794	NBPF3	ENSG00000124357	NAGK	ENSG00000126070	AGO3
ENSG00000117713	ARID1A	ENSG00000162430	SELENON	ENSG00000287384		ENSG00000117691	NENF	ENSG00000284602		ENSG00000157978	LDLRAP1	ENSG00000231563		ENSG00000273175		ENSG00000164002	EXO5	ENSG00000070831	CDC42	ENSG00000005448	WDR54	ENSG00000116871	MAP7D1
ENSG00000186501	TMEM222	ENSG00000175087	PDIK1L	ENSG00000228140	EFHD2-AS1	ENSG00000288007		ENSG00000272432		ENSG00000162430	SELENON	ENSG00000196890	H2BU1	ENSG00000224969		ENSG00000287400		ENSG00000285873		ENSG00000286045		ENSG00000214193	SH3D21
ENSG00000009780	FAM76A	ENSG00000130695	CEP85	ENSG00000271742		ENSG00000117707	PROX1	ENSG00000204178	MACO1	ENSG00000175087	PDIK1L	ENSG00000135763	URB2	ENSG00000237330	RNF223	ENSG00000235358	SCMH1-DT	ENSG00000004487	KDM1A	ENSG00000152284	TCF7L1	ENSG00000174574	AKIRIN1
ENSG00000117758	STX12	ENSG00000142669	SH3BGRL3	ENSG00000117122	MFAP2	ENSG00000092969	TGFB2	ENSG00000157978	LDLRAP1	ENSG00000142684	ZNF593	ENSG00000223393		ENSG00000162576	MXRA8	ENSG00000127125	PPCS	ENSG00000011007	ELOA	ENSG00000286011		ENSG00000261798
ENSG00000269971		ENSG00000198830	HMGN2	ENSG00000179051	RCC2	ENSG00000117791	MTARC2	ENSG00000117640	MTFR1L	ENSG00000130695	CEP85	ENSG00000173409	ARV1	ENSG00000225285	LINC01770	ENSG00000065978	YBX1	ENSG00000057757	PITHD1	ENSG00000152292	SH2D6	ENSG00000117000	RLF
ENSG00000204138	PHACTR4	ENSG00000117676	RPS6KA1	ENSG00000088280	ASAP3	ENSG00000186205	MTARC1	ENSG00000236528		ENSG00000142669	SH3BGRL3	ENSG00000077585	GPR137B	ENSG00000189339	SLC35E2B	ENSG00000164008	C1orf50	ENSG00000189266	PNRC2	ENSG00000168906	MAT2A	ENSG00000287587
ENSG00000180198	RCC1	ENSG00000117713	ARID1A	ENSG00000236810	ELOA-AS1	ENSG00000143801	PSEN2	ENSG00000175087	PDIK1L	ENSG00000198830	HMGN2	ENSG00000143653	SCCPDH	ENSG00000215790	SLC35E2A	ENSG00000243710	CFAP57	ENSG00000133226	SRRM1	ENSG00000115041	KCNIP3	ENSG00000227533	SLC2A1-DT
ENSG00000180098	TRU1AP	ENSG00000186501	TMEM222	ENSG00000117308	GALE	ENSG00000286389		ENSG00000142684	ZNF593	ENSG00000117676	RPS6KA1	ENSG00000223764	LINC02593	ENSG00000238164	TNFRSF14-AS1	ENSG00000117400	MPL	ENSG00000169504	CLIC4	ENSG00000173349	SFT2D3	ENSG00000179178	TMEM125
ENSG00000198492	YTHDF2	ENSG00000009780	FAM76A	ENSG00000117305	HMGCL	ENSG00000198835	GJC2	ENSG00000130695	CEP85	ENSG00000117713	ARID1A	ENSG00000273443		ENSG00000162591	MEGF6	ENSG00000198198	SZT2	ENSG00000284602		ENSG00000136560	TANK	ENSG00000117410	ATP6V0B
ENSG00000186056	MATN1-AS1	ENSG00000117758	STX12	ENSG00000228172		ENSG00000223393		ENSG00000142669	SH3BGRL3	ENSG00000186501	TMEM222	ENSG00000221978	CCNL2	ENSG00000238260		ENSG00000229348	HYI-AS1	ENSG00000272432		ENSG00000128683	GAD1	ENSG00000117411	B4GALT2
ENSG00000223382	LINC01778	ENSG00000269971		ENSG00000090020	SLC9A1	ENSG00000173409	ARV1	ENSG00000198830	HMGN2	ENSG00000142765	SYTL1	ENSG00000242485	MRPL20	ENSG00000130764	LRRC47	ENSG00000066135	KDM4A	ENSG00000204178	MACO1	ENSG00000229750		ENSG00000173660	UQCRH
ENSG00000264078		ENSG00000204138	PHACTR4	ENSG00000253304	TMEM200B	ENSG00000116977	LGALS8	ENSG00000117676	RPS6KA1	ENSG00000181773	GPR3	ENSG00000160075	SSU72	ENSG00000116285	ERRFI1	ENSG00000126091	ST3GAL3	ENSG00000157978	LDLRAP1	ENSG00000018510	AGPS	ENSG00000117480	FAAH
ENSG00000235790	PEF1-AS1	ENSG00000180098	TRU1AP	ENSG00000162510	MATN1	ENSG00000287516		ENSG00000117713	ARID1A	ENSG00000009780	FAM76A	ENSG00000272106		ENSG00000173641	HSPB7	ENSG00000117408	IPO13	ENSG00000162430	SELENON	ENSG00000135916	ITM2C	ENSG00000186118	TEX38
ENSG00000254545		ENSG00000198492	YTHDF2	ENSG00000116525	TRIM62	ENSG00000227237	ZNF692-DT	ENSG00000186501	TMEM222	ENSG00000117758	STX12	ENSG00000116213	WRAP73	ENSG00000142627	EPHA2	ENSG00000132768	DPH2	ENSG00000117640	MTFR1L	ENSG00000077044	DGKD	ENSG00000227070	EPS15-AS1
ENSG00000121774	KHDRBS1	ENSG00000186056	MATN1-AS1	ENSG00000163866	SMIM12	ENSG00000188290	HES4	ENSG00000142765	SYTL1	ENSG00000269971		ENSG00000131697	NPHP4	ENSG00000142632	ARHGEF19	ENSG00000159214	CCDC24	ENSG00000284309		ENSG00000032389	EIPR1	ENSG00000272371
ENSG00000121775	TMEM39B	ENSG00000223382	LINC01778	ENSG00000142694	EVA1B	ENSG00000131591	C1orf159	ENSG00000009780	FAM76A	ENSG00000204138	PHACTR4	ENSG00000162408	NOL9	ENSG00000272426		ENSG00000230615		ENSG00000175087	PDIK1L	ENSG00000171865	RNASEH1	ENSG00000116157	GPX7
ENSG00000160050	CCDC28B	ENSG00000264078		ENSG00000233621	ZC3H12A-DT	ENSG00000107404	DVL1	ENSG00000117758	STX12	ENSG00000180098	TRNAU1AP	ENSG00000007923	DNAJC11	ENSG00000179051	RCC2	ENSG00000198520	ARMH1	ENSG00000142684	ZNF593	ENSG00000143797	MBOAT2	ENSG00000162378	ZYG11B
ENSG00000084623	EIF3I	ENSG00000235790	PEF1-AS1	ENSG00000163877	SNIP1	ENSG00000225285	LINC01770	ENSG00000269971		ENSG00000198492	YTHDF2	ENSG00000228526	MIR34AHG	ENSG00000169991	IFFO2	ENSG00000173846	PLK3	ENSG00000130695	CEP85	ENSG00000115239	ASB3	ENSG00000157184	CPT2
ENSG00000162526	TSSK3	ENSG00000254545		ENSG00000116922	C1orf109	ENSG00000157911	PEX10	ENSG00000204138	PHACTR4	ENSG00000159023	EPB41	ENSG00000116649	SRM	ENSG00000185436	IFNLR1	ENSG00000222009	BTBD19	ENSG00000142669	SH3BGRL3	ENSG00000115355	CCDC88A	ENSG00000134709	HOOK1
ENSG00000160062	ZBTB8A	ENSG00000121774	KHDRBS1	ENSG00000214114	MYCBP	ENSG00000157881	PANK4	ENSG00000180198	RCC1	ENSG00000186056	MATN1-AS1	ENSG00000116771	AGMAT	ENSG00000020633	RUNX3	ENSG00000126088	UROD	ENSG00000198830	HMGN2	ENSG00000237883	DGUOK-AS1	ENSG00000132849	PATJ
ENSG00000160094	ZNF362	ENSG00000160050	CCDC28B	ENSG00000238287	EXO5-DT	ENSG00000235131	TP73-AS2	ENSG00000180098	TRNAU1AP	ENSG00000223382	LINC01778	ENSG00000228172		ENSG00000090020	SLC9A1	ENSG00000132780	NASP	ENSG00000117676	RPS6KA1	ENSG00000284308	C2orf81	ENSG00000235545	DOCK7-DT
ENSG00000233246	PHC2-AS1	ENSG00000160051	IQCC	ENSG00000117395	EB1BP2	ENSG00000116198	CEP104	ENSG00000198492	YTHDF2	ENSG00000168528	SERINC2	ENSG00000175707	KDF1	ENSG00000158195	WASF2	ENSG00000159596	TMEM69	ENSG00000117713	ARID1A	ENSG00000179528	LBX2	ENSG00000162437	RAVER2
ENSG00000197056	ZMYM1	ENSG00000084623	EIF3I	ENSG00000066322	ELOVL1	ENSG00000171603	CLSTN1	ENSG00000159023	EPB41	ENSG00000264078		ENSG00000224311	WDTC1-DT	ENSG00000126698	DNAJC8	ENSG00000162368	CMPK1	ENSG00000253368	TRNP1	ENSG00000005436	GCFC2	ENSG00000033122	LRRC7
ENSG00000146463	ZMYM4	ENSG00000162526	TSSK3	ENSG00000237950	LINC02918	ENSG00000177000	MTHFR	ENSG00000186056	MATN1-AS1	ENSG00000235790	PEF1-AS1	ENSG00000163866	SMIM12	ENSG00000253304	TMEM200B	ENSG00000123080	CDKN2C	ENSG00000186501	TMEM222	ENSG00000042493	CAPG	ENSG00000162614	NEXN
ENSG00000020129	NCDN	ENSG00000160094	ZNF362	ENSG00000188396	DYNLT4	ENSG00000173641	HSPB7	ENSG00000223382	LINC01778	ENSG00000254545		ENSG00000142686	C1orf216	ENSG00000162510	MATN1	ENSG00000117859	OSBPL9	ENSG00000142765	SYTL1	ENSG00000144028	SNRNP200	ENSG00000142875	PRKACB
ENSG00000092847	AGO1	ENSG00000233246	PHC2-AS1	ENSG00000224609	FGGY-DT	ENSG00000117115	PADI2	ENSG00000168528	SERINC2	ENSG00000121774	KHDRBS1	ENSG00000090621	PABPC4	ENSG00000162512	SDC3	ENSG00000134717	BTF3L4	ENSG00000009780	FAM76A	ENSG00000230747		ENSG00000117528	ABCD3
ENSG00000126070	AGO3	ENSG00000142698	C1orf94	ENSG00000172380	GNG12	ENSG00000169991	IFFO2	ENSG00000254545		ENSG00000160050	CCDC28B	ENSG00000163909	HEYL	ENSG00000121769	FABP3	ENSG00000157077	ZFYVE9	ENSG00000117758	STX12	ENSG00000196912	ANKRD36B	ENSG00000235501	CNN3-DT
ENSG00000116863	ADPRS	ENSG00000146463	ZMYM4	ENSG00000116729	WLS	ENSG00000117298	ECE1	ENSG00000121774	KHDRBS1	ENSG00000160051	IQCC	ENSG00000116990	MYCL	ENSG00000229167		ENSG00000259818	CZIB-DT	ENSG00000269971		ENSG00000115641	FHL2	ENSG00000122481	RWDD3
ENSG00000116871	MAP7D1	ENSG00000020129	NCDN	ENSG00000174842	GLMN	ENSG00000121769	FABP3	ENSG00000121775	TMEM39B	ENSG00000084623	EIF3I	ENSG00000238287	EXO5-DT	ENSG00000162517	PEF1	ENSG00000116212	LRRC42	ENSG00000204138	PHACTR4	ENSG00000169679	BUB1	ENSG00000156875	MFSD14A
ENSG00000214193	SH3D21	ENSG00000116863	ADPRS	ENSG00000023909	GCLM	ENSG00000224066		ENSG00000160051	IQCC	ENSG00000162526	TSSK3	ENSG00000127129	EDN2	ENSG00000084636	COL16A1	ENSG00000116205	TCEANC2	ENSG00000180198	RCC1	ENSG00000169607	CKAP2L	ENSG00000079335	CDC14A
ENSG00000284748		ENSG00000116871	MAP7D1	ENSG00000225206	MIR137HG	ENSG00000175130	MARCKSL1	ENSG00000084623	EIF3I	ENSG00000142920	AZIN2	ENSG00000197273	GUCA2A	ENSG00000224066		ENSG00000243725	TTC4	ENSG00000180098	TRNAU1AP	ENSG00000224467	TANK-AS1	ENSG00000170989	S1PR1
ENSG00000134690	CDCA8	ENSG00000284748		ENSG00000285922		ENSG00000225828	FAM229A	ENSG00000162526	TSSK3	ENSG00000160094	ZNF362	ENSG00000070785	EIF2B3	ENSG00000175130	MARCKSL1	ENSG00000162409	PRKAA2	ENSG00000198492	YTHDF2	ENSG00000235934		ENSG00000162636	FAM102B
ENSG00000230955		ENSG00000230955		ENSG00000224616	RTCA-AS1	ENSG00000121904	CSMD2	ENSG00000160062	ZBTB8A	ENSG00000233246	PHC2-AS1	ENSG00000085998	POMGNT1	ENSG00000121900	TMEM54	ENSG00000234807	LINC01135	ENSG00000159023	EPB41	ENSG00000138430	OLA1	ENSG00000143028	SYPL2
ENSG00000228436	RRAGC-DT	ENSG00000228436	RRAGC-DT	ENSG00000134183	GT2	ENSG00000116544	DLGAP3	ENSG00000160094	ZNF362	ENSG00000146463	ZMYM4	ENSG00000123472	ATPAF1	ENSG00000004455	AK2	ENSG00000172456	FGGY	ENSG00000186056	MATN1-AS1	ENSG00000213963		ENSG00000162650	ATXN7L2
ENSG00000174574	AKIRIN1	ENSG00000174574	AKIRIN1	ENSG00000116455	WDR77	ENSG00000163873	GRIK3	ENSG00000233246	PHC2-AS1	ENSG00000020129	NCDN	ENSG00000157193	LRP8	ENSG00000171812	COL8A2	ENSG00000162607	USP1	ENSG00000223382	LINC01778	ENSG00000163596	ICA1L	ENSG00000065135	GNAI3
ENSG00000168389	MFSD2A	ENSG00000127603	MACF1	ENSG00000134262	AP4B1	ENSG00000116981	NT5C1A	ENSG00000188910	GJB3	ENSG00000116863	ADPRS	ENSG00000224209	LINC00466	ENSG00000142694	EVA1B	ENSG00000088035	ALG6	ENSG00000168528	SERINC2	ENSG00000181798	LINC00471	ENSG00000168710	AHCYL1
ENSG00000131236	CAP1	ENSG00000183682	BMP8A	ENSG00000235527	HIPK1-AS1	ENSG00000116983	HPCAL4	ENSG00000197056	ZMYM1	ENSG00000116871	MAP7D1	ENSG00000271576	PRKACB-DT	ENSG00000196182	STK40	ENSG00000079739	PGM1	ENSG00000142910	TINAGL1	ENSG00000259793		ENSG00000143093	STRIP1
ENSG00000117000	RLF	ENSG00000084072	PPIE	ENSG00000236137	CD101-AS1	ENSG00000049089	COL9A2	ENSG00000146463	ZMYM4	ENSG00000214193	SH3D21	ENSG00000272931	LRRC8D-DT	ENSG00000183386	FHL3	ENSG00000185483	ROR1	ENSG00000254545		ENSG00000085982	USP40	ENSG00000116396	KCNC4
ENSG00000084073	ZMPSTE24	ENSG00000131236	CAP1	ENSG00000117362	APH1A	ENSG00000228192	ZNF691-DT	ENSG00000020129	NCDN	ENSG00000163874	ZC3H12A	ENSG00000023909	GCLM	ENSG00000049089	COL9A2	ENSG00000158966	CACHD1	ENSG00000121774	KHDRBS1	ENSG00000144681	STAC	ENSG00000116473	RAP1A
ENSG00000084070	SMAP2	ENSG00000117000	RLF	ENSG00000163479	SSR2	ENSG00000287113		ENSG00000126070	AGO3	ENSG00000284748		ENSG00000134215	VAV3	ENSG00000117419	ERI3	ENSG00000213625	LEPROT	ENSG00000160050	CCDC28B	ENSG00000179152	TCAIM	ENSG00000064703	DDX20
ENSG00000164002	EXO5	ENSG00000084073	ZMPSTE24	ENSG00000254726	MEX3A	ENSG00000178922	HYI	ENSG00000116863	ADPRS	ENSG00000134690	CDCA8	ENSG00000179902	CFAP276	ENSG00000159658	EFCAB14	ENSG00000116678	LEPR	ENSG00000160051	IQCC	ENSG00000169981	ZNF35	ENSG00000231437	LINC01750
ENSG00000171793	CTPS1	ENSG00000084070	SMAP2	ENSG00000183856	IQGAP3	ENSG00000196517	SLC6A9	ENSG00000116871	MAP7D1	ENSG00000230955		ENSG00000134243	SORT1	ENSG00000269113	TRABD2B	ENSG00000198160	MIER1	ENSG00000084623	EIF3I	ENSG00000211456	SACM1L	ENSG00000231128
ENSG00000287400		ENSG00000287400		ENSG00000117036	ETV3	ENSG00000123472	ATPAF1	ENSG00000214193	SH3D21	ENSG00000228436	RRAGC-DT	ENSG00000134183	GNAT2	ENSG00000134744	TUT4	ENSG00000116717	GADD45A	ENSG00000162526	TSSK3	ENSG00000164053	ATRIP	ENSG00000163349	HIPK1
ENSG00000235358	SCMH1-DT	ENSG00000235358	SCMH1-DT	ENSG00000158710	TAGLN2	ENSG00000162373	BEND5	ENSG00000163874	ZC3H12A	ENSG00000174574	AKIRIN1	ENSG00000134262	AP4B1	ENSG00000121310	ECHDC2	ENSG00000197568	HHLA3	ENSG00000160062	ZBTB8A	ENSG00000041880	PARP3	ENSG00000173218	VANGL1
ENSG00000287587		ENSG00000204060	FOXO6	ENSG00000143256	PFDN2	ENSG00000121310	ECHDC2	ENSG00000284748		ENSG00000168389	MFSD2A	ENSG00000143061	IGSF3	ENSG00000162407	PLPP3	ENSG00000162616	DNAJB4	ENSG00000162522	KIAA1522	ENSG00000163938	GNL3	ENSG00000163393	SLC22A15
ENSG00000127125	PPCS	ENSG00000287587		ENSG00000158796	DEDD	ENSG00000226891	LINC01359	ENSG00000134690	CDCA8	ENSG00000131236	CAP1	ENSG00000272715		ENSG00000224609	FGGY-DT	ENSG00000137960	GIPC2	ENSG00000160094	ZNF362	ENSG00000113845	TIMMDC1	ENSG00000163399	ATP1A1
ENSG00000065978	YBX1	ENSG00000177181	RIMKLA	ENSG00000135845	PIGC	ENSG00000233008	LINC01725	ENSG00000185090	MANEAL	ENSG00000117000	RLF	ENSG00000198483	ANKRD35	ENSG00000116729	WLS	ENSG00000203943	SAMD13	ENSG00000233246	PHC2-AS1	ENSG00000114670	NEK11	ENSG00000198162	MAN1A2
ENSG00000164008	C1orf50	ENSG00000127125	PPCS	ENSG00000213047	DENND1B	ENSG00000183291	SELENOF	ENSG00000230955		ENSG00000084073	ZMPSTE24	ENSG00000131781	FMO5	ENSG00000172260	NEGR1	ENSG00000122432	SPATA1	ENSG00000146463	ZMYM4	ENSG00000206262	FOXL2NB	ENSG00000183508	TENT5C
ENSG00000227533	SLC2A1-DT	ENSG00000065978	YBX1	ENSG00000260021		ENSG00000286548		ENSG00000228436	RRAGC-DT	ENSG00000084070	SMAP2	ENSG00000263956	NBPF11	ENSG00000137941	TTLL7	ENSG00000142871	CCN1	ENSG00000020129	NCDN	ENSG00000240137	ERICH6-AS1	ENSG00000117262	GPR89A
ENSG00000243710	CFAP57	ENSG00000164008	C1orf50	ENSG00000159346	ADIPOR1	ENSG00000272931	LRRC8D-DT	ENSG00000174574	AKIRIN1	ENSG00000287400		ENSG00000143401	ANP32E	ENSG00000117155	SSX2IP	ENSG00000143013	LMO4	ENSG00000126070	AGO3	ENSG00000174891	RSRC1	ENSG00000188092	GPR89B
ENSG00000198198	SZT2	ENSG00000227533	SLC2A1-DT	ENSG00000287033		ENSG00000162669	HFM1	ENSG00000131236	CAP1	ENSG00000235358	SCMH1-DT	ENSG00000143418	CERS2	ENSG00000261737		ENSG00000197147	LRRC8B	ENSG00000116863	ADPRS	ENSG00000136521	NDUFB5	ENSG00000274265
ENSG00000066135	KDM4A	ENSG00000117400	MPL	ENSG00000152104	PTPN14	ENSG00000069702	TGFBR3	ENSG00000117000	RLF	ENSG00000204060	FOXO6	ENSG00000163159	VPS72	ENSG00000137944	KYAT3	ENSG00000171488	LRRC8C	ENSG00000116871	MAP7D1	ENSG00000161202	DVL3	ENSG00000023902	PLEKHO1
ENSG00000117408	IPO13	ENSG00000198198	SZT2	ENSG00000233384	CNIH3-AS2	ENSG00000225938	S1PR1-DT	ENSG00000084073	ZMPSTE24	ENSG00000287587		ENSG00000143393	PI4KB	ENSG00000213516	RBMXL1	ENSG00000171492	LRRC8D	ENSG00000214193	SH3D21	ENSG00000175166	PSMD2	ENSG00000143376	SNX27
ENSG00000117410	ATP6V0B	ENSG00000229348	HYI-AS1	ENSG00000143811	PYCR2	ENSG00000134222	PSRC1	ENSG00000084070	SMAP2	ENSG00000127125	PPCS	ENSG00000182134	TDRKH	ENSG00000231999	LRRC8C-DT	ENSG00000162664	ZNF326	ENSG00000163874	ZC3H12A	ENSG00000113946	CLDN16	ENSG00000229021
ENSG00000117411	B4GALT2	ENSG00000066135	KDM4A	ENSG00000183814	LIN9	ENSG00000224965	KCNC4-DT	ENSG00000164002	EXO5	ENSG00000065978	YBX1	ENSG00000188643	S100A16	ENSG00000162669	HFM1	ENSG00000097046	CDC7	ENSG00000134690	CDCA8	ENSG00000271937		ENSG00000143554	SLC27A3
ENSG00000159214	CCDC24	ENSG00000117410	ATP6V0B	ENSG00000154370	TRIM11	ENSG00000171385	KCND3	ENSG00000287400		ENSG00000227533	SLC2A1-DT	ENSG00000189171	S100A13	ENSG00000069702	TGFBR3	ENSG00000122406	RPL5	ENSG00000230955		ENSG00000230530	LIMD1-AS1	ENSG00000284738
ENSG00000230615		ENSG00000159214	CCDC24	ENSG00000168264	IRF2BP2	ENSG00000287979		ENSG00000235358	SCMH1-DT	ENSG00000179178	TMEM125	ENSG00000160691	SHC1	ENSG00000286692		ENSG00000260464		ENSG00000228436	RRAGC-DT	ENSG00000244380		ENSG00000143569	UBAP2L
ENSG00000198520	ARMH1	ENSG00000230615		ENSG00000116962	NID1	ENSG00000272583		ENSG00000204060	FOXO6	ENSG00000117400	MPL	ENSG00000163479	SSR2	ENSG00000117519	CNN3	ENSG00000226835	ARHGAP29-AS1	ENSG00000174574	AKIRIN1	ENSG00000114767	RRP9	ENSG00000163382	NAXE
ENSG00000173846	PLK3	ENSG00000198520	ARMH1	ENSG00000188295	ZNF669	ENSG00000143434	SEMA6C	ENSG00000287587		ENSG00000198198	SZT2	ENSG00000132694	ARHGEF11	ENSG00000162694	EXTL2	ENSG00000117569	PTBP2	ENSG00000261798		ENSG00000163939	PBRM1	ENSG00000143303	METTL25B
ENSG00000222009	BTBD19	ENSG00000173846	PLK3	ENSG00000175137	SH3BP5L	ENSG00000176444	CLK2	ENSG00000127125	PPCS	ENSG00000229348	HYI-AS1	ENSG00000143248	RGS5	ENSG00000224613	RNPC3-DT	ENSG00000162627	SNX7	ENSG00000131236	CAP1	ENSG00000184500	PROS1	ENSG00000158716	DUSP23
ENSG00000126088	UROD	ENSG00000222009	BTBD19	ENSG00000233296	TMEM18-DT	ENSG00000143320	CRABP2	ENSG00000065978	YBX1	ENSG00000066135	KDM4A	ENSG00000232995	RGS5	ENSG00000224965	KCNC4-DT	ENSG00000162688	AGL	ENSG00000117000	RLF	ENSG00000272662	TIMMDC1-DT	ENSG00000272668
ENSG00000132780	SP	ENSG00000126088	UROD	ENSG00000176887	SOX11	ENSG00000177807	KCNJ10	ENSG00000227533	SLC2A1-DT	ENSG00000117408	IPO13	ENSG00000143183	TMCO1	ENSG00000155380	SLC16A1	ENSG00000162695	SLC30A7	ENSG00000084073	ZMPSTE24	ENSG00000160124	MIX23	ENSG00000162738	VANGL2
ENSG00000159596	TMEM69	ENSG00000132780	SP	ENSG00000115738	ID2	ENSG00000162729	IGSF8	ENSG00000179178	TMEM125	ENSG00000117410	ATP6V0B	ENSG00000287697		ENSG00000134198	TSPAN2	ENSG00000116266	STXBP3	ENSG00000084070	SMAP2	ENSG00000169087	HSPBAP1	ENSG00000228917	NECTIN4-AS1
ENSG00000173660	UQCRH	ENSG00000159596	TMEM69	ENSG00000240980		ENSG00000158850	B4GALT3	ENSG00000117400	MPL	ENSG00000159214	CCDC24	ENSG00000230124	ACBD6	ENSG00000196505	GDAP2	ENSG00000121957	GPSM2	ENSG00000164002	EXO5	ENSG00000175792	RUVBL1	ENSG00000143258	USP21
ENSG00000162368	CMPK1	ENSG00000173660	UQCRH	ENSG00000171848	RRM2	ENSG00000158887	MPZ	ENSG00000198198	SZT2	ENSG00000230615		ENSG00000213047	DENND1B	ENSG00000287979		ENSG00000134255	CEPT1	ENSG00000287400		ENSG00000034533	ASTE1	ENSG00000198929	NOS1AP
ENSG00000123080	CDKN2C	ENSG00000117480	FAAH	ENSG00000119777	TMEM214	ENSG00000143195	ILDR2	ENSG00000229348	HYI-AS1	ENSG00000198520	ARMH1	ENSG00000116857	TMEM9	ENSG00000271601	LIX1L	ENSG00000173947	PIFO	ENSG00000235358	SCMH1-DT	ENSG00000163781	TOPBP1	ENSG00000152332	UHMK1
ENSG00000227070	EPS15-AS1	ENSG00000186118	TEX38	ENSG00000163811	WDR43	ENSG00000285847		ENSG00000066135	KDM4A	ENSG00000173846	PLK3	ENSG00000143862	ARL8A	ENSG00000272031	ANKRD34A	ENSG00000116459	ATP5PB	ENSG00000287587		ENSG00000163746	PLSCR2	ENSG00000143198	MGST3
ENSG00000117859	OSBPL9	ENSG00000162368	CMPK1	ENSG00000172954	LCLAT1	ENSG00000162670	BRINP3	ENSG00000117408	IPO13	ENSG00000222009	BTBD19	ENSG00000174567	GOLT1A	ENSG00000274020	LINC01138	ENSG00000227811	INKA2-AS1	ENSG00000127125	PPCS	ENSG00000168779	SHOX2	ENSG00000287218
ENSG00000134717	BTF3L4	ENSG00000123080	CDKN2C	ENSG00000021574	SPAST	ENSG00000162687	KCNT2	ENSG00000117410	ATP6V0B	ENSG00000126088	UROD	ENSG00000143850	PLEKHA6	ENSG00000261168		ENSG00000226419	SLC16A1-AS1	ENSG00000065978	YBX1	ENSG00000172667	ZMAT3	ENSG00000143153	ATP1B1
ENSG00000157077	ZFYVE9	ENSG00000117859	OSBPL9	ENSG00000286415		ENSG00000116852	KIF21B	ENSG00000159214	CCDC24	ENSG00000132780	NASP	ENSG00000123684	LPGAT1	ENSG00000143434	SEMA6C	ENSG00000081026	MAGI3	ENSG00000164008	C1orf50	ENSG00000136522	MRPL47	ENSG00000213062
ENSG00000272371		ENSG00000134717	BTF3L4	ENSG00000232028	PRKD3-DT	ENSG00000143862	ARL8A	ENSG00000230615		ENSG00000159596	TMEM69	ENSG00000065600	PACC1	ENSG00000160767	FAM189B	ENSG00000116830	TTF2	ENSG00000227533	SLC2A1-DT	ENSG00000078081	LAMP3	ENSG00000116191	RALGPS2
ENSG00000162378	ZYG11B	ENSG00000157077	ZFYVE9	ENSG00000116016	EPAS1	ENSG00000159348	CYB5R1	ENSG00000198520	ARMH1	ENSG00000173660	UQCRH	ENSG00000143502	SUSD4	ENSG00000116584	ARHGEF2	ENSG00000065183	WDR3	ENSG00000179178	TMEM125	ENSG00000175193	PARL	ENSG00000135835	KIAA1614
ENSG00000157184	CPT2	ENSG00000272371		ENSG00000116035	VAX2	ENSG00000234775		ENSG00000173846	PLK3	ENSG00000162368	CMPK1	ENSG00000183814	LIN9	ENSG00000254726	MEX3A	ENSG00000092621	PHGDH	ENSG00000117400	MPL	ENSG00000163923	RPL39L	ENSG00000143344	RGL1
ENSG00000259818	CZIB-DT	ENSG00000116157	GPX7	ENSG00000124357	GK	ENSG00000133063	CHIT1	ENSG00000222009	BTBD19	ENSG00000123080	CDKN2C	ENSG00000154370	TRIM11	ENSG00000117036	ETV3	ENSG00000186364	NUDT17	ENSG00000198198	SZT2	ENSG00000214145	LINC00887	ENSG00000116667	C1orf21
ENSG00000116212	LRRC42	ENSG00000162378	ZYG11B	ENSG00000225439	BOLA3-DT	ENSG00000286572		ENSG00000126088	UROD	ENSG00000227070	EPS15-AS1	ENSG00000135801	TAF5L	ENSG00000213085	CFAP45	ENSG00000278431		ENSG00000229348	HYI-AS1	ENSG00000229912		ENSG00000121481	RNF2
ENSG00000116205	TCEANC2	ENSG00000259818	CZIB-DT	ENSG00000005448	WDR54	ENSG00000143850	PLEKHA6	ENSG00000132780	NASP	ENSG00000117859	OSBPL9	ENSG00000135766	EGLN1	ENSG00000158887	MPZ	ENSG00000268043	NBPF12	ENSG00000066135	KDM4A	ENSG00000273179		ENSG00000273004
ENSG00000243725	TTC4	ENSG00000116212	LRRC42	ENSG00000286883		ENSG00000196550	FAM72A	ENSG00000159596	TMEM69	ENSG00000134717	BTF3L4	ENSG00000197472	ZNF695	ENSG00000135821	GLUL	ENSG00000136631	VPS45	ENSG00000117410	ATP6V0B	ENSG00000174780	SRP72	ENSG00000116741	RGS2
ENSG00000234807	LINC01135	ENSG00000116205	TCEANC2	ENSG00000115297	TLX2	ENSG00000143473	KCNH1	ENSG00000085999	RAD54L	ENSG00000162378	ZYG11B	ENSG00000162714	ZNF496	ENSG00000234678	ELF3-AS1	ENSG00000159208	CIART	ENSG00000117411	B4GALT2	ENSG00000250938	MAD2L1-DT	ENSG00000151414	NEK7
ENSG00000172456	FGGY	ENSG00000162409	PRKAA2	ENSG00000286045		ENSG00000234233	KCNH1-IT1	ENSG00000173660	UQCRH	ENSG00000157184	CPT2	ENSG00000134330	IAH1	ENSG00000143845	ETNK2	ENSG00000143382	ADAMTSL4	ENSG00000159214	CCDC24	ENSG00000142731	PLK4	ENSG00000116833	NR5A2
ENSG00000132849	PATJ	ENSG00000234807	LINC01135	ENSG00000168906	MAT2A	ENSG00000123684	LPGAT1	ENSG00000117480	FAAH	ENSG00000259818	CZIB-DT	ENSG00000178295	GEN1	ENSG00000158715	SLC45A3	ENSG00000143379	SETDB1	ENSG00000230615		ENSG00000121211	MND1	ENSG00000163435	ELF3
ENSG00000162607	USP1	ENSG00000132849	PATJ	ENSG00000234028	EIF2AK3-DT	ENSG00000065600	PACC1	ENSG00000186118	TEX38	ENSG00000116212	LRRC42	ENSG00000084710	EFR3B	ENSG00000196550	FAM72A	ENSG00000143443	C1orf56	ENSG00000198520	ARMH1	ENSG00000205129	C4orf47	ENSG00000163444	TMEM183A
ENSG00000235545	DOCK7-DT	ENSG00000162607	USP1	ENSG00000135940	COX5B	ENSG00000287445		ENSG00000162368	CMPK1	ENSG00000116205	TCEANC2	ENSG00000115163	CENPA	ENSG00000076356	PLXNA2	ENSG00000143458	GABPB2	ENSG00000173846	PLK3	ENSG00000109705	NKX3-2	ENSG00000143842	SOX13
ENSG00000088035	ALG6	ENSG00000235545	DOCK7-DT	ENSG00000040933	INPP4A	ENSG00000123685	BATF3	ENSG00000123080	CDKN2C	ENSG00000243725	TTC4	ENSG00000119777	TMEM214	ENSG00000203706	SERTAD4-AS1	ENSG00000143398	PIP5K1A	ENSG00000222009	BTBD19	ENSG00000083896	YTHDC1	ENSG00000117266	CDK18
ENSG00000079739	PGM1	ENSG00000088035	ALG6	ENSG00000115446	UNC50	ENSG00000230461	PROX1-AS1	ENSG00000134717	BTF3L4	ENSG00000234807	LINC01135	ENSG00000157992	KRTCAP3	ENSG00000287033		ENSG00000159352	PSMD4	ENSG00000126088	UROD	ENSG00000118777	ABCG2	ENSG00000266094	RASSF5
ENSG00000158966	CACHD1	ENSG00000079739	PGM1	ENSG00000158417	EIF5B	ENSG00000143502	SUSD4	ENSG00000162378	ZYG11B	ENSG00000172456	FGGY	ENSG00000021574	SPAST	ENSG00000152104	PTPN14	ENSG00000143373	ZNF687	ENSG00000132780	NASP	ENSG00000164109	MAD2L1	ENSG00000123689	G0S2
ENSG00000213625	LEPROT	ENSG00000185483	ROR1	ENSG00000135974	C2orf49	ENSG00000143772	ITPKB	ENSG00000157184	CPT2	ENSG00000134709	HOOK1	ENSG00000049323	LTBP1	ENSG00000162931	TRIM17	ENSG00000273481		ENSG00000173660	UQCRH	ENSG00000153132	CLGN	ENSG00000082512	TRAF5
ENSG00000116678	LEPR	ENSG00000158966	CACHD1	ENSG00000163006	CCDC138	ENSG00000086619	ERO1B	ENSG00000259818	CZIB-DT	ENSG00000132849	PATJ	ENSG00000115841	RMDN2	ENSG00000177788	RAB4A-AS1	ENSG00000203288	TDRKH-AS1	ENSG00000117480	FAAH	ENSG00000181381	DDX60L	ENSG00000229258	LPGAT1-AS1
ENSG00000198160	MIER1	ENSG00000162437	RAVER2	ENSG00000153094	BCL2L11	ENSG00000171163	ZNF692	ENSG00000225675	LRP8-DT	ENSG00000162607	USP1	ENSG00000057935	MTA3	ENSG00000233332		ENSG00000237975	FLG-AS1	ENSG00000186118	TEX38	ENSG00000150628	SPATA4	ENSG00000117691	NENF
ENSG00000116717	GADD45A	ENSG00000162433	AK4	ENSG00000074047	GLI2	ENSG00000134321	RSAD2	ENSG00000116212	LRRC42	ENSG00000088035	ALG6	ENSG00000119888	EPCAM	ENSG00000168264	IRF2BP2	ENSG00000238279		ENSG00000162368	CMPK1	ENSG00000151725	CENPU	ENSG00000162772	ATF3
ENSG00000197568	HHLA3	ENSG00000213625	LEPROT	ENSG00000211460	TSN	ENSG00000172059	KLF11	ENSG00000116205	TCEANC2	ENSG00000079739	PGM1	ENSG00000115421	PAPOLG	ENSG00000238005	LNCATV	ENSG00000143553	SNAPIN	ENSG00000123080	CDKN2C	ENSG00000063438	AHRR	ENSG00000117707	PROX1
ENSG00000162614	NEXN	ENSG00000116678	LEPR	ENSG00000286145		ENSG00000257135	ODC1-DT	ENSG00000243725	TTC4	ENSG00000185483	ROR1	ENSG00000115507	OTX1	ENSG00000054267	ARID4B	ENSG00000143578	CREB3L4	ENSG00000227070	EPS15-AS1	ENSG00000272347		ENSG00000143499	SMYD2
ENSG00000162616	DJB4	ENSG00000198160	MIER1	ENSG00000173349	SFT2D3	ENSG00000162981	LRATD1	ENSG00000234807	LINC01135	ENSG00000158966	CACHD1	ENSG00000138071	ACTR2	ENSG00000116962	NID1	ENSG00000272654	JTB-DT	ENSG00000117859	OSBPL9	ENSG00000168724	DNAJC21	ENSG00000136636	KCTD3
ENSG00000137960	GIPC2	ENSG00000116717	GADD45A	ENSG00000136718	IMP4	ENSG00000134323	MYCN	ENSG00000134709	HOOK1	ENSG00000162433	AK4	ENSG00000237751	LINC01143	ENSG00000086619	ERO1B	ENSG00000143515	ATP8B2	ENSG00000134717	BTF3L4	ENSG00000205765	RIMOC1	ENSG00000117791	MTARC2
ENSG00000142875	PRKACB	ENSG00000033122	LRRC7	ENSG00000287151	C2orf27A	ENSG00000157851	DPYSL5	ENSG00000132849	PATJ	ENSG00000213625	LEPROT	ENSG00000116035	VAX2	ENSG00000117020	AKT3	ENSG00000160712	IL6R	ENSG00000157077	ZFYVE9	ENSG00000153015	CWC27	ENSG00000186205	MTARC1
ENSG00000203943	SAMD13	ENSG00000197568	HHLA3	ENSG00000183840	GPR39	ENSG00000138080	EMILIN1	ENSG00000162607	USP1	ENSG00000116678	LEPR	ENSG00000124357	NAGK	ENSG00000287601		ENSG00000270361		ENSG00000272371		ENSG00000251604	LINC01385	ENSG00000136630	HLX
ENSG00000122432	SPATA1	ENSG00000154027	AK5	ENSG00000187123	LYPD6	ENSG00000013016	EHD3	ENSG00000235545	DOCK7-DT	ENSG00000198160	MIER1	ENSG00000187605	TET3	ENSG00000272195		ENSG00000271380		ENSG00000116157	GPX7	ENSG00000189045	ANKDD1B	ENSG00000154305	MIA3
ENSG00000142871	CCN1	ENSG00000162616	DJB4	ENSG00000018510	AGPS	ENSG00000162878	PKDCC	ENSG00000088035	ALG6	ENSG00000116717	GADD45A	ENSG00000286883		ENSG00000115738	ID2	ENSG00000173207	CKS1B	ENSG00000162378	ZYG11B	ENSG00000164329	TENT2	ENSG00000162909	CAPN2
ENSG00000143013	LMO4	ENSG00000137960	GIPC2	ENSG00000128641	MYO1B	ENSG00000214595	EML6	ENSG00000079739	PGM1	ENSG00000197568	HHLA3	ENSG00000159399	HK2	ENSG00000172059	KLF11	ENSG00000160685	ZBTB7B	ENSG00000157184	CPT2	ENSG00000245864	MEF2C-AS2	ENSG00000143753	DEGS1
ENSG00000171488	LRRC8C	ENSG00000142875	PRKACB	ENSG00000163535	SGO2	ENSG00000028116	VRK2	ENSG00000158966	CACHD1	ENSG00000162616	DNAJB4	ENSG00000115364	MRPL19	ENSG00000257135	ODC1-DT	ENSG00000143537	ADAM15	ENSG00000259818	CZIB-DT	ENSG00000164291	ARSK	ENSG00000143771	CNIH4
ENSG00000162664	ZNF326	ENSG00000203943	SAMD13	ENSG00000230695	FN1-DT	ENSG00000233723	LINC01122	ENSG00000162437	RAVER2	ENSG00000137960	GIPC2	ENSG00000155066	PROM2	ENSG00000173557	FAM166C	ENSG00000169242	EFNA1	ENSG00000116212	LRRC42	ENSG00000270177	PPP2CA-DT	ENSG00000143786	CNIH3
ENSG00000097046	CDC7	ENSG00000122432	SPATA1	ENSG00000163516	ANKZF1	ENSG00000011523	CEP68	ENSG00000162433	AK4	ENSG00000203943	SAMD13	ENSG00000040933	INPP4A	ENSG00000213626	LBH	ENSG00000169241	SLC50A1	ENSG00000162409	PRKAA2	ENSG00000145868	FBXO38	ENSG00000143801	PSEN2
ENSG00000122406	RPL5	ENSG00000142871	CCN1	ENSG00000115661	STK16	ENSG00000163219	ARHGAP25	ENSG00000213625	LEPROT	ENSG00000122432	SPATA1	ENSG00000115446	UNC50	ENSG00000013016	EHD3	ENSG00000163462	TRIM46	ENSG00000234807	LINC01135	ENSG00000070814	TCOF1	ENSG00000143761	ARF1
ENSG00000260464		ENSG00000143013	LMO4	ENSG00000072195	SPEG	ENSG00000135638	EMX1	ENSG00000116678	LEPR	ENSG00000142871	CCN1	ENSG00000273045	C2orf15	ENSG00000286415		ENSG00000231064	THBS3-AS1	ENSG00000134709	HOOK1	ENSG00000156427	FGF18	ENSG00000143774	GUK1
ENSG00000117528	ABCD3	ENSG00000286758		ENSG00000077044	DGKD	ENSG00000187605	TET3	ENSG00000198160	MIER1	ENSG00000143013	LMO4	ENSG00000241962		ENSG00000170802	FOXN2	ENSG00000160753	RUSC1	ENSG00000132849	PATJ	ENSG00000048140	TSPAN17	ENSG00000231563
ENSG00000235501	CNN3-DT	ENSG00000197147	LRRC8B	ENSG00000198612	COPS8	ENSG00000115350	POLE4	ENSG00000116717	GADD45A	ENSG00000197147	LRRC8B	ENSG00000272902	TBC1D8-AS1	ENSG00000272606	PPP4R3B-DT	ENSG00000173080	RXFP4	ENSG00000162607	USP1	ENSG00000028310	BRD9	ENSG00000168118	RAB4A
ENSG00000122481	RWDD3	ENSG00000171488	LRRC8C	ENSG00000124831	LRRFIP1	ENSG00000066032	CTN2	ENSG00000197568	HHLA3	ENSG00000171488	LRRC8C	ENSG00000115616	SLC9A2	ENSG00000115902	SLC1A4	ENSG00000116586	LAMTOR2	ENSG00000235545	DOCK7-DT	ENSG00000164237	CMBL	ENSG00000135763	URB2
ENSG00000117569	PTBP2	ENSG00000171492	LRRC8D	ENSG00000151353	TMEM18	ENSG00000168874	ATOH8	ENSG00000162616	DNAJB4	ENSG00000162664	ZNF326	ENSG00000170417	TMEM182	ENSG00000143995	MEIS1	ENSG00000160789	LMNA	ENSG00000088035	ALG6	ENSG00000197603	CPLANE1	ENSG00000143641	GALNT2
ENSG00000162627	SNX7	ENSG00000162664	ZNF326	ENSG00000130508	PXDN	ENSG00000153561	RMND5A	ENSG00000137960	GIPC2	ENSG00000097046	CDC7	ENSG00000163006	CCDC138	ENSG00000273064		ENSG00000160783	PMF1	ENSG00000079739	PGM1	ENSG00000145592	RPL37	ENSG00000223393
ENSG00000162688	AGL	ENSG00000097046	CDC7	ENSG00000032389	EIPR1	ENSG00000287670		ENSG00000142875	PRKACB	ENSG00000122406	RPL5	ENSG00000144136	SLC20A1	ENSG00000144031	ANKRD53	ENSG00000163472	TMEM79	ENSG00000185483	ROR1	ENSG00000083720	OXCT1	ENSG00000173409	ARV1
ENSG00000156875	MFSD14A	ENSG00000122406	RPL5	ENSG00000171865	RSEH1	ENSG00000172005	MAL	ENSG00000203943	SAMD13	ENSG00000260464		ENSG00000189223	PAX8-AS1	ENSG00000286623		ENSG00000143294	PRCC	ENSG00000158966	CACHD1	ENSG00000188725	SMIM15	ENSG00000135778	NTPCR
ENSG00000079335	CDC14A	ENSG00000260464		ENSG00000224128	LINC01248	ENSG00000168763	CNNM3	ENSG00000122432	SPATA1	ENSG00000226835	ARHGAP29-AS1	ENSG00000163075	CFAP221	ENSG00000152284	TCF7L1	ENSG00000162736	NCSTN	ENSG00000162437	RAVER2	ENSG00000153006	SREK1IP1	ENSG00000143674	MAP3K21
ENSG00000162695	SLC30A7	ENSG00000117528	ABCD3	ENSG00000230090		ENSG00000273045	C2orf15	ENSG00000142871	CCN1	ENSG00000117528	ABCD3	ENSG00000144120	TMEM177	ENSG00000168906	MAT2A	ENSG00000158793	NIT1	ENSG00000213625	LEPROT	ENSG00000251493	FOXD1	ENSG00000152904	GGPS1
ENSG00000162636	FAM102B	ENSG00000235501	CNN3-DT	ENSG00000143867	OSR1	ENSG00000241962		ENSG00000143013	LMO4	ENSG00000235501	CNN3-DT	ENSG00000163083	INHBB	ENSG00000115548	KDM3A	ENSG00000143224	PPOX	ENSG00000116678	LEPR	ENSG00000132842	AP3B1	ENSG00000285053	TBCE
ENSG00000116266	STXBP3	ENSG00000122481	RWDD3	ENSG00000115884	SDC1	ENSG00000272902	TBC1D8-AS1	ENSG00000197147	LRRC8B	ENSG00000122481	RWDD3	ENSG00000211460	TSN	ENSG00000153561	RMND5A	ENSG00000143252	SDHC	ENSG00000198160	MIER1	ENSG00000245526	LINC00461	ENSG00000287513
ENSG00000121957	GPSM2	ENSG00000117569	PTBP2	ENSG00000162959	MEMO1	ENSG00000269707		ENSG00000171492	LRRC8D	ENSG00000117569	PTBP2	ENSG00000286145		ENSG00000115041	KCNIP3	ENSG00000117143	UAP1	ENSG00000116717	GADD45A	ENSG00000237187	NR2F1-AS1	ENSG00000273175
ENSG00000162650	ATXN7L2	ENSG00000162627	SNX7	ENSG00000115825	PRKD3	ENSG00000071051	NCK2	ENSG00000162664	ZNF326	ENSG00000162688	AGL	ENSG00000072135	PTPN18	ENSG00000170485	NPAS2	ENSG00000143228	NUF2	ENSG00000033122	LRRC7	ENSG00000184349	EFNA5	ENSG00000143653	SCCPDH
ENSG00000065135	GI3	ENSG00000162688	AGL	ENSG00000138095	LRPPRC	ENSG00000260163		ENSG00000097046	CDC7	ENSG00000079335	CDC14A	ENSG00000287151	C2orf27A	ENSG00000135974	C2orf49	ENSG00000143179	UCK2	ENSG00000197568	HHLA3	ENSG00000113575	PPP2CA	ENSG00000227237	ZNF692-DT
ENSG00000116337	AMPD2	ENSG00000156875	MFSD14A	ENSG00000170577	SIX2	ENSG00000144230	GPR17	ENSG00000122406	RPL5	ENSG00000162695	SLC30A7	ENSG00000150556	LYPD6B	ENSG00000153208	MERTK	ENSG00000143190	POU2F1	ENSG00000162614	NEXN	ENSG00000158402	CDC25C	ENSG00000237330	RNF223
ENSG00000168710	AHCYL1	ENSG00000162695	SLC30A7	ENSG00000198380	GFPT1	ENSG00000286957		ENSG00000260464		ENSG00000116266	STXBP3	ENSG00000187123	LYPD6	ENSG00000188177	ZC3H6	ENSG00000143164	DCAF6	ENSG00000162616	DNAJB4	ENSG00000113068	PFDN1	ENSG00000078808	SDF4
ENSG00000143093	STRIP1	ENSG00000170989	S1PR1	ENSG00000163170	BOLA3	ENSG00000232377		ENSG00000122481	RWDD3	ENSG00000162650	ATXN7L2	ENSG00000144357	UBR3	ENSG00000173349	SFT2D3	ENSG00000143155	TIPRL	ENSG00000137960	GIPC2	ENSG00000247199	FBXO38-DT	ENSG00000160087	UBE2J2
ENSG00000134255	CEPT1	ENSG00000116266	STXBP3	ENSG00000204843	DCTN1	ENSG00000157827	FMNL2	ENSG00000117569	PTBP2	ENSG00000065135	GNAI3	ENSG00000144355	DLX1	ENSG00000228222		ENSG00000117475	BLZF1	ENSG00000142875	PRKACB	ENSG00000113712	CSNK1A1	ENSG00000131584	ACAP3
ENSG00000116459	ATP5PB	ENSG00000162650	ATXN7L2	ENSG00000284308	C2orf81	ENSG00000136535	TBR1	ENSG00000162627	SNX7	ENSG00000168710	AHCYL1	ENSG00000236651	DLX2-DT	ENSG00000226853	GPR155-DT	ENSG00000120370	GORAB	ENSG00000203943	SAMD13	ENSG00000183876	ARSI	ENSG00000127054	INTS11
ENSG00000116473	RAP1A	ENSG00000065135	GI3	ENSG00000115275	MOGS	ENSG00000228222		ENSG00000162688	AGL	ENSG00000143093	STRIP1	ENSG00000138448	ITGAV	ENSG00000065548	ZC3H15	ENSG00000010165	METTL13	ENSG00000122432	SPATA1	ENSG00000164609	SLU7	ENSG00000107404	DVL1
ENSG00000227811	INKA2-AS1	ENSG00000168710	AHCYL1	ENSG00000005436	GCFC2	ENSG00000226853	GPR155-DT	ENSG00000162636	FAM102B	ENSG00000116396	KCNC4	ENSG00000196950	SLC39A10	ENSG00000151689	INPP1	ENSG00000094975	SUCO	ENSG00000142871	CCN1	ENSG00000213347	MXD3	ENSG00000160075	SSU72
ENSG00000064703	DDX20	ENSG00000143093	STRIP1	ENSG00000272913		ENSG00000170396	ZNF804A	ENSG00000116266	STXBP3	ENSG00000134255	CEPT1	ENSG00000225953	SATB2-AS1	ENSG00000144426	NBEAL1	ENSG00000185278	ZBTB37	ENSG00000143013	LMO4	ENSG00000146054	TRIM7	ENSG00000189339	SLC35E2B
ENSG00000226419	SLC16A1-AS1	ENSG00000116396	KCNC4	ENSG00000183513	COA5	ENSG00000151690	MFSD6	ENSG00000121957	GPSM2	ENSG00000173947	PIFO	ENSG00000196141	SPATS2L	ENSG00000078018	MAP2	ENSG00000224977	RC3H1-DT	ENSG00000197147	LRRC8B	ENSG00000180822	PSMG4	ENSG00000215790	SLC35E2A
ENSG00000081026	MAGI3	ENSG00000134255	CEPT1	ENSG00000272994	C2orf49-DT	ENSG00000233654	NEMP2-DT	ENSG00000143126	CELSR2	ENSG00000116459	ATP5PB	ENSG00000163535	SGO2	ENSG00000223923	TNS1-AS1	ENSG00000075391	RASAL2	ENSG00000171488	LRRC8C	ENSG00000285278	TFAP2A-AS2	ENSG00000078369	GNB1
ENSG00000231128		ENSG00000116473	RAP1A	ENSG00000115641	FHL2	ENSG00000225979	ANKRD44-DT	ENSG00000162650	ATXN7L2	ENSG00000116473	RAP1A	ENSG00000116117	PARD3B	ENSG00000135929	CYP27A1	ENSG00000213057	C1orf220	ENSG00000171492	LRRC8D	ENSG00000229950	TFAP2A-AS1	ENSG00000178821	TMEM52
ENSG00000118655	DCLRE1B	ENSG00000227811	INKA2-AS1	ENSG00000259863	SH3RF3-AS1	ENSG00000225953	SATB2-AS1	ENSG00000065135	GNAI3	ENSG00000227811	INKA2-AS1	ENSG00000227946	INO80D-AS1	ENSG00000115596	WNT6	ENSG00000057252	SOAT1	ENSG00000162664	ZNF326	ENSG00000153157	SYCP2L	ENSG00000116151	MORN1
ENSG00000163349	HIPK1	ENSG00000064703	DDX20	ENSG00000153107	APC1	ENSG00000078018	MAP2	ENSG00000116337	AMPD2	ENSG00000064703	DDX20	ENSG00000163249	CCNYL1	ENSG00000072195	SPEG	ENSG00000143337	TOR1AIP1	ENSG00000097046	CDC7	ENSG00000182952	HMGN4	ENSG00000177133	PRDM16-DT
ENSG00000163399	ATP1A1	ENSG00000231437	LINC01750	ENSG00000169607	CKAP2L	ENSG00000163449	TMEM169	ENSG00000168710	AHCYL1	ENSG00000261595	PPM1J-DT	ENSG00000115020	PIKFYVE	ENSG00000224376		ENSG00000162783	IER5	ENSG00000122406	RPL5	ENSG00000206344	HCG27	ENSG00000287828
ENSG00000116830	TTF2	ENSG00000226419	SLC16A1-AS1	ENSG00000163161	ERCC3	ENSG00000127838	PNKD	ENSG00000143093	STRIP1	ENSG00000226419	SLC16A1-AS1	ENSG00000138363	ATIC	ENSG00000198612	COPS8	ENSG00000135862	LAMC1	ENSG00000260464		ENSG00000204220	PFDN6	ENSG00000238260
ENSG00000198162	MAN1A2	ENSG00000081026	MAGI3	ENSG00000136710	CCDC115	ENSG00000135929	CYP27A1	ENSG00000134255	CEPT1	ENSG00000081026	MAGI3	ENSG00000163449	TMEM169	ENSG00000283635		ENSG00000116698	SMG7	ENSG00000226835	ARHGAP29-AS1	ENSG00000197283	SYNGAP1	ENSG00000237436	CAMTA1-DT
ENSG00000183508	TENT5C	ENSG00000231128		ENSG00000150551	LYPD1	ENSG00000135916	ITM2C	ENSG00000173947	PIFO	ENSG00000231128		ENSG00000163482	STK36	ENSG00000134308	YWHAQ	ENSG00000116668	SWT1	ENSG00000117528	ABCD3	ENSG00000171453	POLR1C	ENSG00000180758	GPR157
ENSG00000065183	WDR3	ENSG00000163393	SLC22A15	ENSG00000082438	COBLL1	ENSG00000224376		ENSG00000116459	ATP5PB	ENSG00000163349	HIPK1	ENSG00000123999	INHA	ENSG00000115758	ODC1	ENSG00000157181	ODR4	ENSG00000235501	CNN3-DT	ENSG00000170734	POLH	ENSG00000228526	MIR34AHG
ENSG00000092621	PHGDH	ENSG00000163399	ATP1A1	ENSG00000169432	SCN9A	ENSG00000157985	AGAP1	ENSG00000116473	RAP1A	ENSG00000163399	ATP1A1	ENSG00000272944		ENSG00000143867	OSR1	ENSG00000203724	C1orf53	ENSG00000122481	RWDD3	ENSG00000112759	SLC29A1	ENSG00000171603	CLSTN1
ENSG00000186364	NUDT17	ENSG00000198162	MAN1A2	ENSG00000138430	OLA1	ENSG00000287405		ENSG00000227811	INKA2-AS1	ENSG00000116830	TTF2	ENSG00000173744	AGFG1	ENSG00000173567	ADGRF3	ENSG00000118200	CAMSAP2	ENSG00000162627	SNX7	ENSG00000124813	RUNX2	ENSG00000130940	CASZ1
ENSG00000278431		ENSG00000065183	WDR3	ENSG00000213963		ENSG00000142327	RNPEPL1	ENSG00000064703	DDX20	ENSG00000198162	MAN1A2	ENSG00000135932	CAB39	ENSG00000214711	CAPN14	ENSG00000163362	INAVA	ENSG00000162688	AGL	ENSG00000151917	BEND6	ENSG00000116661	FBXO2
ENSG00000136631	VPS45	ENSG00000092621	PHGDH	ENSG00000081320	STK17B	ENSG00000115685	PPP1R7	ENSG00000081026	MAGI3	ENSG00000183508	TENT5C	ENSG00000144535	DIS3L2	ENSG00000260025	CRIM1-DT	ENSG00000198892	SHISA4	ENSG00000156875	MFSD14A	ENSG00000119900	OGFRL1	ENSG00000287384
ENSG00000023902	PLEKHO1	ENSG00000186364	NUDT17	ENSG00000163596	ICA1L	ENSG00000006607	FARP2	ENSG00000231128		ENSG00000065183	WDR3	ENSG00000233611	GBX2-AS1	ENSG00000163171	CDC42EP3	ENSG00000134375	TIMM17A	ENSG00000079335	CDC14A	ENSG00000229852	KHDC1-AS1	ENSG00000228140	EFHD2-AS1
ENSG00000143382	ADAMTSL4	ENSG00000278431		ENSG00000144401	METTL21A	ENSG00000184731	FAM110C	ENSG00000118655	DCLRE1B	ENSG00000092621	PHGDH	ENSG00000204104	TRAF3IP1	ENSG00000162882	HAAO	ENSG00000176393	RNPEP	ENSG00000162695	SLC30A7	ENSG00000112742	TTK	ENSG00000179743	SPEN-AS1
ENSG00000143379	SETDB1	ENSG00000274265		ENSG00000079308	TNS1	ENSG00000134326	CMPK2	ENSG00000163349	HIPK1	ENSG00000186364	NUDT17	ENSG00000168397	ATG4B	ENSG00000230773		ENSG00000228288	PCAT6	ENSG00000170989	S1PR1	ENSG00000111850	SMIM8	ENSG00000142632	ARHGEF19
ENSG00000143443	C1orf56	ENSG00000136631	VPS45	ENSG00000198925	ATG9A	ENSG00000236008	LINC01814	ENSG00000173218	VANGL1	ENSG00000278431		ENSG00000171865	RNASEH1	ENSG00000115355	CCDC88A	ENSG00000058673	ZC3H11A	ENSG00000162636	FAM102B	ENSG00000260000		ENSG00000037637	FBXO42
ENSG00000143458	GABPB2	ENSG00000023902	PLEKHO1	ENSG00000163521	GLB1L	ENSG00000115758	ODC1	ENSG00000163393	SLC22A15	ENSG00000268043	NBPF12	ENSG00000134326	CMPK2	ENSG00000275052	PPP4R3B	ENSG00000257315	ZBED6	ENSG00000116266	STXBP3	ENSG00000112320	SOBP	ENSG00000127481	UBR4
ENSG00000143398	PIP5K1A	ENSG00000159208	CIART	ENSG00000115053	NCL	ENSG00000233718	MYCNOS	ENSG00000163399	ATP1A1	ENSG00000188092	GPR89B	ENSG00000163029	SMC6	ENSG00000115380	EFEMP1	ENSG00000226330	PPP1R15B-AS1	ENSG00000143028	SYPL2	ENSG00000111832	RWDD1	ENSG00000162482	AKR7A3
ENSG00000159352	PSMD4	ENSG00000143382	ADAMTSL4	ENSG00000259793		ENSG00000138101	DTNB	ENSG00000116830	TTF2	ENSG00000274265		ENSG00000176732	PFN4	ENSG00000119866	BCL11A	ENSG00000198625	MDM4	ENSG00000162650	ATXN7L2	ENSG00000135549	PKIB	ENSG00000053371	AKR7A2
ENSG00000143373	ZNF687	ENSG00000143379	SETDB1	ENSG00000085982	USP40	ENSG00000084731	KIF3C	ENSG00000198162	MAN1A2	ENSG00000136631	VPS45	ENSG00000119772	DNMT3A	ENSG00000221823	PPP3R1	ENSG00000286619		ENSG00000065135	GNAI3	ENSG00000112306	RPS12	ENSG00000235185	MICOS10-DT
ENSG00000273481		ENSG00000143443	C1orf56	ENSG00000123485	HJURP	ENSG00000214711	CAPN14	ENSG00000183508	TENT5C	ENSG00000023902	PLEKHO1	ENSG00000162959	MEMO1	ENSG00000124374	PAIP2B	ENSG00000123836	PFKFB2	ENSG00000168710	AHCYL1	ENSG00000135604	STX11	ENSG00000162545	CAMK2N1
ENSG00000159377	PSMB4	ENSG00000143458	GABPB2	ENSG00000130414	NDUFA10	ENSG00000287875		ENSG00000092621	PHGDH	ENSG00000159208	CIART	ENSG00000171126	KCNG3	ENSG00000168890	TMEM150A	ENSG00000196352	CD55	ENSG00000143093	STRIP1	ENSG00000111981	ULBP1	ENSG00000117298	ECE1
ENSG00000143376	SNX27	ENSG00000143398	PIP5K1A	ENSG00000176946	THAP4	ENSG00000223935	LGALSL-DT	ENSG00000186364	NUDT17	ENSG00000143382	ADAMTSL4	ENSG00000138095	LRPPRC	ENSG00000274286	ADRA2B	ENSG00000117335	CD46	ENSG00000116396	KCNC4	ENSG00000233893	EZR-AS1	ENSG00000076864	RAP1GAP
ENSG00000238279		ENSG00000159352	PSMD4	ENSG00000214021	TTLL3	ENSG00000163235	TGFA	ENSG00000268043	NBPF12	ENSG00000143379	SETDB1	ENSG00000115239	ASB3	ENSG00000158050	DUSP2	ENSG00000117625	RCOR3	ENSG00000134255	CEPT1	ENSG00000137203	TFAP2A	ENSG00000285752	CDC42-AS1
ENSG00000143553	SPIN	ENSG00000143373	ZNF687	ENSG00000134086	VHL	ENSG00000124374	PAIP2B	ENSG00000136631	VPS45	ENSG00000143443	C1orf56	ENSG00000231609	EHBP1-AS1	ENSG00000272994	C2orf49-DT	ENSG00000153363	LINC00467	ENSG00000173947	PIFO	ENSG00000228412	LNC-LBCS	ENSG00000204219	TCEA3
ENSG00000143624	INTS3	ENSG00000273481		ENSG00000287042		ENSG00000163013	FBXO41	ENSG00000159208	CIART	ENSG00000143458	GABPB2	ENSG00000223935	LGALSL-DT	ENSG00000287165		ENSG00000143476	DTL	ENSG00000116459	ATP5PB	ENSG00000146112	PPP1R18	ENSG00000236810	ELOA-AS1
ENSG00000284738		ENSG00000143376	SNX27	ENSG00000187118	CMC1	ENSG00000068615	REEP1	ENSG00000143382	ADAMTSL4	ENSG00000143398	PIP5K1A	ENSG00000198380	GFPT1	ENSG00000226856	THORLNC	ENSG00000066027	PPP2R5A	ENSG00000116473	RAP1A	ENSG00000272501		ENSG00000185436	IFNLR1
ENSG00000143578	CREB3L4	ENSG00000238279		ENSG00000153551	CMTM7	ENSG00000287362		ENSG00000143379	SETDB1	ENSG00000159352	PSMD4	ENSG00000163013	FBXO41	ENSG00000271709		ENSG00000288007		ENSG00000227811	INKA2-AS1	ENSG00000227057	WDR46	ENSG00000286061	RCAN3AS
ENSG00000272654	JTB-DT	ENSG00000143553	SPIN	ENSG00000153558	FBXL2	ENSG00000174501	ANKRD36C	ENSG00000143443	C1orf56	ENSG00000143373	ZNF687	ENSG00000237883	DGUOK-AS1	ENSG00000155438	NIFK	ENSG00000162769	FLVCR1	ENSG00000064703	DDX20	ENSG00000171462	DLK2	ENSG00000228172
ENSG00000143569	UBAP2L	ENSG00000143554	SLC27A3	ENSG00000144681	STAC	ENSG00000114988	LMAN2L	ENSG00000143458	GABPB2	ENSG00000159377	PSMB4	ENSG00000204843	DCTN1	ENSG00000169967	MAP3K2	ENSG00000136643	RPS6KC1	ENSG00000231437	LINC01750	ENSG00000204052	LRRC73	ENSG00000158014	SLC30A2
ENSG00000143515	ATP8B2	ENSG00000284738		ENSG00000114739	ACVR2B	ENSG00000213337	ANKRD39	ENSG00000143398	PIP5K1A	ENSG00000143376	SNX27	ENSG00000115275	MOGS	ENSG00000072163	LIMS2	ENSG00000117724	CENPF	ENSG00000226419	SLC16A1-AS1	ENSG00000137207	YIPF3	ENSG00000142751	GPN2
ENSG00000160712	IL6R	ENSG00000143578	CREB3L4	ENSG00000157036	EXOG	ENSG00000163126	ANKRD23	ENSG00000159352	PSMD4	ENSG00000229021		ENSG00000272711	HK2-DT	ENSG00000224043	CCNT2-AS1	ENSG00000067533	RRP15	ENSG00000081026	MAGI3	ENSG00000226803	ZNF451-AS1	ENSG00000175707	KDF1
ENSG00000270361		ENSG00000272654	JTB-DT	ENSG00000114742	WDR48	ENSG00000196912	ANKRD36B	ENSG00000143373	ZNF687	ENSG00000237975	FLG-AS1	ENSG00000272913		ENSG00000054219	LY75	ENSG00000092969	TGFB2	ENSG00000231128		ENSG00000285844	KCNQ5-DT	ENSG00000090020	SLC9A1
ENSG00000271380		ENSG00000143569	UBAP2L	ENSG00000168026	TTC21A	ENSG00000071073	MGAT4A	ENSG00000273481		ENSG00000238279		ENSG00000183513	COA5	ENSG00000273258		ENSG00000143353	LYPLAL1	ENSG00000163349	HIPK1	ENSG00000119899	SLC17A5	ENSG00000224311	WDTC1-DT
ENSG00000173207	CKS1B	ENSG00000143515	ATP8B2	ENSG00000144659	SLC25A38	ENSG00000144218	AFF3	ENSG00000159377	PSMB4	ENSG00000143553	SNAPIN	ENSG00000071073	MGAT4A	ENSG00000163328	GPR155	ENSG00000162819	BROX	ENSG00000173218	VANGL1	ENSG00000118418	HMGN3	ENSG00000287244
ENSG00000160685	ZBTB7B	ENSG00000160712	IL6R	ENSG00000177873	ZNF619	ENSG00000170500	LONRF2	ENSG00000143376	SNX27	ENSG00000143624	INTS3	ENSG00000170500	LONRF2	ENSG00000138442	WDR12	ENSG00000228106		ENSG00000163393	SLC22A15	ENSG00000130347	RTN4IP1	ENSG00000253304	TMEM200B
ENSG00000143537	ADAM15	ENSG00000270361		ENSG00000169981	ZNF35	ENSG00000175874	CREG2	ENSG00000203288	TDRKH-AS1	ENSG00000143554	SLC27A3	ENSG00000115526	CHST10	ENSG00000079308	TNS1	ENSG00000185842	DNAH14	ENSG00000163399	ATP1A1	ENSG00000111897	SERINC1	ENSG00000121769	FABP3
ENSG00000169241	SLC50A1	ENSG00000271380		ENSG00000163808	KIF15	ENSG00000233639	PANTR1	ENSG00000229021		ENSG00000284738		ENSG00000175874	CREG2	ENSG00000127824	TUBA4A	ENSG00000163041	H3-3A	ENSG00000116830	TTF2	ENSG00000169976	SF3B5	ENSG00000229167
ENSG00000163462	TRIM46	ENSG00000173207	CKS1B	ENSG00000075914	EXOSC7	ENSG00000229743	LINC01159	ENSG00000160678	S100A1	ENSG00000143578	CREB3L4	ENSG00000135966	TGFBRAP1	ENSG00000188042	ARL4C	ENSG00000225518	LINC01703	ENSG00000198162	MAN1A2	ENSG00000285887		ENSG00000224066
ENSG00000231064	THBS3-AS1	ENSG00000160685	ZBTB7B	ENSG00000144791	LIMD1	ENSG00000144057	ST6GAL2	ENSG00000143553	SNAPIN	ENSG00000272654	JTB-DT	ENSG00000169679	BUB1	ENSG00000132326	PER2	ENSG00000286389		ENSG00000183508	TENT5C	ENSG00000164850	GPER1	ENSG00000225828	FAM229A
ENSG00000160753	RUSC1	ENSG00000143537	ADAM15	ENSG00000164053	ATRIP	ENSG00000287165		ENSG00000143624	INTS3	ENSG00000143569	UBAP2L	ENSG00000153107	ANAPC1	ENSG00000175928	LRRN1	ENSG00000181873	IBA57	ENSG00000065183	WDR3	ENSG00000229043	ZFAND2A-DT	ENSG00000121900	TMEM54
ENSG00000273002	ARHGEF2-AS2	ENSG00000169242	EF1	ENSG00000228350	LINC02585	ENSG00000226856	THORLNC	ENSG00000143554	SLC27A3	ENSG00000143515	ATP8B2	ENSG00000169607	CKAP2L	ENSG00000150995	ITPR1	ENSG00000196890	H2BU1	ENSG00000092621	PHGDH	ENSG00000233429	HOTAIRM1	ENSG00000142694	EVA1B
ENSG00000285677		ENSG00000169241	SLC50A1	ENSG00000178057	NDUFAF3	ENSG00000260634		ENSG00000284738		ENSG00000160712	IL6R	ENSG00000125618	PAX8	ENSG00000182247	UBE2E2	ENSG00000168159	RNF187	ENSG00000117262	GPR89A	ENSG00000253552	HOXA-AS2	ENSG00000196182	STK40
ENSG00000116586	LAMTOR2	ENSG00000163462	TRIM46	ENSG00000001617	SEMA3F	ENSG00000136720	HS6ST1	ENSG00000143578	CREB3L4	ENSG00000270361		ENSG00000163161	ERCC3	ENSG00000170293	CMTM8	ENSG00000010072	SPRTN	ENSG00000186364	NUDT17	ENSG00000240990	HOXA11-AS	ENSG00000233621	ZC3H12A-DT
ENSG00000160789	LM	ENSG00000143630	HCN3	ENSG00000041880	PARP3	ENSG00000229536	LINC02572	ENSG00000272654	JTB-DT	ENSG00000271380		ENSG00000150551	LYPD1	ENSG00000076242	MLH1	ENSG00000077585	GPR137B	ENSG00000268043	NBPF12	ENSG00000011426	ANLN	ENSG00000163877	SNIP1
ENSG00000160783	PMF1	ENSG00000160753	RUSC1	ENSG00000168273	SMIM4	ENSG00000136699	SMPD4	ENSG00000143569	UBAP2L	ENSG00000173207	CKS1B	ENSG00000076003	MCM6	ENSG00000144677	CTDSPL	ENSG00000116977	LGALS8	ENSG00000188092	GPR89B	ENSG00000188185	LINC00265	ENSG00000090621	PABPC4
ENSG00000163472	TMEM79	ENSG00000273002	ARHGEF2-AS2	ENSG00000114902	SPCS1	ENSG00000123609	NMI	ENSG00000143515	ATP8B2	ENSG00000160685	ZBTB7B	ENSG00000123609	NMI	ENSG00000114812	VIPR1	ENSG00000054282	SDCCAG8	ENSG00000274265		ENSG00000106591	MRPL32	ENSG00000116985	BMP8B
ENSG00000163382	XE	ENSG00000116586	LAMTOR2	ENSG00000244586	WNT5A-AS1	ENSG00000123612	ACVR1C	ENSG00000160712	IL6R	ENSG00000143537	ADAM15	ENSG00000182263	FIGN	ENSG00000008324	SS18L2	ENSG00000121644	DESI2	ENSG00000136631	VPS45	ENSG00000086730	LAT2	ENSG00000116990	MYCL
ENSG00000143303	METTL25B	ENSG00000160789	LM	ENSG00000168297	PXK	ENSG00000115840	SLC25A12	ENSG00000270361		ENSG00000243364	EFNA4	ENSG00000115290	GRB14	ENSG00000211456	SACM1L	ENSG00000203667	COX20	ENSG00000023902	PLEKHO1	ENSG00000166924	NYAP1	ENSG00000127129	EDN2
ENSG00000143294	PRCC	ENSG00000160783	PMF1	ENSG00000243295	CFAP20DC-DT	ENSG00000163328	GPR155	ENSG00000271380		ENSG00000169242	EFNA1	ENSG00000115840	SLC25A12	ENSG00000160796	NBEAL2	ENSG00000203666	EFCAB2	ENSG00000159208	CIART	ENSG00000146828	SLC12A9	ENSG00000127124	HIVEP3
ENSG00000272668		ENSG00000163472	TMEM79	ENSG00000285399		ENSG00000187231	SESTD1	ENSG00000173207	CKS1B	ENSG00000169241	SLC50A1	ENSG00000115844	DLX2	ENSG00000232112	TMA7	ENSG00000162852	CNST	ENSG00000143382	ADAMTSL4	ENSG00000205277	MUC12	ENSG00000117385	P3H1
ENSG00000162736	NCSTN	ENSG00000163382	XE	ENSG00000172986	GXYLT2	ENSG00000283839		ENSG00000160685	ZBTB7B	ENSG00000163462	TRIM46	ENSG00000138430	OLA1	ENSG00000178057	NDUFAF3	ENSG00000171161	ZNF672	ENSG00000143443	C1orf56	ENSG00000128578	STRIP2	ENSG00000066322	ELOVL1
ENSG00000228917	NECTIN4-AS1	ENSG00000143303	METTL25B	ENSG00000036054	TBC1D23	ENSG00000138449	SLC40A1	ENSG00000143537	ADAM15	ENSG00000231064	THBS3-AS1	ENSG00000128656	CHN1	ENSG00000185909	KLHDC8B	ENSG00000185220	PGBD2	ENSG00000143458	GABPB2	ENSG00000178381	ZFAND2A	ENSG00000285649
ENSG00000158793	NIT1	ENSG00000143294	PRCC	ENSG00000114021	NIT2	ENSG00000189362	NEMP2	ENSG00000243364	EFNA4	ENSG00000143630	HCN3	ENSG00000163510	CWC22	ENSG00000185614	INKA1	ENSG00000223764	LINC02593	ENSG00000143398	PIP5K1A	ENSG00000164877	MICALL2	ENSG00000085998	POMGNT1
ENSG00000143258	USP21	ENSG00000158716	DUSP23	ENSG00000240891	PLCXD2	ENSG00000144339	TMEFF2	ENSG00000143590	EFNA3	ENSG00000160753	RUSC1	ENSG00000081320	STK17B	ENSG00000271858	CYB561D2	ENSG00000188290	HES4	ENSG00000159352	PSMD4	ENSG00000005108	THSD7A	ENSG00000132128	LRRC41
ENSG00000143224	PPOX	ENSG00000272668		ENSG00000144824	PHLDB2	ENSG00000065413	ANKRD44	ENSG00000169242	EFNA1	ENSG00000273002	ARHGEF2-AS2	ENSG00000138411	HECW2	ENSG00000041880	PARP3	ENSG00000224969		ENSG00000143373	ZNF687	ENSG00000146530	VWDE	ENSG00000123472	ATPAF1
ENSG00000158864	NDUFS2	ENSG00000225279		ENSG00000114529	C3orf52	ENSG00000119042	SATB2	ENSG00000169241	SLC50A1	ENSG00000116586	LAMTOR2	ENSG00000119042	SATB2	ENSG00000248487	ABHD14A	ENSG00000175756	AURKAIP1	ENSG00000273481		ENSG00000136231	IGF2BP3	ENSG00000159658	EFCAB14
ENSG00000143252	SDHC	ENSG00000162736	NCSTN	ENSG00000144857	BOC	ENSG00000178568	ERBB4	ENSG00000163462	TRIM46	ENSG00000160789	LMNA	ENSG00000115993	TRAK2	ENSG00000010322	NISCH	ENSG00000221978	CCNL2	ENSG00000143376	SNX27	ENSG00000105991	HOXA1	ENSG00000162373	BEND5
ENSG00000152332	UHMK1	ENSG00000143258	USP21	ENSG00000173193	PARP14	ENSG00000115425	PECR	ENSG00000231064	THBS3-AS1	ENSG00000160783	PMF1	ENSG00000163596	ICA1L	ENSG00000244586	WNT5A-AS1	ENSG00000162585	FAAP20	ENSG00000229021		ENSG00000105997	HOXA3	ENSG00000157216	SSBP3
ENSG00000117143	UAP1	ENSG00000143224	PPOX	ENSG00000065485	PDIA5	ENSG00000124006	OBSL1	ENSG00000143630	HCN3	ENSG00000163472	TMEM79	ENSG00000173166	RAPH1	ENSG00000272146	ARF4-AS1	ENSG00000157911	PEX10	ENSG00000143553	SNAPIN	ENSG00000106006	HOXA6	ENSG00000187889	FYB2
ENSG00000143228	NUF2	ENSG00000158864	NDUFS2	ENSG00000121542	SEC22A	ENSG00000116106	EPHA4	ENSG00000160753	RUSC1	ENSG00000163382	NAXE	ENSG00000144401	METTL21A	ENSG00000163681	SLMAP	ENSG00000157881	PANK4	ENSG00000143554	SLC27A3	ENSG00000164542	KIAA0895	ENSG00000162434	JAK1
ENSG00000143198	MGST3	ENSG00000152332	UHMK1	ENSG00000250012	SLC41A3-AS1	ENSG00000135919	SERPINE2	ENSG00000285677		ENSG00000143303	METTL25B	ENSG00000178568	ERBB4	ENSG00000163686	ABHD6	ENSG00000116198	CEP104	ENSG00000284738		ENSG00000106588	PSMA2	ENSG00000116729	WLS
ENSG00000143179	UCK2	ENSG00000117143	UAP1	ENSG00000244300	GATA2-AS1	ENSG00000135905	DOCK10	ENSG00000116586	LAMTOR2	ENSG00000143294	PRCC	ENSG00000115425	PECR	ENSG00000241684	ADAMTS9-AS2	ENSG00000198912	C1orf174	ENSG00000143578	CREB3L4	ENSG00000176410	DNAJC30	ENSG00000077254	USP33
ENSG00000143164	DCAF6	ENSG00000143228	NUF2	ENSG00000075785	RAB7A	ENSG00000135917	SLC19A3	ENSG00000160789	LMNA	ENSG00000158716	DUSP23	ENSG00000163481	RNF25	ENSG00000272774		ENSG00000097021	ACOT7	ENSG00000272654	JTB-DT	ENSG00000075303	SLC25A40	ENSG00000233008	LINC01725
ENSG00000143155	TIPRL	ENSG00000143179	UCK2	ENSG00000181789	COPG1	ENSG00000187957	DNER	ENSG00000160783	PMF1	ENSG00000272668		ENSG00000124006	OBSL1	ENSG00000080200	CRYBG3	ENSG00000171680	PLEKHG5	ENSG00000143569	UBAP2L	ENSG00000001631	KRIT1	ENSG00000162669	HFM1
ENSG00000213062		ENSG00000143190	POU2F1	ENSG00000248468		ENSG00000163053	SLC16A14	ENSG00000163472	TMEM79	ENSG00000287040		ENSG00000152056	AP1S3	ENSG00000170017	ALCAM	ENSG00000162413	KLHL21	ENSG00000143515	ATP8B2	ENSG00000105829	BET1	ENSG00000069702	TGFBR3
ENSG00000120370	GORAB	ENSG00000287218		ENSG00000241313	WWTR1-AS1	ENSG00000172428	COPS9	ENSG00000163382	NAXE	ENSG00000162738	VANGL2	ENSG00000163053	SLC16A14	ENSG00000144824	PHLDB2	ENSG00000116285	ERRFI1	ENSG00000160712	IL6R	ENSG00000070669	ASNS	ENSG00000162676	GFI1
ENSG00000010165	METTL13	ENSG00000143164	DCAF6	ENSG00000240137	ERICH6-AS1	ENSG00000218416	GPC1-AS1	ENSG00000143303	METTL25B	ENSG00000228917	NECTIN4-AS1	ENSG00000168505	GBX2	ENSG00000144857	BOC	ENSG00000142599	RERE	ENSG00000270361		ENSG00000006453	BAIAP2L1	ENSG00000154511	DIPK1A
ENSG00000094975	SUCO	ENSG00000143155	TIPRL	ENSG00000163655	GMPS	ENSG00000130294	KIF1A	ENSG00000158716	DUSP23	ENSG00000143258	USP21	ENSG00000132323	ILKAP	ENSG00000240006	LINC02004	ENSG00000074800	ENO1	ENSG00000271380		ENSG00000128581	IFT22	ENSG00000223745	CCDC18-AS1
ENSG00000185278	ZBTB37	ENSG00000143153	ATP1B1	ENSG00000174891	RSRC1	ENSG00000115687	PASK	ENSG00000228917	NECTIN4-AS1	ENSG00000143224	PPOX	ENSG00000130414	NDUFA10	ENSG00000248932	COPB2-DT	ENSG00000116649	SRM	ENSG00000173207	CKS1B	ENSG00000239569	KMT2E-AS1	ENSG00000023909	GCLM
ENSG00000224977	RC3H1-DT	ENSG00000213062		ENSG00000113810	SMC4	ENSG00000234235	BOK-AS1	ENSG00000143258	USP21	ENSG00000158864	NDUFS2	ENSG00000172428	COPS9	ENSG00000240497		ENSG00000116670	MAD2L2	ENSG00000160685	ZBTB7B	ENSG00000242902	FLNC-AS1	ENSG00000286692
ENSG00000075391	RASAL2	ENSG00000120370	GORAB	ENSG00000286856		ENSG00000188389	PDCD1	ENSG00000143224	PPOX	ENSG00000198929	NOS1AP	ENSG00000218416	GPC1-AS1	ENSG00000169760	NLGN1	ENSG00000175147	TMEM51-AS1	ENSG00000143537	ADAM15	ENSG00000146842	TMEM209	ENSG00000117519	CNN3
ENSG00000213057	C1orf220	ENSG00000010165	METTL13	ENSG00000075420	FNDC3B	ENSG00000134121	CHL1	ENSG00000117143	UAP1	ENSG00000117143	UAP1	ENSG00000172478	MAB21L4	ENSG00000182580	EPHB3	ENSG00000132906	CASP9	ENSG00000169242	EFNA1	ENSG00000122778	KIAA1549	ENSG00000226026	RWDD3-DT
ENSG00000116191	RALGPS2	ENSG00000197959	DNM3	ENSG00000114346	ECT2	ENSG00000175928	LRRN1	ENSG00000143228	NUF2	ENSG00000143198	MGST3	ENSG00000229996		ENSG00000223711		ENSG00000237301		ENSG00000169241	SLC50A1	ENSG00000240889	NDUFB2-AS1	ENSG00000188641	DPYD
ENSG00000057252	SOAT1	ENSG00000094975	SUCO	ENSG00000163728	TTC14	ENSG00000163702	IL17RC	ENSG00000143179	UCK2	ENSG00000143190	POU2F1	ENSG00000234235	BOK-AS1	ENSG00000286004		ENSG00000142627	EPHA2	ENSG00000163462	TRIM46	ENSG00000244151		ENSG00000224616	RTCA-AS1
ENSG00000143337	TOR1AIP1	ENSG00000185278	ZBTB37	ENSG00000176597	B3GNT5	ENSG00000163517	HDAC11	ENSG00000143190	POU2F1	ENSG00000143164	DCAF6	ENSG00000176946	THAP4	ENSG00000231249	ITPR1-DT	ENSG00000132881	CPLANE2	ENSG00000231064	THBS3-AS1	ENSG00000157168	NRG1	ENSG00000225938	S1PR1-DT
ENSG00000162783	IER5	ENSG00000224977	RC3H1-DT	ENSG00000114867	EIF4G1	ENSG00000154822	PLCL2	ENSG00000143155	TIPRL	ENSG00000143155	TIPRL	ENSG00000072756	TRNT1	ENSG00000134072	CAMK1	ENSG00000219481	NBPF1	ENSG00000160753	RUSC1	ENSG00000104738	MCM4	ENSG00000085433	WDR47
ENSG00000135862	LAMC1	ENSG00000075391	RASAL2	ENSG00000235831	BHLHE40-AS1	ENSG00000114166	KAT2B	ENSG00000143153	ATP1B1	ENSG00000143153	ATP1B1	ENSG00000214021	TTLL3	ENSG00000182568	SATB1	ENSG00000272426		ENSG00000116586	LAMTOR2	ENSG00000185942	NKAIN3	ENSG00000134243	SORT1
ENSG00000116698	SMG7	ENSG00000116191	RALGPS2	ENSG00000131368	MRPS25	ENSG00000182247	UBE2E2	ENSG00000213062		ENSG00000213062		ENSG00000134086	VHL	ENSG00000233153	UBE2E2-DT	ENSG00000179051	RCC2	ENSG00000160789	LMNA	ENSG00000104218	CSPP1	ENSG00000224965	KCNC4-DT
ENSG00000143344	RGL1	ENSG00000057252	SOAT1	ENSG00000168356	SCN11A	ENSG00000228791	THRB-AS1	ENSG00000120370	GORAB	ENSG00000120370	GORAB	ENSG00000132170	PPARG	ENSG00000153560	UBP1	ENSG00000159423	ALDH4A1	ENSG00000160783	PMF1	ENSG00000175606	TMEM70	ENSG00000227963	RBM15-AS1
ENSG00000116667	C1orf21	ENSG00000143337	TOR1AIP1	ENSG00000114745	GORASP1	ENSG00000179796	LRRC3B	ENSG00000010165	METTL13	ENSG00000010165	METTL13	ENSG00000131389	SLC6A6	ENSG00000178567	EPM2AIP1	ENSG00000169991	IFFO2	ENSG00000163472	TMEM79	ENSG00000253553		ENSG00000162777	DENND2D
ENSG00000121481	RNF2	ENSG00000135835	KIAA1614	ENSG00000272121		ENSG00000197385	ZNF860	ENSG00000094975	SUCO	ENSG00000094975	SUCO	ENSG00000144597	EAF1	ENSG00000235257	ITGA9-AS1	ENSG00000077549	CAPZB	ENSG00000163382	NAXE	ENSG00000253773	CFAP418-AS1	ENSG00000284830
ENSG00000116668	SWT1	ENSG00000162783	IER5	ENSG00000163807	KIAA1143	ENSG00000152642	GPD1L	ENSG00000185278	ZBTB37	ENSG00000185278	ZBTB37	ENSG00000187118	CMC1	ENSG00000060971	ACAA1	ENSG00000189410	SH2D5	ENSG00000143303	METTL25B	ENSG00000248690	HAS2-AS1	ENSG00000171385	KCND3
ENSG00000273004		ENSG00000198216	CAC1E	ENSG00000163812	ZDHHC3	ENSG00000172995	ARPP21	ENSG00000224977	RC3H1-DT	ENSG00000224977	RC3H1-DT	ENSG00000182973	CNOT10	ENSG00000144655	CSRNP1	ENSG00000127483	HP1BP3	ENSG00000143294	PRCC	ENSG00000170881	RNF139	ENSG00000238198	LRIG2-DT
ENSG00000157181	ODR4	ENSG00000135862	LAMC1	ENSG00000164045	CDC25A	ENSG00000283849		ENSG00000075391	RASAL2	ENSG00000075391	RASAL2	ENSG00000114739	ACVR2B	ENSG00000230084	ZBTB47-AS1	ENSG00000075151	EIF4G3	ENSG00000158716	DUSP23	ENSG00000104549	SQLE	ENSG00000081019	RSBN1
ENSG00000116741	RGS2	ENSG00000116698	SMG7	ENSG00000244380		ENSG00000170011	MYRIP	ENSG00000213057	C1orf220	ENSG00000057252	SOAT1	ENSG00000157036	EXOG	ENSG00000163812	ZDHHC3	ENSG00000228397	LINC01635	ENSG00000272668		ENSG00000249859	PVT1	ENSG00000235527	HIPK1-AS1
ENSG00000203724	C1orf53	ENSG00000143344	RGL1	ENSG00000164054	SHISA5	ENSG00000182606	TRAK1	ENSG00000057252	SOAT1	ENSG00000143337	TOR1AIP1	ENSG00000114742	WDR48	ENSG00000230530	LIMD1-AS1	ENSG00000169641	LUZP1	ENSG00000162738	VANGL2	ENSG00000178896	EXOSC4	ENSG00000197323	TRIM33
ENSG00000151414	NEK7	ENSG00000116667	C1orf21	ENSG00000145040	UCN2	ENSG00000114812	VIPR1	ENSG00000143337	TOR1AIP1	ENSG00000162783	IER5	ENSG00000168026	TTC21A	ENSG00000160799	CCDC12	ENSG00000125944	HNRNPR	ENSG00000228917	NECTIN4-AS1	ENSG00000185697	MYBL1	ENSG00000175984	DENND2C
ENSG00000118200	CAMSAP2	ENSG00000121481	RNF2	ENSG00000008300	CELSR3	ENSG00000008324	SS18L2	ENSG00000162783	IER5	ENSG00000135862	LAMC1	ENSG00000144659	SLC25A38	ENSG00000164051	CCDC51	ENSG00000088280	ASAP3	ENSG00000143258	USP21	ENSG00000121022	COPS5	ENSG00000134198	TSPAN2
ENSG00000134369	V1	ENSG00000116668	SWT1	ENSG00000221883	ARIH2OS	ENSG00000114853	ZBTB47	ENSG00000135862	LAMC1	ENSG00000116698	SMG7	ENSG00000188846	RPL14	ENSG00000178149	DALRD3	ENSG00000117318	ID3	ENSG00000143224	PPOX	ENSG00000154582	ELOC	ENSG00000116815	CD58
ENSG00000134375	TIMM17A	ENSG00000273004		ENSG00000172046	USP19	ENSG00000163788	SNRK	ENSG00000116698	SMG7	ENSG00000143344	RGL1	ENSG00000177873	ZNF619	ENSG00000114388	NPRL2	ENSG00000117308	GALE	ENSG00000143252	SDHC	ENSG00000104231	ZFAND1	ENSG00000143061	IGSF3
ENSG00000176393	RNPEP	ENSG00000157181	ODR4	ENSG00000114316	USP4	ENSG00000178467	P4HTM	ENSG00000143344	RGL1	ENSG00000116667	C1orf21	ENSG00000186448	ZNF197	ENSG00000007402	CACNA2D2	ENSG00000188529	SRSF10	ENSG00000198929	NOS1AP	ENSG00000156103	MMP16	ENSG00000272715
ENSG00000228288	PCAT6	ENSG00000237457	BRINP3-DT	ENSG00000145029	NICN1	ENSG00000164061	BSN	ENSG00000116667	C1orf21	ENSG00000116668	SWT1	ENSG00000169981	ZNF35	ENSG00000088543	C3orf18	ENSG00000117614	SYF2	ENSG00000152332	UHMK1	ENSG00000253582	OXR1-AS1	ENSG00000134253	TRIM45
ENSG00000163444	TMEM183A	ENSG00000116741	RGS2	ENSG00000114767	RRP9	ENSG00000185614	INKA1	ENSG00000121481	RNF2	ENSG00000273004		ENSG00000169964	TMEM42	ENSG00000114737	CISH	ENSG00000117616	RSRP1	ENSG00000117143	UAP1	ENSG00000104447	TRPS1	ENSG00000236866	TENT5C-DT
ENSG00000058673	ZC3H11A	ENSG00000203724	C1orf53	ENSG00000168268	NT5DC2	ENSG00000012171	SEMA3B	ENSG00000116668	SWT1	ENSG00000157181	ODR4	ENSG00000228350	LINC02585	ENSG00000114767	RRP9	ENSG00000188672	RHCE	ENSG00000143198	MGST3	ENSG00000245149	RNF139-DT	ENSG00000287979
ENSG00000257315	ZBED6	ENSG00000151414	NEK7	ENSG00000114251	WNT5A	ENSG00000088538	DOCK3	ENSG00000273004		ENSG00000116741	RGS2	ENSG00000003756	RBM5	ENSG00000090097	PCBP4	ENSG00000117632	STMN1	ENSG00000143179	UCK2	ENSG00000253513	SQLE-DT	ENSG00000272583
ENSG00000198625	MDM4	ENSG00000118200	CAMSAP2	ENSG00000163689	CFAP20DC	ENSG00000163932	PRKCD	ENSG00000157181	ODR4	ENSG00000203724	C1orf53	ENSG00000012171	SEMA3B	ENSG00000114251	WNT5A	ENSG00000158006	PAFAH2	ENSG00000143190	POU2F1	ENSG00000196378	ZNF34	ENSG00000131781	FMO5
ENSG00000286619		ENSG00000134369	V1	ENSG00000163634	THOC7	ENSG00000157388	CAC1D	ENSG00000203724	C1orf53	ENSG00000151414	NEK7	ENSG00000157388	CACNA1D	ENSG00000163947	ARHGEF3	ENSG00000142733	MAP3K6	ENSG00000287218		ENSG00000164978	NUDT2	ENSG00000263956	NBPF11
ENSG00000123836	PFKFB2	ENSG00000198892	SHISA4	ENSG00000287378		ENSG00000157445	CAC2D3	ENSG00000151414	NEK7	ENSG00000118200	CAMSAP2	ENSG00000056736	IL17RB	ENSG00000168374	ARF4	ENSG00000158195	WASF2	ENSG00000143164	DCAF6	ENSG00000165304	MELK	ENSG00000274020	LINC01138
ENSG00000117335	CD46	ENSG00000134375	TIMM17A	ENSG00000114446	IFT57	ENSG00000168301	KCTD6	ENSG00000118200	CAMSAP2	ENSG00000163362	INAVA	ENSG00000285399		ENSG00000163637	PRICKLE2	ENSG00000126705	AHDC1	ENSG00000143155	TIPRL	ENSG00000148143	ZNF462	ENSG00000264522	OTUD7B
ENSG00000143469	SYT14	ENSG00000176393	RNPEP	ENSG00000051341	POLQ	ENSG00000163376	KBTBD8	ENSG00000163362	INAVA	ENSG00000198892	SHISA4	ENSG00000241316	SUCLG2-DT	ENSG00000163638	ADAMTS9	ENSG00000134644	PUM1	ENSG00000143153	ATP1B1	ENSG00000227218		ENSG00000143401	ANP32E
ENSG00000054392	HHAT	ENSG00000170075	GPR37L1	ENSG00000169087	HSPBAP1	ENSG00000175161	CADM2	ENSG00000176393	RNPEP	ENSG00000134375	TIMM17A	ENSG00000244513	EOGT-DT	ENSG00000282527		ENSG00000162517	PEF1	ENSG00000213062		ENSG00000136811	ODF2	ENSG00000143437	ARNT
ENSG00000117625	RCOR3	ENSG00000163444	TMEM183A	ENSG00000173706	HEG1	ENSG00000083937	CHMP2B	ENSG00000228288	PCAT6	ENSG00000176393	RNPEP	ENSG00000080224	EPHA6	ENSG00000163884	KLF15	ENSG00000121753	ADGRB2	ENSG00000010165	METTL13	ENSG00000130713	EXOSC2	ENSG00000143409	MINDY1
ENSG00000153363	LINC00467	ENSG00000058673	ZC3H11A	ENSG00000114544	SLC41A3	ENSG00000080224	EPHA6	ENSG00000163444	TMEM183A	ENSG00000163435	ELF3	ENSG00000114021	NIT2	ENSG00000174640	SLCO2A1	ENSG00000184007	PTP4A2	ENSG00000094975	SUCO	ENSG00000198113	TOR4A	ENSG00000232671	ZNF687-AS1
ENSG00000143476	DTL	ENSG00000257315	ZBED6	ENSG00000175792	RUVBL1	ENSG00000170017	ALCAM	ENSG00000058673	ZC3H11A	ENSG00000228288	PCAT6	ENSG00000206535	LNP1	ENSG00000184432	COPB2	ENSG00000160055	TMEM234	ENSG00000185278	ZBTB37	ENSG00000171889	MIR31HG	ENSG00000143365	RORC
ENSG00000162772	ATF3	ENSG00000198625	MDM4	ENSG00000179348	GATA2	ENSG00000072858	SIDT1	ENSG00000257315	ZBED6	ENSG00000163444	TMEM183A	ENSG00000114529	C3orf52	ENSG00000114698	PLSCR4	ENSG00000233775		ENSG00000224977	RC3H1-DT	ENSG00000164972	C9orf24	ENSG00000197747	S100A10
ENSG00000162769	FLVCR1	ENSG00000163531	NFASC	ENSG00000114686	MRPL3	ENSG00000187715	KBTBD12	ENSG00000143842	SOX13	ENSG00000143847	PPFIA4	ENSG00000184307	ZDHHC23	ENSG00000163660	CCNL1	ENSG00000134684	YARS1	ENSG00000075391	RASAL2	ENSG00000168913	ENHO	ENSG00000198837	DENND4B
ENSG00000136643	RPS6KC1	ENSG00000184144	CNTN2	ENSG00000163781	TOPBP1	ENSG00000158258	CLSTN2	ENSG00000226330	PPP1R15B-AS1	ENSG00000058673	ZC3H11A	ENSG00000153767	GTF2E1	ENSG00000118849	RARRES1	ENSG00000134686	PHC2	ENSG00000213057	C1orf220	ENSG00000136930	PSMB7	ENSG00000143612	C1orf43
ENSG00000143499	SMYD2	ENSG00000117266	CDK18	ENSG00000163710	PCOLCE2	ENSG00000180044	C3orf80	ENSG00000198625	MDM4	ENSG00000257315	ZBED6	ENSG00000145088	EAF2	ENSG00000114450	GNB4	ENSG00000163866	SMIM12	ENSG00000116191	RALGPS2	ENSG00000136908	DPM2	ENSG00000160710	ADAR
ENSG00000117724	CENPF	ENSG00000286619		ENSG00000018408	WWTR1	ENSG00000169760	NLGN1	ENSG00000117266	CDK18	ENSG00000198625	MDM4	ENSG00000173193	PARP14	ENSG00000244405	ETV5	ENSG00000142687	KIAA0319L	ENSG00000057252	SOAT1	ENSG00000160446	ZDHHC12	ENSG00000143319	ISG20L2
ENSG00000136636	KCTD3	ENSG00000266028	SRGAP2	ENSG00000168779	SHOX2	ENSG00000242808	SOX2-OT	ENSG00000286619		ENSG00000117266	CDK18	ENSG00000065485	PDIA5	ENSG00000113916	BCL6	ENSG00000142686	C1orf216	ENSG00000143337	TOR1AIP1	ENSG00000130720	FIBCD1	ENSG00000117036	ETV3
ENSG00000067533	RRP15	ENSG00000123836	PFKFB2	ENSG00000068885	IFT80	ENSG00000073849	ST6GAL1	ENSG00000123836	PFKFB2	ENSG00000286619		ENSG00000271270	TMCC1-DT	ENSG00000234076	TPRG1-AS1	ENSG00000054116	TRAPPC3	ENSG00000135835	KIAA1614	ENSG00000160326	SLC2A6	ENSG00000085552	IGSF9
ENSG00000143353	LYPLAL1	ENSG00000117335	CD46	ENSG00000213186	TRIM59	ENSG00000136514	RTP4	ENSG00000196352	CD55	ENSG00000266028	SRGAP2	ENSG00000248468		ENSG00000184203	PPP1R2	ENSG00000181817	LSM10	ENSG00000162783	IER5	ENSG00000107485	GATA3	ENSG00000162729	IGSF8
ENSG00000116141	MARK1	ENSG00000143469	SYT14	ENSG00000163577	EIF5A2	ENSG00000225764	P3H2-AS1	ENSG00000117625	RCOR3	ENSG00000123836	PFKFB2	ENSG00000120756	PLS1	ENSG00000133256	PDE6B	ENSG00000134697	GNL2	ENSG00000135862	LAMC1	ENSG00000120539	MASTL	ENSG00000224985
ENSG00000136630	HLX	ENSG00000117625	RCOR3	ENSG00000114450	GNB4	ENSG00000286004		ENSG00000229258	LPGAT1-AS1	ENSG00000196352	CD55	ENSG00000144935	TRPC1	ENSG00000179010	MRFAP1	ENSG00000116922	C1orf109	ENSG00000116698	SMG7	ENSG00000265354	TIMM23	ENSG00000158887	MPZ
ENSG00000154305	MIA3	ENSG00000229258	LPGAT1-AS1	ENSG00000239774	TTC14-DT	ENSG00000224614	TNK2-AS1	ENSG00000143476	DTL	ENSG00000117335	CD46	ENSG00000163755	HPS3	ENSG00000287778		ENSG00000196449	YRDC	ENSG00000143344	RGL1	ENSG00000107984	DKK1	ENSG00000188859	FAM78B
ENSG00000162819	BROX	ENSG00000143476	DTL	ENSG00000175193	PARL	ENSG00000228109	MELTF-AS1	ENSG00000066027	PPP2R5A	ENSG00000117625	RCOR3	ENSG00000240137	ERICH6-AS1	ENSG00000137449	CPEB2	ENSG00000188786	MTF1	ENSG00000116667	C1orf21	ENSG00000183346	CABCOCO1	ENSG00000117479	SLC19A2
ENSG00000228106		ENSG00000066027	PPP2R5A	ENSG00000073792	IGF2BP2	ENSG00000224318	CHL1-AS2	ENSG00000288007		ENSG00000153363	LINC00467	ENSG00000144893	MED12L	ENSG00000109805	NCAPG	ENSG00000214114	MYCBP	ENSG00000121481	RNF2	ENSG00000221817	PPP3CB-AS1	ENSG00000203739	PRDX6-AS1
ENSG00000162909	CAPN2	ENSG00000117691	NENF	ENSG00000214146	LINC02026	ENSG00000113851	CRBN	ENSG00000162769	FLVCR1	ENSG00000143476	DTL	ENSG00000163655	GMPS	ENSG00000168228	ZCCHC4	ENSG00000163909	HEYL	ENSG00000116668	SWT1	ENSG00000173267	SNCG	ENSG00000235750	KIAA0040
ENSG00000143756	FBXO28	ENSG00000288007		ENSG00000072274	TFRC	ENSG00000134072	CAMK1	ENSG00000136643	RPS6KC1	ENSG00000066027	PPP2R5A	ENSG00000173890	GPR160	ENSG00000109689	STIM2	ENSG00000259943	ZMPSTE24-DT	ENSG00000273004		ENSG00000231970		ENSG00000260360
ENSG00000143753	DEGS1	ENSG00000162772	ATF3	ENSG00000174227	PIGG	ENSG00000244502	HDAC11-AS1	ENSG00000143499	SMYD2	ENSG00000288007		ENSG00000286856		ENSG00000255458	SMIM14-DT	ENSG00000238287	EXO5-DT	ENSG00000157181	ODR4	ENSG00000119929	CUTC	ENSG00000135823	STX6
ENSG00000143771	CNIH4	ENSG00000162769	FLVCR1	ENSG00000185619	PCGF3	ENSG00000131370	SH3BP5	ENSG00000117724	CENPF	ENSG00000162772	ATF3	ENSG00000121879	PIK3CA	ENSG00000134853	PDGFRA	ENSG00000198815	FOXJ3	ENSG00000116741	RGS2	ENSG00000166135	HIF1AN	ENSG00000135821	GLUL
ENSG00000143786	CNIH3	ENSG00000136643	RPS6KC1	ENSG00000127419	TMEM175	ENSG00000182568	SATB1	ENSG00000136636	KCTD3	ENSG00000162769	FLVCR1	ENSG00000163728	TTC14	ENSG00000250220	ANKRD17-DT	ENSG00000066185	ZMYND12	ENSG00000203724	C1orf53	ENSG00000075891	PAX2	ENSG00000271387	C1orf21-DT
ENSG00000185842	DH14	ENSG00000117707	PROX1	ENSG00000127415	IDUA	ENSG00000233153	UBE2E2-DT	ENSG00000067533	RRP15	ENSG00000136643	RPS6KC1	ENSG00000163872	YEATS2	ENSG00000272677	HNRNPD-DT	ENSG00000285728		ENSG00000151414	NEK7	ENSG00000166171	DPCD	ENSG00000213047	DENND1B
ENSG00000163041	H3-3A	ENSG00000143499	SMYD2	ENSG00000247708	STX18-AS1	ENSG00000151090	THRB	ENSG00000143353	LYPLAL1	ENSG00000143499	SMYD2	ENSG00000161202	DVL3	ENSG00000145293	ENOPH1	ENSG00000117395	EBNA1BP2	ENSG00000116833	NR5A2	ENSG00000188613	NANOS1	ENSG00000116857	TMEM9
ENSG00000225518	LINC01703	ENSG00000136636	KCTD3	ENSG00000072840	EVC	ENSG00000225386	LRRC3B-AS1	ENSG00000117791	MTARC2	ENSG00000092969	TGFB2	ENSG00000284753	EEF1AKMT4	ENSG00000138646	HERC5	ENSG00000287113		ENSG00000118200	CAMSAP2	ENSG00000120008	WDR11	ENSG00000174307	PHLDA3
ENSG00000143761	ARF1	ENSG00000067533	RRP15	ENSG00000132405	TBC1D14	ENSG00000144645	OSBPL10	ENSG00000186205	MTARC1	ENSG00000143353	LYPLAL1	ENSG00000119231	SENP5	ENSG00000184305	CCSER1	ENSG00000159479	MED8	ENSG00000163362	INAVA	ENSG00000197308	GATA3-AS1	ENSG00000234678	ELF3-AS1
ENSG00000143774	GUK1	ENSG00000092969	TGFB2	ENSG00000228919		ENSG00000153560	UBP1	ENSG00000154305	MIA3	ENSG00000154305	MIA3	ENSG00000091181	IL5RA	ENSG00000155016	CYP2U1	ENSG00000178922	HYI	ENSG00000134375	TIMM17A	ENSG00000136758	YME1L1	ENSG00000143862	ARL8A
ENSG00000181873	IBA57	ENSG00000143353	LYPLAL1	ENSG00000155275	TRMT44	ENSG00000168016	TRANK1	ENSG00000162819	BROX	ENSG00000162819	BROX	ENSG00000113851	CRBN	ENSG00000174607	UGT8	ENSG00000237950	LINC02918	ENSG00000176393	RNPEP	ENSG00000236671	PRKG1-AS1	ENSG00000117139	KDM5B
ENSG00000231563		ENSG00000116141	MARK1	ENSG00000237765	FAM200B	ENSG00000230084	ZBTB47-AS1	ENSG00000228106		ENSG00000162909	CAPN2	ENSG00000163704	PRRT3	ENSG00000164056	SPRY1	ENSG00000126106	TMEM53	ENSG00000163435	ELF3	ENSG00000182010	RTKN2	ENSG00000159346	ADIPOR1
ENSG00000196890	H2BU1	ENSG00000117791	MTARC2	ENSG00000145147	SLIT2	ENSG00000163820	FYCO1	ENSG00000162909	CAPN2	ENSG00000143753	DEGS1	ENSG00000132155	RAF1	ENSG00000164070	HSPA4L	ENSG00000188396	DYNLT4	ENSG00000228288	PCAT6	ENSG00000014919	COX15	ENSG00000159348	CYB5R1
ENSG00000168159	RNF187	ENSG00000186205	MTARC1	ENSG00000168228	ZCCHC4	ENSG00000114646	CSPG5	ENSG00000143756	FBXO28	ENSG00000143771	CNIH4	ENSG00000132182	NUP210	ENSG00000273472		ENSG00000070785	EIF2B3	ENSG00000163444	TMEM183A	ENSG00000166169	POLL	ENSG00000133063	CHIT1
ENSG00000135763	URB2	ENSG00000154305	MIA3	ENSG00000014824	SLC30A9	ENSG00000213672	NCKIPSD	ENSG00000143753	DEGS1	ENSG00000143786	CNIH3	ENSG00000131368	MRPS25	ENSG00000164136	IL15	ENSG00000159592	GPBP1L1	ENSG00000058673	ZC3H11A	ENSG00000107859	PITX3	ENSG00000233791	BTG2-DT
ENSG00000143641	GALNT2	ENSG00000162819	BROX	ENSG00000248866	USP46-DT	ENSG00000223343		ENSG00000143771	CNIH4	ENSG00000163041	H3-3A	ENSG00000206562	METTL6	ENSG00000170185	USP38	ENSG00000197429	IPP	ENSG00000257315	ZBED6	ENSG00000229272		ENSG00000286572
ENSG00000010072	SPRTN	ENSG00000228106		ENSG00000134853	PDGFRA	ENSG00000226913	BSN-DT	ENSG00000143786	CNIH3	ENSG00000225518	LINC01703	ENSG00000168356	SCN11A	ENSG00000287292		ENSG00000117461	PIK3R3	ENSG00000143842	SOX13	ENSG00000227165	WDR11-DT	ENSG00000174567	GOLT1A
ENSG00000135778	NTPCR	ENSG00000162909	CAPN2	ENSG00000109265	CRACD	ENSG00000088543	C3orf18	ENSG00000185842	DNAH14	ENSG00000143740	SNAP47	ENSG00000114745	GORASP1	ENSG00000268471	MIR4453HG	ENSG00000185104	FAF1	ENSG00000226330	PPP1R15B-AS1	ENSG00000185627	PSMD13	ENSG00000158711	ELK4
ENSG00000152904	GGPS1	ENSG00000143756	FBXO28	ENSG00000047315	POLR2B	ENSG00000055955	ITIH4	ENSG00000163041	H3-3A	ENSG00000286389		ENSG00000233509	ZNF197-AS1	ENSG00000171503	ETFDH	ENSG00000085831	TTC39A	ENSG00000198625	MDM4	ENSG00000184363	PKP3	ENSG00000203709	MIR29B2CHG
ENSG00000285053	TBCE	ENSG00000143753	DEGS1	ENSG00000018189	RUFY3	ENSG00000163935	SFMBT1	ENSG00000225518	LINC01703	ENSG00000143761	ARF1	ENSG00000008300	CELSR3	ENSG00000109466	KLHL2	ENSG00000117862	TXNDC12	ENSG00000117266	CDK18	ENSG00000148985	PGAP2	ENSG00000076356	PLXNA2
ENSG00000155816	FMN2	ENSG00000143771	CNIH4	ENSG00000250220	ANKRD17-DT	ENSG00000272360		ENSG00000143801	PSEN2	ENSG00000143774	GUK1	ENSG00000114904	NEK4	ENSG00000151718	WWC2	ENSG00000134744	TUT4	ENSG00000286619		ENSG00000253973	NRIP3-DT	ENSG00000227591	HSD11B1-AS1
ENSG00000054282	SDCCAG8	ENSG00000143786	CNIH3	ENSG00000138675	FGF5	ENSG00000163637	PRICKLE2	ENSG00000143740	SNAP47	ENSG00000181873	IBA57	ENSG00000163931	TKT	ENSG00000168564	CDKN2AIP	ENSG00000162377	COA7	ENSG00000266094	RASSF5	ENSG00000166833	NAV2	ENSG00000123684	LPGAT1
ENSG00000121644	DESI2	ENSG00000163041	H3-3A	ENSG00000005059	MCUB	ENSG00000287873		ENSG00000286389		ENSG00000154358	OBSCN	ENSG00000016391	CHDH	ENSG00000168538	TRAPPC11	ENSG00000121310	ECHDC2	ENSG00000123836	PFKFB2	ENSG00000183242	WT1-AS	ENSG00000065600	PACC1
ENSG00000203667	COX20	ENSG00000225518	LINC01703	ENSG00000250938	MAD2L1-DT	ENSG00000286447		ENSG00000143761	ARF1	ENSG00000168159	RNF187	ENSG00000163634	THOC7	ENSG00000164306	PRIMPOL	ENSG00000162384	CZIB	ENSG00000117335	CD46	ENSG00000149179	CSTPP1	ENSG00000287445
ENSG00000273175		ENSG00000143801	PSEN2	ENSG00000142731	PLK4	ENSG00000185565	LSAMP	ENSG00000143774	GUK1	ENSG00000168118	RAB4A	ENSG00000172340	SUCLG2	ENSG00000109762	SNX25	ENSG00000081870	HSPB11	ENSG00000123689	G0S2	ENSG00000189057	FAM111B	ENSG00000143507	DUSP10
ENSG00000203666	EFCAB2	ENSG00000286389		ENSG00000268471	MIR4453HG	ENSG00000144847	IGSF11	ENSG00000198835	GJC2	ENSG00000143641	GALNT2	ENSG00000163378	EOGT	ENSG00000205129	C4orf47	ENSG00000162402	USP24	ENSG00000117625	RCOR3	ENSG00000187049	TMEM216	ENSG00000143514	TP53BP2
ENSG00000162849	KIF26B	ENSG00000143761	ARF1	ENSG00000121211	MND1	ENSG00000173175	ADCY5	ENSG00000181873	IBA57	ENSG00000010072	SPRTN	ENSG00000184500	PROS1	ENSG00000169026	SLC49A3	ENSG00000162407	PLPP3	ENSG00000082512	TRAF5	ENSG00000168496	FEN1	ENSG00000162923	WDR26
ENSG00000162852	CNST	ENSG00000143774	GUK1	ENSG00000129116	PALLD	ENSG00000163884	KLF15	ENSG00000154358	OBSCN	ENSG00000143674	MAP3K21	ENSG00000286447		ENSG00000174137	FAM53A	ENSG00000177606	JUN	ENSG00000229258	LPGAT1-AS1	ENSG00000168005	SPINDOC	ENSG00000196187	TMEM63A
ENSG00000143653	SCCPDH	ENSG00000198835	GJC2	ENSG00000286039		ENSG00000239921	LINC01471	ENSG00000231563		ENSG00000152904	GGPS1	ENSG00000154174	TOMM70	ENSG00000168936	TMEM129	ENSG00000232453	LINC02777	ENSG00000143476	DTL	ENSG00000176973	FAM89B	ENSG00000143772	ITPKB
ENSG00000171161	ZNF672	ENSG00000181873	IBA57	ENSG00000237125	HAND2-AS1	ENSG00000174928	C3orf33	ENSG00000196890	H2BU1	ENSG00000285053	TBCE	ENSG00000273394		ENSG00000173040	EVC2	ENSG00000224609	FGGY-DT	ENSG00000066027	PPP2R5A	ENSG00000172927	MYEOV	ENSG00000143793	C1orf35
ENSG00000185220	PGBD2	ENSG00000196890	H2BU1	ENSG00000151718	WWC2	ENSG00000240875	LINC00886	ENSG00000168159	RNF187	ENSG00000116977	LGALS8	ENSG00000176142	TMEM39A	ENSG00000245468	LINC02447	ENSG00000271200	PATJ-DT	ENSG00000117691	NENF	ENSG00000137522	RNF121	ENSG00000162910	MRPL55
ENSG00000078808	SDF4	ENSG00000168159	RNF187	ENSG00000205129	C4orf47	ENSG00000244040	IL12A-AS1	ENSG00000135763	URB2	ENSG00000054282	SDCCAG8	ENSG00000144840	RABL3	ENSG00000287117		ENSG00000142856	ITGB3BP	ENSG00000288007		ENSG00000214517	PPME1	ENSG00000154370	TRIM11
ENSG00000160087	UBE2J2	ENSG00000135763	URB2	ENSG00000182903	ZNF721	ENSG00000196542	SPTSSB	ENSG00000143641	GALNT2	ENSG00000121644	DESI2	ENSG00000051341	POLQ	ENSG00000109667	SLC2A9	ENSG00000226891	LINC01359	ENSG00000162772	ATF3	ENSG00000150687	PRSS23	ENSG00000177788	RAB4A-AS1
ENSG00000131584	ACAP3	ENSG00000143641	GALNT2	ENSG00000169026	SLC49A3	ENSG00000043093	DCUN1D1	ENSG00000223393		ENSG00000203667	COX20	ENSG00000173226	IQCB1	ENSG00000002587	HS3ST1	ENSG00000116704	SLC35D1	ENSG00000162769	FLVCR1	ENSG00000166037	CEP57	ENSG00000135801	TAF5L
ENSG00000127054	INTS11	ENSG00000223393		ENSG00000178950	GAK	ENSG00000180834	MAP6D1	ENSG00000173409	ARV1	ENSG00000273175		ENSG00000160124	MIX23	ENSG00000007062	PROM1	ENSG00000142864	SERBP1	ENSG00000136643	RPS6KC1	ENSG00000226645	BUD13-DT	ENSG00000238005	LNCATV
ENSG00000162576	MXRA8	ENSG00000173409	ARV1	ENSG00000145214	DGKQ	ENSG00000114770	ABCC5	ENSG00000143674	MAP3K21	ENSG00000203666	EFCAB2	ENSG00000173175	ADCY5	ENSG00000109606	DHX15	ENSG00000172380	GNG12	ENSG00000117707	PROX1	ENSG00000186166	CENATAC	ENSG00000054267	ARID4B
ENSG00000175756	AURKAIP1	ENSG00000010072	SPRTN	ENSG00000168818	STX18	ENSG00000187068	C3orf70	ENSG00000077585	GPR137B	ENSG00000162852	CNST	ENSG00000197763	TXNRD3	ENSG00000240005	STIM2-AS1	ENSG00000118454	ANKRD13C	ENSG00000143499	SMYD2	ENSG00000154127	UBASH3B	ENSG00000168243	GNG4
ENSG00000221978	CCNL2	ENSG00000135778	NTPCR	ENSG00000087008	ACOX3	ENSG00000163918	RFC4	ENSG00000116977	LGALS8	ENSG00000171161	ZNF672	ENSG00000239921	LINC01471	ENSG00000163683	SMIM14	ENSG00000172260	NEGR1	ENSG00000136636	KCTD3	ENSG00000197798	FAM118B	ENSG00000143669	LYST
ENSG00000242485	MRPL20	ENSG00000152904	GGPS1	ENSG00000249502	MED28-DT	ENSG00000113916	BCL6	ENSG00000054282	SDCCAG8	ENSG00000227237	ZNF692-DT	ENSG00000175792	RUVBL1	ENSG00000226887	ERVMER34-1	ENSG00000036549	ZZZ3	ENSG00000067533	RRP15	ENSG00000110074	FOXRED1	ENSG00000116962	NID1
ENSG00000160075	SSU72	ENSG00000285053	TBCE	ENSG00000152990	ADGRA3	ENSG00000114279	FGF12	ENSG00000121644	DESI2	ENSG00000185220	PGBD2	ENSG00000172765	TMCC1	ENSG00000109220	CHIC2	ENSG00000162613	FUBP1	ENSG00000143353	LYPLAL1	ENSG00000110063	DCPS	ENSG00000086619	ERO1B
ENSG00000189339	SLC35E2B	ENSG00000116977	LGALS8	ENSG00000198515	CNGA1	ENSG00000230102	LINC02028	ENSG00000203666	EFCAB2	ENSG00000188290	HES4	ENSG00000248243	LINC02014	ENSG00000083896	YTHDC1	ENSG00000137941	TTLL7	ENSG00000117791	MTARC2	ENSG00000110080	ST3GAL4	ENSG00000091483	FH
ENSG00000215790	SLC35E2A	ENSG00000287516		ENSG00000145247	OCIAD2	ENSG00000232065	LINC01063	ENSG00000162852	CNST	ENSG00000224969		ENSG00000114686	MRPL3	ENSG00000156140	ADAMTS3	ENSG00000271576	PRKACB-DT	ENSG00000186205	MTARC1	ENSG00000142082	SIRT3	ENSG00000203668	CHML
ENSG00000078369	GNB1	ENSG00000054282	SDCCAG8	ENSG00000184178	SCFD2	ENSG00000229912		ENSG00000143653	SCCPDH	ENSG00000237330	RNF223	ENSG00000163781	TOPBP1	ENSG00000132466	ANKRD17	ENSG00000117155	SSX2IP	ENSG00000136630	HLX	ENSG00000184524	CEND1	ENSG00000117020	AKT3
ENSG00000162585	FAAP20	ENSG00000121644	DESI2	ENSG00000083896	YTHDC1	ENSG00000133256	PDE6B	ENSG00000171161	ZNF672	ENSG00000131591	C1orf159	ENSG00000114126	TFDP2	ENSG00000138757	G3BP2	ENSG00000097096	SYDE2	ENSG00000154305	MIA3	ENSG00000184937	WT1	ENSG00000162714	ZNF496
ENSG00000116151	MORN1	ENSG00000203667	COX20	ENSG00000132466	ANKRD17	ENSG00000243449	C4orf48	ENSG00000227237	ZNF692-DT	ENSG00000078808	SDF4	ENSG00000244268		ENSG00000138670	RASGEF1B	ENSG00000153904	DDAH1	ENSG00000162819	BROX	ENSG00000134825	TMEM258	ENSG00000171163	ZNF692
ENSG00000198912	C1orf174	ENSG00000273175		ENSG00000163297	ANTXR2	ENSG00000185818	T8L	ENSG00000185220	PGBD2	ENSG00000160087	UBE2J2	ENSG00000243069	ARHGEF26-AS1	ENSG00000138668	HNRNPD	ENSG00000282057		ENSG00000228106		ENSG00000110046	ATG2A	ENSG00000171863	RPS7
ENSG00000097021	ACOT7	ENSG00000203666	EFCAB2	ENSG00000145287	PLAC8	ENSG00000248399		ENSG00000223764	LINC02593	ENSG00000131584	ACAP3	ENSG00000114805	PLCH1	ENSG00000182168	UNC5C	ENSG00000261737		ENSG00000162909	CAPN2	ENSG00000174744	BRMS1	ENSG00000134321	RSAD2
ENSG00000171680	PLEKHG5	ENSG00000162852	CNST	ENSG00000164099	PRSS12	ENSG00000013288	MAN2B2	ENSG00000188290	HES4	ENSG00000127054	INTS11	ENSG00000214919		ENSG00000164040	PGRMC2	ENSG00000183291	SELENOF	ENSG00000143753	DEGS1	ENSG00000254469	XNDC1N	ENSG00000151692	RNF144A
ENSG00000162413	KLHL21	ENSG00000143653	SCCPDH	ENSG00000150961	SEC24D	ENSG00000125089	SH3TC1	ENSG00000273443		ENSG00000107404	DVL1	ENSG00000174928	C3orf33	ENSG00000196782	MAML3	ENSG00000137947	GTF2B	ENSG00000143771	CNIH4	ENSG00000168014	C2CD3	ENSG00000115738	ID2
ENSG00000007923	DJC11	ENSG00000171161	ZNF672	ENSG00000138735	PDE5A	ENSG00000287778		ENSG00000131591	C1orf159	ENSG00000162576	MXRA8	ENSG00000240875	LINC00886	ENSG00000196951	SCOC-AS1	ENSG00000137944	KYAT3	ENSG00000143786	CNIH3	ENSG00000149243	KLHL35	ENSG00000134317	GRHL1
ENSG00000237436	CAMTA1-DT	ENSG00000227237	ZNF692-DT	ENSG00000164109	MAD2L1	ENSG00000250634	LINC01182	ENSG00000078808	SDF4	ENSG00000175756	AURKAIP1	ENSG00000196542	SPTSSB	ENSG00000250326	USP38-DT	ENSG00000213516	RBMXL1	ENSG00000185842	DNAH14	ENSG00000048649	RSF1	ENSG00000115756	HPCAL1
ENSG00000116285	ERRFI1	ENSG00000185220	PGBD2	ENSG00000164040	PGRMC2	ENSG00000263327	TAPT1-AS1	ENSG00000160087	UBE2J2	ENSG00000225285	LINC01770	ENSG00000085276	MECOM	ENSG00000151623	NR3C2	ENSG00000286548		ENSG00000163041	H3-3A	ENSG00000255929	PIWIL4-AS1	ENSG00000162981	LRATD1
ENSG00000142599	RERE	ENSG00000188290	HES4	ENSG00000273247	RAB33B-AS1	ENSG00000169851	PCDH7	ENSG00000131584	ACAP3	ENSG00000189339	SLC35E2B	ENSG00000163577	EIF5A2	ENSG00000109670	FBXW7	ENSG00000231999	LRRC8C-DT	ENSG00000225518	LINC01703	ENSG00000048028	USP28	ENSG00000079785	DDX1
ENSG00000074800	ENO1	ENSG00000131591	C1orf159	ENSG00000196951	SCOC-AS1	ENSG00000174145	NWD2	ENSG00000127054	INTS11	ENSG00000215790	SLC35E2A	ENSG00000172667	ZMAT3	ENSG00000171566	PLRG1	ENSG00000272931	LRRC8D-DT	ENSG00000143801	PSEN2	ENSG00000149557	FEZ1	ENSG00000178295	GEN1
ENSG00000228526	MIR34AHG	ENSG00000078808	SDF4	ENSG00000120519	SLC10A7	ENSG00000065882	TBC1D1	ENSG00000107404	DVL1	ENSG00000078369	GNB1	ENSG00000229102	PIK3CA-DT	ENSG00000205208	C4orf46	ENSG00000067208	EVI5	ENSG00000286389		ENSG00000165526	RPUSD4	ENSG00000170745	KCNS3
ENSG00000116649	SRM	ENSG00000160087	UBE2J2	ENSG00000109686	SH3D19	ENSG00000064042	LIMCH1	ENSG00000175756	AURKAIP1	ENSG00000178821	TMEM52	ENSG00000239774	TTC14-DT	ENSG00000181381	DDX60L	ENSG00000137936	BCAR3	ENSG00000143761	ARF1	ENSG00000280832	GSEC	ENSG00000143878	RHOB
ENSG00000116670	MAD2L2	ENSG00000131584	ACAP3	ENSG00000109670	FBXW7	ENSG00000260519	ATP8A1-DT	ENSG00000221978	CCNL2	ENSG00000226969	PRKCZ-DT	ENSG00000180834	MAP6D1	ENSG00000150628	SPATA4	ENSG00000162694	EXTL2	ENSG00000143774	GUK1	ENSG00000078237	TIGAR	ENSG00000084710	EFR3B
ENSG00000287384		ENSG00000127054	INTS11	ENSG00000145431	PDGFC	ENSG00000128045	RASL11B	ENSG00000242485	MRPL20	ENSG00000162585	FAAP20	ENSG00000175193	PARL	ENSG00000129187	DCTD	ENSG00000224613	RNPC3-DT	ENSG00000181873	IBA57	ENSG00000219410		ENSG00000173557	FAM166C
ENSG00000175147	TMEM51-AS1	ENSG00000107404	DVL1	ENSG00000181381	DDX60L	ENSG00000150471	ADGRL3	ENSG00000160075	SSU72	ENSG00000116151	MORN1	ENSG00000114770	ABCC5	ENSG00000182552	RWDD4	ENSG00000156171	DRAM2	ENSG00000231563		ENSG00000285517		ENSG00000213699	SLC35F6
ENSG00000228140	EFHD2-AS1	ENSG00000175756	AURKAIP1	ENSG00000164107	HAND2	ENSG00000250846	EPHA5-AS1	ENSG00000272106		ENSG00000157911	PEX10	ENSG00000272721	EIF2B5-DT	ENSG00000270426		ENSG00000116455	WDR77	ENSG00000168159	RNF187	ENSG00000134291	TMEM106C	ENSG00000115163	CENPA
ENSG00000132906	CASP9	ENSG00000221978	CCNL2	ENSG00000150630	VEGFC	ENSG00000080493	SLC4A4	ENSG00000078369	GNB1	ENSG00000157881	PANK4	ENSG00000214160	ALG3	ENSG00000164305	CASP3	ENSG00000197852	INKA2	ENSG00000168118	RAB4A	ENSG00000086159	AQP6	ENSG00000157992	KRTCAP3
ENSG00000237301		ENSG00000225285	LINC01770	ENSG00000251359	WWC2-AS2	ENSG00000169116	PARM1	ENSG00000178821	TMEM52	ENSG00000238164	TNFRSF14-AS1	ENSG00000163923	RPL39L	ENSG00000151725	CENPU	ENSG00000155366	RHOC	ENSG00000135763	URB2	ENSG00000123349	PFDN5	ENSG00000213626	LBH
ENSG00000271742		ENSG00000160075	SSU72	ENSG00000151725	CENPU	ENSG00000163624	CDS1	ENSG00000226969	PRKCZ-DT	ENSG00000162591	MEGF6	ENSG00000214145	LINC00887	ENSG00000154553	PDLIM3	ENSG00000155380	SLC16A1	ENSG00000143641	GALNT2	ENSG00000180818	HOXC10	ENSG00000172954	LCLAT1
ENSG00000179743	SPEN-AS1	ENSG00000189339	SLC35E2B	ENSG00000071539	TRIP13	ENSG00000138642	HERC6	ENSG00000162585	FAAP20	ENSG00000238260		ENSG00000072274	TFRC	ENSG00000083857	FAT1	ENSG00000236137	CD101-AS1	ENSG00000223393		ENSG00000180806	HOXC9	ENSG00000119820	YIPF4
ENSG00000132881	CPLANE2	ENSG00000078369	GNB1	ENSG00000164151	ICE1	ENSG00000180346	TIGD2	ENSG00000116151	MORN1	ENSG00000130764	LRRC47	ENSG00000161217	PCYT1A	ENSG00000272347		ENSG00000196505	GDAP2	ENSG00000173409	ARV1	ENSG00000197757	HOXC6	ENSG00000150938	CRIM1
ENSG00000037637	FBXO42	ENSG00000162585	FAAP20	ENSG00000287031		ENSG00000247775	SNCA-AS1	ENSG00000157911	PEX10	ENSG00000116198	CEP104	ENSG00000119227	PIGZ	ENSG00000170549	IRX1	ENSG00000131788	PIAS3	ENSG00000010072	SPRTN	ENSG00000260597		ENSG00000232028	PRKD3-DT
ENSG00000219481	NBPF1	ENSG00000157911	PEX10	ENSG00000145545	SRD5A1	ENSG00000155016	CYP2U1	ENSG00000157881	PANK4	ENSG00000198912	C1orf174	ENSG00000229912		ENSG00000250786	SNHG18	ENSG00000131779	PEX11B	ENSG00000135778	NTPCR	ENSG00000149948	HMGA2	ENSG00000115841	RMDN2
ENSG00000272426		ENSG00000157881	PANK4	ENSG00000145495	MARCHF6	ENSG00000174607	UGT8	ENSG00000116213	WRAP73	ENSG00000097021	ACOT7	ENSG00000273179		ENSG00000272057	ANKH-DT	ENSG00000271601	LIX1L	ENSG00000143674	MAP3K21	ENSG00000111581	NUP107	ENSG00000162878	PKDCC
ENSG00000117122	MFAP2	ENSG00000235131	TP73-AS2	ENSG00000145491	ROPN1L	ENSG00000164100	NDST3	ENSG00000116198	CEP104	ENSG00000162413	KLHL21	ENSG00000186222	BLOC1S4	ENSG00000168724	DNAJC21	ENSG00000272031	ANKRD34A	ENSG00000152904	GGPS1	ENSG00000257453	PHLDA1-AS1	ENSG00000057935	MTA3
ENSG00000179051	RCC2	ENSG00000116198	CEP104	ENSG00000272324	DAP-DT	ENSG00000164070	HSPA4L	ENSG00000198912	C1orf174	ENSG00000237436	CAMTA1-DT	ENSG00000132405	TBC1D14	ENSG00000205765	RIMOC1	ENSG00000143368	SF3B4	ENSG00000285053	TBCE	ENSG00000185480	PARPBP	ENSG00000152527	PLEKHH2
ENSG00000159423	ALDH4A1	ENSG00000198912	C1orf174	ENSG00000113389	NPR3	ENSG00000138650	PCDH10	ENSG00000131697	NPHP4	ENSG00000116285	ERRFI1	ENSG00000250634	LINC01182	ENSG00000112964	GHR	ENSG00000143384	MCL1	ENSG00000116977	LGALS8	ENSG00000173093	CCDC63	ENSG00000286728
ENSG00000127481	UBR4	ENSG00000097021	ACOT7	ENSG00000039560	RAI14	ENSG00000164161	HHIP	ENSG00000097021	ACOT7	ENSG00000142599	RERE	ENSG00000263327	TAPT1-AS1	ENSG00000134363	FST	ENSG00000143418	CERS2	ENSG00000287513		ENSG00000176383	B3GNT4	ENSG00000119729	RHOQ
ENSG00000053371	AKR7A2	ENSG00000162413	KLHL21	ENSG00000244968	LIFR-AS1	ENSG00000287292		ENSG00000162408	NOL9	ENSG00000074800	ENO1	ENSG00000169299	PGM2	ENSG00000113161	HMGCR	ENSG00000197622	CDC42SE1	ENSG00000054282	SDCCAG8	ENSG00000111653	ING4	ENSG00000119888	EPCAM
ENSG00000077549	CAPZB	ENSG00000007923	DJC11	ENSG00000145623	OSMR	ENSG00000164129	NPY5R	ENSG00000162413	KLHL21	ENSG00000180758	GPR157	ENSG00000179299	NSUN7	ENSG00000145703	IQGAP2	ENSG00000143434	SEMA6C	ENSG00000121644	DESI2	ENSG00000111671	SPSB2	ENSG00000095002	MSH2
ENSG00000235185	MICOS10-DT	ENSG00000237436	CAMTA1-DT	ENSG00000164171	ITGA2	ENSG00000109466	KLHL2	ENSG00000007923	DNAJC11	ENSG00000171603	CLSTN1	ENSG00000163071	SPATA18	ENSG00000164329	TENT2	ENSG00000143393	PI4KB	ENSG00000203667	COX20	ENSG00000274737		ENSG00000170802	FOXN2
ENSG00000162545	CAMK2N1	ENSG00000116285	ERRFI1	ENSG00000134363	FST	ENSG00000109472	CPE	ENSG00000237436	CAMTA1-DT	ENSG00000130940	CASZ1	ENSG00000248866	USP46-DT	ENSG00000278921	EPB41L4A-DT	ENSG00000182134	TDRKH	ENSG00000273175		ENSG00000134287	ARF3	ENSG00000162869	PPP1R21
ENSG00000189410	SH2D5	ENSG00000142599	RERE	ENSG00000247345		ENSG00000286256		ENSG00000142599	RERE	ENSG00000116661	FBXO2	ENSG00000145216	FIP1L1	ENSG00000047188	YTHDC2	ENSG00000159445	THEM4	ENSG00000203666	EFCAB2	ENSG00000167767	KRT80	ENSG00000170340	B3GNT2
ENSG00000127483	HP1BP3	ENSG00000074800	ENO1	ENSG00000086200	IPO11	ENSG00000242686	PDE6B-AS1	ENSG00000074800	ENO1	ENSG00000116670	MAD2L2	ENSG00000109265	CRACD	ENSG00000113396	SLC27A6	ENSG00000196754	S100A2	ENSG00000162852	CNST	ENSG00000228630	HOTAIR	ENSG00000115507	OTX1
ENSG00000075151	EIF4G3	ENSG00000171603	CLSTN1	ENSG00000123213	NLN	ENSG00000159674	SPON2	ENSG00000180758	GPR157	ENSG00000177000	MTHFR	ENSG00000156136	DCK	ENSG00000198108	CHSY3	ENSG00000143614	GATAD2B	ENSG00000143653	SCCPDH	ENSG00000251151	HOXC-AS3	ENSG00000143995	MEIS1
ENSG00000228397	LINC01635	ENSG00000116670	MAD2L2	ENSG00000145741	BTF3	ENSG00000072832	CRMP1	ENSG00000228526	MIR34AHG	ENSG00000287384		ENSG00000138758	SEPTIN11	ENSG00000131435	PDLIM4	ENSG00000160741	CRTC2	ENSG00000171161	ZNF672	ENSG00000250133	HOXC-AS2	ENSG00000273064
ENSG00000285752	CDC42-AS1	ENSG00000177000	MTHFR	ENSG00000181104	F2R	ENSG00000074211	PPP2R2C	ENSG00000171603	CLSTN1	ENSG00000175147	TMEM51-AS1	ENSG00000138759	FRAS1	ENSG00000272023	AFF4-DT	ENSG00000143570	SLC39A1	ENSG00000227237	ZNF692-DT	ENSG00000250451	HOXC-AS1	ENSG00000116005	PCYOX1
ENSG00000169641	LUZP1	ENSG00000175147	TMEM51-AS1	ENSG00000164251	F2RL1	ENSG00000173013	CCDC96	ENSG00000130940	CASZ1	ENSG00000228140	EFHD2-AS1	ENSG00000260641	TSPAN5-DT	ENSG00000081059	TCF7	ENSG00000143543	JTB	ENSG00000185220	PGBD2	ENSG00000110955	ATP5F1B	ENSG00000144031	ANKRD53
ENSG00000125944	HNRNPR	ENSG00000132906	CASP9	ENSG00000152409	JMY	ENSG00000245468	LINC02447	ENSG00000116649	SRM	ENSG00000132906	CASP9	ENSG00000109320	NFKB1	ENSG00000270177	PPP2CA-DT	ENSG00000143549	TPM3	ENSG00000188290	HES4	ENSG00000256670	RASSF3-DT	ENSG00000235499
ENSG00000088280	ASAP3	ENSG00000237301		ENSG00000113318	MSH3	ENSG00000163995	ABLIM2	ENSG00000116661	FBXO2	ENSG00000237301		ENSG00000168743	NPNT	ENSG00000251169	LINC01843	ENSG00000160714	UBE2Q1	ENSG00000224969		ENSG00000247363	NUP107-DT	ENSG00000187605	TET3
ENSG00000117318	ID3	ENSG00000179743	SPEN-AS1	ENSG00000164291	ARSK	ENSG00000002587	HS3ST1	ENSG00000116670	MAD2L2	ENSG00000173641	HSPB7	ENSG00000005059	MCUB	ENSG00000254363		ENSG00000163344	PMVK	ENSG00000237330	RNF223	ENSG00000180881	CAPS2	ENSG00000239779	WBP1
ENSG00000236810	ELOA-AS1	ENSG00000173641	HSPB7	ENSG00000145777	TSLP	ENSG00000169762	TAPT1	ENSG00000177000	MTHFR	ENSG00000142627	EPHA2	ENSG00000174749	FAM241A	ENSG00000145819	ARHGAP26	ENSG00000163348	PYGO2	ENSG00000078808	SDF4	ENSG00000075188	NUP37	ENSG00000286883
ENSG00000117308	GALE	ENSG00000132881	CPLANE2	ENSG00000224032	EPB41L4A-AS1	ENSG00000151552	QDPR	ENSG00000287384		ENSG00000142632	ARHGEF19	ENSG00000250938	MAD2L1-DT	ENSG00000250072	SH3TC2-DT	ENSG00000163463	KRTCAP2	ENSG00000160087	UBE2J2	ENSG00000186298	PPP1CC	ENSG00000115282	TTC31
ENSG00000117305	HMGCL	ENSG00000037637	FBXO42	ENSG00000164244	PRRC1	ENSG00000181982	CCDC149	ENSG00000175147	TMEM51-AS1	ENSG00000132881	CPLANE2	ENSG00000138688	KIAA1109	ENSG00000171992	SYNPO	ENSG00000185499	MUC1	ENSG00000131584	ACAP3	ENSG00000123064	DDX54	ENSG00000115317	HTRA2
ENSG00000188529	SRSF10	ENSG00000219481	NBPF1	ENSG00000131435	PDLIM4	ENSG00000183783	KCTD8	ENSG00000228140	EFHD2-AS1	ENSG00000037637	FBXO42	ENSG00000142731	PLK4	ENSG00000169230	PRELID1	ENSG00000160767	FAM189B	ENSG00000127054	INTS11	ENSG00000122965	RBM19	ENSG00000115325	DOK1
ENSG00000117614	SYF2	ENSG00000272426		ENSG00000272023	AFF4-DT	ENSG00000163069	SGCB	ENSG00000132906	CASP9	ENSG00000219481	NBPF1	ENSG00000170365	SMAD1	ENSG00000206077	ZDHHC11B	ENSG00000225855	RUSC1-AS1	ENSG00000107404	DVL1	ENSG00000089154	GCN1	ENSG00000159399	HK2
ENSG00000117616	RSRP1	ENSG00000117115	PADI2	ENSG00000243056	EIF4EBP3	ENSG00000286161		ENSG00000116771	AGMAT	ENSG00000272426		ENSG00000052795	FNIP2	ENSG00000112902	SEMA5A	ENSG00000116539	ASH1L	ENSG00000175756	AURKAIP1	ENSG00000188811	NHLRC3	ENSG00000115364	MRPL19
ENSG00000188672	RHCE	ENSG00000159423	ALDH4A1	ENSG00000113119	TMCO6	ENSG00000145242	EPHA5	ENSG00000237301		ENSG00000179051	RCC2	ENSG00000109472	CPE	ENSG00000154122	ANKH	ENSG00000160803	UBQLN4	ENSG00000221978	CCNL2	ENSG00000023516	AKAP11	ENSG00000168883	USP39
ENSG00000228172		ENSG00000169991	IFFO2	ENSG00000113141	IK	ENSG00000138744	AA	ENSG00000132881	CPLANE2	ENSG00000159423	ALDH4A1	ENSG00000109586	GALNT7	ENSG00000250234		ENSG00000198952	SMG5	ENSG00000160075	SSU72	ENSG00000242715	CCDC169	ENSG00000115548	KDM3A
ENSG00000117632	STMN1	ENSG00000127481	UBR4	ENSG00000164620	RELL2	ENSG00000248719	PRDM8-AS1	ENSG00000037637	FBXO42	ENSG00000169991	IFFO2	ENSG00000145217	SLC26A1	ENSG00000113494	PRLR	ENSG00000125462	MIR9-1HG	ENSG00000189339	SLC35E2B	ENSG00000120685	PROSER1	ENSG00000153561	RMND5A
ENSG00000158006	PAFAH2	ENSG00000053371	AKR7A2	ENSG00000231185	SPRY4-AS1	ENSG00000138669	PRKG2	ENSG00000219481	NBPF1	ENSG00000127481	UBR4	ENSG00000168884	TNIP2	ENSG00000248898		ENSG00000116604	MEF2D	ENSG00000215790	SLC35E2A	ENSG00000100823	APEX1	ENSG00000234028	EIF2AK3-DT
ENSG00000142751	GPN2	ENSG00000077549	CAPZB	ENSG00000145868	FBXO38	ENSG00000138670	RASGEF1B	ENSG00000159423	ALDH4A1	ENSG00000053371	AKR7A2	ENSG00000286176		ENSG00000285804		ENSG00000143320	CRABP2	ENSG00000078369	GNB1	ENSG00000258818	RNASE4	ENSG00000115042	FAHD2A
ENSG00000090020	SLC9A1	ENSG00000235185	MICOS10-DT	ENSG00000070814	TCOF1	ENSG00000163633	C4orf36	ENSG00000127481	UBR4	ENSG00000077549	CAPZB	ENSG00000074211	PPP2R2C	ENSG00000247372		ENSG00000143321	HDGF	ENSG00000178821	TMEM52	ENSG00000214274	ANG	ENSG00000144021	CIAO1
ENSG00000142733	MAP3K6	ENSG00000162545	CAMK2N1	ENSG00000171992	SYNPO	ENSG00000138640	FAM13A	ENSG00000053371	AKR7A2	ENSG00000235185	MICOS10-DT	ENSG00000169762	TAPT1	ENSG00000247877	FAM174A-DT	ENSG00000027869	SH2D2A	ENSG00000162585	FAAP20	ENSG00000151338	MIPOL1	ENSG00000168763	CNNM3
ENSG00000158195	WASF2	ENSG00000189410	SH2D5	ENSG00000256235	SMIM3	ENSG00000145335	SNCA	ENSG00000077549	CAPZB	ENSG00000162545	CAMK2N1	ENSG00000249502	MED28-DT	ENSG00000129595	EPB41L4A	ENSG00000132694	ARHGEF11	ENSG00000116151	MORN1	ENSG00000139926	FRMD6	ENSG00000228486	C2orf92
ENSG00000126705	AHDC1	ENSG00000127483	HP1BP3	ENSG00000145907	G3BP1	ENSG00000163116	STPG2	ENSG00000235185	MICOS10-DT	ENSG00000189410	SH2D5	ENSG00000272986		ENSG00000092421	SEMA6A	ENSG00000158710	TAGLN2	ENSG00000157911	PEX10	ENSG00000288045		ENSG00000040933	INPP4A
ENSG00000287244		ENSG00000075151	EIF4G3	ENSG00000164574	GALNT10	ENSG00000168772	CXXC4	ENSG00000162545	CAMK2N1	ENSG00000127483	HP1BP3	ENSG00000132463	GRSF1	ENSG00000113083	LOX	ENSG00000132716	DCAF8	ENSG00000177133	PRDM16-DT	ENSG00000100714	MTHFD1	ENSG00000272902	TBC1D8-AS1
ENSG00000126698	DJC8	ENSG00000117298	ECE1	ENSG00000164576	SAP30L	ENSG00000245293	CYP2U1-AS1	ENSG00000189410	SH2D5	ENSG00000075151	EIF4G3	ENSG00000138744	NAAA	ENSG00000113575	PPP2CA	ENSG00000122218	COPA	ENSG00000287828		ENSG00000119723	COQ6	ENSG00000071051	NCK2
ENSG00000253304	TMEM200B	ENSG00000228397	LINC01635	ENSG00000164332	UBLCP1	ENSG00000145365	TIFA	ENSG00000127483	HP1BP3	ENSG00000117298	ECE1	ENSG00000198301	SDAD1	ENSG00000250635	CXXC5-AS1	ENSG00000158769	F11R	ENSG00000238260		ENSG00000089916	GPATCH2L	ENSG00000163006	CCDC138
ENSG00000162510	MATN1	ENSG00000285752	CDC42-AS1	ENSG00000204764	RANBP17	ENSG00000250241	PCDH10-DT	ENSG00000075151	EIF4G3	ENSG00000228397	LINC01635	ENSG00000186212	SOWAHB	ENSG00000249131	PSD2-AS1	ENSG00000158773	USF1	ENSG00000116198	CEP104	ENSG00000100591	AHSA1	ENSG00000172985	SH3RF3
ENSG00000134644	PUM1	ENSG00000169641	LUZP1	ENSG00000113719	ERGIC1	ENSG00000151623	NR3C2	ENSG00000117298	ECE1	ENSG00000285752	CDC42-AS1	ENSG00000145287	PLAC8	ENSG00000120318	ARAP3	ENSG00000143256	PFDN2	ENSG00000198912	C1orf174	ENSG00000185100	ADSS1	ENSG00000144136	SLC20A1
ENSG00000162517	PEF1	ENSG00000125944	HNRNPR	ENSG00000127022	CANX	ENSG00000171566	PLRG1	ENSG00000228397	LINC01635	ENSG00000169641	LUZP1	ENSG00000145332	KLHL8	ENSG00000113657	DPYSL3	ENSG00000158850	B4GALT3	ENSG00000097021	ACOT7	ENSG00000258430		ENSG00000171227	TMEM37
ENSG00000121753	ADGRB2	ENSG00000117318	ID3	ENSG00000028310	BRD9	ENSG00000164128	NPY1R	ENSG00000285752	CDC42-AS1	ENSG00000125944	HNRNPR	ENSG00000118777	ABCG2	ENSG00000169247	SH3TC2	ENSG00000283317		ENSG00000171680	PLEKHG5	ENSG00000213145	CRIP1	ENSG00000163075	CFAP221
ENSG00000184007	PTP4A2	ENSG00000188529	SRSF10	ENSG00000171421	MRPL36	ENSG00000145416	MARCHF1	ENSG00000169641	LUZP1	ENSG00000088280	ASAP3	ENSG00000249599	BMPR1B-DT	ENSG00000253618	GRPEL2-AS1	ENSG00000259788	UAP1-DT	ENSG00000162413	KLHL21	ENSG00000092094	OSGEP	ENSG00000286145
ENSG00000160055	TMEM234	ENSG00000117614	SYF2	ENSG00000286753		ENSG00000196104	SPOCK3	ENSG00000125944	HNRNPR	ENSG00000117318	ID3	ENSG00000168785	TSPAN5	ENSG00000113712	CSNK1A1	ENSG00000143248	RGS5	ENSG00000237436	CAMTA1-DT	ENSG00000092330	TINF2	ENSG00000236682	MAP3K2-DT
ENSG00000233775		ENSG00000117616	RSRP1	ENSG00000037474	NSUN2	ENSG00000151726	ACSL1	ENSG00000088280	ASAP3	ENSG00000117308	GALE	ENSG00000260651		ENSG00000164296	TIGD6	ENSG00000232995	RGS5	ENSG00000116285	ERRFI1	ENSG00000258938		ENSG00000286957
ENSG00000162520	SYNC	ENSG00000188672	RHCE	ENSG00000259802		ENSG00000287183		ENSG00000117318	ID3	ENSG00000188529	SRSF10	ENSG00000138785	INTS12	ENSG00000286657		ENSG00000143149	ALDH9A1	ENSG00000142599	RERE	ENSG00000073712	FERMT2	ENSG00000152082	MZT2B
ENSG00000134684	YARS1	ENSG00000117632	STMN1	ENSG00000250600	ROPN1L-AS1	ENSG00000154553	PDLIM3	ENSG00000117308	GALE	ENSG00000185436	IFNLR1	ENSG00000164093	PITX2	ENSG00000113140	SPARC	ENSG00000143183	TMCO1	ENSG00000074800	ENO1	ENSG00000156050	FAM161B	ENSG00000072135	PTPN18
ENSG00000116525	TRIM62	ENSG00000158006	PAFAH2	ENSG00000261360	OTULIN-DT	ENSG00000225138	SLC9A3-AS1	ENSG00000188529	SRSF10	ENSG00000232298	GRHL3-AS1	ENSG00000164109	MAD2L1	ENSG00000177556	ATOX1	ENSG00000272205	POU2F1-DT	ENSG00000180758	GPR157	ENSG00000119681	LTBP2	ENSG00000136002	ARHGEF4
ENSG00000134686	PHC2	ENSG00000142751	GPN2	ENSG00000145555	MYO10	ENSG00000272057	ANKH-DT	ENSG00000232298	GRHL3-AS1	ENSG00000286061	RCAN3AS	ENSG00000138738	PRDM5	ENSG00000164609	SLU7	ENSG00000143158	MPC2	ENSG00000228526	MIR34AHG	ENSG00000151445	VIPAS39	ENSG00000287151	C2orf27A
ENSG00000163866	SMIM12	ENSG00000142733	MAP3K6	ENSG00000250234		ENSG00000250415		ENSG00000286061	RCAN3AS	ENSG00000020633	RUNX3	ENSG00000109686	SH3D19	ENSG00000164379	FOXQ1	ENSG00000143156	NME7	ENSG00000171603	CLSTN1	ENSG00000015133	CCDC88C	ENSG00000232377
ENSG00000142687	KIAA0319L	ENSG00000158195	WASF2	ENSG00000168621	GDNF	ENSG00000176788	BASP1	ENSG00000117614	SYF2	ENSG00000117614	SYF2	ENSG00000287642		ENSG00000270504		ENSG00000231407	GORAB-AS1	ENSG00000130940	CASZ1	ENSG00000140157	NIPA2	ENSG00000238057	ZEB2-AS1
ENSG00000142686	C1orf216	ENSG00000126705	AHDC1	ENSG00000113594	LIFR	ENSG00000113361	CDH6	ENSG00000117616	RSRP1	ENSG00000117616	RSRP1	ENSG00000171497	PPID	ENSG00000288046		ENSG00000234741	GAS5	ENSG00000116649	SRM	ENSG00000128739	SNRPN	ENSG00000121989	ACVR2A
ENSG00000054116	TRAPPC3	ENSG00000287244		ENSG00000249740	OSMR-DT	ENSG00000205765	RIMOC1	ENSG00000188672	RHCE	ENSG00000188672	RHCE	ENSG00000164128	NPY1R	ENSG00000172201	ID4	ENSG00000224687	RASAL2-AS1	ENSG00000116661	FBXO2	ENSG00000273173	SNURF	ENSG00000187123	LYPD6
ENSG00000142694	EVA1B	ENSG00000126698	DJC8	ENSG00000083720	OXCT1	ENSG00000112964	GHR	ENSG00000228172		ENSG00000117632	STMN1	ENSG00000198948	MFAP3L	ENSG00000272168	CASC15	ENSG00000143322	ABL2	ENSG00000116670	MAD2L2	ENSG00000198826	ARHGAP11A	ENSG00000157827	FMNL2
ENSG00000196182	STK40	ENSG00000134644	PUM1	ENSG00000197860	SGTB	ENSG00000153015	CWC27	ENSG00000117632	STMN1	ENSG00000158006	PAFAH2	ENSG00000245213	GALNT7-DT	ENSG00000124508	BTN2A2	ENSG00000272906		ENSG00000287384		ENSG00000156970	BUB1B	ENSG00000235192
ENSG00000181817	LSM10	ENSG00000121769	FABP3	ENSG00000251493	FOXD1	ENSG00000049860	HEXB	ENSG00000158006	PAFAH2	ENSG00000142751	GPN2	ENSG00000272870	SAP30-DT	ENSG00000112763	BTN2A1	ENSG00000230124	ACBD6	ENSG00000175147	TMEM51-AS1	ENSG00000137804	NUSAP1	ENSG00000228222
ENSG00000233621	ZC3H12A-DT	ENSG00000162517	PEF1	ENSG00000272525	BTF3-DT	ENSG00000113231	PDE8B	ENSG00000142751	GPN2	ENSG00000090020	SLC9A1	ENSG00000180104	EXOC3	ENSG00000182952	HMGN4	ENSG00000232860	SMG7-AS1	ENSG00000228140	EFHD2-AS1	ENSG00000137825	ITPKA	ENSG00000144357	UBR3
ENSG00000163877	SNIP1	ENSG00000121753	ADGRB2	ENSG00000228716	DHFR	ENSG00000164329	TENT2	ENSG00000175707	KDF1	ENSG00000142733	MAP3K6	ENSG00000225138	SLC9A3-AS1	ENSG00000204592	HLA-E	ENSG00000121486	TRMT1L	ENSG00000132906	CASP9	ENSG00000159433	STARD9	ENSG00000071967	CYBRD1
ENSG00000134697	GNL2	ENSG00000184007	PTP4A2	ENSG00000171444	MCC	ENSG00000245864	MEF2C-AS2	ENSG00000224311	WDTC1-DT	ENSG00000158195	WASF2	ENSG00000071539	TRIP13	ENSG00000196230	TUBB	ENSG00000047410	TPR	ENSG00000237301		ENSG00000092470	WDR76	ENSG00000226853	GPR155-DT
ENSG00000116922	C1orf109	ENSG00000224066		ENSG00000113083	LOX	ENSG00000250555		ENSG00000142733	MAP3K6	ENSG00000126705	AHDC1	ENSG00000164151	ICE1	ENSG00000206344	HCG27	ENSG00000023572	GLRX2	ENSG00000179743	SPEN-AS1	ENSG00000259200		ENSG00000116095	PLEKHA3
ENSG00000196449	YRDC	ENSG00000160055	TMEM234	ENSG00000217128	FNIP1	ENSG00000278921	EPB41L4A-DT	ENSG00000126705	AHDC1	ENSG00000287244		ENSG00000287031		ENSG00000223865	HLA-DPB1	ENSG00000118197	DDX59	ENSG00000142632	ARHGEF19	ENSG00000157734	SNX22	ENSG00000170396	ZNF804A
ENSG00000188786	MTF1	ENSG00000175130	MARCKSL1	ENSG00000094880	CDC23	ENSG00000080709	KCNN2	ENSG00000287244		ENSG00000126698	DNAJC8	ENSG00000145545	SRD5A1	ENSG00000171453	POLR1C	ENSG00000260021		ENSG00000132881	CPLANE2	ENSG00000166839	ANKDD1A	ENSG00000151690	MFSD6
ENSG00000214114	MYCBP	ENSG00000233775		ENSG00000113068	PFDN1	ENSG00000249167	SEMA6A-AS2	ENSG00000134644	PUM1	ENSG00000253304	TMEM200B	ENSG00000124275	MTRR	ENSG00000285976		ENSG00000117153	KLHL12	ENSG00000037637	FBXO42	ENSG00000174442	ZWILCH	ENSG00000128641	MYO1B
ENSG00000090621	PABPC4	ENSG00000225828	FAM229A	ENSG00000131495	NDUFA2	ENSG00000064692	SNCAIP	ENSG00000184007	PTP4A2	ENSG00000162510	MATN1	ENSG00000145491	ROPN1L	ENSG00000119900	OGFRL1	ENSG00000143850	PLEKHA6	ENSG00000219481	NBPF1	ENSG00000274937		ENSG00000196950	SLC39A10
ENSG00000259943	ZMPSTE24-DT	ENSG00000162520	SYNC	ENSG00000171720	HDAC3	ENSG00000145794	MEGF10	ENSG00000160055	TMEM234	ENSG00000162512	SDC3	ENSG00000164236	ANKRD33B	ENSG00000225793	TMEM30A-DT	ENSG00000133065	SLC41A1	ENSG00000272426		ENSG00000247240	UBL7-DT	ENSG00000225979	ANKRD44-DT
ENSG00000238287	EXO5-DT	ENSG00000134684	YARS1	ENSG00000120318	ARAP3	ENSG00000198108	CHSY3	ENSG00000233775		ENSG00000134644	PUM1	ENSG00000145569	OTULINL	ENSG00000260271		ENSG00000143486	EIF2D	ENSG00000179051	RCC2	ENSG00000178802	MPI	ENSG00000196141	SPATS2L
ENSG00000127124	HIVEP3	ENSG00000134686	PHC2	ENSG00000247199	FBXO38-DT	ENSG00000205089	CCNI2	ENSG00000225828	FAM229A	ENSG00000121769	FABP3	ENSG00000176788	BASP1	ENSG00000014123	UFL1	ENSG00000180667	YOD1	ENSG00000159423	ALDH4A1	ENSG00000213471	TTLL13	ENSG00000138356	AOX1
ENSG00000198815	FOXJ3	ENSG00000121904	CSMD2	ENSG00000164296	TIGD6	ENSG00000198944	SOWAHA	ENSG00000134684	YARS1	ENSG00000229167		ENSG00000113389	NPR3	ENSG00000168438	CDC40	ENSG00000287033		ENSG00000169991	IFFO2	ENSG00000197299	BLM	ENSG00000155760	FZD7
ENSG00000066185	ZMYND12	ENSG00000116544	DLGAP3	ENSG00000113140	SPARC	ENSG00000132563	REEP2	ENSG00000116525	TRIM62	ENSG00000162517	PEF1	ENSG00000039560	RAI14	ENSG00000111817	DSE	ENSG00000170385	SLC30A1	ENSG00000127481	UBR4	ENSG00000259275		ENSG00000138439	FAM117B
ENSG00000285728		ENSG00000142687	KIAA0319L	ENSG00000245275	SAP30L-AS1	ENSG00000250692		ENSG00000134686	PHC2	ENSG00000084636	COL16A1	ENSG00000152582	SPEF2	ENSG00000287100		ENSG00000143493	INTS7	ENSG00000162482	AKR7A3	ENSG00000262728		ENSG00000144426	NBEAL1
ENSG00000117385	P3H1	ENSG00000142686	C1orf216	ENSG00000113282	CLINT1	ENSG00000254363		ENSG00000163866	SMIM12	ENSG00000184007	PTP4A2	ENSG00000244968	LIFR-AS1	ENSG00000135549	PKIB	ENSG00000198468	FLVCR1-DT	ENSG00000053371	AKR7A2	ENSG00000248905	FMN1	ENSG00000116117	PARD3B
ENSG00000117395	EB1BP2	ENSG00000054116	TRAPPC3	ENSG00000113739	STC2	ENSG00000243232	PCDHAC2	ENSG00000142687	KIAA0319L	ENSG00000224066		ENSG00000164171	ITGA2	ENSG00000146373	RNF217	ENSG00000174606	ANGEL2	ENSG00000077549	CAPZB	ENSG00000021776	AQR	ENSG00000118257	NRP2
ENSG00000066322	ELOVL1	ENSG00000196182	STK40	ENSG00000175416	CLTB	ENSG00000287726		ENSG00000142686	C1orf216	ENSG00000160055	TMEM234	ENSG00000247796	MOCS2-DT	ENSG00000197594	ENPP1	ENSG00000152104	PTPN14	ENSG00000235185	MICOS10-DT	ENSG00000188549	CCDC9B	ENSG00000227946	INO80D-AS1
ENSG00000159479	MED8	ENSG00000181817	LSM10	ENSG00000213347	MXD3	ENSG00000196743	GM2A	ENSG00000054116	TRAPPC3	ENSG00000175130	MARCKSL1	ENSG00000251307	CCNO-DT	ENSG00000203727	SAMD5	ENSG00000228063	LYPLAL1-DT	ENSG00000162545	CAMK2N1	ENSG00000104147	OIP5	ENSG00000163249	CCNYL1
ENSG00000237950	LINC02918	ENSG00000163873	GRIK3	ENSG00000113758	DBN1	ENSG00000214357	NEURL1B	ENSG00000181817	LSM10	ENSG00000233775		ENSG00000164182	NDUFAF2	ENSG00000198729	PPP1R14C	ENSG00000186063	AIDA	ENSG00000189410	SH2D5	ENSG00000166450	PRTG	ENSG00000115020	PIKFYVE
ENSG00000285649		ENSG00000134697	GNL2	ENSG00000196923	PDLIM7	ENSG00000145920	CPLX2	ENSG00000233621	ZC3H12A-DT	ENSG00000225828	FAM229A	ENSG00000086200	IPO11	ENSG00000146476	ARMT1	ENSG00000143815	LBR	ENSG00000127483	HP1BP3	ENSG00000166797	CIAO2A	ENSG00000270659
ENSG00000126106	TMEM53	ENSG00000196449	YRDC	ENSG00000054598	FOXC1	ENSG00000074276	CDHR2	ENSG00000163877	SNIP1	ENSG00000134684	YARS1	ENSG00000123213	NLN	ENSG00000078269	SYNJ2	ENSG00000154380	ENAH	ENSG00000075151	EIF4G3	ENSG00000166803	PCLAF	ENSG00000163466	ARPC2
ENSG00000188396	DYNLT4	ENSG00000188786	MTF1	ENSG00000124782	RREB1	ENSG00000248859	LINC01574	ENSG00000134697	GNL2	ENSG00000121900	TMEM54	ENSG00000197822	OCLN	ENSG00000271913	TAGAP-AS1	ENSG00000272562	H3-3A-DT	ENSG00000117298	ECE1	ENSG00000140451	PIF1	ENSG00000127838	PNKD
ENSG00000159592	GPBP1L1	ENSG00000090621	PABPC4	ENSG00000153157	SYCP2L	ENSG00000113763	UNC5A	ENSG00000116922	C1orf109	ENSG00000004455	AK2	ENSG00000157107	FCHO2	ENSG00000112110	MRPL18	ENSG00000182827	ACBD3	ENSG00000076864	RAP1GAP	ENSG00000090487	SPG21	ENSG00000135929	CYP27A1
ENSG00000197429	IPP	ENSG00000116981	NT5C1A	ENSG00000112186	CAP2	ENSG00000178187	ZNF454	ENSG00000196449	YRDC	ENSG00000116525	TRIM62	ENSG00000145741	BTF3	ENSG00000231690	LINC00574	ENSG00000143799	PARP1	ENSG00000228397	LINC01635	ENSG00000174444	RPL4	ENSG00000163516	ANKZF1
ENSG00000117461	PIK3R3	ENSG00000116983	HPCAL4	ENSG00000165097	KDM1B	ENSG00000234284	ZNF879	ENSG00000188786	MTF1	ENSG00000134686	PHC2	ENSG00000214944	ARHGEF28	ENSG00000112592	TBP	ENSG00000143776	CDC42BPA	ENSG00000285752	CDC42-AS1	ENSG00000138629	UBL7	ENSG00000123999	INHA
ENSG00000085998	POMGNT1	ENSG00000259943	ZMPSTE24-DT	ENSG00000204592	HLA-E	ENSG00000177932	ZNF354C	ENSG00000214114	MYCBP	ENSG00000142687	KIAA0319L	ENSG00000122008	POLK	ENSG00000170542	SERPINB9	ENSG00000203684	IBA57-DT	ENSG00000125944	HNRNPR	ENSG00000179151	EDC3	ENSG00000163082	SGPP2
ENSG00000132128	LRRC41	ENSG00000049089	COL9A2	ENSG00000206344	HCG27	ENSG00000213316	LTC4S	ENSG00000090621	PABPC4	ENSG00000171812	COL8A2	ENSG00000164251	F2RL1	ENSG00000137267	TUBB2A	ENSG00000135776	ABCB10	ENSG00000204219	TCEA3	ENSG00000259736	CRTC3-AS1	ENSG00000169031	COL4A3
ENSG00000159658	EFCAB14	ENSG00000127124	HIVEP3	ENSG00000204410	MSH5	ENSG00000188242	PP7080	ENSG00000163909	HEYL	ENSG00000054116	TRAPPC3	ENSG00000113296	THBS4	ENSG00000137266	SLC22A23	ENSG00000135766	EGLN1	ENSG00000088280	ASAP3	ENSG00000258384	RCCD1-AS1	ENSG00000173744	AGFG1
ENSG00000185104	FAF1	ENSG00000198815	FOXJ3	ENSG00000204344	STK19	ENSG00000164237	CMBL	ENSG00000116990	MYCL	ENSG00000142694	EVA1B	ENSG00000113318	MSH3	ENSG00000168994	PXDC1	ENSG00000168264	IRF2BP2	ENSG00000117318	ID3	ENSG00000103253	HAGHL	ENSG00000156966	B3GNT7
ENSG00000117862	TXNDC12	ENSG00000066185	ZMYND12	ENSG00000235863	B3GALT4	ENSG00000169862	CTNND2	ENSG00000259943	ZMPSTE24-DT	ENSG00000196182	STK40	ENSG00000245864	MEF2C-AS2	ENSG00000230648		ENSG00000162885	B3GALNT2	ENSG00000236810	ELOA-AS1	ENSG00000162062	TEDC2	ENSG00000144535	DIS3L2
ENSG00000134744	TUT4	ENSG00000285728		ENSG00000112062	MAPK14	ENSG00000215196	BASP1-AS1	ENSG00000238287	EXO5-DT	ENSG00000181817	LSM10	ENSG00000164199	ADGRV1	ENSG00000283480		ENSG00000143702	CEP170	ENSG00000117308	GALE	ENSG00000067365	METTL22	ENSG00000130147	SH3BP4
ENSG00000162377	COA7	ENSG00000117385	P3H1	ENSG00000112130	RNF8	ENSG00000164588	HCN1	ENSG00000127129	EDN2	ENSG00000233621	ZC3H12A-DT	ENSG00000287180		ENSG00000204713	TRIM27	ENSG00000035687	ADSS2	ENSG00000188529	SRSF10	ENSG00000166847	DCTN5	ENSG00000157985	AGAP1
ENSG00000162384	CZIB	ENSG00000228192	ZNF691-DT	ENSG00000124541	RRP36	ENSG00000153006	SREK1IP1	ENSG00000127124	HIVEP3	ENSG00000163877	SNIP1	ENSG00000164292	RHOBTB3	ENSG00000272501		ENSG00000287601		ENSG00000185436	IFNLR1	ENSG00000169682	SPNS1	ENSG00000198612	COPS8
ENSG00000081870	HSPB11	ENSG00000287113		ENSG00000170734	POLH	ENSG00000249825	THBS4-AS1	ENSG00000197273	GUCA2A	ENSG00000134697	GNL2	ENSG00000249996	PPIC-AS1	ENSG00000204525	HLA-C	ENSG00000153187	HNRNPU	ENSG00000286061	RCAN3AS	ENSG00000150281	CTF1	ENSG00000132329	RAMP1
ENSG00000157216	SSBP3	ENSG00000159479	MED8	ENSG00000225793	TMEM30A-DT	ENSG00000287862		ENSG00000198815	FOXJ3	ENSG00000116922	C1orf109	ENSG00000061455	PRDM6	ENSG00000234745	HLA-B	ENSG00000272195		ENSG00000117614	SYF2	ENSG00000125148	MT2A	ENSG00000283635
ENSG00000162402	USP24	ENSG00000178922	HYI	ENSG00000112742	TTK	ENSG00000245526	LINC00461	ENSG00000066185	ZMYND12	ENSG00000196449	YRDC	ENSG00000164244	PRRC1	ENSG00000213676	ATF6B	ENSG00000162851	TFB2M	ENSG00000117616	RSRP1	ENSG00000196155	PLEKHG4	ENSG00000063660	GPC1
ENSG00000162407	PLPP3	ENSG00000285649		ENSG00000146242	TPBG	ENSG00000175471	MCTP1	ENSG00000285728		ENSG00000188786	MTF1	ENSG00000145808	ADAMTS19	ENSG00000204304	PBX2	ENSG00000153207	AHCTF1	ENSG00000188672	RHCE	ENSG00000103066	PLA2G15	ENSG00000115685	PPP1R7
ENSG00000177606	JUN	ENSG00000196517	SLC6A9	ENSG00000118412	CASP8AP2	ENSG00000184349	EF5	ENSG00000117395	EBNA1BP2	ENSG00000183386	FHL3	ENSG00000113621	TXNDC15	ENSG00000231389	HLA-DPA1	ENSG00000197472	ZNF695	ENSG00000228172		ENSG00000157353	FCSK	ENSG00000168385	SEPTIN2
ENSG00000232453	LINC02777	ENSG00000126106	TMEM53	ENSG00000260000		ENSG00000129595	EPB41L4A	ENSG00000287113		ENSG00000214114	MYCBP	ENSG00000224186	PITX1-AS1	ENSG00000112514	CUTA	ENSG00000277462	ZNF670	ENSG00000158006	PAFAH2	ENSG00000261513		ENSG00000168397	ATG4B
ENSG00000224609	FGGY-DT	ENSG00000159592	GPBP1L1	ENSG00000135587	SMPD2	ENSG00000152503	TRIM36	ENSG00000066322	ELOVL1	ENSG00000259943	ZMPSTE24-DT	ENSG00000277619		ENSG00000096060	FKBP5	ENSG00000188295	ZNF669	ENSG00000158014	SLC30A2	ENSG00000176692	FOXC2	ENSG00000180902	D2HGDH
ENSG00000271200	PATJ-DT	ENSG00000197429	IPP	ENSG00000287100		ENSG00000129596	CDO1	ENSG00000159479	MED8	ENSG00000049089	COL9A2	ENSG00000113658	SMAD5	ENSG00000112561	TFEB	ENSG00000143727	ACP1	ENSG00000142751	GPN2	ENSG00000176678	FOXL1	ENSG00000184731	FAM110C
ENSG00000142856	ITGB3BP	ENSG00000117461	PIK3R3	ENSG00000112306	RPS12	ENSG00000092421	SEMA6A	ENSG00000178922	HYI	ENSG00000127124	HIVEP3	ENSG00000113141	IK	ENSG00000044090	CUL7	ENSG00000233296	TMEM18-DT	ENSG00000175707	KDF1	ENSG00000178773	CPNE7	ENSG00000189292	ALKAL2
ENSG00000162434	JAK1	ENSG00000085998	POMGNT1	ENSG00000286760		ENSG00000272139		ENSG00000237950	LINC02918	ENSG00000198815	FOXJ3	ENSG00000248383	PCDHAC1	ENSG00000137207	YIPF3	ENSG00000235078		ENSG00000090020	SLC9A1	ENSG00000258839	MC1R	ENSG00000287126
ENSG00000116704	SLC35D1	ENSG00000132128	LRRC41	ENSG00000213066	CEP43	ENSG00000286615		ENSG00000285649		ENSG00000066185	ZMYND12	ENSG00000243232	PCDHAC2	ENSG00000170899	GSTA4	ENSG00000240980		ENSG00000224311	WDTC1-DT	ENSG00000259840		ENSG00000134326	CMPK2
ENSG00000142864	SERBP1	ENSG00000123472	ATPAF1	ENSG00000226445	THBS2-AS1	ENSG00000164402	SEPTIN8	ENSG00000126106	TMEM53	ENSG00000285728		ENSG00000091009	RBM27	ENSG00000233237	LINC00472	ENSG00000151693	ASAP2	ENSG00000142733	MAP3K6	ENSG00000260874		ENSG00000228203	GRASLND
ENSG00000172380	GNG12	ENSG00000159658	EFCAB14	ENSG00000112584	FAM120B	ENSG00000164403	SHROOM1	ENSG00000188396	DYNLT4	ENSG00000117395	EBNA1BP2	ENSG00000113649	TCERG1	ENSG00000112697	TMEM30A	ENSG00000134330	IAH1	ENSG00000158195	WASF2	ENSG00000259895	TEDC2-AS1	ENSG00000236008	LINC01814
ENSG00000116729	WLS	ENSG00000162373	BEND5	ENSG00000283480		ENSG00000152377	SPOCK1	ENSG00000070785	EIF2B3	ENSG00000287113		ENSG00000070814	TCOF1	ENSG00000025039	RRAGD	ENSG00000271855		ENSG00000126705	AHDC1	ENSG00000130182	ZSCAN10	ENSG00000235092	ID2-AS1
ENSG00000118454	ANKRD13C	ENSG00000185104	FAF1	ENSG00000272501		ENSG00000279028		ENSG00000159592	GPBP1L1	ENSG00000066322	ELOVL1	ENSG00000256235	SMIM3	ENSG00000112182	BACH2	ENSG00000115750	TAF1B	ENSG00000287244		ENSG00000170540	ARL6IP1	ENSG00000134313	KIDINS220
ENSG00000172260	NEGR1	ENSG00000117862	TXNDC12	ENSG00000213719	CLIC1	ENSG00000156453	PCDH1	ENSG00000197429	IPP	ENSG00000159479	MED8	ENSG00000164576	SAP30L	ENSG00000233797	UFL1-AS1	ENSG00000172059	KLF11	ENSG00000253304	TMEM200B	ENSG00000083093	PALB2	ENSG00000287305
ENSG00000036549	ZZZ3	ENSG00000134744	TUT4	ENSG00000204348	DXO	ENSG00000156475	PPP2R2B	ENSG00000117461	PIK3R3	ENSG00000178922	HYI	ENSG00000164332	UBLCP1	ENSG00000111879	FAM184A	ENSG00000171848	RRM2	ENSG00000134644	PUM1	ENSG00000149927	DOC2A	ENSG00000188525
ENSG00000077254	USP33	ENSG00000162377	COA7	ENSG00000213676	ATF6B	ENSG00000253618	GRPEL2-AS1	ENSG00000085998	POMGNT1	ENSG00000237950	LINC02918	ENSG00000204764	RANBP17	ENSG00000111897	SERINC1	ENSG00000257135	ODC1-DT	ENSG00000121769	FABP3	ENSG00000177508	IRX3	ENSG00000205795	CYS1
ENSG00000162613	FUBP1	ENSG00000121310	ECHDC2	ENSG00000204304	PBX2	ENSG00000198624	CCDC69	ENSG00000132128	LRRC41	ENSG00000285649		ENSG00000214357	NEURL1B	ENSG00000093144	ECHDC1	ENSG00000162976	SLC66A3	ENSG00000229167		ENSG00000247033		ENSG00000285872
ENSG00000137941	TTLL7	ENSG00000162384	CZIB	ENSG00000164663	USP49	ENSG00000164609	SLU7	ENSG00000123472	ATPAF1	ENSG00000117419	ERI3	ENSG00000113719	ERGIC1	ENSG00000155906	RMND1	ENSG00000071575	TRIB2	ENSG00000184007	PTP4A2	ENSG00000260498		ENSG00000163029	SMC6
ENSG00000271576	PRKACB-DT	ENSG00000081870	HSPB11	ENSG00000044090	CUL7	ENSG00000184845	DRD1	ENSG00000185104	FAF1	ENSG00000126106	TMEM53	ENSG00000120149	MSX2	ENSG00000029639	TFB1M	ENSG00000271991	TTC32-DT	ENSG00000224066		ENSG00000261879	ZNF594-DT	ENSG00000055917	PUM2
ENSG00000117155	SSX2IP	ENSG00000157216	SSBP3	ENSG00000112697	TMEM30A	ENSG00000271727		ENSG00000085831	TTC39A	ENSG00000188396	DYNLT4	ENSG00000113761	ZNF346	ENSG00000271551		ENSG00000223734	LAPTM4A-DT	ENSG00000160055	TMEM234	ENSG00000129195	PIMREG	ENSG00000119778	ATAD2B
ENSG00000153904	DDAH1	ENSG00000162402	USP24	ENSG00000118402	ELOVL4	ENSG00000250903	GMDS-DT	ENSG00000117862	TXNDC12	ENSG00000159592	GPBP1L1	ENSG00000165671	NSD1	ENSG00000130363	RSPH3	ENSG00000173960	UBXN2A	ENSG00000233775		ENSG00000181856	SLC2A4	ENSG00000163026	WDCP
ENSG00000282057		ENSG00000162407	PLPP3	ENSG00000286875		ENSG00000228718	LINC02521	ENSG00000162377	COA7	ENSG00000197429	IPP	ENSG00000131188	PRR7	ENSG00000112096	SOD2	ENSG00000219626	FAM228B	ENSG00000225828	FAM229A	ENSG00000161958	FGF11	ENSG00000228474	OST4
ENSG00000261737		ENSG00000177606	JUN	ENSG00000065833	ME1	ENSG00000288046		ENSG00000162384	CZIB	ENSG00000117461	PIK3R3	ENSG00000027847	B4GALT7	ENSG00000120438	TCP1	ENSG00000084676	NCOA1	ENSG00000134684	YARS1	ENSG00000170175	CHRNB1	ENSG00000162959	MEMO1
ENSG00000137947	GTF2B	ENSG00000232453	LINC02777	ENSG00000112837	TBX18	ENSG00000007944	MYLIP	ENSG00000157193	LRP8	ENSG00000132128	LRRC41	ENSG00000177932	ZNF354C	ENSG00000177706	FAM20C	ENSG00000224165	DNAJC27-AS1	ENSG00000121900	TMEM54	ENSG00000170037	CNTROB	ENSG00000260025	CRIM1-DT
ENSG00000137944	KYAT3	ENSG00000271200	PATJ-DT	ENSG00000203875	SNHG5	ENSG00000112294	ALDH5A1	ENSG00000081870	HSPB11	ENSG00000159658	EFCAB14	ENSG00000113300	CNOT6	ENSG00000106003	LFNG	ENSG00000084733	RAB10	ENSG00000134686	PHC2	ENSG00000006695	COX10	ENSG00000115825	PRKD3
ENSG00000213516	RBMXL1	ENSG00000142856	ITGB3BP	ENSG00000112237	CCNC	ENSG00000206503	HLA-A	ENSG00000157216	SSBP3	ENSG00000269113	TRABD2B	ENSG00000221990	EXOC3-AS1	ENSG00000136295	TTYH3	ENSG00000138029	HADHB	ENSG00000142687	KIAA0319L	ENSG00000264765		ENSG00000163171	CDC42EP3
ENSG00000231999	LRRC8C-DT	ENSG00000162434	JAK1	ENSG00000085382	HACE1	ENSG00000204580	DDR1	ENSG00000162402	USP24	ENSG00000185104	FAF1	ENSG00000188242	PP7080	ENSG00000228649	SNHG26	ENSG00000119777	TMEM214	ENSG00000142686	C1orf216	ENSG00000273706	LHX1	ENSG00000171126	KCNG3
ENSG00000174842	GLMN	ENSG00000226891	LINC01359	ENSG00000132429	POPDC3	ENSG00000197283	SYNGAP1	ENSG00000177606	JUN	ENSG00000085831	TTC39A	ENSG00000249650	CEP72-DT	ENSG00000122550	KLHL7	ENSG00000138030	KHK	ENSG00000054116	TRAPPC3	ENSG00000167914	GSDMA	ENSG00000162882	HAAO
ENSG00000067208	EVI5	ENSG00000116704	SLC35D1	ENSG00000130347	RTN4IP1	ENSG00000146122	DAAM2	ENSG00000232453	LINC02777	ENSG00000117862	TXNDC12	ENSG00000028310	BRD9	ENSG00000253552	HOXA-AS2	ENSG00000115216	NRBP1	ENSG00000142694	EVA1B	ENSG00000108786	HSD17B1	ENSG00000138095	LRPPRC
ENSG00000154511	DIPK1A	ENSG00000142864	SERBP1	ENSG00000118523	CCN2	ENSG00000146216	TTBK1	ENSG00000271200	PATJ-DT	ENSG00000134744	TUT4	ENSG00000049656	CLPTM1L	ENSG00000253187	HOXA10-AS	ENSG00000075426	FOSL2	ENSG00000196182	STK40	ENSG00000141349	G6PC3	ENSG00000170577	SIX2
ENSG00000223745	CCDC18-AS1	ENSG00000118454	ANKRD13C	ENSG00000198818	SFT2D1	ENSG00000112759	SLC29A1	ENSG00000224209	LINC00466	ENSG00000162377	COA7	ENSG00000171421	MRPL36	ENSG00000234336	JAZF1-AS1	ENSG00000213639	PPP1CB	ENSG00000181817	LSM10	ENSG00000161692	DBF4B	ENSG00000250565	ATP6V1E2
ENSG00000137936	BCAR3	ENSG00000172260	NEGR1	ENSG00000164818	DAF5	ENSG00000178233	TMEM151B	ENSG00000142856	ITGB3BP	ENSG00000121310	ECHDC2	ENSG00000286753		ENSG00000106125	MINDY4	ENSG00000163811	WDR43	ENSG00000233621	ZC3H12A-DT	ENSG00000186868	MAPT	ENSG00000143933	CALM2
ENSG00000023909	GCLM	ENSG00000036549	ZZZ3	ENSG00000164828	SUN1	ENSG00000236466	RCAN2-DT	ENSG00000162434	JAK1	ENSG00000162384	CZIB	ENSG00000037474	NSUN2	ENSG00000146648	EGFR	ENSG00000119801	YPEL5	ENSG00000163877	SNIP1	ENSG00000230148	HOXB-AS1	ENSG00000138081	FBXO11
ENSG00000286692		ENSG00000077254	USP33	ENSG00000164850	GPER1	ENSG00000137269	LRRC1	ENSG00000226891	LINC01359	ENSG00000081870	HSPB11	ENSG00000164237	CMBL	ENSG00000226581	LINC02848	ENSG00000115760	BIRC6	ENSG00000116922	C1orf109	ENSG00000233101	HOXB-AS3	ENSG00000272663	PPP1R21-DT
ENSG00000117519	CNN3	ENSG00000162613	FUBP1	ENSG00000106268	NUDT1	ENSG00000198478	SH3BGRL2	ENSG00000116704	SLC35D1	ENSG00000157216	SSBP3	ENSG00000250600	ROPN1L-AS1	ENSG00000146757	ZNF92	ENSG00000286415		ENSG00000196449	YRDC	ENSG00000244649	LINC02086	ENSG00000115380	EFEMP1
ENSG00000226026	RWDD3-DT	ENSG00000233008	LINC01725	ENSG00000106003	LFNG	ENSG00000168830	HTR1E	ENSG00000142864	SERBP1	ENSG00000162402	USP24	ENSG00000169862	CTNND2	ENSG00000196715	VKORC1L1	ENSG00000003509	NDUFAF7	ENSG00000188786	MTF1	ENSG00000159217	IGF2BP1	ENSG00000119866	BCL11A
ENSG00000188641	DPYD	ENSG00000137941	TTLL7	ENSG00000242802	AP5Z1	ENSG00000260271		ENSG00000172380	GNG12	ENSG00000162407	PLPP3	ENSG00000261360	OTULIN-DT	ENSG00000198874	TYW1	ENSG00000152147	GEMIN6	ENSG00000214114	MYCBP	ENSG00000006283	CACNA1G	ENSG00000115464	USP34
ENSG00000225206	MIR137HG	ENSG00000271576	PRKACB-DT	ENSG00000157954	WIPI2	ENSG00000172461	FUT9	ENSG00000118454	ANKRD13C	ENSG00000177606	JUN	ENSG00000173545	ZNF622	ENSG00000158321	AUTS2	ENSG00000279873	LINC01126	ENSG00000090621	PABPC4	ENSG00000141198	TOM1L1	ENSG00000197329	PELI1
ENSG00000285922		ENSG00000117155	SSX2IP	ENSG00000271122	HERPUD2-AS1	ENSG00000186231	KLHL32	ENSG00000036549	ZZZ3	ENSG00000232453	LINC02777	ENSG00000215196	BASP1-AS1	ENSG00000049540	ELN	ENSG00000138032	PPM1B	ENSG00000163909	HEYL	ENSG00000265702		ENSG00000223935	LGALSL-DT
ENSG00000224616	RTCA-AS1	ENSG00000153904	DDAH1	ENSG00000011426	ANLN	ENSG00000112320	SOBP	ENSG00000162613	FUBP1	ENSG00000224609	FGGY-DT	ENSG00000113384	GOLPH3	ENSG00000106683	LIMK1	ENSG00000171132	PRKCE	ENSG00000116985	BMP8B	ENSG00000214140	PRCD	ENSG00000226819	MEIS1-AS3
ENSG00000162694	EXTL2	ENSG00000282057		ENSG00000106591	MRPL32	ENSG00000112333	NR2E1	ENSG00000233008	LINC01725	ENSG00000271200	PATJ-DT	ENSG00000113594	LIFR	ENSG00000234456	MAGI2-AS3	ENSG00000116016	EPAS1	ENSG00000116990	MYCL	ENSG00000163597	SNHG16	ENSG00000230749	MEIS1-AS2
ENSG00000224613	RNPC3-DT	ENSG00000261737		ENSG00000106624	AEBP1	ENSG00000146352	CLVS2	ENSG00000271576	PRKACB-DT	ENSG00000142856	ITGB3BP	ENSG00000164172	MOCS2	ENSG00000105792	CFAP69	ENSG00000119878	CRIPT	ENSG00000259943	ZMPSTE24-DT	ENSG00000175866	BAIAP2	ENSG00000221823	PPP3R1
ENSG00000085433	WDR47	ENSG00000183291	SELENOF	ENSG00000287574		ENSG00000188580	NKAIN2	ENSG00000097096	SYDE2	ENSG00000162434	JAK1	ENSG00000152669	CCNO	ENSG00000058091	CDK14	ENSG00000068724	TTC7A	ENSG00000238287	EXO5-DT	ENSG00000169750	RAC3	ENSG00000198380	GFPT1
ENSG00000134183	GT2	ENSG00000137947	GTF2B	ENSG00000122515	ZMIZ2	ENSG00000146373	RNF217	ENSG00000153904	DDAH1	ENSG00000226891	LINC01359	ENSG00000155545	MIER3	ENSG00000197343	ZNF655	ENSG00000116062	MSH6	ENSG00000127129	EDN2	ENSG00000275888		ENSG00000163235	TGFA
ENSG00000227963	RBM15-AS1	ENSG00000137944	KYAT3	ENSG00000196247	ZNF107	ENSG00000135547	HEY2	ENSG00000282057		ENSG00000116704	SLC35D1	ENSG00000164181	ELOVL7	ENSG00000221838	AP4M1	ENSG00000233230		ENSG00000127124	HIVEP3	ENSG00000185561	TLCD2	ENSG00000124374	PAIP2B
ENSG00000156171	DRAM2	ENSG00000213516	RBMXL1	ENSG00000197008	ZNF138	ENSG00000272189	MAP7-AS1	ENSG00000286548		ENSG00000142864	SERBP1	ENSG00000049167	ERCC8	ENSG00000106330	MOSPD3	ENSG00000170634	ACYP2	ENSG00000198815	FOXJ3	ENSG00000108509	CAMTA2	ENSG00000115275	MOGS
ENSG00000116455	WDR77	ENSG00000286548		ENSG00000198039	ZNF273	ENSG00000112379	ARFGEF3	ENSG00000272931	LRRC8D-DT	ENSG00000172380	GNG12	ENSG00000188725	SMIM15	ENSG00000222011	FAM185A	ENSG00000115306	SPTBN1	ENSG00000066185	ZMYND12	ENSG00000180626	ZNF594	ENSG00000135637	CCDC142
ENSG00000197852	INKA2	ENSG00000231999	LRRC8C-DT	ENSG00000146757	ZNF92	ENSG00000051620	HEBP2	ENSG00000067208	EVI5	ENSG00000116729	WLS	ENSG00000197860	SGTB	ENSG00000198839	ZNF277	ENSG00000272606	PPP4R3B-DT	ENSG00000285728		ENSG00000198920	KIAA0753	ENSG00000115307	AUP1
ENSG00000284830		ENSG00000272931	LRRC8D-DT	ENSG00000106609	TMEM248	ENSG00000111961	SASH1	ENSG00000154511	DIPK1A	ENSG00000118454	ANKRD13C	ENSG00000272081	FCHO2-DT	ENSG00000128573	FOXP2	ENSG00000028116	VRK2	ENSG00000117385	P3H1	ENSG00000129194	SOX15	ENSG00000115318	LOXL3
ENSG00000155366	RHOC	ENSG00000162669	HFM1	ENSG00000086730	LAT2	ENSG00000130340	SNX9	ENSG00000137936	BCAR3	ENSG00000172260	NEGR1	ENSG00000251493	FOXD1	ENSG00000135269	TES	ENSG00000273063		ENSG00000117395	EBNA1BP2	ENSG00000170043	TRAPPC1	ENSG00000272711	HK2-DT
ENSG00000155380	SLC16A1	ENSG00000069702	TGFBR3	ENSG00000106665	CLIP2	ENSG00000130396	AFDN	ENSG00000023909	GCLM	ENSG00000036549	ZZZ3	ENSG00000272525	BTF3-DT	ENSG00000105971	CAV2	ENSG00000115421	PAPOLG	ENSG00000287113		ENSG00000236088	COX10-DT	ENSG00000168887	C2orf68
ENSG00000238198	LRIG2-DT	ENSG00000067208	EVI5	ENSG00000058091	CDK14	ENSG00000227704		ENSG00000226026	RWDD3-DT	ENSG00000162613	FUBP1	ENSG00000177034	MTX3	ENSG00000105976	MET	ENSG00000162924	REL	ENSG00000066322	ELOVL1	ENSG00000261033	SPECC1-DT	ENSG00000272913
ENSG00000081019	RSBN1	ENSG00000154511	DIPK1A	ENSG00000157259	GATAD1	ENSG00000164385	LINC01600	ENSG00000134215	VAV3	ENSG00000233008	LINC01725	ENSG00000228716	DHFR	ENSG00000197157	SND1	ENSG00000270820	USP34-DT	ENSG00000159479	MED8	ENSG00000108262	GIT1	ENSG00000135956	TMEM127
ENSG00000134262	AP4B1	ENSG00000223745	CCDC18-AS1	ENSG00000196367	TRRAP	ENSG00000170542	SERPINB9	ENSG00000085433	WDR47	ENSG00000137941	TTLL7	ENSG00000245526	LINC00461	ENSG00000091704	CPA1	ENSG00000173163	COMMD1	ENSG00000178922	HYI	ENSG00000172171	TEFM	ENSG00000114988	LMAN2L
ENSG00000235527	HIPK1-AS1	ENSG00000137936	BCAR3	ENSG00000241685	ARPC1A	ENSG00000137266	SLC22A23	ENSG00000179902	CFAP276	ENSG00000117155	SSX2IP	ENSG00000168938	PPIC	ENSG00000164898	FMC1	ENSG00000115504	EHBP1	ENSG00000285649		ENSG00000171346	KRT15	ENSG00000213337	ANKRD39
ENSG00000197323	TRIM33	ENSG00000286692		ENSG00000106261	ZKSCAN1	ENSG00000239264	TXNDC5	ENSG00000134243	SORT1	ENSG00000097096	SYDE2	ENSG00000223652	PRDM6-AS1	ENSG00000146963	LUC7L2	ENSG00000014641	MDH1	ENSG00000126106	TMEM53	ENSG00000089558	KCNH4	ENSG00000163126	ANKRD23
ENSG00000116815	CD58	ENSG00000117519	CNN3	ENSG00000221838	AP4M1	ENSG00000285639		ENSG00000134183	GNAT2	ENSG00000153904	DDAH1	ENSG00000249421	ADAMTS19-AS1	ENSG00000133619	KRBA1	ENSG00000169764	UGP2	ENSG00000188396	DYNLT4	ENSG00000182963	GJC1	ENSG00000115073	ACTR1B
ENSG00000236137	CD101-AS1	ENSG00000226026	RWDD3-DT	ENSG00000240211	PPP1R35-AS1	ENSG00000047579	DTNBP1	ENSG00000227963	RBM15-AS1	ENSG00000282057		ENSG00000217128	FNIP1	ENSG00000243836	WDR86-AS1	ENSG00000119844	AFTPH	ENSG00000159592	GPBP1L1	ENSG00000173917	HOXB2	ENSG00000071073	MGAT4A
ENSG00000134253	TRIM45	ENSG00000188641	DPYD	ENSG00000106333	PCOLCE	ENSG00000112293	GPLD1	ENSG00000156171	DRAM2	ENSG00000261737		ENSG00000131437	KIF3A	ENSG00000186480	INSIG1	ENSG00000115902	SLC1A4	ENSG00000197429	IPP	ENSG00000108511	HOXB6	ENSG00000170500	LONRF2
ENSG00000196505	GDAP2	ENSG00000162694	EXTL2	ENSG00000106400	ZNHIT1	ENSG00000111913	RIPOR2	ENSG00000162777	DENND2D	ENSG00000137944	KYAT3	ENSG00000164402	SEPTIN8	ENSG00000234471		ENSG00000011523	CEP68	ENSG00000117461	PIK3R3	ENSG00000260027	HOXB7	ENSG00000204634	TBC1D8
ENSG00000131788	PIAS3	ENSG00000225938	S1PR1-DT	ENSG00000170632	ARMC10	ENSG00000204681	GABBR1	ENSG00000116455	WDR77	ENSG00000213516	RBMXL1	ENSG00000164403	SHROOM1	ENSG00000164877	MICALL2	ENSG00000138071	ACTR2	ENSG00000085998	POMGNT1	ENSG00000120068	HOXB8	ENSG00000135966	TGFBRAP1
ENSG00000131779	PEX11B	ENSG00000224613	RNPC3-DT	ENSG00000135249	RINT1	ENSG00000272236		ENSG00000197852	INKA2	ENSG00000286548		ENSG00000069011	PITX1	ENSG00000146535	GNA12	ENSG00000204929	LINC02934	ENSG00000132128	LRRC41	ENSG00000170689	HOXB9	ENSG00000115652	UXS1
ENSG00000271601	LIX1L	ENSG00000085433	WDR47	ENSG00000128536	CDHR3	ENSG00000137331	IER3	ENSG00000284830		ENSG00000231999	LRRC8C-DT	ENSG00000113648	MACROH2A1	ENSG00000157927	RADIL	ENSG00000143971	ETAA1	ENSG00000123472	ATPAF1	ENSG00000272763		ENSG00000259863	SH3RF3-AS1
ENSG00000272031	ANKRD34A	ENSG00000134222	PSRC1	ENSG00000105974	CAV1	ENSG00000234745	HLA-B	ENSG00000155366	RHOC	ENSG00000162669	HFM1	ENSG00000158402	CDC25C	ENSG00000122591	FAM126A	ENSG00000115946	PNO1	ENSG00000159658	EFCAB14	ENSG00000253730		ENSG00000153107	ANAPC1
ENSG00000131781	FMO5	ENSG00000224965	KCNC4-DT	ENSG00000197157	SND1	ENSG00000286940	MICB-DT	ENSG00000238198	LRIG2-DT	ENSG00000069702	TGFBR3	ENSG00000113068	PFDN1	ENSG00000230658	KLHL7-DT	ENSG00000169621	APLF	ENSG00000162373	BEND5	ENSG00000250107	CACNA1G-AS1	ENSG00000237753	SLC20A1-DT
ENSG00000143368	SF3B4	ENSG00000227963	RBM15-AS1	ENSG00000128591	FLNC	ENSG00000204428	LY6G5C	ENSG00000081019	RSBN1	ENSG00000067208	EVI5	ENSG00000131495	NDUFA2	ENSG00000070882	OSBPL3	ENSG00000196975	ANXA4	ENSG00000185104	FAF1	ENSG00000136492	BRIP1	ENSG00000287165
ENSG00000264522	OTUD7B	ENSG00000156171	DRAM2	ENSG00000128602	SMO	ENSG00000204366	ZBTB12	ENSG00000134262	AP4B1	ENSG00000154511	DIPK1A	ENSG00000279028		ENSG00000172115	CYCS	ENSG00000059728	MXD1	ENSG00000085831	TTC39A	ENSG00000176890	TYMS	ENSG00000115084	SLC35F5
ENSG00000143401	ANP32E	ENSG00000197852	INKA2	ENSG00000059377	TBXAS1	ENSG00000204248	COL11A2	ENSG00000235527	HIPK1-AS1	ENSG00000137936	BCAR3	ENSG00000245275	SAP30L-AS1	ENSG00000270933		ENSG00000124357	NAGK	ENSG00000117862	TXNDC12	ENSG00000134775	FHOD3	ENSG00000080293	SCTR
ENSG00000117362	APH1A	ENSG00000284830		ENSG00000133612	AGAP3	ENSG00000124772	CPNE5	ENSG00000197323	TRIM33	ENSG00000286692		ENSG00000113282	CLINT1	ENSG00000105997	HOXA3	ENSG00000075292	ZNF638	ENSG00000134744	TUT4	ENSG00000150477	KIAA1328	ENSG00000163161	ERCC3
ENSG00000143384	MCL1	ENSG00000171385	KCND3	ENSG00000033100	CHPF2	ENSG00000164627	KIF6	ENSG00000175984	DENND2C	ENSG00000117519	CNN3	ENSG00000184845	DRD1	ENSG00000122592	HOXA7	ENSG00000272702		ENSG00000162377	COA7	ENSG00000166845	C18orf54	ENSG00000169967	MAP3K2
ENSG00000143437	ARNT	ENSG00000155366	RHOC	ENSG00000243018		ENSG00000124615	MOCS1	ENSG00000116815	CD58	ENSG00000226026	RWDD3-DT	ENSG00000122203	KIAA1191	ENSG00000078399	HOXA9	ENSG00000135632	SMYD5	ENSG00000121310	ECHDC2	ENSG00000176912	TYMSOS	ENSG00000136715	SAP130
ENSG00000143418	CERS2	ENSG00000155380	SLC16A1	ENSG00000178234	GALNT11	ENSG00000156564	LRFN2	ENSG00000143061	IGSF3	ENSG00000162694	EXTL2	ENSG00000213347	MXD3	ENSG00000253293	HOXA10	ENSG00000135624	CCT7	ENSG00000162384	CZIB	ENSG00000263727		ENSG00000229536	LINC02572
ENSG00000143409	MINDY1	ENSG00000238198	LRIG2-DT	ENSG00000186480	INSIG1	ENSG00000171462	DLK2	ENSG00000272715		ENSG00000224613	RNPC3-DT	ENSG00000113269	RNF130	ENSG00000255690	TRIL	ENSG00000116127	ALMS1	ENSG00000081870	HSPB11	ENSG00000197705	KLHL14	ENSG00000136699	SMPD4
ENSG00000197622	CDC42SE1	ENSG00000081019	RSBN1	ENSG00000164880	INTS1	ENSG00000180992	MRPL14	ENSG00000236137	CD101-AS1	ENSG00000085433	WDR47	ENSG00000146090	RASGEF1C	ENSG00000122678	POLM	ENSG00000065911	MTHFD2	ENSG00000157216	SSBP3	ENSG00000134779	TPGS2	ENSG00000233221	ARHGEF4-AS1
ENSG00000163159	VPS72	ENSG00000197323	TRIM33	ENSG00000002822	MAD1L1	ENSG00000146221	TCTE1	ENSG00000134253	TRIM45	ENSG00000224965	KCNC4-DT	ENSG00000271727		ENSG00000146674	IGFBP3	ENSG00000005448	WDR54	ENSG00000162402	USP24	ENSG00000174448	STARD6	ENSG00000173272	MZT2A
ENSG00000232671	ZNF687-AS1	ENSG00000116815	CD58	ENSG00000122687	MRM2	ENSG00000231769		ENSG00000236866	TENT5C-DT	ENSG00000227963	RBM15-AS1	ENSG00000007944	MYLIP	ENSG00000236299		ENSG00000115350	POLE4	ENSG00000162407	PLPP3	ENSG00000180448	ARHGAP45	ENSG00000150551	LYPD1
ENSG00000143393	PI4KB	ENSG00000134253	TRIM45	ENSG00000157927	RADIL	ENSG00000172348	RCAN2	ENSG00000131788	PIAS3	ENSG00000156171	DRAM2	ENSG00000112186	CAP2	ENSG00000234215	CT66	ENSG00000286045		ENSG00000187889	FYB2	ENSG00000267073		ENSG00000152128	TMEM163
ENSG00000159445	THEM4	ENSG00000196505	GDAP2	ENSG00000086232	EIF2AK1	ENSG00000146233	CYP39A1	ENSG00000198483	ANKRD35	ENSG00000162777	DENND2D	ENSG00000112294	ALDH5A1	ENSG00000232415	ELN-AS1	ENSG00000176407	KCMF1	ENSG00000177606	JUN	ENSG00000267141		ENSG00000224043	CCNT2-AS1
ENSG00000196754	S100A2	ENSG00000287979		ENSG00000136240	KDELR2	ENSG00000227885		ENSG00000131779	PEX11B	ENSG00000116455	WDR77	ENSG00000213780	GTF2H4	ENSG00000153956	CACNA2D1	ENSG00000152284	TCF7L1	ENSG00000232453	LINC02777	ENSG00000130803	ZNF317	ENSG00000121988	ZRANB3
ENSG00000143614	GATAD2B	ENSG00000272583		ENSG00000164631	ZNF12	ENSG00000146151	HMGCLL1	ENSG00000131781	FMO5	ENSG00000197852	INKA2	ENSG00000204516	MICB	ENSG00000223969		ENSG00000286011		ENSG00000271200	PATJ-DT	ENSG00000198258	UBL5	ENSG00000076003	MCM6
ENSG00000198837	DENND4B	ENSG00000131788	PIAS3	ENSG00000233108	GLCCI1-DT	ENSG00000065609	SP91	ENSG00000263956	NBPF11	ENSG00000284830		ENSG00000096433	ITPR3	ENSG00000221909	FAM200A	ENSG00000152292	SH2D6	ENSG00000142856	ITGB3BP	ENSG00000105376	ICAM5	ENSG00000121966	CXCR4
ENSG00000160741	CRTC2	ENSG00000131779	PEX11B	ENSG00000106524	ANKMY2	ENSG00000025039	RRAGD	ENSG00000143368	SF3B4	ENSG00000155366	RHOC	ENSG00000065060	UHRF1BP1	ENSG00000166508	MCM7	ENSG00000168906	MAT2A	ENSG00000162434	JAK1	ENSG00000123154	WDR83	ENSG00000228043	SPOPL-DT
ENSG00000143570	SLC39A1	ENSG00000271601	LIX1L	ENSG00000122691	TWIST1	ENSG00000112182	BACH2	ENSG00000264522	OTUD7B	ENSG00000155380	SLC16A1	ENSG00000112039	FANCE	ENSG00000286830		ENSG00000118640	VAMP8	ENSG00000226891	LINC01359	ENSG00000130311	DDA1	ENSG00000169554	ZEB2
ENSG00000143543	JTB	ENSG00000272031	ANKRD34A	ENSG00000136231	IGF2BP3	ENSG00000287578		ENSG00000143401	ANP32E	ENSG00000238198	LRIG2-DT	ENSG00000112130	RNF8	ENSG00000237813		ENSG00000168894	RNF181	ENSG00000116704	SLC35D1	ENSG00000181035	SLC25A42	ENSG00000287115	LINC02993
ENSG00000143549	TPM3	ENSG00000131781	FMO5	ENSG00000164532	TBX20	ENSG00000146267	FAXC	ENSG00000117362	APH1A	ENSG00000081019	RSBN1	ENSG00000137166	FOXP4	ENSG00000240790	SND1-DT	ENSG00000132300	PTCD3	ENSG00000142864	SERBP1	ENSG00000186010	NDUFA13	ENSG00000282440
ENSG00000143612	C1orf43	ENSG00000143368	SF3B4	ENSG00000122557	HERPUD2	ENSG00000178409	BEND3	ENSG00000143384	MCL1	ENSG00000235527	HIPK1-AS1	ENSG00000112578	BYSL	ENSG00000165125	TRPV6	ENSG00000287670		ENSG00000172380	GNG12	ENSG00000213988	ZNF90	ENSG00000123612	ACVR1C
ENSG00000160714	UBE2Q1	ENSG00000264522	OTUD7B	ENSG00000164542	KIAA0895	ENSG00000249853	HS3ST5	ENSG00000143437	ARNT	ENSG00000197323	TRIM33	ENSG00000124541	RRP36	ENSG00000082014	SMARCD3	ENSG00000115041	KCNIP3	ENSG00000116729	WLS	ENSG00000267575	LINC02987	ENSG00000054219	LY75
ENSG00000160710	ADAR	ENSG00000143401	ANP32E	ENSG00000106588	PSMA2	ENSG00000111879	FAM184A	ENSG00000143418	CERS2	ENSG00000175984	DENND2C	ENSG00000146216	TTBK1	ENSG00000187260	WDR86	ENSG00000121152	NCAPH	ENSG00000118454	ANKRD13C	ENSG00000186326	RGS9BP	ENSG00000115290	GRB14
ENSG00000163344	PMVK	ENSG00000143384	MCL1	ENSG00000062582	MRPS24	ENSG00000285652		ENSG00000143409	MINDY1	ENSG00000134198	TSPAN2	ENSG00000287055		ENSG00000273117	INSIG1-DT	ENSG00000273045	C2orf15	ENSG00000172260	NEGR1	ENSG00000105290	APLP1	ENSG00000082438	COBLL1
ENSG00000163348	PYGO2	ENSG00000143437	ARNT	ENSG00000158604	TMED4	ENSG00000152894	PTPRK	ENSG00000197622	CDC42SE1	ENSG00000116815	CD58	ENSG00000170734	POLH	ENSG00000106018	VIPR2	ENSG00000241962		ENSG00000036549	ZZZ3	ENSG00000075702	WDR62	ENSG00000115339	GALNT3
ENSG00000163463	KRTCAP2	ENSG00000143418	CERS2	ENSG00000136205	TNS3	ENSG00000079819	EPB41L2	ENSG00000163159	VPS72	ENSG00000236137	CD101-AS1	ENSG00000197261	C6orf141	ENSG00000104728	ARHGEF10	ENSG00000158417	EIF5B	ENSG00000077254	USP33	ENSG00000167635	ZNF146	ENSG00000169432	SCN9A
ENSG00000185499	MUC1	ENSG00000143409	MINDY1	ENSG00000272843		ENSG00000079950	STX7	ENSG00000232671	ZNF687-AS1	ENSG00000134253	TRIM45	ENSG00000112146	FBXO9	ENSG00000155189	AGPAT5	ENSG00000115539	PDCL3	ENSG00000162613	FUBP1	ENSG00000251247	ZNF345	ENSG00000273258
ENSG00000160767	FAM189B	ENSG00000197622	CDC42SE1	ENSG00000176410	DJC30	ENSG00000091844	RGS17	ENSG00000143393	PI4KB	ENSG00000236866	TENT5C-DT	ENSG00000231441	DST-AS1	ENSG00000250305	TRMT9B	ENSG00000170485	NPAS2	ENSG00000233008	LINC01725	ENSG00000167644	C19orf33	ENSG00000163328	GPR155
ENSG00000225855	RUSC1-AS1	ENSG00000143434	SEMA6C	ENSG00000106089	STX1A	ENSG00000285564		ENSG00000182134	TDRKH	ENSG00000196505	GDAP2	ENSG00000154079	SDHAF4	ENSG00000155970	MICU3	ENSG00000071054	MAP4K4	ENSG00000137941	TTLL7	ENSG00000104825	NFKBIB	ENSG00000187231	SESTD1
ENSG00000116539	ASH1L	ENSG00000163159	VPS72	ENSG00000165171	METTL27	ENSG00000112541	PDE10A	ENSG00000143365	RORC	ENSG00000287979		ENSG00000112305	SMAP1	ENSG00000168487	BMP1	ENSG00000135972	MRPS9	ENSG00000271576	PRKACB-DT	ENSG00000183760	ACP7	ENSG00000061676	NCKAP1
ENSG00000116580	GON4L	ENSG00000232671	ZNF687-AS1	ENSG00000232415	ELN-AS1	ENSG00000026297	RSET2	ENSG00000159445	THEM4	ENSG00000131788	PIAS3	ENSG00000112742	TTK	ENSG00000120896	SORBS3	ENSG00000135968	GCC2	ENSG00000117155	SSX2IP	ENSG00000179134	SAMD4B	ENSG00000283839
ENSG00000116584	ARHGEF2	ENSG00000143393	PI4KB	ENSG00000223969		ENSG00000198221	AFDN-DT	ENSG00000197747	S100A10	ENSG00000131779	PEX11B	ENSG00000146242	TPBG	ENSG00000221914	PPP2R2A	ENSG00000169756	LIMS1	ENSG00000097096	SYDE2	ENSG00000105197	TIMM50	ENSG00000138449	SLC40A1
ENSG00000163479	SSR2	ENSG00000159445	THEM4	ENSG00000105829	BET1	ENSG00000177706	FAM20C	ENSG00000196754	S100A2	ENSG00000271601	LIX1L	ENSG00000013392	RWDD2A	ENSG00000012232	EXTL3	ENSG00000198142	SOWAHC	ENSG00000153904	DDAH1	ENSG00000013275	PSMC4	ENSG00000284052
ENSG00000160803	UBQLN4	ENSG00000196754	S100A2	ENSG00000070669	ASNS	ENSG00000136213	CHST12	ENSG00000188643	S100A16	ENSG00000272031	ANKRD34A	ENSG00000135318	NT5E	ENSG00000285601		ENSG00000153094	BCL2L11	ENSG00000282057		ENSG00000160460	SPTBN4	ENSG00000081320	STK17B
ENSG00000254726	MEX3A	ENSG00000143614	GATAD2B	ENSG00000205356	TECPR1	ENSG00000244239	ICA1-AS1	ENSG00000189171	S100A13	ENSG00000274020	LINC01138	ENSG00000111850	SMIM8	ENSG00000104660	LEPROTL1	ENSG00000153208	MERTK	ENSG00000261737		ENSG00000090006	LTBP4	ENSG00000065413	ANKRD44
ENSG00000198952	SMG5	ENSG00000198837	DENND4B	ENSG00000284523		ENSG00000105926	PALS2	ENSG00000143614	GATAD2B	ENSG00000143368	SF3B4	ENSG00000172461	FUT9	ENSG00000157168	NRG1	ENSG00000153214	TMEM87B	ENSG00000183291	SELENOF	ENSG00000176472	ZNF575	ENSG00000273209
ENSG00000125462	MIR9-1HG	ENSG00000160741	CRTC2	ENSG00000106246	PTCD1	ENSG00000214870	LINC02981	ENSG00000198837	DENND4B	ENSG00000264522	OTUD7B	ENSG00000155115	GTF3C6	ENSG00000156735	BAG4	ENSG00000188177	ZC3H6	ENSG00000137947	GTF2B	ENSG00000221923	ZNF880	ENSG00000138442	WDR12
ENSG00000116604	MEF2D	ENSG00000143570	SLC39A1	ENSG00000241468	ATP5MF	ENSG00000106069	CHN2	ENSG00000160741	CRTC2	ENSG00000117362	APH1A	ENSG00000112379	ARFGEF3	ENSG00000085788	DDHD2	ENSG00000114999	TTL	ENSG00000137944	KYAT3	ENSG00000160469	BRSK1	ENSG00000173166	RAPH1
ENSG00000183856	IQGAP3	ENSG00000143543	JTB	ENSG00000166508	MCM7	ENSG00000241644	INMT	ENSG00000143570	SLC39A1	ENSG00000143384	MCL1	ENSG00000112414	ADGRG6	ENSG00000272092		ENSG00000125611	CHCHD5	ENSG00000213516	RBMXL1	ENSG00000179954	SSC5D	ENSG00000030419	IKZF2
ENSG00000143319	ISG20L2	ENSG00000143549	TPM3	ENSG00000160813	PPP1R35	ENSG00000170419	VSTM2A	ENSG00000143543	JTB	ENSG00000143437	ARNT	ENSG00000135604	STX11	ENSG00000168615	ADAM9	ENSG00000125629	INSIG2	ENSG00000286548		ENSG00000267096		ENSG00000079308	TNS1
ENSG00000143321	HDGF	ENSG00000143612	C1orf43	ENSG00000224729	PCOLCE-AS1	ENSG00000169902	TPST1	ENSG00000143549	TPM3	ENSG00000143409	MINDY1	ENSG00000152818	UTRN	ENSG00000147533	GOLGA7	ENSG00000088179	PTPN4	ENSG00000231999	LRRC8C-DT	ENSG00000183647	ZNF530	ENSG00000198925	ATG9A
ENSG00000132694	ARHGEF11	ENSG00000160714	UBE2Q1	ENSG00000106397	PLOD3	ENSG00000185274	GALNT17	ENSG00000143612	C1orf43	ENSG00000197622	CDC42SE1	ENSG00000268592	RAET1E-AS1	ENSG00000287998		ENSG00000144118	RALB	ENSG00000272931	LRRC8D-DT	ENSG00000142396	ERVK3-1	ENSG00000127824	TUBA4A
ENSG00000117036	ETV3	ENSG00000160710	ADAR	ENSG00000128581	IFT22	ENSG00000049540	ELN	ENSG00000160714	UBE2Q1	ENSG00000261168		ENSG00000131015	ULBP2	ENSG00000175606	TMEM70	ENSG00000265451	CLASP1-AS1	ENSG00000162669	HFM1	ENSG00000119559	C19orf25	ENSG00000124006	OBSL1
ENSG00000158710	TAGLN2	ENSG00000163344	PMVK	ENSG00000161040	FBXL13	ENSG00000273069		ENSG00000160710	ADAR	ENSG00000143434	SEMA6C	ENSG00000111981	ULBP1	ENSG00000287657		ENSG00000236859	NIFK-AS1	ENSG00000069702	TGFBR3	ENSG00000267201	LINC01775	ENSG00000116106	EPHA4
ENSG00000132716	DCAF8	ENSG00000163348	PYGO2	ENSG00000146776	ATXN7L1	ENSG00000273341		ENSG00000163344	PMVK	ENSG00000232671	ZNF687-AS1	ENSG00000091831	ESR1	ENSG00000181638	ZFP41	ENSG00000211460	TSN	ENSG00000162676	GFI1	ENSG00000006638	TBXA2R	ENSG00000081052	COL4A4
ENSG00000122218	COPA	ENSG00000163463	KRTCAP2	ENSG00000091136	LAMB1	ENSG00000198822	GRM3	ENSG00000163348	PYGO2	ENSG00000143365	RORC	ENSG00000273100		ENSG00000104518	GSDMD	ENSG00000173349	SFT2D3	ENSG00000067208	EVI5	ENSG00000260500		ENSG00000153823	PID1
ENSG00000158773	USF1	ENSG00000185499	MUC1	ENSG00000177683	THAP5	ENSG00000105784	RUNDC3B	ENSG00000160691	SHC1	ENSG00000159445	THEM4	ENSG00000112584	FAM120B	ENSG00000260428	SCX	ENSG00000183840	GPR39	ENSG00000154511	DIPK1A	ENSG00000178531	CTXN1	ENSG00000163053	SLC16A14
ENSG00000143256	PFDN2	ENSG00000160767	FAM189B	ENSG00000048405	ZNF800	ENSG00000008277	ADAM22	ENSG00000163463	KRTCAP2	ENSG00000197747	S100A10	ENSG00000112685	EXOC2	ENSG00000180190	TDRP	ENSG00000082258	CCNT2	ENSG00000223745	CCDC18-AS1	ENSG00000167775	CD320	ENSG00000115053	NCL
ENSG00000158796	DEDD	ENSG00000176444	CLK2	ENSG00000179562	GCC1	ENSG00000158560	DYNC1I1	ENSG00000185499	MUC1	ENSG00000196754	S100A2	ENSG00000239264	TXNDC5	ENSG00000249898	MCPH1-AS1	ENSG00000115839	RAB3GAP1	ENSG00000137936	BCAR3	ENSG00000197961	ZNF121	ENSG00000132323	ILKAP
ENSG00000224985		ENSG00000225855	RUSC1-AS1	ENSG00000240790	SND1-DT	ENSG00000166924	NYAP1	ENSG00000176444	CLK2	ENSG00000143614	GATAD2B	ENSG00000047579	DTNBP1	ENSG00000186523	FAM86B1	ENSG00000144224	UBXN4	ENSG00000023909	GCLM	ENSG00000267607	ICAM4-AS1	ENSG00000144485	HES6
ENSG00000259788	UAP1-DT	ENSG00000116539	ASH1L	ENSG00000242902	FLNC-AS1	ENSG00000257923	CUX1	ENSG00000225855	RUSC1-AS1	ENSG00000198837	DENND4B	ENSG00000204428	LY6G5C	ENSG00000120875	DUSP4	ENSG00000204406	MBD5	ENSG00000286692		ENSG00000105397	TYK2	ENSG00000132326	PER2
ENSG00000143248	RGS5	ENSG00000116580	GON4L	ENSG00000146858	ZC3HAV1L	ENSG00000160999	SH2B2	ENSG00000116539	ASH1L	ENSG00000160741	CRTC2	ENSG00000164626	KCNK5	ENSG00000197265	GTF2E2	ENSG00000135999	EPC2	ENSG00000117519	CNN3	ENSG00000196361	ELAVL3	ENSG00000130294	KIF1A
ENSG00000232995	RGS5	ENSG00000116584	ARHGEF2	ENSG00000157800	SLC37A3	ENSG00000128573	FOXP2	ENSG00000163479	SSR2	ENSG00000143570	SLC39A1	ENSG00000156564	LRFN2	ENSG00000104687	GSR	ENSG00000115159	GPD2	ENSG00000226026	RWDD3-DT	ENSG00000105583	WDR83OS	ENSG00000115687	PASK
ENSG00000143149	ALDH9A1	ENSG00000160803	UBQLN4	ENSG00000240889	NDUFB2-AS1	ENSG00000285904		ENSG00000160803	UBQLN4	ENSG00000143543	JTB	ENSG00000124641	MED20	ENSG00000175324	LSM1	ENSG00000144283	PKP4	ENSG00000188641	DPYD	ENSG00000266913	LINC01841	ENSG00000115694	STK25
ENSG00000143183	TMCO1	ENSG00000198952	SMG5	ENSG00000181220	ZNF746	ENSG00000133597	ADCK2	ENSG00000198952	SMG5	ENSG00000143549	TPM3	ENSG00000112796	ENPP5	ENSG00000285632		ENSG00000115183	TANC1	ENSG00000224616	RTCA-AS1	ENSG00000160951	PTGER1	ENSG00000234235	BOK-AS1
ENSG00000272205	POU2F1-DT	ENSG00000125462	MIR9-1HG	ENSG00000164896	FASTK	ENSG00000261115	TMEM178B	ENSG00000125462	MIR9-1HG	ENSG00000143612	C1orf43	ENSG00000151914	DST	ENSG00000147548	NSD3	ENSG00000136536	MARCHF7	ENSG00000162694	EXTL2	ENSG00000105650	PDE4C	ENSG00000176946	THAP4
ENSG00000143158	MPC2	ENSG00000116604	MEF2D	ENSG00000273117	INSIG1-DT	ENSG00000106123	EPHB6	ENSG00000116604	MEF2D	ENSG00000160714	UBE2Q1	ENSG00000226803	ZNF451-AS1	ENSG00000077782	FGFR1	ENSG00000136560	TANK	ENSG00000225938	S1PR1-DT	ENSG00000178093	TSSK6	ENSG00000215692
ENSG00000117479	SLC19A2	ENSG00000143320	CRABP2	ENSG00000146918	NCAPG2	ENSG00000133619	KRBA1	ENSG00000143320	CRABP2	ENSG00000160710	ADAR	ENSG00000135314	KHDC1	ENSG00000169490	TM2D2	ENSG00000128683	GAD1	ENSG00000224613	RNPC3-DT	ENSG00000261824	LINC00662	ENSG00000216921	FAM240C
ENSG00000231407	GORAB-AS1	ENSG00000143319	ISG20L2	ENSG00000104626	ERI1	ENSG00000239911	PRKAG2-AS1	ENSG00000143319	ISG20L2	ENSG00000163344	PMVK	ENSG00000286875		ENSG00000172817	CYP7B1	ENSG00000115806	GORASP2	ENSG00000085433	WDR47	ENSG00000131943	C19orf12	ENSG00000072756	TRNT1
ENSG00000135845	PIGC	ENSG00000143321	HDGF	ENSG00000104643	MTMR9	ENSG00000287342		ENSG00000143321	HDGF	ENSG00000163348	PYGO2	ENSG00000013375	PGM3	ENSG00000185697	MYBL1	ENSG00000115827	DCAF17	ENSG00000134243	SORT1	ENSG00000105186	ANKRD27	ENSG00000171135	JAGN1
ENSG00000203739	PRDX6-AS1	ENSG00000132694	ARHGEF11	ENSG00000104635	SLC39A14	ENSG00000105963	ADAP1	ENSG00000132694	ARHGEF11	ENSG00000163463	KRTCAP2	ENSG00000065833	ME1	ENSG00000154582	ELOC	ENSG00000128708	HAT1	ENSG00000224965	KCNC4-DT	ENSG00000161270	NPHS1	ENSG00000254999	BRK1
ENSG00000234741	GAS5	ENSG00000177807	KCNJ10	ENSG00000158941	CCAR2	ENSG00000146535	G12	ENSG00000158710	TAGLN2	ENSG00000185499	MUC1	ENSG00000288009		ENSG00000253250	C8orf88	ENSG00000152256	PDK1	ENSG00000227963	RBM15-AS1	ENSG00000161277	THAP8	ENSG00000134086	VHL
ENSG00000224687	RASAL2-AS1	ENSG00000162729	IGSF8	ENSG00000120899	PTK2B	ENSG00000234432	LINC02983	ENSG00000085552	IGSF9	ENSG00000160767	FAM189B	ENSG00000287578		ENSG00000104490	NCALD	ENSG00000229750		ENSG00000156171	DRAM2	ENSG00000196357	ZNF565	ENSG00000163517	HDAC11
ENSG00000143322	ABL2	ENSG00000132716	DCAF8	ENSG00000147421	HMBOX1	ENSG00000164649	CDCA7L	ENSG00000162729	IGSF8	ENSG00000176444	CLK2	ENSG00000130347	RTN4IP1	ENSG00000104447	TRPS1	ENSG00000170144	HNRNPA3	ENSG00000162777	DENND2D	ENSG00000181007	ZFP82	ENSG00000131389	SLC6A6
ENSG00000272906		ENSG00000122218	COPA	ENSG00000285601		ENSG00000225792	SNX10-AS1	ENSG00000132716	DCAF8	ENSG00000225855	RUSC1-AS1	ENSG00000178409	BEND3	ENSG00000156804	FBXO32	ENSG00000018510	AGPS	ENSG00000116455	WDR77	ENSG00000068903	SIRT2	ENSG00000144597	EAF1
ENSG00000260360		ENSG00000158773	USF1	ENSG00000157168	NRG1	ENSG00000285081		ENSG00000158769	F11R	ENSG00000116539	ASH1L	ENSG00000025796	SEC63	ENSG00000255182		ENSG00000138434	ITPRID2	ENSG00000197852	INKA2	ENSG00000104835	SARS2	ENSG00000287042
ENSG00000230124	ACBD6	ENSG00000224985		ENSG00000104738	MCM4	ENSG00000155849	ELMO1	ENSG00000158773	USF1	ENSG00000116584	ARHGEF2	ENSG00000079819	EPB41L2	ENSG00000196378	ZNF34	ENSG00000065548	ZC3H15	ENSG00000284830		ENSG00000130755	GMFG	ENSG00000154822	PLCL2
ENSG00000135823	STX6	ENSG00000158850	B4GALT3	ENSG00000147509	RGS20	ENSG00000136197	C7orf25	ENSG00000224985		ENSG00000160803	UBQLN4	ENSG00000016402	IL20RA	ENSG00000232104	RFX3-DT	ENSG00000138448	ITGAV	ENSG00000171385	KCND3	ENSG00000269246		ENSG00000144566	RAB5A
ENSG00000135821	GLUL	ENSG00000158887	MPZ	ENSG00000235531	MSC-AS1	ENSG00000058404	CAMK2B	ENSG00000158850	B4GALT3	ENSG00000254726	MEX3A	ENSG00000112541	PDE10A	ENSG00000106688	SLC1A1	ENSG00000144366	GULP1	ENSG00000155366	RHOC	ENSG00000105193	RPS16	ENSG00000114166	KAT2B
ENSG00000232860	SMG7-AS1	ENSG00000259788	UAP1-DT	ENSG00000164749	HNF4G	ENSG00000136274	CAD	ENSG00000259788	UAP1-DT	ENSG00000198952	SMG5	ENSG00000198818	SFT2D1	ENSG00000285103		ENSG00000151689	INPP1	ENSG00000155380	SLC16A1	ENSG00000268186	ZNF114-AS1	ENSG00000228791	THRB-AS1
ENSG00000271387	C1orf21-DT	ENSG00000143248	RGS5	ENSG00000253553		ENSG00000106078	COBL	ENSG00000143248	RGS5	ENSG00000125462	MIR9-1HG	ENSG00000071994	PDCD2	ENSG00000086061	DNAJA1	ENSG00000233654	NEMP2-DT	ENSG00000238198	LRIG2-DT	ENSG00000142235	LMTK3	ENSG00000151093	OXSM
ENSG00000121486	TRMT1L	ENSG00000232995	RGS5	ENSG00000164951	PDP1	ENSG00000234215	CT66	ENSG00000232995	RGS5	ENSG00000116604	MEF2D	ENSG00000223855	PDGFA-DT	ENSG00000233554	B4GALT1-AS1	ENSG00000115419	GLS	ENSG00000081019	RSBN1	ENSG00000087076	HSD17B14	ENSG00000187118	CMC1
ENSG00000047410	TPR	ENSG00000143149	ALDH9A1	ENSG00000164930	FZD6	ENSG00000186088	GSAP	ENSG00000143149	ALDH9A1	ENSG00000143320	CRABP2	ENSG00000164818	DNAAF5	ENSG00000164978	NUDT2	ENSG00000231858	STAT4-AS1	ENSG00000235527	HIPK1-AS1	ENSG00000104826	LHB	ENSG00000152642	GPD1L
ENSG00000023572	GLRX2	ENSG00000143183	TMCO1	ENSG00000164932	CTHRC1	ENSG00000186472	PCLO	ENSG00000143183	TMCO1	ENSG00000143319	ISG20L2	ENSG00000164850	GPER1	ENSG00000213930	GALT	ENSG00000173559	NABP1	ENSG00000197323	TRIM33	ENSG00000161677	JOSD2	ENSG00000170293	CMTM8
ENSG00000213047	DENND1B	ENSG00000143195	ILDR2	ENSG00000176406	RIMS2	ENSG00000164659	ELAPOR2	ENSG00000272205	POU2F1-DT	ENSG00000143321	HDGF	ENSG00000106268	NUDT1	ENSG00000137070	IL11RA	ENSG00000115541	HSPE1	ENSG00000175984	DENND2C	ENSG00000142544	CTU1	ENSG00000153551	CMTM7
ENSG00000118197	DDX59	ENSG00000272205	POU2F1-DT	ENSG00000248690	HAS2-AS1	ENSG00000240720	LRRD1	ENSG00000143158	MPC2	ENSG00000117036	ETV3	ENSG00000174945	AMZ1	ENSG00000230074		ENSG00000225953	SATB2-AS1	ENSG00000134198	TSPAN2	ENSG00000105617	LENG1	ENSG00000182973	CNOT10
ENSG00000174307	PHLDA3	ENSG00000143158	MPC2	ENSG00000249859	PVT1	ENSG00000239521	CASTOR3	ENSG00000117479	SLC19A2	ENSG00000213085	CFAP45	ENSG00000242802	AP5Z1	ENSG00000198853	RUSC2	ENSG00000178074	C2orf69	ENSG00000116815	CD58	ENSG00000167608	TMC4	ENSG00000144677	CTDSPL
ENSG00000117139	KDM5B	ENSG00000117479	SLC19A2	ENSG00000253720		ENSG00000087085	ACHE	ENSG00000231407	GORAB-AS1	ENSG00000158710	TAGLN2	ENSG00000157954	WIPI2	ENSG00000137103	TMEM8B	ENSG00000082153	BZW1	ENSG00000143061	IGSF3	ENSG00000129991	TNNI3	ENSG00000114739	ACVR2B
ENSG00000260021		ENSG00000231407	GORAB-AS1	ENSG00000160886	LY6K	ENSG00000184903	IMMP2L	ENSG00000203739	PRDX6-AS1	ENSG00000085552	IGSF9	ENSG00000136247	ZDHHC4	ENSG00000122705	CLTA	ENSG00000003402	CFLAR	ENSG00000272715		ENSG00000160471	COX6B2	ENSG00000114742	WDR48
ENSG00000117153	KLHL12	ENSG00000203739	PRDX6-AS1	ENSG00000287576		ENSG00000077063	CTTNBP2	ENSG00000234741	GAS5	ENSG00000162729	IGSF8	ENSG00000205903	ZNF316	ENSG00000238113	LINC01410	ENSG00000204217	BMPR2	ENSG00000236137	CD101-AS1	ENSG00000283103		ENSG00000170011	MYRIP
ENSG00000159346	ADIPOR1	ENSG00000234741	GAS5	ENSG00000287222		ENSG00000106025	TSPAN12	ENSG00000287697		ENSG00000132716	DCAF8	ENSG00000164654	MIOS	ENSG00000165072	MAMDC2	ENSG00000114942	EEF1B2	ENSG00000134253	TRIM45	ENSG00000272874		ENSG00000114784	EIF1B
ENSG00000233791	BTG2-DT	ENSG00000224687	RASAL2-AS1	ENSG00000179091	CYC1	ENSG00000234224	TMEM229A	ENSG00000235750	KIAA0040	ENSG00000158769	F11R	ENSG00000086300	SNX10	ENSG00000254473	UBQLN1-AS1	ENSG00000118260	CREB1	ENSG00000236866	TENT5C-DT	ENSG00000132670	PTPRA	ENSG00000188846	RPL14
ENSG00000158711	ELK4	ENSG00000143322	ABL2	ENSG00000185122	HSF1	ENSG00000170775	GPR37	ENSG00000224687	RASAL2-AS1	ENSG00000158773	USF1	ENSG00000254369	HOXA-AS3	ENSG00000148053	NTRK2	ENSG00000231908	IDH1-AS1	ENSG00000196505	GDAP2	ENSG00000088930	XRN2	ENSG00000168036	CTNNB1
ENSG00000133065	SLC41A1	ENSG00000272906		ENSG00000173137	ADCK5	ENSG00000179603	GRM8	ENSG00000143322	ABL2	ENSG00000224985		ENSG00000122642	FKBP9	ENSG00000204446	LINC02872	ENSG00000279317		ENSG00000287979		ENSG00000088305	DNMT3B	ENSG00000008324	SS18L2
ENSG00000143486	EIF2D	ENSG00000260360		ENSG00000182307	C8orf33	ENSG00000128594	LRRC4	ENSG00000272906		ENSG00000158850	B4GALT3	ENSG00000271122	HERPUD2-AS1	ENSG00000229694	LINC00484	ENSG00000229267	SNHG31	ENSG00000272583		ENSG00000235214	FAM83C-AS1	ENSG00000144648	ACKR2
ENSG00000180667	YOD1	ENSG00000230124	ACBD6	ENSG00000171044	XKR6	ENSG00000146966	DENND2A	ENSG00000260360		ENSG00000158887	MPZ	ENSG00000011426	ANLN	ENSG00000197816	CCDC180	ENSG00000138363	ATIC	ENSG00000131788	PIAS3	ENSG00000080845	DLGAP4	ENSG00000163788	SNRK
ENSG00000076356	PLX2	ENSG00000135823	STX6	ENSG00000156011	PSD3	ENSG00000159784	FAM131B	ENSG00000230124	ACBD6	ENSG00000259788	UAP1-DT	ENSG00000175600	SUGCT	ENSG00000226334		ENSG00000144579	CTDSP1	ENSG00000131779	PEX11B	ENSG00000277581		ENSG00000186448	ZNF197
ENSG00000203706	SERTAD4-AS1	ENSG00000135821	GLUL	ENSG00000147439	BIN3	ENSG00000055118	KCNH2	ENSG00000135823	STX6	ENSG00000143149	ALDH9A1	ENSG00000164742	ADCY1	ENSG00000287233		ENSG00000144580	CNOT9	ENSG00000271601	LIX1L	ENSG00000064205	CCN5	ENSG00000169964	TMEM42
ENSG00000287033		ENSG00000232860	SMG7-AS1	ENSG00000134013	LOXL2	ENSG00000270988		ENSG00000232860	SMG7-AS1	ENSG00000272205	POU2F1-DT	ENSG00000239789	MRPS17	ENSG00000138835	RGS3	ENSG00000135912	TTLL4	ENSG00000131781	FMO5	ENSG00000101104	PABPC1L	ENSG00000075914	EXOSC7
ENSG00000170385	SLC30A1	ENSG00000271387	C1orf21-DT	ENSG00000104228	TRIM35	ENSG00000250305	TRMT9B	ENSG00000271387	C1orf21-DT	ENSG00000143158	MPC2	ENSG00000169902	TPST1	ENSG00000136848	DAB2IP	ENSG00000144567	RETREG2	ENSG00000263956	NBPF11	ENSG00000101457	DNTTIP1	ENSG00000181585	TMIE
ENSG00000143493	INTS7	ENSG00000285847		ENSG00000168078	PBK	ENSG00000158856	DMTN	ENSG00000121486	TRMT1L	ENSG00000117479	SLC19A2	ENSG00000106609	TMEM248	ENSG00000180264	ADGRD2	ENSG00000115661	STK16	ENSG00000274020	LINC01138	ENSG00000124198	ARFGEF2	ENSG00000160796	NBEAL2
ENSG00000198468	FLVCR1-DT	ENSG00000121486	TRMT1L	ENSG00000104299	INTS9	ENSG00000168484	SFTPC	ENSG00000047410	TPR	ENSG00000231407	GORAB-AS1	ENSG00000071462	BUD23	ENSG00000136944	LMX1B	ENSG00000135924	DNAJB2	ENSG00000143368	SF3B4	ENSG00000124216	SNAI1	ENSG00000232112	TMA7
ENSG00000174606	ANGEL2	ENSG00000047410	TPR	ENSG00000120875	DUSP4	ENSG00000272157		ENSG00000023572	GLRX2	ENSG00000203739	PRDX6-AS1	ENSG00000006704	GTF2IRD1	ENSG00000175287	PHYHD1	ENSG00000229525	DNPEP-AS1	ENSG00000264522	OTUD7B	ENSG00000124243	BCAS4	ENSG00000178467	P4HTM
ENSG00000152104	PTPN14	ENSG00000162670	BRINP3	ENSG00000029534	ANK1	ENSG00000104290	FZD3	ENSG00000213047	DENND1B	ENSG00000234741	GAS5	ENSG00000273069		ENSG00000160360	GPSM1	ENSG00000286095	SPEGNB	ENSG00000143401	ANP32E	ENSG00000101188	NTSR1	ENSG00000178252	WDR6
ENSG00000228063	LYPLAL1-DT	ENSG00000023572	GLRX2	ENSG00000104331	BPNT2	ENSG00000012232	EXTL3	ENSG00000118197	DDX59	ENSG00000235750	KIAA0040	ENSG00000127948	POR	ENSG00000177943	MAMDC4	ENSG00000144591	GMPPA	ENSG00000143384	MCL1	ENSG00000205611	LINC01597	ENSG00000178057	NDUFAF3
ENSG00000143507	DUSP10	ENSG00000162687	KCNT2	ENSG00000178860	MSC	ENSG00000206579	XKR4	ENSG00000116857	TMEM9	ENSG00000224687	RASAL2-AS1	ENSG00000273341		ENSG00000180539	LINC02908	ENSG00000144589	STK11IP	ENSG00000143437	ARNT	ENSG00000101391	CDK5RAP1	ENSG00000145022	TCTA
ENSG00000186063	AIDA	ENSG00000118197	DDX59	ENSG00000264448	MIR378D2HG	ENSG00000254777		ENSG00000174307	PHLDA3	ENSG00000143322	ABL2	ENSG00000006576	PHTF2	ENSG00000231864		ENSG00000272622		ENSG00000143418	CERS2	ENSG00000278367		ENSG00000185614	INKA1
ENSG00000143514	TP53BP2	ENSG00000116852	KIF21B	ENSG00000180543	TSPYL5	ENSG00000185942	NKAIN3	ENSG00000143862	ARL8A	ENSG00000272906		ENSG00000105784	RUNDC3B	ENSG00000080298	RFX3	ENSG00000144468	RHBDD1	ENSG00000143409	MINDY1	ENSG00000242372	EIF6	ENSG00000004534	RBM6
ENSG00000162923	WDR26	ENSG00000174307	PHLDA3	ENSG00000156509	FBXO43	ENSG00000287998		ENSG00000117139	KDM5B	ENSG00000260360		ENSG00000006634	DBF4	ENSG00000147872	PLIN2	ENSG00000153832	FBXO36	ENSG00000197622	CDC42SE1	ENSG00000166619	BLCAP	ENSG00000003756	RBM5
ENSG00000233384	CNIH3-AS2	ENSG00000143862	ARL8A	ENSG00000186106	ANKRD46	ENSG00000046889	PREX2	ENSG00000260021		ENSG00000135823	STX6	ENSG00000196367	TRRAP	ENSG00000171889	MIR31HG	ENSG00000135932	CAB39	ENSG00000232671	ZNF687-AS1	ENSG00000261431	DHX35-DT	ENSG00000001617	SEMA3F
ENSG00000143815	LBR	ENSG00000117139	KDM5B	ENSG00000247081	BAALC-AS1	ENSG00000165084	C8orf34	ENSG00000117153	KLHL12	ENSG00000135821	GLUL	ENSG00000106261	ZKSCAN1	ENSG00000086062	B4GALT1	ENSG00000135916	ITM2C	ENSG00000143393	PI4KB	ENSG00000124116	WFDC3	ENSG00000230454
ENSG00000154380	EH	ENSG00000117153	KLHL12	ENSG00000153317	ASAP1	ENSG00000175606	TMEM70	ENSG00000159346	ADIPOR1	ENSG00000232860	SMG7-AS1	ENSG00000146828	SLC12A9	ENSG00000147955	SIGMAR1	ENSG00000187514	PTMA	ENSG00000143365	RORC	ENSG00000101473	ACOT8	ENSG00000012171	SEMA3B
ENSG00000196187	TMEM63A	ENSG00000159348	CYB5R1	ENSG00000104529	EEF1D	ENSG00000104435	STMN2	ENSG00000159348	CYB5R1	ENSG00000271387	C1orf21-DT	ENSG00000106400	ZNHIT1	ENSG00000187186		ENSG00000144524	COPS7B	ENSG00000159445	THEM4	ENSG00000124126	PREX1	ENSG00000271858	CYB561D2
ENSG00000143811	PYCR2	ENSG00000234775		ENSG00000179950	PUF60	ENSG00000133739	LRRCC1	ENSG00000233791	BTG2-DT	ENSG00000121486	TRMT1L	ENSG00000257923	CUX1	ENSG00000204930	FAM221B	ENSG00000135930	EIF4E2	ENSG00000197747	S100A10	ENSG00000149679	CABLES2	ENSG00000114738	MAPKAPK3
ENSG00000272562	H3-3A-DT	ENSG00000133063	CHIT1	ENSG00000261236	BOP1	ENSG00000104267	CA2	ENSG00000286572		ENSG00000047410	TPR	ENSG00000135249	RINT1	ENSG00000135018	UBQLN1	ENSG00000115468	EFHD1	ENSG00000196754	S100A2	ENSG00000242553		ENSG00000259956	RBM15B
ENSG00000182827	ACBD3	ENSG00000233791	BTG2-DT	ENSG00000160948	VPS28	ENSG00000123124	WWP1	ENSG00000174567	GOLT1A	ENSG00000023572	GLRX2	ENSG00000240204	SMKR1	ENSG00000180447	GAS1	ENSG00000077044	DGKD	ENSG00000143614	GATAD2B	ENSG00000155304	HSPA13	ENSG00000164081	TEX264
ENSG00000183814	LIN9	ENSG00000286572		ENSG00000213563	C8orf82	ENSG00000104324	CPQ	ENSG00000143850	PLEKHA6	ENSG00000118197	DDX59	ENSG00000106459	NRF1	ENSG00000169071	ROR2	ENSG00000124831	LRRFIP1	ENSG00000198837	DENND4B	ENSG00000159079	CFAP298	ENSG00000243224	TWF2-DT
ENSG00000143799	PARP1	ENSG00000143850	PLEKHA6	ENSG00000196378	ZNF34	ENSG00000156486	KCNS2	ENSG00000158711	ELK4	ENSG00000174307	PHLDA3	ENSG00000128607	KLHDC10	ENSG00000136859	ANGPTL2	ENSG00000132330	SCLY	ENSG00000160741	CRTC2	ENSG00000237864	LINC00322	ENSG00000010322	NISCH
ENSG00000143776	CDC42BPA	ENSG00000158711	ELK4	ENSG00000266446		ENSG00000169946	ZFPM2	ENSG00000133065	SLC41A1	ENSG00000234678	ELF3-AS1	ENSG00000287547		ENSG00000095370	SH2D3C	ENSG00000065802	ASB1	ENSG00000143570	SLC39A1	ENSG00000099968	BCL2L13	ENSG00000157388	CACNA1D
ENSG00000143793	C1orf35	ENSG00000133065	SLC41A1	ENSG00000287038		ENSG00000255402		ENSG00000143486	EIF2D	ENSG00000117139	KDM5B	ENSG00000059377	TBXAS1	ENSG00000160408	ST6GALNAC6	ENSG00000222020	HDAC4-AS1	ENSG00000143543	JTB	ENSG00000232530	LIF-AS1	ENSG00000056736	IL17RB
ENSG00000162910	MRPL55	ENSG00000196550	FAM72A	ENSG00000233554	B4GALT1-AS1	ENSG00000136999	CCN3	ENSG00000180667	YOD1	ENSG00000260021		ENSG00000261115	TMEM178B	ENSG00000171169	NAIF1	ENSG00000188542	DUSP28	ENSG00000143549	TPM3	ENSG00000100150	DEPDC5	ENSG00000244586	WNT5A-AS1
ENSG00000203684	IBA57-DT	ENSG00000143486	EIF2D	ENSG00000230453	ANKRD18B	ENSG00000272043		ENSG00000170385	SLC30A1	ENSG00000117153	KLHL12	ENSG00000055130	CUL1	ENSG00000262075	DKFZP434A062	ENSG00000142327	RNPEPL1	ENSG00000143612	C1orf43	ENSG00000077942	FBLN1	ENSG00000272146	ARF4-AS1
ENSG00000154370	TRIM11	ENSG00000180667	YOD1	ENSG00000137103	TMEM8B	ENSG00000178764	ZHX2	ENSG00000123684	LPGAT1	ENSG00000159346	ADIPOR1	ENSG00000197024	ZNF398	ENSG00000187796	CARD9	ENSG00000142330	CAPN10	ENSG00000160714	UBE2Q1	ENSG00000100154	TTC28	ENSG00000163681	SLMAP
ENSG00000177788	RAB4A-AS1	ENSG00000076356	PLX2	ENSG00000165304	MELK	ENSG00000287657		ENSG00000143493	INTS7	ENSG00000159348	CYB5R1	ENSG00000170265	ZNF282	ENSG00000286958		ENSG00000162804	SNED1	ENSG00000160710	ADAR	ENSG00000128342	LIF	ENSG00000163686	ABHD6
ENSG00000135776	ABCB10	ENSG00000203706	SERTAD4-AS1	ENSG00000254473	UBQLN1-AS1	ENSG00000253438	PCAT1	ENSG00000065600	PACC1	ENSG00000233791	BTG2-DT	ENSG00000171130	ATP6V0E2	ENSG00000120539	MASTL	ENSG00000006607	FARP2	ENSG00000163344	PMVK	ENSG00000133466	C1QTNF6	ENSG00000168297	PXK
ENSG00000135801	TAF5L	ENSG00000143473	KCNH1	ENSG00000130045	NXNL2	ENSG00000261710		ENSG00000198468	FLVCR1-DT	ENSG00000286572		ENSG00000178234	GALNT11	ENSG00000224265	LINC02633	ENSG00000168395	ING5	ENSG00000163348	PYGO2	ENSG00000222044		ENSG00000168301	KCTD6
ENSG00000135766	EGLN1	ENSG00000234233	KCNH1-IT1	ENSG00000188312	CENPP	ENSG00000167653	PSCA	ENSG00000174606	ANGEL2	ENSG00000143845	ETNK2	ENSG00000273344	PAXIP1-DT	ENSG00000185532	PRKG1	ENSG00000035115	SH3YL1	ENSG00000163463	KRTCAP2	ENSG00000100206	DMC1	ENSG00000144724	PTPRG
ENSG00000168264	IRF2BP2	ENSG00000170385	SLC30A1	ENSG00000059769	DJC25	ENSG00000160932	LY6E	ENSG00000228063	LYPLAL1-DT	ENSG00000158711	ELK4	ENSG00000164778	EN2	ENSG00000148730	EIF4EBP2	ENSG00000151353	TMEM18	ENSG00000185499	MUC1	ENSG00000188064	WNT7B	ENSG00000285399
ENSG00000238005	LNCATV	ENSG00000123684	LPGAT1	ENSG00000136856	SLC2A8	ENSG00000181638	ZFP41	ENSG00000143507	DUSP10	ENSG00000158715	SLC45A3	ENSG00000105982	RNF32	ENSG00000107719	PALD1	ENSG00000032389	EIPR1	ENSG00000160767	FAM189B	ENSG00000223714	LINC02601	ENSG00000144741	SLC25A26
ENSG00000054267	ARID4B	ENSG00000143493	INTS7	ENSG00000227218		ENSG00000254741		ENSG00000186063	AIDA	ENSG00000133065	SLC41A1	ENSG00000230033		ENSG00000122863	CHST3	ENSG00000182551	ADI1	ENSG00000225855	RUSC1-AS1	ENSG00000130119	GNL3L	ENSG00000163376	KBTBD8
ENSG00000162885	B3GALNT2	ENSG00000065600	PACC1	ENSG00000136811	ODF2	ENSG00000178719	GRI	ENSG00000143502	SUSD4	ENSG00000196550	FAM72A	ENSG00000243479	MNX1-AS1	ENSG00000035403	VCL	ENSG00000171865	RNASEH1	ENSG00000116539	ASH1L	ENSG00000134594	RAB33A	ENSG00000241316	SUCLG2-DT
ENSG00000143669	LYST	ENSG00000287445		ENSG00000268050		ENSG00000167702	KIFC2	ENSG00000143514	TP53BP2	ENSG00000143486	EIF2D	ENSG00000188191	PRKAR1B	ENSG00000235426		ENSG00000143797	MBOAT2	ENSG00000160803	UBQLN4	ENSG00000156531	PHF6	ENSG00000244513	EOGT-DT
ENSG00000116962	NID1	ENSG00000123685	BATF3	ENSG00000148358	GPR107	ENSG00000167701	GPT	ENSG00000162923	WDR26	ENSG00000180667	YOD1	ENSG00000105963	ADAP1	ENSG00000237523	LINC00857	ENSG00000151694	ADAM17	ENSG00000198952	SMG5	ENSG00000165359	INTS6L	ENSG00000144746	ARL6IP5
ENSG00000091483	FH	ENSG00000198468	FLVCR1-DT	ENSG00000165698	SPACA9	ENSG00000180190	TDRP	ENSG00000143815	LBR	ENSG00000076356	PLXNA2	ENSG00000164880	INTS1	ENSG00000224914	LINC00863	ENSG00000134308	YWHAQ	ENSG00000125462	MIR9-1HG	ENSG00000269335	IKBKG	ENSG00000172986	GXYLT2
ENSG00000143702	CEP170	ENSG00000174606	ANGEL2	ENSG00000148303	RPL7A	ENSG00000104714	ERICH1	ENSG00000154380	ENAH	ENSG00000203706	SERTAD4-AS1	ENSG00000002822	MAD1L1	ENSG00000171314	PGAM1	ENSG00000115758	ODC1	ENSG00000116604	MEF2D	ENSG00000123130	ACOT9	ENSG00000163605	PPP4R2
ENSG00000117020	AKT3	ENSG00000230461	PROX1-AS1	ENSG00000198870	STKLD1	ENSG00000253764	KBTBD11-AS1	ENSG00000196187	TMEM63A	ENSG00000287033		ENSG00000122687	MRM2	ENSG00000224934	GOT1-DT	ENSG00000143870	PDIA6	ENSG00000143319	ISG20L2	ENSG00000231566	LINC02595	ENSG00000080224	EPHA6
ENSG00000035687	ADSS2	ENSG00000228063	LYPLAL1-DT	ENSG00000227150		ENSG00000253230	MIR124-1HG	ENSG00000143811	PYCR2	ENSG00000170385	SLC30A1	ENSG00000011275	RNF216	ENSG00000107882	SUFU	ENSG00000134318	ROCK2	ENSG00000143321	HDGF	ENSG00000232828		ENSG00000064225	ST3GAL6
ENSG00000287601		ENSG00000143507	DUSP10	ENSG00000165688	PMPCA	ENSG00000154319	FAM167A	ENSG00000272562	H3-3A-DT	ENSG00000143493	INTS7	ENSG00000086232	EIF2AK1	ENSG00000148700	ADD3	ENSG00000169016	E2F6	ENSG00000132694	ARHGEF11	ENSG00000012211	PRICKLE3	ENSG00000114021	NIT2
ENSG00000153187	HNRNPU	ENSG00000186063	AIDA	ENSG00000196366	C9orf163	ENSG00000078579	FGF20	ENSG00000182827	ACBD3	ENSG00000198468	FLVCR1-DT	ENSG00000136240	KDELR2	ENSG00000119950	MXI1	ENSG00000286427		ENSG00000117036	ETV3	ENSG00000186767	SPIN4	ENSG00000206535	LNP1
ENSG00000272195		ENSG00000143502	SUSD4	ENSG00000177943	MAMDC4	ENSG00000147408	CSGALCT1	ENSG00000183814	LIN9	ENSG00000174606	ANGEL2	ENSG00000164631	ZNF12	ENSG00000108061	SHOC2	ENSG00000068697	LAPTM4A	ENSG00000158710	TAGLN2	ENSG00000165259	HDX	ENSG00000170017	ALCAM
ENSG00000162851	TFB2M	ENSG00000143514	TP53BP2	ENSG00000176101	SS1	ENSG00000168453	HR	ENSG00000143799	PARP1	ENSG00000152104	PTPN14	ENSG00000272894	MIOS-DT	ENSG00000151553	FHIP2A	ENSG00000115884	SDC1	ENSG00000085552	IGSF9	ENSG00000126953	TIMM8A	ENSG00000273125	LINC01990
ENSG00000153207	AHCTF1	ENSG00000162923	WDR26	ENSG00000188566	NDOR1	ENSG00000240694	PNMA2	ENSG00000143772	ITPKB	ENSG00000228063	LYPLAL1-DT	ENSG00000233108	GLCCI1-DT	ENSG00000107651	SEC23IP	ENSG00000115128	SF3B6	ENSG00000162729	IGSF8	ENSG00000171155	C1GALT1C1	ENSG00000177707	NECTIN3
ENSG00000277462	ZNF670	ENSG00000143815	LBR	ENSG00000155158	TTC39B	ENSG00000120885	CLU	ENSG00000143776	CDC42BPA	ENSG00000143507	DUSP10	ENSG00000136193	SCRN1	ENSG00000203780	FANK1	ENSG00000176732	PFN4	ENSG00000132716	DCAF8	ENSG00000188706	ZDHHC9	ENSG00000240891	PLCXD2
ENSG00000188295	ZNF669	ENSG00000154380	EH	ENSG00000173068	BNC2	ENSG00000198846	TOX	ENSG00000143793	C1orf35	ENSG00000186063	AIDA	ENSG00000122557	HERPUD2	ENSG00000148484	RSU1	ENSG00000115137	DNAJC27	ENSG00000158769	F11R	ENSG00000102034	ELF4	ENSG00000144824	PHLDB2
ENSG00000162714	ZNF496	ENSG00000196187	TMEM63A	ENSG00000147872	PLIN2	ENSG00000172817	CYP7B1	ENSG00000162910	MRPL55	ENSG00000143514	TP53BP2	ENSG00000164542	KIAA0895	ENSG00000136758	YME1L1	ENSG00000138101	DTNB	ENSG00000158773	USF1	ENSG00000268066	FMR1-AS1	ENSG00000144857	BOC
ENSG00000175137	SH3BP5L	ENSG00000272562	H3-3A-DT	ENSG00000147889	CDKN2A	ENSG00000185697	MYBL1	ENSG00000203684	IBA57-DT	ENSG00000162923	WDR26	ENSG00000168303	MPLKIP	ENSG00000165507	DEPP1	ENSG00000143970	ASXL2	ENSG00000224985		ENSG00000089820	ARHGAP4	ENSG00000072858	SIDT1
ENSG00000143727	ACP1	ENSG00000182827	ACBD3	ENSG00000086062	B4GALT1	ENSG00000154582	ELOC	ENSG00000162913	OBSCN-AS1	ENSG00000143815	LBR	ENSG00000106608	URGCP	ENSG00000165406	MARCHF8	ENSG00000084754	HADHA	ENSG00000158850	B4GALT3	ENSG00000184216	IRAK1	ENSG00000184307	ZDHHC23
ENSG00000233296	TMEM18-DT	ENSG00000143799	PARP1	ENSG00000164970	FAM219A	ENSG00000253549	CA3-AS1	ENSG00000154370	TRIM11	ENSG00000154380	ENAH	ENSG00000136273	HUS1	ENSG00000148541	FAM13C	ENSG00000173567	ADGRF3	ENSG00000158887	MPZ	ENSG00000160211	G6PD	ENSG00000242880
ENSG00000235078		ENSG00000143772	ITPKB	ENSG00000221829	FANCG	ENSG00000254231	WWP1-AS1	ENSG00000154429	CCSAP	ENSG00000196187	TMEM63A	ENSG00000154978	VOPP1	ENSG00000107738	VSIR	ENSG00000115241	PPM1G	ENSG00000259788	UAP1-DT	ENSG00000130830	MPP1	ENSG00000145087	STXBP5L
ENSG00000171863	RPS7	ENSG00000143776	CDC42BPA	ENSG00000204930	FAM221B	ENSG00000175305	CCNE2	ENSG00000135776	ABCB10	ENSG00000143811	PYCR2	ENSG00000169919	GUSB	ENSG00000224596	ZMIZ1-AS1	ENSG00000226833	PPP1CB-DT	ENSG00000143149	ALDH9A1			ENSG00000173193	PARP14
ENSG00000176887	SOX11	ENSG00000143793	C1orf35	ENSG00000135018	UBQLN1	ENSG00000104361	NIPAL2	ENSG00000135801	TAF5L	ENSG00000272562	H3-3A-DT	ENSG00000130305	NSUN5	ENSG00000165424	ZCCHC24	ENSG00000171103	TRMT61B	ENSG00000143183	TMCO1			ENSG00000065485	PDIA5
ENSG00000151692	RNF144A	ENSG00000162910	MRPL55	ENSG00000148090	AUH	ENSG00000104490	NCALD	ENSG00000135766	EGLN1	ENSG00000182827	ACBD3	ENSG00000176410	DNAJC30	ENSG00000173269	MMRN2	ENSG00000171055	FEZ2	ENSG00000188859	FAM78B			ENSG00000121542	SEC22A
ENSG00000115738	ID2	ENSG00000203684	IBA57-DT	ENSG00000198000	NOL8	ENSG00000253477		ENSG00000162885	B3GALNT2	ENSG00000143799	PARP1	ENSG00000186088	GSAP	ENSG00000223482	NUTM2A-AS1	ENSG00000115816	CEBPZ	ENSG00000272205	POU2F1-DT			ENSG00000239523	MYLK-AS1
ENSG00000240980		ENSG00000177788	RAB4A-AS1	ENSG00000136930	PSMB7	ENSG00000147655	RSPO2	ENSG00000143669	LYST	ENSG00000143772	ITPKB	ENSG00000164659	ELAPOR2	ENSG00000119938	PPP1R3C	ENSG00000138061	CYP1B1	ENSG00000143158	MPC2			ENSG00000250012	SLC41A3-AS1
ENSG00000151693	ASAP2	ENSG00000135776	ABCB10	ENSG00000148200	NR6A1	ENSG00000164794	KCNV1	ENSG00000143702	CEP170	ENSG00000143776	CDC42BPA	ENSG00000135185	TMEM243	ENSG00000107864	CPEB3	ENSG00000119787	ATL2	ENSG00000117479	SLC19A2			ENSG00000246022	ALDH1L1-AS2
ENSG00000134330	IAH1	ENSG00000135801	TAF5L	ENSG00000136942	RPL35	ENSG00000272384		ENSG00000035687	ADSS2	ENSG00000143793	C1orf35	ENSG00000075303	SLC25A40	ENSG00000052749	RRP12	ENSG00000115875	SRSF7	ENSG00000203739	PRDX6-AS1			ENSG00000187715	KBTBD12
ENSG00000271855		ENSG00000135766	EGLN1	ENSG00000119414	PPP6C	ENSG00000156804	FBXO32	ENSG00000153187	HNRNPU	ENSG00000162910	MRPL55	ENSG00000075142	SRI	ENSG00000138131	LOXL4	ENSG00000115904	SOS1	ENSG00000234741	GAS5			ENSG00000273174
ENSG00000115750	TAF1B	ENSG00000238005	LNCATV	ENSG00000119487	MAPKAP1	ENSG00000170873	MTSS1	ENSG00000162851	TFB2M	ENSG00000203684	IBA57-DT	ENSG00000001631	KRIT1	ENSG00000120053	GOT1	ENSG00000011566	MAP4K3	ENSG00000235750	KIAA0040			ENSG00000181789	COPG1
ENSG00000171848	RRM2	ENSG00000054267	ARID4B	ENSG00000136830	NIBAN2	ENSG00000168672	LRATD2	ENSG00000153207	AHCTF1	ENSG00000162913	OBSCN-AS1	ENSG00000004948	CALCR	ENSG00000155287	SLC25A28	ENSG00000115944	COX7A2L	ENSG00000224687	RASAL2-AS1			ENSG00000271270	TMCC1-DT
ENSG00000162976	SLC66A3	ENSG00000162885	B3GALNT2	ENSG00000136908	DPM2	ENSG00000155897	ADCY8	ENSG00000197472	ZNF695	ENSG00000162931	TRIM17	ENSG00000105829	BET1	ENSG00000286575		ENSG00000152518	ZFP36L2	ENSG00000143322	ABL2			ENSG00000114120	SLC25A36
ENSG00000071575	TRIB2	ENSG00000143669	LYST	ENSG00000171097	KYAT1	ENSG00000184156	KCNQ3	ENSG00000277462	ZNF670	ENSG00000177788	RAB4A-AS1	ENSG00000070669	ASNS	ENSG00000108039	XPNPEP1	ENSG00000115970	THADA	ENSG00000272906				ENSG00000175093	SPSB4
ENSG00000079785	DDX1	ENSG00000086619	ERO1B	ENSG00000160563	MED27	ENSG00000147724	FAM135B	ENSG00000188295	ZNF669	ENSG00000154429	CCSAP	ENSG00000006453	BAIAP2L1	ENSG00000228417		ENSG00000273106	PPM1B-DT	ENSG00000260360				ENSG00000155893	PXYLP1
ENSG00000178295	GEN1	ENSG00000091483	FH	ENSG00000165695	AK8	ENSG00000198576	ARC	ENSG00000162714	ZNF496	ENSG00000135776	ABCB10	ENSG00000106246	PTCD1	ENSG00000203497	PDCD4-AS1	ENSG00000230773		ENSG00000135823	STX6			ENSG00000155903	RASA2
ENSG00000271991	TTC32-DT	ENSG00000143702	CEP170	ENSG00000148297	MED22	ENSG00000234616	JRK	ENSG00000175137	SH3BP5L	ENSG00000233332		ENSG00000241468	ATP5MF	ENSG00000214413	BBIP1	ENSG00000115239	ASB3	ENSG00000135821	GLUL			ENSG00000163754	GYG1
ENSG00000223734	LAPTM4A-DT	ENSG00000117020	AKT3	ENSG00000148248	SURF4	ENSG00000253806		ENSG00000171163	ZNF692	ENSG00000168264	IRF2BP2	ENSG00000236305	SLC12A9-AS1	ENSG00000119927	GPAM	ENSG00000068878	PSME4	ENSG00000232860	SMG7-AS1			ENSG00000163655	GMPS
ENSG00000143878	RHOB	ENSG00000035687	ADSS2	ENSG00000238227	TMEM250	ENSG00000247317	LY6E-DT	ENSG00000143727	ACP1	ENSG00000238005	LNCATV	ENSG00000106397	PLOD3	ENSG00000169129	AFAP1L2	ENSG00000115310	RTN4	ENSG00000271387	C1orf21-DT			ENSG00000197980	LEKR1
ENSG00000173960	UBXN2A	ENSG00000287601		ENSG00000165689	ENTR1	ENSG00000147813	PRT	ENSG00000233296	TMEM18-DT	ENSG00000054267	ARID4B	ENSG00000128581	IFT22	ENSG00000197771	MCMBP	ENSG00000115355	CCDC88A	ENSG00000121486	TRMT1L			ENSG00000008952	SEC62
ENSG00000219626	FAM228B	ENSG00000153187	HNRNPU	ENSG00000148384	INPP5E	ENSG00000180900	SCRIB	ENSG00000235078		ENSG00000162885	B3GALNT2	ENSG00000135250	SRPK2	ENSG00000177963	RIC8A	ENSG00000275052	PPP4R3B	ENSG00000047410	TPR			ENSG00000173890	GPR160
ENSG00000084676	NCOA1	ENSG00000272195		ENSG00000148396	SEC16A	ENSG00000185189	NRBP2	ENSG00000171863	RPS7	ENSG00000143669	LYST	ENSG00000185055	EFCAB10	ENSG00000185885	IFITM1	ENSG00000287875		ENSG00000023572	GLRX2			ENSG00000240497
ENSG00000224165	DJC27-AS1	ENSG00000162851	TFB2M	ENSG00000228544	CCDC183-AS1	ENSG00000178685	PARP10	ENSG00000151693	ASAP2	ENSG00000116962	NID1	ENSG00000177683	THAP5	ENSG00000174915	PTDSS2	ENSG00000115392	FANCL	ENSG00000213047	DENND1B			ENSG00000169760	NLGN1
ENSG00000084710	EFR3B	ENSG00000153207	AHCTF1	ENSG00000187713	TMEM203	ENSG00000185000	DGAT1	ENSG00000134330	IAH1	ENSG00000086619	ERO1B	ENSG00000164603	BMT2	ENSG00000161328	LRRC56	ENSG00000228414	REL-DT	ENSG00000118197	DDX59			ENSG00000121879	PIK3CA
ENSG00000084733	RAB10	ENSG00000277462	ZNF670	ENSG00000203993	ARRDC1-AS1	ENSG00000261678	SCRT1	ENSG00000271855		ENSG00000143702	CEP170	ENSG00000106025	TSPAN12	ENSG00000099849	RASSF7	ENSG00000082898	XPO1	ENSG00000116857	TMEM9			ENSG00000176597	B3GNT5
ENSG00000138029	HADHB	ENSG00000162714	ZNF496	ENSG00000173848	NET1	ENSG00000187954	CYHR1	ENSG00000115750	TAF1B	ENSG00000117020	AKT3	ENSG00000196937	FAM3C	ENSG00000177042	TMEM80	ENSG00000170264	FAM161A	ENSG00000174307	PHLDA3			ENSG00000163872	YEATS2
ENSG00000213699	SLC35F6	ENSG00000171163	ZNF692	ENSG00000134452	FBH1	ENSG00000255182		ENSG00000134317	GRHL1	ENSG00000035687	ADSS2	ENSG00000170775	GPR37	ENSG00000177156	TALDO1	ENSG00000115484	CCT4	ENSG00000234678	ELF3-AS1			ENSG00000233058	ATP13A3-DT
ENSG00000115163	CENPA	ENSG00000143727	ACP1	ENSG00000232638		ENSG00000161016	RPL8	ENSG00000171848	RRM2	ENSG00000287601		ENSG00000048405	ZNF800	ENSG00000274897		ENSG00000186889	TMEM17	ENSG00000143862	ARL8A			ENSG00000224614	TNK2-AS1
ENSG00000119777	TMEM214	ENSG00000235078		ENSG00000107485	GATA3	ENSG00000107104	KANK1	ENSG00000115756	HPCAL1	ENSG00000153187	HNRNPU	ENSG00000106348	IMPDH1	ENSG00000177685	CRACR2B	ENSG00000143951	WDPCP	ENSG00000117139	KDM5B			ENSG00000228109	MELTF-AS1
ENSG00000138030	KHK	ENSG00000171863	RPS7	ENSG00000181192	DHTKD1	ENSG00000173253	DMRT2	ENSG00000162976	SLC66A3	ENSG00000272195		ENSG00000146842	TMEM209	ENSG00000177697	CD151	ENSG00000260101	AFTPH-DT	ENSG00000260021				ENSG00000122068	FYTTD1
ENSG00000115216	NRBP1	ENSG00000134321	RSAD2	ENSG00000065665	SEC61A2	ENSG00000106688	SLC1A1	ENSG00000071575	TRIB2	ENSG00000162851	TFB2M	ENSG00000158623	COPG2	ENSG00000214063	TSPAN4	ENSG00000179833	SERTAD2	ENSG00000117153	KLHL12			ENSG00000091181	IL5RA
ENSG00000075426	FOSL2	ENSG00000151692	RNF144A	ENSG00000286958		ENSG00000225706	PTPRD-AS1	ENSG00000162981	LRATD1	ENSG00000153207	AHCTF1	ENSG00000128567	PODXL	ENSG00000235027		ENSG00000237638	LINC02245	ENSG00000159346	ADIPOR1			ENSG00000113851	CRBN
ENSG00000213639	PPP1CB	ENSG00000151693	ASAP2	ENSG00000148450	MSRB2	ENSG00000177076	ACER2	ENSG00000079785	DDX1	ENSG00000277462	ZNF670	ENSG00000146858	ZC3HAV1L	ENSG00000130592	LSP1	ENSG00000138069	RAB1A	ENSG00000159348	CYB5R1			ENSG00000134072	CAMK1
ENSG00000163811	WDR43	ENSG00000134330	IAH1	ENSG00000226386	PARD3-DT	ENSG00000286685		ENSG00000178295	GEN1	ENSG00000188295	ZNF669	ENSG00000059378	PARP12	ENSG00000249086		ENSG00000243667	DNAAF10	ENSG00000133063	CHIT1			ENSG00000156990	RPUSD3
ENSG00000119801	YPEL5	ENSG00000271855		ENSG00000185904	LINC00839	ENSG00000285103		ENSG00000170745	KCNS3	ENSG00000175137	SH3BP5L	ENSG00000240889	NDUFB2-AS1	ENSG00000184281	TSSC4	ENSG00000204923	FBXO48	ENSG00000233791	BTG2-DT			ENSG00000144560	VGLL4
ENSG00000213626	LBH	ENSG00000115750	TAF1B	ENSG00000185532	PRKG1	ENSG00000122733	PHF24	ENSG00000271991	TTC32-DT	ENSG00000171163	ZNF692	ENSG00000196511	TPK1	ENSG00000110628	SLC22A18	ENSG00000115977	AAK1	ENSG00000286572				ENSG00000132155	RAF1
ENSG00000172954	LCLAT1	ENSG00000172059	KLF11	ENSG00000107984	DKK1	ENSG00000226877		ENSG00000223734	LAPTM4A-DT	ENSG00000143727	ACP1	ENSG00000273314		ENSG00000167325	RRM1	ENSG00000179818	PCBP1-AS1	ENSG00000174567	GOLT1A			ENSG00000132182	NUP210
ENSG00000021574	SPAST	ENSG00000257135	ODC1-DT	ENSG00000138336	TET1	ENSG00000148053	NTRK2	ENSG00000143878	RHOB	ENSG00000233296	TMEM18-DT	ENSG00000181220	ZNF746	ENSG00000282556		ENSG00000231327	LINC01816	ENSG00000143850	PLEKHA6			ENSG00000244502	HDAC11-AS1
ENSG00000119820	YIPF4	ENSG00000162976	SLC66A3	ENSG00000035403	VCL	ENSG00000204446	LINC02872	ENSG00000173960	UBXN2A	ENSG00000235078		ENSG00000181444	ZNF467	ENSG00000254860	TMEM9B-AS1	ENSG00000115998	C2orf42	ENSG00000158711	ELK4			ENSG00000131368	MRPS25
ENSG00000115760	BIRC6	ENSG00000071575	TRIB2	ENSG00000224914	LINC00863	ENSG00000196730	DAPK1	ENSG00000219626	FAM228B	ENSG00000171863	RPS7	ENSG00000204934	ATP6V0E2-AS1	ENSG00000205339	IPO7	ENSG00000144040	SFXN5	ENSG00000133065	SLC41A1			ENSG00000131370	SH3BP5
ENSG00000286415		ENSG00000162981	LRATD1	ENSG00000198682	PAPSS2	ENSG00000130222	GADD45G	ENSG00000084676	NCOA1	ENSG00000115738	ID2	ENSG00000164885	CDK5	ENSG00000246273	SBF2-AS1	ENSG00000135631	RAB11FIP5	ENSG00000143486	EIF2D			ENSG00000206562	METTL6
ENSG00000150938	CRIM1	ENSG00000079785	DDX1	ENSG00000231970		ENSG00000235494		ENSG00000224165	DNAJC27-AS1	ENSG00000151693	ASAP2	ENSG00000244151		ENSG00000197702	PARVA	ENSG00000135617	PRADC1	ENSG00000180667	YOD1			ENSG00000131378	RFTN1
ENSG00000003509	NDUFAF7	ENSG00000134323	MYCN	ENSG00000171307	ZDHHC16	ENSG00000136842	TMOD1	ENSG00000084710	EFR3B	ENSG00000271855		ENSG00000157212	PAXIP1	ENSG00000133794	ARNTL	ENSG00000285068		ENSG00000203709	MIR29B2CHG			ENSG00000182568	SATB1
ENSG00000232028	PRKD3-DT	ENSG00000178295	GEN1	ENSG00000155256	ZFYVE27	ENSG00000241697	TMEFF1	ENSG00000084733	RAB10	ENSG00000115750	TAF1B	ENSG00000236544	EN2-DT	ENSG00000134333	LDHA	ENSG00000237883	DGUOK-AS1	ENSG00000076356	PLXNA2			ENSG00000163576	EFHB
ENSG00000115841	RMDN2	ENSG00000271991	TTC32-DT	ENSG00000119929	CUTC	ENSG00000226334		ENSG00000138029	HADHB	ENSG00000134317	GRHL1	ENSG00000130675	MNX1	ENSG00000254966	IGSF22-AS1	ENSG00000114978	MOB1A	ENSG00000227591	HSD11B1-AS1			ENSG00000151090	THRB
ENSG00000152147	GEMIN6	ENSG00000223734	LAPTM4A-DT	ENSG00000077150	NFKB2	ENSG00000070214	SLC44A1	ENSG00000115163	CENPA	ENSG00000172059	KLF11	ENSG00000253958	CLDN23	ENSG00000166833	NAV2	ENSG00000279070		ENSG00000170385	SLC30A1			ENSG00000077097	TOP2B
ENSG00000279873	LINC01126	ENSG00000143878	RHOB	ENSG00000203805	PLPP4	ENSG00000157654	PALM2AKAP2	ENSG00000119777	TMEM214	ENSG00000171848	RRM2	ENSG00000173273	TNKS	ENSG00000049449	RCN1	ENSG00000284308	C2orf81	ENSG00000123684	LPGAT1			ENSG00000151092	NGLY1
ENSG00000138032	PPM1B	ENSG00000173960	UBXN2A	ENSG00000120008	WDR11	ENSG00000148158	SNX30	ENSG00000138030	KHK	ENSG00000115756	HPCAL1	ENSG00000120913	PDLIM2	ENSG00000254508	FBXO3-DT	ENSG00000114993	RTKN	ENSG00000143493	INTS7			ENSG00000033867	SLC4A7
ENSG00000171132	PRKCE	ENSG00000219626	FAM228B	ENSG00000138162	TACC2	ENSG00000106689	LHX2	ENSG00000115216	NRBP1	ENSG00000257135	ODC1-DT	ENSG00000158941	CCAR2	ENSG00000121691	CAT	ENSG00000179528	LBX2	ENSG00000065600	PACC1			ENSG00000261572
ENSG00000116016	EPAS1	ENSG00000084676	NCOA1	ENSG00000179988	PSTK	ENSG00000196814	MVB12B	ENSG00000157992	KRTCAP3	ENSG00000162976	SLC66A3	ENSG00000129691	ASH2L	ENSG00000110435	PDHX	ENSG00000115289	PCGF1	ENSG00000287445				ENSG00000168016	TRANK1
ENSG00000119729	RHOQ	ENSG00000224165	DJC27-AS1	ENSG00000154473	BUB3	ENSG00000177125	ZBTB34	ENSG00000075426	FOSL2	ENSG00000071575	TRIB2	ENSG00000164808	SPIDR	ENSG00000179431	FJX1	ENSG00000005436	GCFC2	ENSG00000198468	FLVCR1-DT			ENSG00000060971	ACAA1
ENSG00000119878	CRIPT	ENSG00000084710	EFR3B	ENSG00000165660	ABRAXAS2	ENSG00000136828	RALGPS1	ENSG00000213639	PPP1CB	ENSG00000162981	LRATD1	ENSG00000104738	MCM4	ENSG00000179241	LDLRAD3	ENSG00000042493	CAPG	ENSG00000174606	ANGEL2			ENSG00000229589	ACVR2B-AS1
ENSG00000068724	TTC7A	ENSG00000084733	RAB10	ENSG00000249456		ENSG00000286196		ENSG00000163811	WDR43	ENSG00000079785	DDX1	ENSG00000169139	UBE2V2	ENSG00000149084	HSD17B12	ENSG00000115486	GGCX	ENSG00000152104	PTPN14			ENSG00000168356	SCN11A
ENSG00000095002	MSH2	ENSG00000138029	HADHB	ENSG00000150760	DOCK1	ENSG00000167136	ENDOG	ENSG00000119801	YPEL5	ENSG00000170745	KCNS3	ENSG00000137547	MRPL15	ENSG00000165905	LARGE2	ENSG00000068654	POLR1A	ENSG00000228063	LYPLAL1-DT			ENSG00000280739	EIF1B-AS1
ENSG00000116062	MSH6	ENSG00000213699	SLC35F6	ENSG00000148814	LRRC27	ENSG00000175287	PHYHD1	ENSG00000021574	SPAST	ENSG00000271991	TTC32-DT	ENSG00000215114	UBXN2B	ENSG00000025434	NR1H3	ENSG00000115561	CHMP3	ENSG00000143507	DUSP10			ENSG00000230084	ZBTB47-AS1
ENSG00000233230		ENSG00000115163	CENPA	ENSG00000198546	ZNF511	ENSG00000233901	LINC01503	ENSG00000119820	YIPF4	ENSG00000223734	LAPTM4A-DT	ENSG00000271966	ARFGEF1-DT	ENSG00000254662		ENSG00000239305	RNF103	ENSG00000186063	AIDA			ENSG00000233509	ZNF197-AS1
ENSG00000170802	FOXN2	ENSG00000157851	DPYSL5	ENSG00000205740		ENSG00000226355		ENSG00000115760	BIRC6	ENSG00000143878	RHOB	ENSG00000164749	HNF4G	ENSG00000254602	MIR130AHG	ENSG00000144028	SNRNP200	ENSG00000143514	TP53BP2			ENSG00000163812	ZDHHC3
ENSG00000162869	PPP1R21	ENSG00000138080	EMILIN1	ENSG00000134461	ANKRD16	ENSG00000148335	NTMT1	ENSG00000049323	LTBP1	ENSG00000173960	UBXN2A	ENSG00000272138	LINC01607	ENSG00000134780	DAGLA	ENSG00000230747		ENSG00000162923	WDR26			ENSG00000163814	CDCP1
ENSG00000170634	ACYP2	ENSG00000138030	KHK	ENSG00000197308	GATA3-AS1	ENSG00000107130	NCS1	ENSG00000150938	CRIM1	ENSG00000219626	FAM228B	ENSG00000133739	LRRCC1	ENSG00000168496	FEN1	ENSG00000114982	KANSL3	ENSG00000143815	LBR			ENSG00000163817	SLC6A20
ENSG00000115306	SPTBN1	ENSG00000115216	NRBP1	ENSG00000151461	UPF2	ENSG00000126878	AIF1L	ENSG00000003509	NDUFAF7	ENSG00000084676	NCOA1	ENSG00000085719	CPNE3	ENSG00000134824	FADS2	ENSG00000168758	SEMA4C	ENSG00000154380	ENAH			ENSG00000163820	FYCO1
ENSG00000055813	CCDC85A	ENSG00000075426	FOSL2	ENSG00000272853	SUV39H2-DT	ENSG00000160539	PLPP7	ENSG00000115841	RMDN2	ENSG00000224165	DNAJC27-AS1	ENSG00000253553		ENSG00000257002		ENSG00000196912	ANKRD36B	ENSG00000196187	TMEM63A			ENSG00000178038	ALS2CL
ENSG00000273063		ENSG00000213639	PPP1CB	ENSG00000148484	RSU1	ENSG00000197859	ADAMTSL2	ENSG00000152147	GEMIN6	ENSG00000084733	RAB10	ENSG00000104413	ESRP1	ENSG00000133321	PLAAT4	ENSG00000075568	TMEM131	ENSG00000272562	H3-3A-DT			ENSG00000160799	CCDC12
ENSG00000115421	PAPOLG	ENSG00000119801	YPEL5	ENSG00000150867	PIP4K2A	ENSG00000227512		ENSG00000057935	MTA3	ENSG00000138029	HADHB	ENSG00000156170	NDUFAF6	ENSG00000149781	FERMT3	ENSG00000135945	REV1	ENSG00000182827	ACBD3			ENSG00000114650	SCAP
ENSG00000162924	REL	ENSG00000213626	LBH	ENSG00000197321	SVIL	ENSG00000237886	LT1	ENSG00000279873	LINC01126	ENSG00000173557	FAM166C	ENSG00000104356	POP1	ENSG00000142186	SCYL1	ENSG00000115526	CHST10	ENSG00000143799	PARP1			ENSG00000164050	PLXNB1
ENSG00000270820	USP34-DT	ENSG00000013016	EHD3	ENSG00000148498	PARD3	ENSG00000213213	CCDC183	ENSG00000138032	PPM1B	ENSG00000138030	KHK	ENSG00000164930	FZD6	ENSG00000084207	GSTP1	ENSG00000115641	FHL2	ENSG00000143772	ITPKB			ENSG00000164051	CCDC51
ENSG00000173163	COMMD1	ENSG00000119820	YIPF4	ENSG00000266412	NCOA4	ENSG00000232434	AJM1	ENSG00000171132	PRKCE	ENSG00000115216	NRBP1	ENSG00000147676	MAL2	ENSG00000256508	MRGPRF-AS1	ENSG00000214184	GCC2-AS1	ENSG00000143776	CDC42BPA			ENSG00000010256	UQCRC1
ENSG00000115504	EHBP1	ENSG00000115760	BIRC6	ENSG00000236671	PRKG1-AS1	ENSG00000176919	C8G	ENSG00000116016	EPAS1	ENSG00000075426	FOSL2	ENSG00000147689	FAM83A	ENSG00000131620	ANO1	ENSG00000186522	SEPTIN10	ENSG00000143793	C1orf35			ENSG00000213672	NCKIPSD
ENSG00000014641	MDH1	ENSG00000150938	CRIM1	ENSG00000238280		ENSG00000184925	LCN12	ENSG00000119729	RHOQ	ENSG00000213639	PPP1CB	ENSG00000104549	SQLE	ENSG00000251143		ENSG00000175701	MTLN	ENSG00000162910	MRPL55			ENSG00000223343
ENSG00000169764	UGP2	ENSG00000003509	NDUFAF7	ENSG00000122912	SLC25A16	ENSG00000107317	PTGDS	ENSG00000119878	CRIPT	ENSG00000163811	WDR43	ENSG00000253720		ENSG00000054967	RELT	ENSG00000169679	BUB1	ENSG00000203684	IBA57-DT			ENSG00000067560	RHOA
ENSG00000119844	AFTPH	ENSG00000115841	RMDN2	ENSG00000156521	TYSND1	ENSG00000214402	LCNL1	ENSG00000068724	TTC7A	ENSG00000119801	YPEL5	ENSG00000261693		ENSG00000021300	PLEKHB1	ENSG00000286904		ENSG00000154370	TRIM11			ENSG00000173531	MST1
ENSG00000115902	SLC1A4	ENSG00000152147	GEMIN6	ENSG00000122359	ANXA11	ENSG00000180539	LINC02908	ENSG00000119888	EPCAM	ENSG00000213626	LBH	ENSG00000253715		ENSG00000256034		ENSG00000169607	CKAP2L	ENSG00000177788	RAB4A-AS1			ENSG00000214706	IFRD2
ENSG00000138071	ACTR2	ENSG00000162878	PKDCC	ENSG00000223482	NUTM2A-AS1	ENSG00000197355	UAP1L1	ENSG00000095002	MSH2	ENSG00000013016	EHD3	ENSG00000185730	ZNF696	ENSG00000214517	PPME1	ENSG00000125633	CCDC93	ENSG00000135776	ABCB10			ENSG00000114737	CISH
ENSG00000204929	LINC02934	ENSG00000279873	LINC01126	ENSG00000196566		ENSG00000176884	GRIN1	ENSG00000116062	MSH6	ENSG00000119820	YIPF4	ENSG00000287576		ENSG00000149260	CAPN5	ENSG00000226856	THORLNC	ENSG00000135801	TAF5L			ENSG00000288063
ENSG00000143971	ETAA1	ENSG00000138032	PPM1B	ENSG00000107864	CPEB3	ENSG00000188986	NELFB	ENSG00000233230		ENSG00000115760	BIRC6	ENSG00000254741		ENSG00000168876	ANKRD49	ENSG00000226479	TMEM185B	ENSG00000135766	EGLN1			ENSG00000090097	PCBP4
ENSG00000115946	PNO1	ENSG00000171132	PRKCE	ENSG00000059573	ALDH18A1	ENSG00000182154	MRPL41	ENSG00000162869	PPP1R21	ENSG00000286415		ENSG00000181085	MAPK15	ENSG00000166025	AMOTL1	ENSG00000136717	BIN1	ENSG00000168264	IRF2BP2			ENSG00000247596	TWF2
ENSG00000273064		ENSG00000119729	RHOQ	ENSG00000171311	EXOSC1	ENSG00000236404	VLDLR-AS1	ENSG00000170634	ACYP2	ENSG00000150938	CRIM1	ENSG00000287222		ENSG00000263465	SRSF8	ENSG00000287742		ENSG00000238005	LNCATV			ENSG00000114904	NEK4
ENSG00000169621	APLF	ENSG00000119878	CRIPT	ENSG00000014919	COX15	ENSG00000099219	ERMP1	ENSG00000115306	SPTBN1	ENSG00000003509	NDUFAF7	ENSG00000179698	WDR97	ENSG00000149218	ENDOD1	ENSG00000136709	WDR33	ENSG00000054267	ARID4B			ENSG00000055955	ITIH4
ENSG00000196975	ANXA4	ENSG00000068724	TTC7A	ENSG00000095485	CWF19L1	ENSG00000153707	PTPRD	ENSG00000028116	VRK2	ENSG00000152147	GEMIN6	ENSG00000185803	SLC52A2	ENSG00000245552	LNCRNA-IUR	ENSG00000152102	FAM168B	ENSG00000162885	B3GALNT2			ENSG00000163931	TKT
ENSG00000059728	MXD1	ENSG00000095002	MSH2	ENSG00000107833	NPM3	ENSG00000285911		ENSG00000115421	PAPOLG	ENSG00000279873	LINC01126	ENSG00000160959	LRRC14	ENSG00000166037	CEP57	ENSG00000115866	DARS1	ENSG00000168243	GNG4			ENSG00000016391	CHDH
ENSG00000116005	PCYOX1	ENSG00000116062	MSH6	ENSG00000108039	XPNPEP1	ENSG00000164972	C9orf24	ENSG00000162924	REL	ENSG00000138032	PPM1B	ENSG00000246089	MCPH1-DT	ENSG00000183340	JRKL	ENSG00000121964	GTDC1	ENSG00000143669	LYST			ENSG00000114251	WNT5A
ENSG00000116035	VAX2	ENSG00000233230		ENSG00000227165	WDR11-DT	ENSG00000168913	ENHO	ENSG00000270820	USP34-DT	ENSG00000171132	PRKCE	ENSG00000255020	TDH-AS1	ENSG00000110330	BIRC2	ENSG00000115947	ORC4	ENSG00000116962	NID1			ENSG00000168374	ARF4
ENSG00000124357	GK	ENSG00000170802	FOXN2	ENSG00000213185	FAM24B	ENSG00000147955	SIGMAR1	ENSG00000173163	COMMD1	ENSG00000116016	EPAS1	ENSG00000245025		ENSG00000149313	AASDHPPT	ENSG00000115963	RND3	ENSG00000086619	ERO1B			ENSG00000272360
ENSG00000075292	ZNF638	ENSG00000162869	PPP1R21	ENSG00000089876	DHX32	ENSG00000137101	CD72	ENSG00000170340	B3GNT2	ENSG00000119729	RHOQ	ENSG00000246339	EXTL3-AS1	ENSG00000178105	DDX10	ENSG00000123609	NMI	ENSG00000091483	FH			ENSG00000163634	THOC7
ENSG00000272702		ENSG00000170634	ACYP2	ENSG00000148848	ADAM12	ENSG00000215183	MSMP	ENSG00000115504	EHBP1	ENSG00000119878	CRIPT	ENSG00000187735	TCEA1	ENSG00000150764	DIXDC1	ENSG00000162980	ARL5A	ENSG00000203668	CHML			ENSG00000287873
ENSG00000135632	SMYD5	ENSG00000115306	SPTBN1	ENSG00000273980		ENSG00000180071	ANKRD18A	ENSG00000115507	OTX1	ENSG00000068724	TTC7A	ENSG00000104331	BPNT2	ENSG00000166741	NNMT	ENSG00000115145	STAM2	ENSG00000143702	CEP170			ENSG00000172340	SUCLG2
ENSG00000135624	CCT7	ENSG00000214595	EML6	ENSG00000130640	TUBGCP2	ENSG00000229422		ENSG00000014641	MDH1	ENSG00000095002	MSH2	ENSG00000066777	ARFGEF1	ENSG00000224077		ENSG00000153234	NR4A2	ENSG00000117020	AKT3			ENSG00000163378	EOGT
ENSG00000116127	ALMS1	ENSG00000055813	CCDC85A	ENSG00000185627	PSMD13	ENSG00000165113	GKAP1	ENSG00000169764	UGP2	ENSG00000116062	MSH6	ENSG00000164683	HEY1	ENSG00000149591	TAGLN	ENSG00000153237	CCDC148	ENSG00000035687	ADSS2			ENSG00000114861	FOXP1
ENSG00000225439	BOLA3-DT	ENSG00000028116	VRK2	ENSG00000214063	TSPAN4	ENSG00000230303		ENSG00000119844	AFTPH	ENSG00000233230		ENSG00000176623	RMDN1	ENSG00000019144	PHLDB1	ENSG00000196151	WDSUB1	ENSG00000287601				ENSG00000206538	VGLL3
ENSG00000065911	MTHFD2	ENSG00000273063		ENSG00000130592	LSP1	ENSG00000285907		ENSG00000011523	CEP68	ENSG00000170802	FOXN2	ENSG00000175305	CCNE2	ENSG00000196655	TRAPPC4	ENSG00000123636	BAZ2B	ENSG00000153187	HNRNPU			ENSG00000286447
ENSG00000005448	WDR54	ENSG00000233723	LINC01122	ENSG00000249086		ENSG00000204352	C9orf129	ENSG00000138071	ACTR2	ENSG00000162869	PPP1R21	ENSG00000180543	TSPYL5	ENSG00000160703	NLRX1	ENSG00000226266		ENSG00000272195				ENSG00000080819	CPOX
ENSG00000239779	WBP1	ENSG00000115421	PAPOLG	ENSG00000285644		ENSG00000225194	LINC00092	ENSG00000204929	LINC02934	ENSG00000170634	ACYP2	ENSG00000132541	RIDA	ENSG00000176984		ENSG00000153250	RBMS1	ENSG00000162851	TFB2M			ENSG00000239445	ST3GAL6-AS1
ENSG00000286883		ENSG00000162924	REL	ENSG00000132286	TIMM10B	ENSG00000286375		ENSG00000143971	ETAA1	ENSG00000115306	SPTBN1	ENSG00000186106	ANKRD46	ENSG00000196914	ARHGEF12	ENSG00000224467	TANK-AS1	ENSG00000153207	AHCTF1			ENSG00000057019	DCBLD2
ENSG00000115282	TTC31	ENSG00000270820	USP34-DT	ENSG00000133789	SWAP70	ENSG00000136928	GABBR2	ENSG00000115946	PNO1	ENSG00000272606	PPP4R3B-DT	ENSG00000247081	BAALC-AS1	ENSG00000134910	STT3A	ENSG00000182263	FIGN	ENSG00000277462	ZNF670			ENSG00000154174	TOMM70
ENSG00000115297	TLX2	ENSG00000173163	COMMD1	ENSG00000197702	PARVA	ENSG00000165138	ANKS6	ENSG00000169621	APLF	ENSG00000028116	VRK2	ENSG00000182197	EXT1	ENSG00000110080	ST3GAL4	ENSG00000198648	STK39	ENSG00000188295	ZNF669			ENSG00000242242	NECTIN3-AS1
ENSG00000115317	HTRA2	ENSG00000115504	EHBP1	ENSG00000110427	KIAA1549L	ENSG00000198121	LPAR1	ENSG00000196975	ANXA4	ENSG00000162924	REL	ENSG00000164761	TNFRSF11B	ENSG00000151502	VPS26B	ENSG00000235934		ENSG00000162714	ZNF496			ENSG00000273394
ENSG00000115325	DOK1	ENSG00000014641	MDH1	ENSG00000247675	LRP4-AS1	ENSG00000226609	SNX30-DT	ENSG00000059728	MXD1	ENSG00000270820	USP34-DT	ENSG00000253258		ENSG00000151498	ACAD8	ENSG00000198586	TLK1	ENSG00000171163	ZNF692			ENSG00000181722	ZBTB20
ENSG00000115364	MRPL19	ENSG00000169764	UGP2	ENSG00000149179	CSTPP1	ENSG00000148218	ALAD	ENSG00000116005	PCYOX1	ENSG00000173163	COMMD1	ENSG00000189376	C8orf76	ENSG00000177951	BET1L	ENSG00000123600	METTL8	ENSG00000143727	ACP1			ENSG00000144847	IGSF11
ENSG00000286045		ENSG00000119844	AFTPH	ENSG00000110536	PTPMT1	ENSG00000095397	WHRN	ENSG00000237751	LINC01143	ENSG00000170340	B3GNT2	ENSG00000170873	MTSS1	ENSG00000185522	LMNTD2	ENSG00000172845	SP3	ENSG00000233296	TMEM18-DT			ENSG00000163430	FSTL1
ENSG00000176407	KCMF1	ENSG00000115902	SLC1A4	ENSG00000254518	LINC02750	ENSG00000106780	MEGF9	ENSG00000116035	VAX2	ENSG00000115504	EHBP1	ENSG00000253513	SQLE-DT	ENSG00000185507	IRF7	ENSG00000138430	OLA1	ENSG00000235078				ENSG00000286827
ENSG00000286011		ENSG00000011523	CEP68	ENSG00000254662		ENSG00000119522	DENND1A	ENSG00000124357	NAGK	ENSG00000014641	MDH1	ENSG00000153310	CYRIB	ENSG00000177542	SLC25A22	ENSG00000128656	CHN1	ENSG00000171863	RPS7			ENSG00000051341	POLQ
ENSG00000152292	SH2D6	ENSG00000138071	ACTR2	ENSG00000254602	MIR130AHG	ENSG00000106992	AK1	ENSG00000075292	ZNF638	ENSG00000169764	UGP2	ENSG00000153317	ASAP1	ENSG00000255108		ENSG00000144320	LNPK	ENSG00000134321	RSAD2			ENSG00000173175	ADCY5
ENSG00000168906	MAT2A	ENSG00000204929	LINC02934	ENSG00000255355	PATL1-DT	ENSG00000207955	MIR219A2HG	ENSG00000272702		ENSG00000119844	AFTPH	ENSG00000171045	TSNARE1	ENSG00000177700	POLR2L	ENSG00000229337		ENSG00000151692	RNF144A			ENSG00000206527	HACD2
ENSG00000118640	VAMP8	ENSG00000143971	ETAA1	ENSG00000149483	TMEM138	ENSG00000160271	RALGDS	ENSG00000135632	SMYD5	ENSG00000115902	SLC1A4	ENSG00000272172		ENSG00000287935		ENSG00000116044	NFE2L2	ENSG00000115738	ID2			ENSG00000173706	HEG1
ENSG00000168894	RNF181	ENSG00000115946	PNO1	ENSG00000257058		ENSG00000160326	SLC2A6	ENSG00000135624	CCT7	ENSG00000011523	CEP68	ENSG00000254389	RHPN1-AS1	ENSG00000117984	CTSD	ENSG00000213963		ENSG00000151693	ASAP2			ENSG00000221955	SLC12A8
ENSG00000168883	USP39	ENSG00000273064		ENSG00000185475	TMEM179B	ENSG00000130559	CAMSAP1	ENSG00000116127	ALMS1	ENSG00000204929	LINC02934	ENSG00000182759	MAFA	ENSG00000129757	CDKN1C	ENSG00000163510	CWC22	ENSG00000134330	IAH1			ENSG00000241288	LINC02614
ENSG00000132300	PTCD3	ENSG00000169621	APLF	ENSG00000168005	SPINDOC	ENSG00000233016	SNHG7	ENSG00000235499		ENSG00000143995	MEIS1	ENSG00000147813	NAPRT	ENSG00000021762	OSBPL5	ENSG00000260742	ITPRID2-DT	ENSG00000271855				ENSG00000248787
ENSG00000115548	KDM3A	ENSG00000163219	ARHGAP25	ENSG00000167770	OTUB1	ENSG00000159069	FBXW5	ENSG00000187605	TET3	ENSG00000143971	ETAA1	ENSG00000254548		ENSG00000167333	TRIM68	ENSG00000198130	HIBCH	ENSG00000115750	TAF1B			ENSG00000114544	SLC41A3
ENSG00000234028	EIF2AK3-DT	ENSG00000196975	ANXA4	ENSG00000149781	FERMT3	ENSG00000107331	ABCA2	ENSG00000225439	BOLA3-DT	ENSG00000115946	PNO1	ENSG00000254973		ENSG00000170955	CAVIN3	ENSG00000189362	NEMP2	ENSG00000134317	GRHL1			ENSG00000144908	ALDH1L1
ENSG00000115042	FAHD2A	ENSG00000059728	MXD1	ENSG00000068971	PPP2R5B	ENSG00000107281	NPDC1	ENSG00000065911	MTHFD2	ENSG00000273064		ENSG00000179950	PUF60	ENSG00000166337	TAF10	ENSG00000115415	STAT1	ENSG00000172059	KLF11			ENSG00000163884	KLF15
ENSG00000144021	CIAO1	ENSG00000116005	PCYOX1	ENSG00000126391	FRMD8	ENSG00000186193	SAPCD2	ENSG00000005448	WDR54	ENSG00000169621	APLF	ENSG00000182325	FBXL6	ENSG00000158042	MRPL17	ENSG00000197121	PGAP1	ENSG00000171848	RRM2			ENSG00000197763	TXNRD3
ENSG00000121152	NCAPH	ENSG00000075292	ZNF638	ENSG00000176973	FAM89B	ENSG00000176978	DPP7	ENSG00000239779	WBP1	ENSG00000196975	ANXA4	ENSG00000160948	VPS28	ENSG00000166444	DENND2B	ENSG00000144381	HSPD1	ENSG00000115756	HPCAL1			ENSG00000179348	GATA2
ENSG00000135940	COX5B	ENSG00000135638	EMX1	ENSG00000173442	EHBP1L1	ENSG00000176058	TPRN	ENSG00000286883		ENSG00000059728	MXD1	ENSG00000160957	RECQL4	ENSG00000175348	TMEM9B	ENSG00000119042	SATB2	ENSG00000257135	ODC1-DT			ENSG00000172780	RAB43
ENSG00000228486	C2orf92	ENSG00000272702		ENSG00000285533	RELA-DT	ENSG00000212864	RNF208	ENSG00000115282	TTC31	ENSG00000116005	PCYOX1	ENSG00000198169	ZNF251	ENSG00000133812	SBF2	ENSG00000232732		ENSG00000162976	SLC66A3			ENSG00000172765	TMCC1
ENSG00000040933	INPP4A	ENSG00000135632	SMYD5	ENSG00000275484		ENSG00000198435	NRARP	ENSG00000115317	HTRA2	ENSG00000144031	ANKRD53	ENSG00000161016	RPL8	ENSG00000254670	RASSF10-DT	ENSG00000230408	BZW1-AS1	ENSG00000071575	TRIB2			ENSG00000163785	RYK
ENSG00000115446	UNC50	ENSG00000135624	CCT7	ENSG00000175634	RPS6KB2	ENSG00000130653	PNPLA7	ENSG00000115325	DOK1	ENSG00000075292	ZNF638	ENSG00000170631	ZNF16	ENSG00000148925	BTBD10	ENSG00000013441	CLK1	ENSG00000162981	LRATD1			ENSG00000118007	STAG1
ENSG00000158417	EIF5B	ENSG00000116127	ALMS1	ENSG00000172927	MYEOV	ENSG00000165632	TAF3	ENSG00000159399	HK2	ENSG00000272702		ENSG00000173253	DMRT2	ENSG00000179057	IGSF22	ENSG00000115993	TRAK2	ENSG00000079785	DDX1			ENSG00000181322	NME9
ENSG00000115539	PDCL3	ENSG00000187605	TET3	ENSG00000110092	CCND1	ENSG00000048740	CELF2	ENSG00000115350	POLE4	ENSG00000135632	SMYD5	ENSG00000287759		ENSG00000205177	C11orf91	ENSG00000003393	ALS2	ENSG00000178295	GEN1			ENSG00000114115	RBP1
ENSG00000170485	NPAS2	ENSG00000065911	MTHFD2	ENSG00000172890	DSYN1	ENSG00000183049	CAMK1D	ENSG00000115364	MRPL19	ENSG00000135624	CCT7	ENSG00000147854	UHRF2	ENSG00000085063	CD59	ENSG00000273456		ENSG00000170745	KCNS3			ENSG00000114126	TFDP2
ENSG00000071054	MAP4K4	ENSG00000239779	WBP1	ENSG00000171631	P2RY6	ENSG00000120594	PLXDC2	ENSG00000176407	KCMF1	ENSG00000116127	ALMS1	ENSG00000229611	LINC02851	ENSG00000110429	FBXO3	ENSG00000163596	ICA1L	ENSG00000271991	TTC32-DT			ENSG00000114698	PLSCR4
ENSG00000135972	MRPS9	ENSG00000115282	TTC31	ENSG00000214517	PPME1	ENSG00000231920	NEBL-AS1	ENSG00000286011		ENSG00000235499		ENSG00000164975	SNAPC3	ENSG00000149089	APIP	ENSG00000023228	NDUFS1	ENSG00000223734	LAPTM4A-DT			ENSG00000243069	ARHGEF26-AS1
ENSG00000135974	C2orf49	ENSG00000115317	HTRA2	ENSG00000255440		ENSG00000273107		ENSG00000152292	SH2D6	ENSG00000225439	BOLA3-DT	ENSG00000137145	DENND4C	ENSG00000148948	LRRC4C	ENSG00000223725		ENSG00000143878	RHOB			ENSG00000114805	PLCH1
ENSG00000135968	GCC2	ENSG00000115325	DOK1	ENSG00000182704	TSKU	ENSG00000099246	RAB18	ENSG00000118640	VAMP8	ENSG00000065911	MTHFD2	ENSG00000176399	DMRTA1	ENSG00000175274	TP53I11	ENSG00000144401	METTL21A	ENSG00000173960	UBXN2A			ENSG00000214919
ENSG00000169756	LIMS1	ENSG00000115350	POLE4	ENSG00000078124	ACER3	ENSG00000282996	MPP7-DT	ENSG00000168894	RNF181	ENSG00000286623		ENSG00000165304	MELK	ENSG00000134825	TMEM258	ENSG00000138413	IDH1	ENSG00000219626	FAM228B			ENSG00000118849	RARRES1
ENSG00000163006	CCDC138	ENSG00000115364	MRPL19	ENSG00000168876	ANKRD49	ENSG00000198298	ZNF485	ENSG00000168883	USP39	ENSG00000005448	WDR54	ENSG00000122741	DCAF10	ENSG00000167994	RAB3IL1	ENSG00000144445	KANSL1L	ENSG00000084676	NCOA1			ENSG00000270141	TERC
ENSG00000172985	SH3RF3	ENSG00000066032	CTN2	ENSG00000166025	AMOTL1	ENSG00000165443	PHYHIPL	ENSG00000168874	ATOH8	ENSG00000239779	WBP1	ENSG00000137124	ALDH1B1	ENSG00000254772	EEF1G	ENSG00000138376	BARD1	ENSG00000224165	DNAJC27-AS1			ENSG00000239219
ENSG00000198142	SOWAHC	ENSG00000176407	KCMF1	ENSG00000166037	CEP57	ENSG00000107719	PALD1	ENSG00000132300	PTCD3	ENSG00000115282	TTC31	ENSG00000135063	FAM189A2	ENSG00000133316	WDR74	ENSG00000273361		ENSG00000084710	EFR3B			ENSG00000229102	PIK3CA-DT
ENSG00000153094	BCL2L11	ENSG00000286011		ENSG00000137693	YAP1	ENSG00000138316	ADAMTS14	ENSG00000287670		ENSG00000115317	HTRA2	ENSG00000165025	SYK	ENSG00000167771	RCOR2	ENSG00000135913	USP37	ENSG00000084733	RAB10			ENSG00000043093	DCUN1D1
ENSG00000153208	MERTK	ENSG00000152292	SH2D6	ENSG00000204381	LAYN	ENSG00000107731	UNC5B	ENSG00000234028	EIF2AK3-DT	ENSG00000115325	DOK1	ENSG00000188312	CENPP	ENSG00000068831	RASGRP2	ENSG00000187736	NHEJ1	ENSG00000138029	HADHB			ENSG00000180834	MAP6D1
ENSG00000153214	TMEM87B	ENSG00000118640	VAMP8	ENSG00000150776	NKAPD1	ENSG00000198246	SLC29A3	ENSG00000155066	PROM2	ENSG00000115350	POLE4	ENSG00000165238	WNK2	ENSG00000110047	EHD1	ENSG00000115649	CNPPD1	ENSG00000173557	FAM166C			ENSG00000163888	CAMK2N2
ENSG00000188177	ZC3H6	ENSG00000168894	RNF181	ENSG00000226645	BUD13-DT	ENSG00000122863	CHST3	ENSG00000115042	FAHD2A	ENSG00000176407	KCMF1	ENSG00000231806	PCAT7	ENSG00000172638	EFEMP2	ENSG00000115657	ABCB6	ENSG00000213699	SLC35F6			ENSG00000073792	IGF2BP2
ENSG00000114999	TTL	ENSG00000168883	USP39	ENSG00000149577	SIDT2	ENSG00000235426		ENSG00000144021	CIAO1	ENSG00000152284	TCF7L1	ENSG00000070214	SLC44A1	ENSG00000172531	PPP1CA	ENSG00000163521	GLB1L	ENSG00000115163	CENPA			ENSG00000188958	UTS2B
ENSG00000125611	CHCHD5	ENSG00000168874	ATOH8	ENSG00000149591	TAGLN	ENSG00000122378	PRXL2A	ENSG00000121152	NCAPH	ENSG00000286011		ENSG00000106701	FSD1L	ENSG00000255741		ENSG00000123992	DNPEP	ENSG00000119777	TMEM214			ENSG00000230102	LINC02028
ENSG00000144136	SLC20A1	ENSG00000132300	PTCD3	ENSG00000186166	CETAC	ENSG00000185737	NRG3	ENSG00000168763	CNNM3	ENSG00000152292	SH2D6	ENSG00000242616	GNG10	ENSG00000172935	MRGPRF	ENSG00000268603		ENSG00000138030	KHK			ENSG00000133657	ATP13A3
ENSG00000088179	PTPN4	ENSG00000115548	KDM3A	ENSG00000154127	UBASH3B	ENSG00000287077		ENSG00000228486	C2orf92	ENSG00000168906	MAT2A	ENSG00000148158	SNX30	ENSG00000137497	NUMA1	ENSG00000116120	FARSB	ENSG00000115216	NRBP1			ENSG00000185798	WDR53
ENSG00000144118	RALB	ENSG00000153561	RMND5A	ENSG00000023171	GRAMD1B	ENSG00000138190	EXOC6	ENSG00000040933	INPP4A	ENSG00000118640	VAMP8	ENSG00000157693	TMEM268	ENSG00000257038	ARHGEF17-AS1	ENSG00000152056	AP1S3	ENSG00000157992	KRTCAP3			ENSG00000119227	PIGZ
ENSG00000074047	GLI2	ENSG00000287670		ENSG00000197798	FAM118B	ENSG00000165887	ANKRD2	ENSG00000115446	UNC50	ENSG00000168894	RNF181	ENSG00000119401	TRIM32	ENSG00000175582	RAB6A	ENSG00000036257	CUL3	ENSG00000075426	FOSL2			ENSG00000161267	BDH1
ENSG00000265451	CLASP1-AS1	ENSG00000172005	MAL	ENSG00000110074	FOXRED1	ENSG00000241935	HOGA1	ENSG00000273045	C2orf15	ENSG00000168883	USP39	ENSG00000185681	MORN5	ENSG00000168014	C2CD3	ENSG00000169047	IRS1	ENSG00000213639	PPP1CB			ENSG00000145016	RUBCN
ENSG00000236859	NIFK-AS1	ENSG00000115042	FAHD2A	ENSG00000110063	DCPS	ENSG00000224934	GOT1-DT	ENSG00000241962		ENSG00000168874	ATOH8	ENSG00000106689	LHX2	ENSG00000158555	GDPD5	ENSG00000153827	TRIP12	ENSG00000163811	WDR43			ENSG00000131127	ZNF141
ENSG00000211460	TSN	ENSG00000144021	CIAO1	ENSG00000151702	FLI1	ENSG00000166135	HIF1AN	ENSG00000115539	PDCL3	ENSG00000132300	PTCD3	ENSG00000236643		ENSG00000151376	ME3	ENSG00000181798	LINC00471	ENSG00000119801	YPEL5			ENSG00000215375	MYL5
ENSG00000286145		ENSG00000121152	NCAPH	ENSG00000166086	JAM3	ENSG00000269609	C10orf95-AS1	ENSG00000272902	TBC1D8-AS1	ENSG00000115548	KDM3A	ENSG00000169155	ZBTB43	ENSG00000110172	CHORDC1	ENSG00000156973	PDE6D	ENSG00000213626	LBH			ENSG00000185619	PCGF3
ENSG00000236682	MAP3K2-DT	ENSG00000168763	CNNM3	ENSG00000142082	SIRT3	ENSG00000107954	NEURL1	ENSG00000071054	MAP4K4	ENSG00000153561	RMND5A	ENSG00000171159	BBLN	ENSG00000020922	MRE11	ENSG00000221944	TIGD1	ENSG00000172954	LCLAT1			ENSG00000127419	TMEM175
ENSG00000173349	SFT2D3	ENSG00000228486	C2orf92	ENSG00000185507	IRF7	ENSG00000108061	SHOC2	ENSG00000115616	SLC9A2	ENSG00000287670		ENSG00000167113	COQ4	ENSG00000255929	PIWIL4-AS1	ENSG00000259793		ENSG00000119820	YIPF4			ENSG00000127418	FGFRL1
ENSG00000136718	IMP4	ENSG00000273045	C2orf15	ENSG00000184524	CEND1	ENSG00000043591	ADRB1	ENSG00000170417	TMEM182	ENSG00000234028	EIF2AK3-DT	ENSG00000167114	SLC27A4	ENSG00000149212	SESN3	ENSG00000085982	USP40	ENSG00000115760	BIRC6			ENSG00000251652
ENSG00000287151	C2orf27A	ENSG00000241962		ENSG00000255108		ENSG00000107518	ATRNL1	ENSG00000135972	MRPS9	ENSG00000115041	KCNIP3	ENSG00000160447	PKN3	ENSG00000077458	FAM76B	ENSG00000227252	COPS8-DT	ENSG00000150938	CRIM1			ENSG00000196810	CTBP1-DT
ENSG00000183840	GPR39	ENSG00000115539	PDCL3	ENSG00000177700	POLR2L	ENSG00000188316	ENO4	ENSG00000071051	NCK2	ENSG00000115042	FAHD2A	ENSG00000223478	ZDHHC12-DT	ENSG00000149231	CCDC82	ENSG00000068024	HDAC4	ENSG00000003509	NDUFAF7			ENSG00000068078	FGFR3
ENSG00000082258	CCNT2	ENSG00000170485	NPAS2	ENSG00000181649	PHLDA2	ENSG00000188613	NOS1	ENSG00000135968	GCC2	ENSG00000144021	CIAO1	ENSG00000167136	ENDOG	ENSG00000082175	PGR	ENSG00000144504	ANKMY1	ENSG00000232028	PRKD3-DT			ENSG00000063978	RNF4
ENSG00000115839	RAB3GAP1	ENSG00000272902	TBC1D8-AS1	ENSG00000132254	ARFIP2	ENSG00000119979	DENND10	ENSG00000169756	LIMS1	ENSG00000121152	NCAPH	ENSG00000148358	GPR107	ENSG00000182359	KBTBD3	ENSG00000115677	HDLBP	ENSG00000115841	RMDN2			ENSG00000087274	ADD1
ENSG00000144224	UBXN4	ENSG00000071054	MAP4K4	ENSG00000184014	DENND5A	ENSG00000166033	HTRA1	ENSG00000163006	CCDC138	ENSG00000168763	CNNM3	ENSG00000107164	FUBP3	ENSG00000110660	SLC35F2	ENSG00000134107	BHLHE40	ENSG00000152147	GEMIN6			ENSG00000197386	HTT
ENSG00000238057	ZEB2-AS1	ENSG00000269707		ENSG00000166471	TMEM41B	ENSG00000107902	LHPP	ENSG00000198142	SOWAHC	ENSG00000228486	C2orf92	ENSG00000126878	AIF1L	ENSG00000137713	PPP2R1B	ENSG00000168137	SETD5	ENSG00000162878	PKDCC			ENSG00000159788	RGS12
ENSG00000121989	ACVR2A	ENSG00000135972	MRPS9	ENSG00000133818	RRAS2	ENSG00000188385	JAKMIP3	ENSG00000153094	BCL2L11	ENSG00000115539	PDCL3	ENSG00000148303	RPL7A	ENSG00000109846	CRYAB	ENSG00000156983	BRPF1	ENSG00000057935	MTA3			ENSG00000175920	DOK7
ENSG00000204406	MBD5	ENSG00000071051	NCK2	ENSG00000085063	CD59	ENSG00000171813	PWWP2B	ENSG00000153214	TMEM87B	ENSG00000170485	NPAS2	ENSG00000198870	STKLD1	ENSG00000048028	USP28	ENSG00000163702	IL17RC	ENSG00000279873	LINC01126			ENSG00000072840	EVC
ENSG00000135999	EPC2	ENSG00000135968	GCC2	ENSG00000175216	CKAP5	ENSG00000197177	ADGRA1	ENSG00000114999	TTL	ENSG00000071054	MAP4K4	ENSG00000196422	PPP1R26	ENSG00000182985	CADM1	ENSG00000163703	CRELD1	ENSG00000152527	PLEKHH2			ENSG00000170846
ENSG00000187123	LYPD6	ENSG00000169756	LIMS1	ENSG00000149187	CELF1	ENSG00000148832	PAOX	ENSG00000125611	CHCHD5	ENSG00000135972	MRPS9	ENSG00000122133	PAEP	ENSG00000160584	SIK3	ENSG00000170876	TMEM43	ENSG00000138032	PPM1B			ENSG00000186222	BLOC1S4
ENSG00000115159	GPD2	ENSG00000172985	SH3RF3	ENSG00000162144	CYB561A3	ENSG00000130649	CYP2E1	ENSG00000144136	SLC20A1	ENSG00000135974	C2orf49	ENSG00000238058	CAMSAP1-DT	ENSG00000160613	PCSK7	ENSG00000170860	LSM3	ENSG00000286728				ENSG00000170871	KIAA0232
ENSG00000144283	PKP4	ENSG00000198142	SOWAHC	ENSG00000285656		ENSG00000185736	ADARB2	ENSG00000189223	PAX8-AS1	ENSG00000071051	NCK2	ENSG00000165688	PMPCA	ENSG00000118181	RPS25	ENSG00000177463	NR2C2	ENSG00000171132	PRKCE			ENSG00000132405	TBC1D14
ENSG00000115183	TANC1	ENSG00000153208	MERTK	ENSG00000124942	AHK	ENSG00000134470	IL15RA	ENSG00000163075	CFAP221	ENSG00000135968	GCC2	ENSG00000213213	CCDC183	ENSG00000076706	MCAM	ENSG00000286352		ENSG00000116016	EPAS1			ENSG00000173011	TADA2B
ENSG00000136536	MARCHF7	ENSG00000153214	TMEM87B	ENSG00000162191	UBXN1	ENSG00000148468	FAM171A1	ENSG00000144120	TMEM177	ENSG00000169756	LIMS1	ENSG00000127191	TRAF2	ENSG00000109971	HSPA8	ENSG00000170142	UBE2E1	ENSG00000119729	RHOQ			ENSG00000228919
ENSG00000136560	TANK	ENSG00000188177	ZC3H6	ENSG00000269176		ENSG00000285852		ENSG00000088179	PTPN4	ENSG00000198142	SOWAHC	ENSG00000188566	NDOR1	ENSG00000166257	SCN3B	ENSG00000174738	NR1D2	ENSG00000119878	CRIPT			ENSG00000125089	SH3TC1
ENSG00000144357	UBR3	ENSG00000114999	TTL	ENSG00000162231	NXF1	ENSG00000078114	NEBL	ENSG00000144118	RALB	ENSG00000153094	BCL2L11	ENSG00000099219	ERMP1	ENSG00000149557	FEZ1	ENSG00000163527	STT3B	ENSG00000068724	TTC7A			ENSG00000155275	TRMT44
ENSG00000115806	GORASP2	ENSG00000125611	CHCHD5	ENSG00000110047	EHD1	ENSG00000099256	PRTFDC1	ENSG00000163083	INHBB	ENSG00000153208	MERTK	ENSG00000234740		ENSG00000280832	GSEC	ENSG00000197385	ZNF860	ENSG00000119888	EPCAM			ENSG00000287778
ENSG00000115827	DCAF17	ENSG00000144136	SLC20A1	ENSG00000110046	ATG2A	ENSG00000177283	FZD8	ENSG00000265451	CLASP1-AS1	ENSG00000153214	TMEM87B	ENSG00000196092	PAX5	ENSG00000134954	ETS1	ENSG00000170275	CRTAP	ENSG00000095002	MSH2			ENSG00000137449	CPEB2
ENSG00000071967	CYBRD1	ENSG00000088179	PTPN4	ENSG00000173039	RELA	ENSG00000196793	ZNF239	ENSG00000236859	NIFK-AS1	ENSG00000188177	ZC3H6	ENSG00000107371	EXOSC3	ENSG00000196323	ZBTB44	ENSG00000170248	PDCD6IP	ENSG00000116062	MSH6			ENSG00000263327	TAPT1-AS1
ENSG00000128708	HAT1	ENSG00000144118	RALB	ENSG00000175592	FOSL1	ENSG00000169740	ZNF32	ENSG00000211460	TSN	ENSG00000114999	TTL	ENSG00000229422		ENSG00000151503	NCAPD3	ENSG00000144681	STAC	ENSG00000233230				ENSG00000109805	NCAPG
ENSG00000152256	PDK1	ENSG00000265451	CLASP1-AS1	ENSG00000174791	RIN1	ENSG00000273248		ENSG00000286145		ENSG00000125611	CHCHD5	ENSG00000156049	GNA14	ENSG00000151500	THYN1	ENSG00000076242	MLH1	ENSG00000170802	FOXN2			ENSG00000168228	ZCCHC4
ENSG00000229750		ENSG00000236859	NIFK-AS1	ENSG00000174744	BRMS1	ENSG00000182771	GRID1	ENSG00000236682	MAP3K2-DT	ENSG00000088179	PTPN4	ENSG00000172159	FRMD3	ENSG00000060237	WNK1	ENSG00000144674	GOLGA4	ENSG00000162869	PPP1R21			ENSG00000109689	STIM2
ENSG00000170144	HNRNPA3	ENSG00000260163		ENSG00000175505	CLCF1	ENSG00000120053	GOT1	ENSG00000136718	IMP4	ENSG00000144118	RALB	ENSG00000230303		ENSG00000111186	WNT5B	ENSG00000136059	VILL	ENSG00000170634	ACYP2			ENSG00000065882	TBC1D1
ENSG00000018510	AGPS	ENSG00000236682	MAP3K2-DT	ENSG00000172531	PPP1CA	ENSG00000214413	BBIP1	ENSG00000072135	PTPN18	ENSG00000265451	CLASP1-AS1	ENSG00000187764	SEMA4D	ENSG00000287712		ENSG00000172939	OXSR1	ENSG00000115306	SPTBN1			ENSG00000109787	KLF3
ENSG00000116095	PLEKHA3	ENSG00000144230	GPR17	ENSG00000172725	CORO1B	ENSG00000119927	GPAM	ENSG00000287151	C2orf27A	ENSG00000236859	NIFK-AS1	ENSG00000148090	AUH	ENSG00000118971	CCND2	ENSG00000283849		ENSG00000272606	PPP4R3B-DT			ENSG00000255458	SMIM14-DT
ENSG00000138434	ITPRID2	ENSG00000286957		ENSG00000246889	CTTN-DT	ENSG00000183605	SFXN4	ENSG00000183840	GPR39	ENSG00000236682	MAP3K2-DT	ENSG00000198000	NOL8	ENSG00000110811	P3H3	ENSG00000144659	SLC25A38	ENSG00000028116	VRK2			ENSG00000179299	NSUN7
ENSG00000065548	ZC3H15	ENSG00000082258	CCNT2	ENSG00000168014	C2CD3	ENSG00000066468	FGFR2	ENSG00000082258	CCNT2	ENSG00000173349	SFT2D3	ENSG00000165140	FBP1	ENSG00000111669	TPI1	ENSG00000168028	RPSA	ENSG00000273063				ENSG00000064042	LIMCH1
ENSG00000138448	ITGAV	ENSG00000115839	RAB3GAP1	ENSG00000255100	TSKU-AS1	ENSG00000182022	CHST15	ENSG00000115839	RAB3GAP1	ENSG00000136718	IMP4	ENSG00000286835		ENSG00000111678	C12orf57	ENSG00000182606	TRAK1	ENSG00000115421	PAPOLG			ENSG00000260519	ATP8A1-DT
ENSG00000144366	GULP1	ENSG00000144224	UBXN4	ENSG00000048649	RSF1	ENSG00000189319	FAM53B	ENSG00000144224	UBXN4	ENSG00000183840	GPR39	ENSG00000286375		ENSG00000126749	EMG1	ENSG00000011198	ABHD5	ENSG00000162924	REL			ENSG00000248866	USP46-DT
ENSG00000151689	INPP1	ENSG00000232377		ENSG00000033327	GAB2	ENSG00000256925	ADGRA1-AS1	ENSG00000121989	ACVR2A	ENSG00000082258	CCNT2	ENSG00000106785	TRIM14	ENSG00000139197	PEX5	ENSG00000179152	TCAIM	ENSG00000270820	USP34-DT			ENSG00000145216	FIP1L1
ENSG00000115419	GLS	ENSG00000238057	ZEB2-AS1	ENSG00000137513	RS2	ENSG00000127884	ECHS1	ENSG00000204406	MBD5	ENSG00000115839	RAB3GAP1	ENSG00000285706		ENSG00000182993	C12orf60	ENSG00000169981	ZNF35	ENSG00000173163	COMMD1			ENSG00000272969
ENSG00000231858	STAT4-AS1	ENSG00000121989	ACVR2A	ENSG00000109861	CTSC	ENSG00000278518		ENSG00000135999	EPC2	ENSG00000144224	UBXN4	ENSG00000070159	PTPN3	ENSG00000111711	GOLT1B	ENSG00000144791	LIMD1	ENSG00000170340	B3GNT2			ENSG00000084093	REST
ENSG00000128641	MYO1B	ENSG00000204406	MBD5	ENSG00000020922	MRE11	ENSG00000174915	PTDSS2	ENSG00000150556	LYPD6B	ENSG00000121989	ACVR2A	ENSG00000230185	HSDL2-AS1	ENSG00000111726	CMAS	ENSG00000211456	SACM1L	ENSG00000115504	EHBP1			ENSG00000287369
ENSG00000173559	BP1	ENSG00000135999	EPC2	ENSG00000277459		ENSG00000177156	TALDO1	ENSG00000187123	LYPD6	ENSG00000204406	MBD5	ENSG00000226609	SNX30-DT	ENSG00000250166	C2CD5-AS1	ENSG00000227398	KIF9-AS1	ENSG00000115507	OTX1			ENSG00000018189	RUFY3
ENSG00000196950	SLC39A10	ENSG00000157827	FMNL2	ENSG00000137692	DCUN1D5	ENSG00000174672	BRSK2	ENSG00000115159	GPD2	ENSG00000135999	EPC2	ENSG00000119431	HDHD3	ENSG00000177340	FLJ13224	ENSG00000076201	PTPN23	ENSG00000014641	MDH1			ENSG00000173542	MOB1B
ENSG00000115541	HSPE1	ENSG00000115159	GPD2	ENSG00000150773	PIH1D2	ENSG00000233930	KRTAP5-AS1	ENSG00000144283	PKP4	ENSG00000115159	GPD2	ENSG00000148219	ASTN2	ENSG00000257718	CPNE8-AS1	ENSG00000132153	DHX30	ENSG00000169764	UGP2			ENSG00000080493	SLC4A4
ENSG00000115896	PLCL1	ENSG00000144283	PKP4	ENSG00000109917	ZPR1	ENSG00000235027		ENSG00000115183	TANC1	ENSG00000144283	PKP4	ENSG00000165209	STRBP	ENSG00000134291	TMEM106C	ENSG00000164053	ATRIP	ENSG00000119844	AFTPH			ENSG00000169116	PARM1
ENSG00000178074	C2orf69	ENSG00000115183	TANC1	ENSG00000160613	PCSK7	ENSG00000237941	KCNQ1DN	ENSG00000136536	MARCHF7	ENSG00000115183	TANC1	ENSG00000119487	MAPKAP1	ENSG00000139644	TMBIM6	ENSG00000224424	PRKAR2A-AS1	ENSG00000115902	SLC1A4			ENSG00000138758	SEPTIN11
ENSG00000196141	SPATS2L	ENSG00000136536	MARCHF7	ENSG00000149428	HYOU1	ENSG00000170743	SYT9	ENSG00000136560	TANK	ENSG00000136536	MARCHF7	ENSG00000167112	TRUB2	ENSG00000167588	GPD1	ENSG00000177479	ARIH2	ENSG00000011523	CEP68			ENSG00000138759	FRAS1
ENSG00000163535	SGO2	ENSG00000136560	TANK	ENSG00000154096	THY1	ENSG00000166402	TUB	ENSG00000235192		ENSG00000136560	TANK	ENSG00000198917	SPOUT1	ENSG00000178449	COX14	ENSG00000185909	KLHDC8B	ENSG00000138071	ACTR2			ENSG00000138772	ANXA3
ENSG00000082153	BZW1	ENSG00000136535	TBR1	ENSG00000166250	CLMP	ENSG00000133805	AMPD3	ENSG00000144357	UBR3	ENSG00000235192		ENSG00000188483	IER5L	ENSG00000272368		ENSG00000173402	DAG1	ENSG00000204929	LINC02934			ENSG00000163624	CDS1
ENSG00000003402	CFLAR	ENSG00000228222		ENSG00000165526	RPUSD4	ENSG00000152270	PDE3B	ENSG00000115806	GORASP2	ENSG00000228222		ENSG00000130720	FIBCD1	ENSG00000186452	TMPRSS12	ENSG00000164062	APEH	ENSG00000143995	MEIS1			ENSG00000118762	PKD2
ENSG00000155760	FZD7	ENSG00000144357	UBR3	ENSG00000120647	CCDC77	ENSG00000129159	KCNC1	ENSG00000115827	DCAF17	ENSG00000115806	GORASP2	ENSG00000107263	RAPGEF1	ENSG00000260473		ENSG00000114353	GNAI2	ENSG00000143971	ETAA1			ENSG00000246375	PPM1K-DT
ENSG00000204217	BMPR2	ENSG00000115806	GORASP2	ENSG00000197905	TEAD4	ENSG00000134333	LDHA	ENSG00000128708	HAT1	ENSG00000115827	DCAF17	ENSG00000160563	MED27	ENSG00000259887	FIGNL2-DT	ENSG00000281358	RASSF1-AS1	ENSG00000115946	PNO1			ENSG00000138642	HERC6
ENSG00000138439	FAM117B	ENSG00000115827	DCAF17	ENSG00000219410		ENSG00000254966	IGSF22-AS1	ENSG00000144355	DLX1	ENSG00000128708	HAT1	ENSG00000148297	MED22	ENSG00000135503	ACVR1B	ENSG00000145050	MANF	ENSG00000273064				ENSG00000138646	HERC5
ENSG00000144426	NBEAL1	ENSG00000071967	CYBRD1	ENSG00000111669	TPI1	ENSG00000166833	V2	ENSG00000236651	DLX2-DT	ENSG00000152256	PDK1	ENSG00000148248	SURF4	ENSG00000135480	KRT7	ENSG00000041880	PARP3	ENSG00000169621	APLF			ENSG00000138641	HERC3
ENSG00000118257	NRP2	ENSG00000128708	HAT1	ENSG00000013588	GPRC5A	ENSG00000171714	ANO5	ENSG00000152256	PDK1	ENSG00000226853	GPR155-DT	ENSG00000160326	SLC2A6	ENSG00000167779	IGFBP6	ENSG00000243989	ACY1	ENSG00000196975	ANXA4			ENSG00000180346	TIGD2
ENSG00000227946	INO80D-AS1	ENSG00000152256	PDK1	ENSG00000182993	C12orf60	ENSG00000135362	PRR5L	ENSG00000229750		ENSG00000229750		ENSG00000169925	BRD3	ENSG00000139546	TARBP2	ENSG00000010318	PHF7	ENSG00000059728	MXD1			ENSG00000184305	CCSER1
ENSG00000114942	EEF1B2	ENSG00000226853	GPR155-DT	ENSG00000172572	PDE3A	ENSG00000149177	PTPRJ	ENSG00000170144	HNRNPA3	ENSG00000170144	HNRNPA3	ENSG00000225361	PPP1R26-AS1	ENSG00000180818	HOXC10	ENSG00000163938	GNL3	ENSG00000116005	PCYOX1			ENSG00000109320	NFKB1
ENSG00000118260	CREB1	ENSG00000229750		ENSG00000111711	GOLT1B	ENSG00000006118	TMEM132A	ENSG00000138434	ITPRID2	ENSG00000138434	ITPRID2	ENSG00000130559	CAMSAP1	ENSG00000260597		ENSG00000163932	PRKCD	ENSG00000144031	ANKRD53			ENSG00000168743	NPNT
ENSG00000163249	CCNYL1	ENSG00000170144	HNRNPA3	ENSG00000285870		ENSG00000250230		ENSG00000138448	ITGAV	ENSG00000065548	ZC3H15	ENSG00000148411	NACC2	ENSG00000170515	PA2G4	ENSG00000157500	APPL1	ENSG00000075292	ZNF638			ENSG00000005059	MCUB
ENSG00000231908	IDH1-AS1	ENSG00000116095	PLEKHA3	ENSG00000285517		ENSG00000162174	ASRGL1	ENSG00000144366	GULP1	ENSG00000144366	GULP1	ENSG00000260193	LINC02846	ENSG00000111087	GLI1	ENSG00000241933	DENND6A-DT	ENSG00000272702				ENSG00000174749	FAM241A
ENSG00000115020	PIKFYVE	ENSG00000138434	ITPRID2	ENSG00000177340	FLJ13224	ENSG00000133321	PLAAT4	ENSG00000151690	MFSD6	ENSG00000151689	INPP1	ENSG00000165661	QSOX2	ENSG00000139266	MARCHF9	ENSG00000272690	LINC02018	ENSG00000135632	SMYD5			ENSG00000174607	UGT8
ENSG00000279317		ENSG00000170396	ZNF804A	ENSG00000257660	ADCY6-DT	ENSG00000173511	VEGFB	ENSG00000233654	NEMP2-DT	ENSG00000151690	MFSD6	ENSG00000165684	SNAPC4	ENSG00000139324	TMTC3	ENSG00000175105	ZNF654	ENSG00000135624	CCT7			ENSG00000138688	KIAA1109
ENSG00000270659		ENSG00000065548	ZC3H15	ENSG00000182544	MFSD5	ENSG00000182450	KCNK4	ENSG00000115419	GLS	ENSG00000233654	NEMP2-DT	ENSG00000165689	ENTR1	ENSG00000139343	SNRPF	ENSG00000080200	CRYBG3	ENSG00000116127	ALMS1			ENSG00000164074	ABHD18
ENSG00000229267	SNHG31	ENSG00000138448	ITGAV	ENSG00000123349	PFDN5	ENSG00000219435	CATSPERZ	ENSG00000231858	STAT4-AS1	ENSG00000115419	GLS	ENSG00000148384	INPP5E	ENSG00000139344	AMDHD1	ENSG00000036054	TBC1D23	ENSG00000235499				ENSG00000109445	ZNF330
ENSG00000138363	ATIC	ENSG00000144366	GULP1	ENSG00000198353	HOXC4	ENSG00000149809	TM7SF2	ENSG00000173559	NABP1	ENSG00000231858	STAT4-AS1	ENSG00000233016	SNHG7	ENSG00000136003	ISCU	ENSG00000081154	PCNP	ENSG00000187605	TET3			ENSG00000164136	IL15
ENSG00000230695	FN1-DT	ENSG00000151689	INPP1	ENSG00000250742	LINC02381	ENSG00000142186	SCYL1	ENSG00000196950	SLC39A10	ENSG00000173559	NABP1	ENSG00000228544	CCDC183-AS1	ENSG00000111252	SH2B3	ENSG00000144802	NFKBIZ	ENSG00000065911	MTHFD2			ENSG00000170185	USP38
ENSG00000236886		ENSG00000151690	MFSD6	ENSG00000258137		ENSG00000173715	C11orf80	ENSG00000225979	ANKRD44-DT	ENSG00000225979	ANKRD44-DT	ENSG00000107331	ABCA2	ENSG00000139718	SETD1B	ENSG00000114439	BBX	ENSG00000239779	WBP1			ENSG00000109458	GAB1
ENSG00000163466	ARPC2	ENSG00000233654	NEMP2-DT	ENSG00000178498	DTX3	ENSG00000172830	SSH3	ENSG00000115541	HSPE1	ENSG00000115541	HSPE1	ENSG00000107281	NPDC1	ENSG00000256152		ENSG00000114529	C3orf52	ENSG00000286883				ENSG00000170365	SMAD1
ENSG00000144579	CTDSP1	ENSG00000115419	GLS	ENSG00000061987	MON2	ENSG00000172508	CARNS1	ENSG00000225953	SATB2-AS1	ENSG00000178074	C2orf69	ENSG00000184709	LRRC26	ENSG00000111432	FZD10	ENSG00000138459	SLC35A5	ENSG00000115282	TTC31			ENSG00000287292
ENSG00000144580	CNOT9	ENSG00000231858	STAT4-AS1	ENSG00000153179	RASSF3	ENSG00000131626	PPFIA1	ENSG00000178074	C2orf69	ENSG00000082153	BZW1	ENSG00000176058	TPRN	ENSG00000112787	FBRSL1	ENSG00000240057	NEPRO-AS1	ENSG00000115317	HTRA2			ENSG00000164142	FHIP1A
ENSG00000163482	STK36	ENSG00000173559	BP1	ENSG00000276853		ENSG00000251143		ENSG00000196141	SPATS2L	ENSG00000003402	CFLAR	ENSG00000187713	TMEM203	ENSG00000255920	CCND2-AS1	ENSG00000113845	TIMMDC1	ENSG00000115325	DOK1			ENSG00000268471	MIR4453HG
ENSG00000135912	TTLL4	ENSG00000196950	SLC39A10	ENSG00000149948	HMGA2	ENSG00000255808	PDE2A-AS1	ENSG00000163535	SGO2	ENSG00000155760	FZD7	ENSG00000165802	NSMF	ENSG00000010295	IFFO1	ENSG00000153767	GTF2E1	ENSG00000159399	HK2			ENSG00000137460	FHDC1
ENSG00000144567	RETREG2	ENSG00000225979	ANKRD44-DT	ENSG00000067715	SYT1	ENSG00000256007	ARAP1-AS1	ENSG00000082153	BZW1	ENSG00000204217	BMPR2	ENSG00000148399	DPH7	ENSG00000111642	CHD4	ENSG00000145088	EAF2	ENSG00000115350	POLE4			ENSG00000109654	TRIM2
ENSG00000163516	ANKZF1	ENSG00000115541	HSPE1	ENSG00000258048	PPP1R12A-AS2	ENSG00000268635		ENSG00000003402	CFLAR	ENSG00000138439	FAM117B	ENSG00000165724	ZMYND19	ENSG00000255572		ENSG00000287207		ENSG00000115364	MRPL19			ENSG00000052795	FNIP2
ENSG00000115661	STK16	ENSG00000115896	PLCL1	ENSG00000120833	SOCS2	ENSG00000254787		ENSG00000155760	FZD7	ENSG00000144426	NBEAL1	ENSG00000203993	ARRDC1-AS1	ENSG00000111266	DUSP16	ENSG00000138463	SLC49A4	ENSG00000176407	KCMF1			ENSG00000109756	RAPGEF2
ENSG00000135924	DJB2	ENSG00000225953	SATB2-AS1	ENSG00000111145	ELK3	ENSG00000246523	FZD4-DT	ENSG00000204217	BMPR2	ENSG00000118257	NRP2	ENSG00000165632	TAF3	ENSG00000151491	EPS8	ENSG00000114626	ABTB1	ENSG00000118640	VAMP8			ENSG00000109466	KLHL2
ENSG00000229525	DNPEP-AS1	ENSG00000178074	C2orf69	ENSG00000120868	APAF1	ENSG00000245552	LNCR-IUR	ENSG00000138439	FAM117B	ENSG00000114942	EEF1B2	ENSG00000148426	PROSER2	ENSG00000004700	RECQL	ENSG00000058262	SEC61A1	ENSG00000168894	RNF181			ENSG00000109472	CPE
ENSG00000072195	SPEG	ENSG00000196141	SPATS2L	ENSG00000075089	ACTR6	ENSG00000152578	GRIA4	ENSG00000116117	PARD3B	ENSG00000118260	CREB1	ENSG00000181192	DHTKD1	ENSG00000111728	ST8SIA1	ENSG00000244300	GATA2-AS1	ENSG00000168883	USP39			ENSG00000129116	PALLD
ENSG00000286095	SPEGNB	ENSG00000082153	BZW1	ENSG00000136048	DRAM1	ENSG00000109906	ZBTB16	ENSG00000118257	NRP2	ENSG00000231908	IDH1-AS1	ENSG00000273107		ENSG00000111731	C2CD5	ENSG00000075785	RAB7A	ENSG00000132300	PTCD3			ENSG00000286039
ENSG00000144591	GMPPA	ENSG00000003402	CFLAR	ENSG00000185480	PARPBP	ENSG00000235910	APOA1-AS	ENSG00000227946	INO80D-AS1	ENSG00000078018	MAP2	ENSG00000226386	PARD3-DT	ENSG00000278743		ENSG00000183624	HMCES	ENSG00000115548	KDM3A			ENSG00000237125	HAND2-AS1
ENSG00000144589	STK11IP	ENSG00000155760	FZD7	ENSG00000235162	C12orf75	ENSG00000255247	NECTIN1-AS1	ENSG00000114942	EEF1B2	ENSG00000279317		ENSG00000108100	CCNY	ENSG00000123095	BHLHE41	ENSG00000206417	H1-10-AS1	ENSG00000153561	RMND5A			ENSG00000168564	CDKN2AIP
ENSG00000272622		ENSG00000204217	BMPR2	ENSG00000151148	UBE3B	ENSG00000176984		ENSG00000118260	CREB1	ENSG00000270659		ENSG00000198298	ZNF485	ENSG00000064102	INTS13	ENSG00000249846	LINC02021	ENSG00000287670				ENSG00000168538	TRAPPC11
ENSG00000144468	RHBDD1	ENSG00000138439	FAM117B	ENSG00000174989	FBXW8	ENSG00000149403	GRIK4	ENSG00000163249	CCNYL1	ENSG00000229267	SNHG31	ENSG00000165512	ZNF22	ENSG00000064115	TM7SF3	ENSG00000017260	ATP2C1	ENSG00000234028	EIF2AK3-DT			ENSG00000173320	STOX2
ENSG00000173744	AGFG1	ENSG00000144426	NBEAL1	ENSG00000111707	SUDS3	ENSG00000137642	SORL1	ENSG00000231908	IDH1-AS1	ENSG00000236886		ENSG00000099284	MACROH2A2	ENSG00000133687	TMTC1	ENSG00000114670	NEK11	ENSG00000115042	FAHD2A			ENSG00000164306	PRIMPOL
ENSG00000153832	FBXO36	ENSG00000118257	NRP2	ENSG00000022840	RNF10	ENSG00000165495	PKNOX2	ENSG00000115020	PIKFYVE	ENSG00000223923	TNS1-AS1	ENSG00000172586	CHCHD1	ENSG00000139146	SINHCAF	ENSG00000138246	DNAJC13	ENSG00000144021	CIAO1			ENSG00000286256
ENSG00000135932	CAB39	ENSG00000227946	INO80D-AS1	ENSG00000188735	TMEM120B	ENSG00000204241	LINC02731	ENSG00000279317		ENSG00000163466	ARPC2	ENSG00000122367	LDB3	ENSG00000139117	CPNE8	ENSG00000081307	UBA5	ENSG00000121152	NCAPH			ENSG00000109762	SNX25
ENSG00000187514	PTMA	ENSG00000114942	EEF1B2	ENSG00000139718	SETD1B	ENSG00000255545	B3GAT1-DT	ENSG00000270659		ENSG00000127838	PNKD	ENSG00000107789	MINPP1	ENSG00000139174	PRICKLE1	ENSG00000248724	NPHP3-AS1	ENSG00000168763	CNNM3			ENSG00000109794	FAM149A
ENSG00000144524	COPS7B	ENSG00000118260	CREB1	ENSG00000256546	LINC02985	ENSG00000269915		ENSG00000229267	SNHG31	ENSG00000144579	CTDSP1	ENSG00000232936	PANK1-AS1	ENSG00000161791	FMNL3	ENSG00000091527	CDV3	ENSG00000228486	C2orf92			ENSG00000145476	CYP4V2
ENSG00000144535	DIS3L2	ENSG00000163249	CCNYL1	ENSG00000139726	DENR	ENSG00000078902	TOLLIP	ENSG00000138363	ATIC	ENSG00000144580	CNOT9	ENSG00000180628	PCGF5	ENSG00000110911	SLC11A2	ENSG00000073711	PPP2R3A	ENSG00000040933	INPP4A			ENSG00000286705
ENSG00000135930	EIF4E2	ENSG00000231908	IDH1-AS1	ENSG00000182196	ARL6IP4	ENSG00000184545	DUSP8	ENSG00000163449	TMEM169	ENSG00000135912	TTLL4	ENSG00000272817		ENSG00000261308	FIGNL2	ENSG00000261758	STAG1-DT	ENSG00000273045	C2orf15			ENSG00000169020	ATP5ME
ENSG00000115468	EFHD1	ENSG00000115020	PIKFYVE	ENSG00000086598	TMED2	ENSG00000244242	IFITM10	ENSG00000236886		ENSG00000135929	CYP27A1	ENSG00000095596	CYP26A1	ENSG00000251151	HOXC-AS3	ENSG00000158234	FAIM	ENSG00000241962				ENSG00000260262
ENSG00000077044	DGKD	ENSG00000078018	MAP2	ENSG00000178882	RFL	ENSG00000129757	CDKN1C	ENSG00000163466	ARPC2	ENSG00000115596	WNT6	ENSG00000188649	CC2D2B	ENSG00000250432	FAM242C	ENSG00000206262	FOXL2NB	ENSG00000158417	EIF5B			ENSG00000178950	GAK
ENSG00000130147	SH3BP4	ENSG00000279317		ENSG00000236617	CHFR-DT	ENSG00000166313	APBB1	ENSG00000127838	PNKD	ENSG00000144567	RETREG2	ENSG00000107443	CCNJ	ENSG00000135446	CDK4	ENSG00000248932	COPB2-DT	ENSG00000115539	PDCL3			ENSG00000145217	SLC26A1
ENSG00000198612	COPS8	ENSG00000270659		ENSG00000256223	ZNF10	ENSG00000129084	PSMA1	ENSG00000144579	CTDSP1	ENSG00000163516	ANKZF1	ENSG00000225850		ENSG00000245651		ENSG00000069849	ATP1B3	ENSG00000170485	NPAS2			ENSG00000178222	RNF212
ENSG00000124831	LRRFIP1	ENSG00000229267	SNHG31	ENSG00000090612	ZNF268	ENSG00000187486	KCNJ11	ENSG00000144580	CNOT9	ENSG00000115661	STK16	ENSG00000231970		ENSG00000175183	CSRP2	ENSG00000120756	PLS1	ENSG00000272902	TBC1D8-AS1			ENSG00000159692	CTBP1
ENSG00000132330	SCLY	ENSG00000138363	ATIC	ENSG00000073614	KDM5A	ENSG00000129158	SERGEF	ENSG00000163482	STK36	ENSG00000135924	DNAJB2	ENSG00000241935	HOGA1	ENSG00000198707	CEP290	ENSG00000144935	TRPC1	ENSG00000071054	MAP4K4			ENSG00000174137	FAM53A
ENSG00000283635		ENSG00000163449	TMEM169	ENSG00000111653	ING4	ENSG00000179057	IGSF22	ENSG00000135912	TTLL4	ENSG00000229525	DNPEP-AS1	ENSG00000155252	PI4K2A	ENSG00000165972	CCDC38	ENSG00000181744	DIPK2A	ENSG00000135972	MRPS9			ENSG00000168936	TMEM129
ENSG00000065802	ASB1	ENSG00000236886		ENSG00000111671	SPSB2	ENSG00000110786	PTPN5	ENSG00000144567	RETREG2	ENSG00000072195	SPEG	ENSG00000155265	GOLGA7B	ENSG00000089159	PXN	ENSG00000163755	HPS3	ENSG00000071051	NCK2			ENSG00000168924	LETM1
ENSG00000222020	HDAC4-AS1	ENSG00000163466	ARPC2	ENSG00000004700	RECQL	ENSG00000066382	MPPED2	ENSG00000163516	ANKZF1	ENSG00000286095	SPEGNB	ENSG00000166135	HIF1AN	ENSG00000212694	LINC01089	ENSG00000241313	WWTR1-AS1	ENSG00000135968	GCC2			ENSG00000168884	TNIP2
ENSG00000063660	GPC1	ENSG00000127838	PNKD	ENSG00000087494	PTHLH	ENSG00000135363	LMO2	ENSG00000115661	STK16	ENSG00000144591	GMPPA	ENSG00000107815	TWNK	ENSG00000250208	FZD10-AS1	ENSG00000196428	TSC22D2	ENSG00000169756	LIMS1			ENSG00000251075	HTT-AS
ENSG00000188542	DUSP28	ENSG00000144579	CTDSP1	ENSG00000133704	IPO8	ENSG00000148948	LRRC4C	ENSG00000135924	DNAJB2	ENSG00000144589	STK11IP	ENSG00000225208		ENSG00000196199	MPHOSPH8	ENSG00000144895	EIF2A	ENSG00000163006	CCDC138			ENSG00000163956	LRPAP1
ENSG00000142330	CAPN10	ENSG00000144580	CNOT9	ENSG00000139146	SINHCAF	ENSG00000175264	CHST1	ENSG00000229525	DNPEP-AS1	ENSG00000272622		ENSG00000166171	DPCD	ENSG00000127863	TNFRSF19	ENSG00000240137	ERICH6-AS1	ENSG00000172985	SH3RF3			ENSG00000173040	EVC2
ENSG00000168397	ATG4B	ENSG00000163482	STK36	ENSG00000151233	GXYLT1	ENSG00000165912	PACSIN3	ENSG00000286095	SPEGNB	ENSG00000144468	RHBDD1	ENSG00000269609	C10orf95-AS1	ENSG00000139496	NUP58	ENSG00000152601	MBNL1	ENSG00000198142	SOWAHC			ENSG00000251580	LINC02482
ENSG00000168395	ING5	ENSG00000135912	TTLL4	ENSG00000274737		ENSG00000256196		ENSG00000144591	GMPPA	ENSG00000153832	FBXO36	ENSG00000148835	TAF5	ENSG00000278390		ENSG00000163659	TIPARP	ENSG00000153094	BCL2L11			ENSG00000173013	CCDC96
ENSG00000180902	D2HGDH	ENSG00000135929	CYP27A1	ENSG00000167767	KRT80	ENSG00000167992	VWCE	ENSG00000123999	INHA	ENSG00000224376		ENSG00000234699		ENSG00000136169	SETDB2	ENSG00000241135	LINC00881	ENSG00000153208	MERTK			ENSG00000245468	LINC02447
ENSG00000035115	SH3YL1	ENSG00000144567	RETREG2	ENSG00000250432	FAM242C	ENSG00000167994	RAB3IL1	ENSG00000144589	STK11IP	ENSG00000187514	PTMA	ENSG00000148834	GSTO1	ENSG00000176124	DLEU1	ENSG00000174891	RSRC1	ENSG00000153214	TMEM87B			ENSG00000163995	ABLIM2
ENSG00000151353	TMEM18	ENSG00000135924	DJB2	ENSG00000161638	ITGA5	ENSG00000167771	RCOR2	ENSG00000272944		ENSG00000144524	COPS7B	ENSG00000043591	ADRB1	ENSG00000083535	PIBF1	ENSG00000118855	MFSD1	ENSG00000188177	ZC3H6			ENSG00000087008	ACOX3
ENSG00000130508	PXDN	ENSG00000229525	DNPEP-AS1	ENSG00000256670	RASSF3-DT	ENSG00000133315	MACROD1	ENSG00000272622		ENSG00000135930	EIF4E2	ENSG00000188316	ENO4	ENSG00000136153	LMO7	ENSG00000283154	IQCJ-SCHIP1	ENSG00000114999	TTL			ENSG00000288075
ENSG00000032389	EIPR1	ENSG00000286095	SPEGNB	ENSG00000180881	CAPS2	ENSG00000256116		ENSG00000144468	RHBDD1	ENSG00000115468	EFHD1	ENSG00000154473	BUB3	ENSG00000278727		ENSG00000113810	SMC4	ENSG00000125611	CHCHD5			ENSG00000287117
ENSG00000182551	ADI1	ENSG00000144591	GMPPA	ENSG00000091039	OSBPL8	ENSG00000110076	NRXN2	ENSG00000173744	AGFG1	ENSG00000130147	SH3BP4	ENSG00000165660	ABRAXAS2	ENSG00000102805	CLN5	ENSG00000163590	PPM1L	ENSG00000144136	SLC20A1			ENSG00000002587	HS3ST1
ENSG00000171865	RSEH1	ENSG00000144589	STK11IP	ENSG00000175183	CSRP2	ENSG00000068831	RASGRP2	ENSG00000153832	FBXO36	ENSG00000157985	AGAP1	ENSG00000249456		ENSG00000236051	MYCBP2-AS1	ENSG00000163536	SERPINI1	ENSG00000125629	INSIG2			ENSG00000007062	PROM1
ENSG00000287126		ENSG00000272622		ENSG00000165891	E2F7	ENSG00000068976	PYGM	ENSG00000135932	CAB39	ENSG00000198612	COPS8	ENSG00000150760	DOCK1	ENSG00000125249	RAP2A	ENSG00000085274	MYNN	ENSG00000171227	TMEM37			ENSG00000169762	TAPT1
ENSG00000224128	LINC01248	ENSG00000144468	RHBDD1	ENSG00000177425	PAWR	ENSG00000254501		ENSG00000187514	PTMA	ENSG00000124831	LRRFIP1	ENSG00000108010	GLRX3	ENSG00000134882	UBAC2	ENSG00000136603	SKIL	ENSG00000163075	CFAP221			ENSG00000151552	QDPR
ENSG00000230090		ENSG00000173744	AGFG1	ENSG00000246985	SOCS2-AS1	ENSG00000254470	AP5B1	ENSG00000144524	COPS7B	ENSG00000132330	SCLY	ENSG00000188385	JAKMIP3	ENSG00000125246	CLYBL	ENSG00000075420	FNDC3B	ENSG00000088179	PTPN4			ENSG00000178177	LCORL
ENSG00000228203	GRASLND	ENSG00000153832	FBXO36	ENSG00000075188	NUP37	ENSG00000174669	SLC29A2	ENSG00000144535	DIS3L2	ENSG00000283635		ENSG00000151240	DIP2C	ENSG00000272143	FGF14-AS2	ENSG00000114346	ECT2	ENSG00000144118	RALB			ENSG00000109606	DHX15
ENSG00000235092	ID2-AS1	ENSG00000135932	CAB39	ENSG00000110851	PRDM4	ENSG00000173898	SPTBN2	ENSG00000135930	EIF4E2	ENSG00000065802	ASB1	ENSG00000205740		ENSG00000275741		ENSG00000121864	ZNF639	ENSG00000265451	CLASP1-AS1			ENSG00000181982	CCDC149
ENSG00000143797	MBOAT2	ENSG00000135916	ITM2C	ENSG00000110906	KCTD10	ENSG00000137497	NUMA1	ENSG00000115468	EFHD1	ENSG00000222020	HDAC4-AS1	ENSG00000178372	CALML5	ENSG00000185896	LAMP1	ENSG00000171109	MFN1	ENSG00000236859	NIFK-AS1			ENSG00000091490	SEL1L3
ENSG00000151694	ADAM17	ENSG00000224376		ENSG00000123064	DDX54	ENSG00000186642	PDE2A	ENSG00000130147	SH3BP4	ENSG00000063660	GPC1	ENSG00000134470	IL15RA	ENSG00000272695	GAS6-DT	ENSG00000136518	ACTL6A	ENSG00000211460	TSN			ENSG00000240005	STIM2-AS1
ENSG00000143870	PDIA6	ENSG00000187514	PTMA	ENSG00000270482		ENSG00000137486	ARRB1	ENSG00000157985	AGAP1	ENSG00000188542	DUSP28	ENSG00000272853	SUV39H2-DT	ENSG00000242715	CCDC169	ENSG00000136521	NDUFB5	ENSG00000286145				ENSG00000231160	KLF3-AS1
ENSG00000134318	ROCK2	ENSG00000144524	COPS7B	ENSG00000089154	GCN1	ENSG00000171533	MAP6	ENSG00000233611	GBX2-AS1	ENSG00000142327	RNPEPL1	ENSG00000176244	ACBD7	ENSG00000102547	CAB39L	ENSG00000163728	TTC14	ENSG00000236682	MAP3K2-DT			ENSG00000035928	RFC1
ENSG00000169016	E2F6	ENSG00000144535	DIS3L2	ENSG00000089159	PXN	ENSG00000149269	PAK1	ENSG00000124831	LRRFIP1	ENSG00000142330	CAPN10	ENSG00000148488	ST8SIA6	ENSG00000083520	DIS3	ENSG00000114796	KLHL24	ENSG00000286957				ENSG00000163683	SMIM14
ENSG00000286427		ENSG00000135930	EIF4E2	ENSG00000130779	CLIP1	ENSG00000166002	SMCO4	ENSG00000132330	SCLY	ENSG00000162804	SNED1	ENSG00000204682	MIR1915HG	ENSG00000261105	LMO7-AS1	ENSG00000145191	EIF2B5	ENSG00000152082	MZT2B			ENSG00000163694	RBM47
ENSG00000163029	SMC6	ENSG00000115468	EFHD1	ENSG00000247373	TMED2-DT	ENSG00000149212	SESN3	ENSG00000204104	TRAF3IP1	ENSG00000115685	PPP1R7	ENSG00000150867	PIP4K2A	ENSG00000178695	KCTD12	ENSG00000161202	DVL3	ENSG00000072135	PTPN18			ENSG00000183783	KCTD8
ENSG00000143867	OSR1	ENSG00000130147	SH3BP4	ENSG00000274670		ENSG00000152402	GUCY1A2	ENSG00000065802	ASB1	ENSG00000168385	SEPTIN2	ENSG00000099256	PRTFDC1	ENSG00000136158	SPRY2	ENSG00000161204	ABCF3	ENSG00000136002	ARHGEF4			ENSG00000198515	CNGA1
ENSG00000068697	LAPTM4A	ENSG00000157985	AGAP1	ENSG00000090615	GOLGA3	ENSG00000110660	SLC35F2	ENSG00000222020	HDAC4-AS1	ENSG00000006607	FARP2	ENSG00000148498	PARD3	ENSG00000247400	DNAJC3-DT	ENSG00000284753	EEF1AKMT4	ENSG00000287151	C2orf27A			ENSG00000135605	TEC
ENSG00000115884	SDC1	ENSG00000132330	SCLY	ENSG00000150459	SAP18	ENSG00000247416		ENSG00000063660	GPC1	ENSG00000168395	ING5	ENSG00000271335	CCNY-AS1	ENSG00000286416		ENSG00000175166	PSMD2	ENSG00000183840	GPR39			ENSG00000145247	OCIAD2
ENSG00000055917	PUM2	ENSG00000283635		ENSG00000139496	NUP58	ENSG00000182985	CADM1	ENSG00000188542	DUSP28	ENSG00000180902	D2HGDH	ENSG00000273008	CSGALNACT2-DT	ENSG00000228889	UBAC2-AS1	ENSG00000175182	FAM131A	ENSG00000082258	CCNT2			ENSG00000109189	USP46
ENSG00000119778	ATAD2B	ENSG00000065802	ASB1	ENSG00000230641	USP12-DT	ENSG00000186318	BACE1	ENSG00000142327	RNPEPL1	ENSG00000184731	FAM110C	ENSG00000165511	ZNF22-AS1	ENSG00000243319	FGF14-IT1	ENSG00000163882	POLR2H	ENSG00000115839	RAB3GAP1			ENSG00000286161
ENSG00000163026	WDCP	ENSG00000287405		ENSG00000139618	BRCA2	ENSG00000137700	SLC37A4	ENSG00000142330	CAPN10	ENSG00000035115	SH3YL1	ENSG00000265763	ZNF488	ENSG00000100823	APEX1	ENSG00000272970		ENSG00000144224	UBXN4			ENSG00000109220	CHIC2
ENSG00000115128	SF3B6	ENSG00000222020	HDAC4-AS1	ENSG00000083642	PDS5B	ENSG00000076706	MCAM	ENSG00000162804	SNED1	ENSG00000151353	TMEM18	ENSG00000165449	SLC16A9	ENSG00000165801	ARHGEF40	ENSG00000156931	VPS8	ENSG00000232377				ENSG00000134852	CLOCK
ENSG00000176732	PFN4	ENSG00000063660	GPC1	ENSG00000188811	NHLRC3	ENSG00000255216		ENSG00000115685	PPP1R7	ENSG00000130508	PXDN	ENSG00000151150	ANK3	ENSG00000092203	TOX4	ENSG00000286086		ENSG00000238057	ZEB2-AS1			ENSG00000163453	IGFBP7
ENSG00000115137	DJC27	ENSG00000188542	DUSP28	ENSG00000136141	LRCH1	ENSG00000254880	PKNOX2-DT	ENSG00000168385	SEPTIN2	ENSG00000182551	ADI1	ENSG00000182010	RTKN2	ENSG00000259003		ENSG00000163904	SENP2	ENSG00000121989	ACVR2A			ENSG00000272986
ENSG00000143970	ASXL2	ENSG00000142327	RNPEPL1	ENSG00000136122	BORA	ENSG00000064309	CDON	ENSG00000006607	FARP2	ENSG00000287126		ENSG00000238280		ENSG00000157227	MMP14	ENSG00000156976	EIF4A2	ENSG00000204406	MBD5			ENSG00000132463	GRSF1
ENSG00000084754	HADHA	ENSG00000142330	CAPN10	ENSG00000136153	LMO7	ENSG00000080854	IGSF9B	ENSG00000168397	ATG4B	ENSG00000235092	ID2-AS1	ENSG00000156521	TYSND1	ENSG00000213903	LTB4R	ENSG00000145012	LPP	ENSG00000135999	EPC2			ENSG00000156140	ADAMTS3
ENSG00000173567	ADGRF3	ENSG00000115685	PPP1R7	ENSG00000152767	FARP1	ENSG00000109956	B3GAT1	ENSG00000168395	ING5	ENSG00000134313	KIDINS220	ENSG00000151208	DLG5	ENSG00000151322	NPAS3	ENSG00000225764	P3H2-AS1	ENSG00000187123	LYPD6			ENSG00000138744	NAAA
ENSG00000228474	OST4	ENSG00000006607	FARP2	ENSG00000224418	STK24-AS1	ENSG00000177406	NINJ2-AS1	ENSG00000180902	D2HGDH	ENSG00000143797	MBOAT2	ENSG00000226659	TSPAN14-AS1	ENSG00000139946	PELI2	ENSG00000113946	CLDN16	ENSG00000157827	FMNL2			ENSG00000186212	SOWAHB
ENSG00000115241	PPM1G	ENSG00000168397	ATG4B	ENSG00000134882	UBAC2	ENSG00000004478	FKBP4	ENSG00000184731	FAM110C	ENSG00000151694	ADAM17	ENSG00000286445		ENSG00000258572		ENSG00000114315	HES1	ENSG00000115159	GPD2			ENSG00000260278	BMP2K-DT
ENSG00000226833	PPP1CB-DT	ENSG00000168395	ING5	ENSG00000134900	TPP2	ENSG00000118971	CCND2	ENSG00000035115	SH3YL1	ENSG00000134308	YWHAQ	ENSG00000152782	PANK1	ENSG00000259031		ENSG00000287005		ENSG00000144283	PKP4			ENSG00000163623	NKX6-1
ENSG00000171103	TRMT61B	ENSG00000180902	D2HGDH	ENSG00000134871	COL4A2	ENSG00000250510	GPR162	ENSG00000151353	TMEM18	ENSG00000287305		ENSG00000059573	ALDH18A1	ENSG00000185215	TNFAIP2	ENSG00000223711		ENSG00000115183	TANC1			ENSG00000163633	C4orf36
ENSG00000162959	MEMO1	ENSG00000184731	FAM110C	ENSG00000213995	XD	ENSG00000139197	PEX5	ENSG00000130508	PXDN	ENSG00000285872		ENSG00000227356	GOLGA7B-DT	ENSG00000278071		ENSG00000235897	TM4SF19-AS1	ENSG00000136536	MARCHF7			ENSG00000145332	KLHL8
ENSG00000260025	CRIM1-DT	ENSG00000035115	SH3YL1	ENSG00000180776	ZDHHC20	ENSG00000245105	A2M-AS1	ENSG00000182551	ADI1	ENSG00000115758	ODC1	ENSG00000107554	DNMBP	ENSG00000287346		ENSG00000163964	PIGX	ENSG00000235192				ENSG00000163644	PPM1K
ENSG00000171055	FEZ2	ENSG00000182551	ADI1	ENSG00000225039	LINC01058	ENSG00000084444	FAM234B	ENSG00000171865	RNASEH1	ENSG00000143870	PDIA6	ENSG00000095485	CWF19L1	ENSG00000092094	OSGEP	ENSG00000119231	SENP5	ENSG00000228222				ENSG00000138640	FAM13A
ENSG00000115816	CEBPZ	ENSG00000287126		ENSG00000189167	ZAR1L	ENSG00000134548	SPX	ENSG00000287126		ENSG00000134318	ROCK2	ENSG00000055950	MRPL43	ENSG00000165795	NDRG2	ENSG00000186001	LRCH3	ENSG00000144357	UBR3			ENSG00000185477	GPRIN3
ENSG00000115825	PRKD3	ENSG00000134326	CMPK2	ENSG00000120693	SMAD9	ENSG00000111726	CMAS	ENSG00000134326	CMPK2	ENSG00000169016	E2F6	ENSG00000166169	POLL	ENSG00000129472	RAB2B	ENSG00000185621	LMLN	ENSG00000115806	GORASP2			ENSG00000249599	BMPR1B-DT
ENSG00000163171	CDC42EP3	ENSG00000228203	GRASLND	ENSG00000120685	PROSER1	ENSG00000064763	FAR2	ENSG00000235092	ID2-AS1	ENSG00000286427		ENSG00000107829	FBXW4	ENSG00000092096	SLC22A17	ENSG00000144455	SUMF1	ENSG00000115827	DCAF17			ENSG00000260651
ENSG00000119787	ATL2	ENSG00000236008	LINC01814	ENSG00000139734	DIAPH3	ENSG00000139132	FGD4	ENSG00000134313	KIDINS220	ENSG00000143867	OSR1	ENSG00000107833	NPM3	ENSG00000100842	EFS	ENSG00000235831	BHLHE40-AS1	ENSG00000071967	CYBRD1			ENSG00000138785	INTS12
ENSG00000115875	SRSF7	ENSG00000235092	ID2-AS1	ENSG00000261105	LMO7-AS1	ENSG00000257718	CPNE8-AS1	ENSG00000143797	MBOAT2	ENSG00000068697	LAPTM4A	ENSG00000229272		ENSG00000136305	CIDEB	ENSG00000206573	THUMPD3-AS1	ENSG00000128708	HAT1			ENSG00000247950	SEC24B-AS1
ENSG00000115904	SOS1	ENSG00000143797	MBOAT2	ENSG00000125257	ABCC4	ENSG00000188906	LRRK2	ENSG00000151694	ADAM17	ENSG00000115884	SDC1	ENSG00000213185	FAM24B	ENSG00000258938		ENSG00000163528	CHCHD4	ENSG00000152256	PDK1			ENSG00000145365	TIFA
ENSG00000011566	MAP4K3	ENSG00000151694	ADAM17	ENSG00000228889	UBAC2-AS1	ENSG00000257735		ENSG00000287305		ENSG00000055917	PUM2	ENSG00000148773	MKI67	ENSG00000277763		ENSG00000154767	XPC	ENSG00000226853	GPR155-DT			ENSG00000150961	SEC24D
ENSG00000115944	COX7A2L	ENSG00000115758	ODC1	ENSG00000151287	TEX30	ENSG00000135519	KCNH3	ENSG00000285872		ENSG00000119778	ATAD2B	ENSG00000255284	GATD1-DT	ENSG00000119681	LTBP2	ENSG00000225733	FGD5-AS1	ENSG00000170144	HNRNPA3			ENSG00000138738	PRDM5
ENSG00000152518	ZFP36L2	ENSG00000143870	PDIA6	ENSG00000187498	COL4A1	ENSG00000257771	LINC02395	ENSG00000143870	PDIA6	ENSG00000115128	SF3B6	ENSG00000117983	MUC5B	ENSG00000205562	FLRT2-AS1	ENSG00000131381	RBSN	ENSG00000116095	PLEKHA3			ENSG00000164040	PGRMC2
ENSG00000115970	THADA	ENSG00000134318	ROCK2	ENSG00000139832	RAB20	ENSG00000110881	ASIC1	ENSG00000134318	ROCK2	ENSG00000138031	ADCY3	ENSG00000152270	PDE3B	ENSG00000259717	LINC00677	ENSG00000206560	ANKRD28	ENSG00000138434	ITPRID2			ENSG00000196782	MAML3
ENSG00000138095	LRPPRC	ENSG00000169016	E2F6	ENSG00000260830		ENSG00000178449	COX14	ENSG00000169016	E2F6	ENSG00000115137	DNAJC27	ENSG00000177054	ZDHHC13	ENSG00000128739	SNRPN	ENSG00000144645	OSBPL10	ENSG00000170396	ZNF804A			ENSG00000248810	LINC02432
ENSG00000273106	PPM1B-DT	ENSG00000286427		ENSG00000092203	TOX4	ENSG00000272368		ENSG00000286427		ENSG00000138101	DTNB	ENSG00000060749	QSER1	ENSG00000273173	SNURF	ENSG00000144635	DYNC1LI1	ENSG00000065548	ZC3H15			ENSG00000250326	USP38-DT
ENSG00000170577	SIX2	ENSG00000233718	MYCNOS	ENSG00000258457	AJUBA-DT	ENSG00000135503	ACVR1B	ENSG00000163029	SMC6	ENSG00000143970	ASXL2	ENSG00000247675	LRP4-AS1	ENSG00000259448	LINC02352	ENSG00000153560	UBP1	ENSG00000138448	ITGAV			ENSG00000151612	ZNF827
ENSG00000250565	ATP6V1E2	ENSG00000163029	SMC6	ENSG00000092098	RNF31	ENSG00000161835	TAMALIN	ENSG00000068697	LAPTM4A	ENSG00000084731	KIF3C	ENSG00000149179	CSTPP1	ENSG00000182405	PGBD4	ENSG00000271643	PDCD6IP-DT	ENSG00000144366	GULP1			ENSG00000120519	SLC10A7
ENSG00000143933	CALM2	ENSG00000068697	LAPTM4A	ENSG00000287765		ENSG00000257443	LRIG3-DT	ENSG00000115884	SDC1	ENSG00000084754	HADHA	ENSG00000110536	PTPMT1	ENSG00000248508	SRP14-DT	ENSG00000178567	EPM2AIP1	ENSG00000151689	INPP1			ENSG00000151623	NR3C2
ENSG00000138081	FBXO11	ENSG00000055917	PUM2	ENSG00000196943	NOP9	ENSG00000118596	SLC16A7	ENSG00000055917	PUM2	ENSG00000173567	ADGRF3	ENSG00000006118	TMEM132A	ENSG00000137843	PAK6	ENSG00000093167	LRRFIP2	ENSG00000151690	MFSD6			ENSG00000109686	SH3D19
ENSG00000230773		ENSG00000119778	ATAD2B	ENSG00000100968	NFATC4	ENSG00000135655	USP15	ENSG00000119778	ATAD2B	ENSG00000228474	OST4	ENSG00000149483	TMEM138	ENSG00000259330	INAFM2	ENSG00000235257	ITGA9-AS1	ENSG00000233654	NEMP2-DT			ENSG00000251611	FHIP1A-DT
ENSG00000272663	PPP1R21-DT	ENSG00000163026	WDCP	ENSG00000165501	LRR1	ENSG00000111490	TBC1D30	ENSG00000115128	SF3B6	ENSG00000115241	PPM1G	ENSG00000187049	TMEM216	ENSG00000137880	GCHFR	ENSG00000187091	PLCD1	ENSG00000115419	GLS			ENSG00000109670	FBXW7
ENSG00000115239	ASB3	ENSG00000115128	SF3B6	ENSG00000131981	LGALS3	ENSG00000127311	HELB	ENSG00000176732	PFN4	ENSG00000226833	PPP1CB-DT	ENSG00000162148	PPP1R32	ENSG00000188277	C15orf62	ENSG00000160746	ANO10	ENSG00000231858	STAT4-AS1			ENSG00000145431	PDGFC
ENSG00000068878	PSME4	ENSG00000176732	PFN4	ENSG00000178974	FBXO34	ENSG00000127328	RAB3IP	ENSG00000138031	ADCY3	ENSG00000171103	TRMT61B	ENSG00000173511	VEGFB	ENSG00000104142	VPS18	ENSG00000271937		ENSG00000128641	MYO1B			ENSG00000249609
ENSG00000115310	RTN4	ENSG00000115137	DJC27	ENSG00000100578	KIAA0586	ENSG00000135643	KCNMB4	ENSG00000115137	DNAJC27	ENSG00000214711	CAPN14	ENSG00000133884	DPF2	ENSG00000174197	MGA	ENSG00000230530	LIMD1-AS1	ENSG00000173559	NABP1			ENSG00000198948	MFAP3L
ENSG00000115355	CCDC88A	ENSG00000138101	DTNB	ENSG00000165617	DACT1	ENSG00000111058	ACSS3	ENSG00000119772	DNMT3A	ENSG00000260025	CRIM1-DT	ENSG00000173825	TIGD3	ENSG00000137802	MAPKBP1	ENSG00000181555	SETD2	ENSG00000196950	SLC39A10			ENSG00000164107	HAND2
ENSG00000115392	FANCL	ENSG00000143970	ASXL2	ENSG00000100714	MTHFD1	ENSG00000139343	SNRPF	ENSG00000138101	DTNB	ENSG00000171055	FEZ2	ENSG00000172818	OVOL1	ENSG00000243789	JMJD7	ENSG00000260236	PTPN23-DT	ENSG00000225979	ANKRD44-DT			ENSG00000251359	WWC2-AS2
ENSG00000119866	BCL11A	ENSG00000084731	KIF3C	ENSG00000259062	ACTN1-DT	ENSG00000139344	AMDHD1	ENSG00000143970	ASXL2	ENSG00000115816	CEBPZ	ENSG00000174996	KLC2	ENSG00000174171		ENSG00000173473	SMARCC1	ENSG00000115541	HSPE1			ENSG00000182552	RWDD4
ENSG00000228414	REL-DT	ENSG00000084754	HADHA	ENSG00000119599	DCAF4	ENSG00000287675		ENSG00000084731	KIF3C	ENSG00000163171	CDC42EP3	ENSG00000174516	PELI3	ENSG00000246740	PLA2G4E-AS1	ENSG00000244380		ENSG00000225953	SATB2-AS1			ENSG00000270426
ENSG00000115464	USP34	ENSG00000173567	ADGRF3	ENSG00000119723	COQ6	ENSG00000111666	CHPT1	ENSG00000084754	HADHA	ENSG00000138061	CYP1B1	ENSG00000173715	C11orf80	ENSG00000159433	STARD9	ENSG00000114268	PFKFB4	ENSG00000178074	C2orf69			ENSG00000164305	CASP3
ENSG00000082898	XPO1	ENSG00000228474	OST4	ENSG00000165898	ISCA2	ENSG00000139352	ASCL1	ENSG00000228474	OST4	ENSG00000119787	ATL2	ENSG00000172830	SSH3	ENSG00000166710	B2M	ENSG00000225697	SLC26A6	ENSG00000196141	SPATS2L			ENSG00000151726	ACSL1
ENSG00000170264	FAM161A	ENSG00000115241	PPM1G	ENSG00000119718	EIF2B2	ENSG00000075035	WSCD2	ENSG00000115241	PPM1G	ENSG00000115875	SRSF7	ENSG00000175634	RPS6KB2	ENSG00000275672		ENSG00000178537	SLC25A20	ENSG00000138356	AOX1			ENSG00000287183
ENSG00000115484	CCT4	ENSG00000226833	PPP1CB-DT	ENSG00000259138		ENSG00000110921	MVK	ENSG00000226833	PPP1CB-DT	ENSG00000115904	SOS1	ENSG00000110719	TCIRG1	ENSG00000171763	SPATA5L1	ENSG00000178149	DALRD3	ENSG00000082153	BZW1			ENSG00000164323	CFAP97
ENSG00000186889	TMEM17	ENSG00000171103	TRMT61B	ENSG00000089916	GPATCH2L	ENSG00000139438	FAM222A	ENSG00000171103	TRMT61B	ENSG00000011566	MAP4K3	ENSG00000162337	LRP5	ENSG00000137767	SQOR	ENSG00000198218	QRICH1	ENSG00000003402	CFLAR			ENSG00000154553	PDLIM3
ENSG00000143951	WDPCP	ENSG00000214711	CAPN14	ENSG00000100583	SAMD15	ENSG00000151176	PLBD2	ENSG00000162959	MEMO1	ENSG00000115944	COX7A2L	ENSG00000132740	IGHMBP2	ENSG00000137872	SEMA6D	ENSG00000172037	LAMB2	ENSG00000155760	FZD7			ENSG00000073578	SDHA
ENSG00000197329	PELI1	ENSG00000260025	CRIM1-DT	ENSG00000100591	AHSA1	ENSG00000139767	SRRM4	ENSG00000171055	FEZ2	ENSG00000162882	HAAO	ENSG00000162341	TPCN2	ENSG00000156958	GALK2	ENSG00000068001	HYAL2	ENSG00000204217	BMPR2			ENSG00000180104	EXOC3
ENSG00000260101	AFTPH-DT	ENSG00000171055	FEZ2	ENSG00000042088	TDP1	ENSG00000135127	BICDL1	ENSG00000115816	CEBPZ	ENSG00000152518	ZFP36L2	ENSG00000137522	RNF121	ENSG00000128849	CGNL1	ENSG00000068028	RASSF1	ENSG00000138439	FAM117B			ENSG00000225138	SLC9A3-AS1
ENSG00000179833	SERTAD2	ENSG00000115816	CEBPZ	ENSG00000100599	RIN3	ENSG00000286493		ENSG00000138061	CYP1B1	ENSG00000115970	THADA	ENSG00000175591	P2RY2	ENSG00000166128	RAB8B	ENSG00000145041	DCAF1	ENSG00000144426	NBEAL1			ENSG00000271119
ENSG00000237638	LINC02245	ENSG00000163171	CDC42EP3	ENSG00000066455	GOLGA5	ENSG00000256152		ENSG00000119787	ATL2	ENSG00000273106	PPM1B-DT	ENSG00000077514	POLD3	ENSG00000157734	SNX22	ENSG00000114767	RRP9	ENSG00000116117	PARD3B			ENSG00000248994
ENSG00000138069	RAB1A	ENSG00000119787	ATL2	ENSG00000012963	UBR7	ENSG00000081760	AACS	ENSG00000115875	SRSF7	ENSG00000170577	SIX2	ENSG00000150687	PRSS23	ENSG00000245750	DRAIC	ENSG00000164086	DUSP7	ENSG00000118257	NRP2			ENSG00000164151	ICE1
ENSG00000226819	MEIS1-AS3	ENSG00000115875	SRSF7	ENSG00000119698	PPP4R4	ENSG00000139364	TMEM132B	ENSG00000115904	SOS1	ENSG00000250565	ATP6V1E2	ENSG00000042429	MED17	ENSG00000129009	ISLR	ENSG00000164091	WDR82	ENSG00000227946	INO80D-AS1			ENSG00000287031
ENSG00000243667	DAF10	ENSG00000115904	SOS1	ENSG00000182512	GLRX5	ENSG00000151948	GLT1D1	ENSG00000011566	MAP4K3	ENSG00000143933	CALM2	ENSG00000186166	CENATAC	ENSG00000196391	ZNF774	ENSG00000163930	BAP1	ENSG00000114942	EEF1B2			ENSG00000145545	SRD5A1
ENSG00000221823	PPP3R1	ENSG00000011566	MAP4K3	ENSG00000168398	BDKRB2	ENSG00000112787	FBRSL1	ENSG00000115944	COX7A2L	ENSG00000138081	FBXO11	ENSG00000250073	ESAM-AS1	ENSG00000259704		ENSG00000163939	PBRM1	ENSG00000118260	CREB1			ENSG00000124275	MTRR
ENSG00000119865	CNRIP1	ENSG00000115944	COX7A2L	ENSG00000185215	TNFAIP2	ENSG00000053702	NRIP2	ENSG00000171126	KCNG3	ENSG00000230773		ENSG00000245498	MSANTD2-AS1	ENSG00000140564	FURIN	ENSG00000163935	SFMBT1	ENSG00000163249	CCNYL1			ENSG00000250786	SNHG18
ENSG00000204923	FBXO48	ENSG00000152518	ZFP36L2	ENSG00000075413	MARK3	ENSG00000287243	THCAT155	ENSG00000152518	ZFP36L2	ENSG00000272663	PPP1R21-DT	ENSG00000197798	FAM118B	ENSG00000182511	FES	ENSG00000163947	ARHGEF3	ENSG00000231908	IDH1-AS1			ENSG00000145495	MARCHF6
ENSG00000198380	GFPT1	ENSG00000115970	THADA	ENSG00000256053	COA8	ENSG00000255920	CCND2-AS1	ENSG00000115970	THADA	ENSG00000068878	PSME4	ENSG00000110074	FOXRED1	ENSG00000140563	MCTP2	ENSG00000163666	HESX1	ENSG00000115020	PIKFYVE			ENSG00000164236	ANKRD33B
ENSG00000115977	AAK1	ENSG00000273106	PPM1B-DT	ENSG00000213145	CRIP1	ENSG00000010295	IFFO1	ENSG00000138095	LRPPRC	ENSG00000115310	RTN4	ENSG00000185187	SIGIRR	ENSG00000182253	SYNM	ENSG00000174839	DENND6A	ENSG00000279317				ENSG00000272324	DAP-DT
ENSG00000179818	PCBP1-AS1	ENSG00000250565	ATP6V1E2	ENSG00000129566	TEP1	ENSG00000139200	PIANP	ENSG00000273106	PPM1B-DT	ENSG00000115355	CCDC88A	ENSG00000254827	SLC22A18AS	ENSG00000183475	ASB7	ENSG00000168291	PDHB	ENSG00000270659				ENSG00000145569	OTULINL
ENSG00000231327	LINC01816	ENSG00000143933	CALM2	ENSG00000165782	PIP4P1	ENSG00000255572		ENSG00000170577	SIX2	ENSG00000275052	PPP4R3B	ENSG00000166471	TMEM41B	ENSG00000154237	LRRK1	ENSG00000151276	MAGI1	ENSG00000229267	SNHG31			ENSG00000272057	ANKH-DT
ENSG00000115998	C2orf42	ENSG00000138081	FBXO11	ENSG00000092201	SUPT16H	ENSG00000214851	LINC00612	ENSG00000250565	ATP6V1E2	ENSG00000115380	EFEMP1	ENSG00000133818	RRAS2	ENSG00000248905	FMN1	ENSG00000163602	RYBP	ENSG00000138363	ATIC			ENSG00000039560	RAI14
ENSG00000144040	SFXN5	ENSG00000230773		ENSG00000129472	RAB2B	ENSG00000060138	YBX3	ENSG00000143933	CALM2	ENSG00000287875		ENSG00000129084	PSMA1	ENSG00000134153	EMC7	ENSG00000163320	CGGBP1	ENSG00000163466	ARPC2			ENSG00000152582	SPEF2
ENSG00000135631	RAB11FIP5	ENSG00000272663	PPP1R21-DT	ENSG00000129474	AJUBA	ENSG00000121335	PRB2	ENSG00000138081	FBXO11	ENSG00000119866	BCL11A	ENSG00000129158	SERGEF	ENSG00000140319	SRP14	ENSG00000184500	PROS1	ENSG00000127838	PNKD			ENSG00000244968	LIFR-AS1
ENSG00000135617	PRADC1	ENSG00000115239	ASB3	ENSG00000100911	PSME2	ENSG00000111261	MANSC1	ENSG00000272663	PPP1R21-DT	ENSG00000228414	REL-DT	ENSG00000129173	E2F8	ENSG00000104081	BMF	ENSG00000282527		ENSG00000144579	CTDSP1			ENSG00000112964	GHR
ENSG00000285068		ENSG00000068878	PSME4	ENSG00000196497	IPO4	ENSG00000273079	GRIN2B	ENSG00000115239	ASB3	ENSG00000115464	USP34	ENSG00000066382	MPPED2	ENSG00000260926		ENSG00000287378		ENSG00000144580	CNOT9			ENSG00000134363	FST
ENSG00000163170	BOLA3	ENSG00000115310	RTN4	ENSG00000165389	SPTSSA	ENSG00000111728	ST8SIA1	ENSG00000068878	PSME4	ENSG00000170264	FAM161A	ENSG00000255498		ENSG00000137877	SPTBN5	ENSG00000114423	CBLB	ENSG00000135912	TTLL4			ENSG00000251307	CCNO-DT
ENSG00000114978	MOB1A	ENSG00000115355	CCDC88A	ENSG00000129534	MIS18BP1	ENSG00000134532	SOX5	ENSG00000115310	RTN4	ENSG00000115484	CCT4	ENSG00000234776	C11orf94	ENSG00000128881	TTBK2	ENSG00000196776	CD47	ENSG00000135929	CYP27A1			ENSG00000095015	MAP3K1
ENSG00000279070		ENSG00000287875		ENSG00000213741	RPS29	ENSG00000257258		ENSG00000287875		ENSG00000186889	TMEM17	ENSG00000175216	CKAP5	ENSG00000229474	PATL2	ENSG00000114446	IFT57	ENSG00000144567	RETREG2			ENSG00000152932	RAB3C
ENSG00000204843	DCTN1	ENSG00000115392	FANCL	ENSG00000087303	NID2	ENSG00000133687	TMTC1	ENSG00000228414	REL-DT	ENSG00000143951	WDPCP	ENSG00000149187	CELF1	ENSG00000171766	GATM	ENSG00000144848	ATG3	ENSG00000163516	ANKZF1			ENSG00000247345
ENSG00000284308	C2orf81	ENSG00000119866	BCL11A	ENSG00000258413	FBXO34-AS1	ENSG00000139117	CPNE8	ENSG00000115464	USP34	ENSG00000197329	PELI1	ENSG00000256196		ENSG00000166200	COPS2	ENSG00000163608	NEPRO	ENSG00000115661	STK16			ENSG00000130449	ZSWIM6
ENSG00000114993	RTKN	ENSG00000228414	REL-DT	ENSG00000100575	TIMM9	ENSG00000151229	SLC2A13	ENSG00000170264	FAM161A	ENSG00000260101	AFTPH-DT	ENSG00000162144	CYB561A3	ENSG00000137776	SLTM	ENSG00000241155	ARHGAP31-AS1	ENSG00000135924	DNAJB2			ENSG00000068796	KIF2A
ENSG00000115275	MOGS	ENSG00000115464	USP34	ENSG00000126778	SIX1	ENSG00000225342	LRRK2-DT	ENSG00000115484	CCT4	ENSG00000179833	SERTAD2	ENSG00000285656		ENSG00000182718	ANXA2	ENSG00000176142	TMEM39A	ENSG00000229525	DNPEP-AS1			ENSG00000197822	OCLN
ENSG00000135637	CCDC142	ENSG00000082898	XPO1	ENSG00000125952	MAX	ENSG00000139174	PRICKLE1	ENSG00000186889	TMEM17	ENSG00000237638	LINC02245	ENSG00000256116		ENSG00000035664	DAPK2	ENSG00000272662	TIMMDC1-DT	ENSG00000286095	SPEGNB			ENSG00000157107	FCHO2
ENSG00000115289	PCGF1	ENSG00000170264	FAM161A	ENSG00000072110	ACTN1	ENSG00000139211	AMIGO2	ENSG00000231609	EHBP1-AS1	ENSG00000138069	RAB1A	ENSG00000133895	MEN1	ENSG00000166797	CIAO2A	ENSG00000163428	LRRC58	ENSG00000144591	GMPPA			ENSG00000049860	HEXB
ENSG00000115307	AUP1	ENSG00000115484	CCT4	ENSG00000156050	FAM161B	ENSG00000167528	ZNF641	ENSG00000143951	WDPCP	ENSG00000226819	MEIS1-AS3	ENSG00000174791	RIN1	ENSG00000259215	LINC02896	ENSG00000144840	RABL3	ENSG00000123999	INHA			ENSG00000113161	HMGCR
ENSG00000115318	LOXL3	ENSG00000186889	TMEM17	ENSG00000187097	ENTPD5	ENSG00000135472	FAIM2	ENSG00000197329	PELI1	ENSG00000243667	DNAAF10	ENSG00000174744	BRMS1	ENSG00000175318	GRAMD2A	ENSG00000173226	IQCB1	ENSG00000144589	STK11IP			ENSG00000145703	IQGAP2
ENSG00000005436	GCFC2	ENSG00000143951	WDPCP	ENSG00000119655	NPC2	ENSG00000135423	GLS2	ENSG00000223935	LGALSL-DT	ENSG00000221823	PPP3R1	ENSG00000174547	MRPL11	ENSG00000182054	IDH2	ENSG00000160124	MIX23	ENSG00000163082	SGPP2			ENSG00000152409	JMY
ENSG00000042493	CAPG	ENSG00000197329	PELI1	ENSG00000119681	LTBP2	ENSG00000135454	B4GALNT1	ENSG00000260101	AFTPH-DT	ENSG00000204923	FBXO48	ENSG00000172725	CORO1B	ENSG00000183060	LYSMD4	ENSG00000114030	KPNA1	ENSG00000272622				ENSG00000131730	CKMT2
ENSG00000115486	GGCX	ENSG00000223935	LGALSL-DT	ENSG00000151445	VIPAS39	ENSG00000139263	LRIG3	ENSG00000179833	SERTAD2	ENSG00000115977	AAK1	ENSG00000132749	TESMIN	ENSG00000140471	LINS1	ENSG00000169087	HSPBAP1	ENSG00000144468	RHBDD1			ENSG00000164199	ADGRV1
ENSG00000168887	C2orf68	ENSG00000260101	AFTPH-DT	ENSG00000247092	SNHG10	ENSG00000198673	TAFA2	ENSG00000237638	LINC02245	ENSG00000179818	PCBP1-AS1	ENSG00000197345	MRPL21	ENSG00000259583	ALDH1A3-AS1	ENSG00000070476	ZXDC	ENSG00000169031	COL4A3			ENSG00000175745	NR2F1
ENSG00000068654	POLR1A	ENSG00000179833	SERTAD2	ENSG00000066739	ATG2B	ENSG00000111110	PPM1H	ENSG00000138069	RAB1A	ENSG00000231327	LINC01816	ENSG00000255774	LINC02747	ENSG00000140983	RHOT2	ENSG00000074416	MGLL	ENSG00000173744	AGFG1			ENSG00000278921	EPB41L4A-DT
ENSG00000115561	CHMP3	ENSG00000237638	LINC02245	ENSG00000259717	LINC00677	ENSG00000247131		ENSG00000226819	MEIS1-AS3	ENSG00000115998	C2orf42	ENSG00000246889	CTTN-DT	ENSG00000255198	SNHG9	ENSG00000175792	RUVBL1	ENSG00000153832	FBXO36			ENSG00000080709	KCNN2
ENSG00000239305	RNF103	ENSG00000138069	RAB1A	ENSG00000260285	TRMT61A-DT	ENSG00000111052	LIN7A	ENSG00000243667	DNAAF10	ENSG00000163235	TGFA	ENSG00000162105	SHANK2	ENSG00000127561	SYNGR3	ENSG00000163902	RPN1	ENSG00000135932	CAB39			ENSG00000249167	SEMA6A-AS2
ENSG00000272913		ENSG00000226819	MEIS1-AS3	ENSG00000166170	BAG5	ENSG00000074527	NTN4	ENSG00000204923	FBXO48	ENSG00000124374	PAIP2B	ENSG00000254469	XNDC1N	ENSG00000065054	SLC9A3R2	ENSG00000286729		ENSG00000156966	B3GNT7			ENSG00000064652	SNX24
ENSG00000158050	DUSP2	ENSG00000243667	DAF10	ENSG00000142208	AKT1	ENSG00000165972	CCDC38	ENSG00000198380	GFPT1	ENSG00000144040	SFXN5	ENSG00000149243	KLHL35	ENSG00000162066	AMDHD2	ENSG00000184897	H1-10	ENSG00000187514	PTMA			ENSG00000198108	CHSY3
ENSG00000135956	TMEM127	ENSG00000221823	PPP3R1	ENSG00000169105	CHST14	ENSG00000185046	ANKS1B	ENSG00000115977	AAK1	ENSG00000135631	RAB11FIP5	ENSG00000048649	RSF1	ENSG00000131652	THOC6	ENSG00000129071	MBD4	ENSG00000144524	COPS7B			ENSG00000158985	CDC42SE2
ENSG00000144028	SNRNP200	ENSG00000119865	CNRIP1	ENSG00000188277	C15orf62	ENSG00000171759	PAH	ENSG00000179818	PCBP1-AS1	ENSG00000285068		ENSG00000137513	NARS2	ENSG00000085644	ZNF213	ENSG00000004399	PLXND1	ENSG00000144535	DIS3L2			ENSG00000197375	SLC22A5
ENSG00000114982	KANSL3	ENSG00000204923	FBXO48	ENSG00000128965	CHAC1	ENSG00000139428	MMAB	ENSG00000231327	LINC01816	ENSG00000163170	BOLA3	ENSG00000149256	TENM4	ENSG00000168140	VASN	ENSG00000034533	ASTE1	ENSG00000135930	EIF4E2			ENSG00000271737
ENSG00000168758	SEMA4C	ENSG00000115977	AAK1	ENSG00000137825	ITPKA	ENSG00000186298	PPP1CC	ENSG00000115998	C2orf42	ENSG00000114978	MOB1A	ENSG00000149564	ESAM	ENSG00000179889	PDXDC1	ENSG00000240303	ACAD11	ENSG00000115468	EFHD1			ENSG00000081059	TCF7
ENSG00000115073	ACTR1B	ENSG00000179818	PCBP1-AS1	ENSG00000174171		ENSG00000135108	FBXO21	ENSG00000163235	TGFA	ENSG00000279070		ENSG00000165526	RPUSD4	ENSG00000260352	SMG1-DT	ENSG00000113971	NPHP3	ENSG00000130147	SH3BP4			ENSG00000145832	SLC25A48
ENSG00000075568	TMEM131	ENSG00000231327	LINC01816	ENSG00000246740	PLA2G4E-AS1	ENSG00000171435	KSR2	ENSG00000144040	SFXN5	ENSG00000284308	C2orf81	ENSG00000170322	NFRKB	ENSG00000245888	NSMCE1-DT	ENSG00000163781	TOPBP1	ENSG00000157985	AGAP1			ENSG00000131508	UBE2D2
ENSG00000183513	COA5	ENSG00000115998	C2orf42	ENSG00000092470	WDR76	ENSG00000157837	SPPL3	ENSG00000135631	RAB11FIP5	ENSG00000114993	RTKN	ENSG00000120647	CCDC77	ENSG00000140682	TGFB1I1	ENSG00000114019	AMOTL2	ENSG00000198612	COPS8			ENSG00000171604	CXXC5
ENSG00000135945	REV1	ENSG00000163235	TGFA	ENSG00000285805		ENSG00000090975	PITPNM2	ENSG00000163013	FBXO41	ENSG00000135637	CCDC142	ENSG00000006831	ADIPOR2	ENSG00000091651	ORC6	ENSG00000174579	MSL2	ENSG00000124831	LRRFIP1			ENSG00000250692
ENSG00000115526	CHST10	ENSG00000124374	PAIP2B	ENSG00000140416	TPM1	ENSG00000151952	TMEM132D	ENSG00000285068		ENSG00000115289	PCGF1	ENSG00000197905	TEAD4	ENSG00000166123	GPT2	ENSG00000239213	NCK1-DT	ENSG00000132329	RAMP1			ENSG00000120306	CYSTM1
ENSG00000204634	TBC1D8	ENSG00000144040	SFXN5	ENSG00000174442	ZWILCH	ENSG00000172458	IL17D	ENSG00000237883	DGUOK-AS1	ENSG00000115307	AUP1	ENSG00000008323	PLEKHG6	ENSG00000103479	RBL2	ENSG00000184432	COPB2	ENSG00000132330	SCLY			ENSG00000248383	PCDHAC1
ENSG00000272994	C2orf49-DT	ENSG00000135631	RAB11FIP5	ENSG00000137834	SMAD6	ENSG00000132970	WASF3	ENSG00000163170	BOLA3	ENSG00000115318	LOXL3	ENSG00000139192	TAPBPL	ENSG00000176842	IRX5	ENSG00000175066	GK5	ENSG00000283635				ENSG00000131507	NDFIP1
ENSG00000115641	FHL2	ENSG00000135617	PRADC1	ENSG00000137821	LRRC49	ENSG00000172915	NBEA	ENSG00000114978	MOB1A	ENSG00000042493	CAPG	ENSG00000084444	FAM234B	ENSG00000087263	OGFOD1	ENSG00000114127	XRN1	ENSG00000065802	ASB1			ENSG00000145819	ARHGAP26
ENSG00000115652	UXS1	ENSG00000163013	FBXO41	ENSG00000187720	THSD4	ENSG00000133103	COG6	ENSG00000279070		ENSG00000115486	GGCX	ENSG00000285870		ENSG00000125148	MT2A	ENSG00000287045		ENSG00000222020	HDAC4-AS1			ENSG00000091009	RBM27
ENSG00000214184	GCC2-AS1	ENSG00000285068		ENSG00000129038	LOXL1	ENSG00000151778	SERP2	ENSG00000204843	DCTN1	ENSG00000168890	TMEM150A	ENSG00000255867	DENND5B-AS1	ENSG00000205364	MT1M	ENSG00000152952	PLOD2	ENSG00000063660	GPC1			ENSG00000070614	NDST1
ENSG00000259863	SH3RF3-AS1	ENSG00000114978	MOB1A	ENSG00000140481	CCDC33	ENSG00000150510	FAM124A	ENSG00000284308	C2orf81	ENSG00000168887	C2orf68	ENSG00000139173	TMEM117	ENSG00000198417	MT1F	ENSG00000163746	PLSCR2	ENSG00000188542	DUSP28			ENSG00000256235	SMIM3
ENSG00000186522	SEPTIN10	ENSG00000279070		ENSG00000167196	FBXO22	ENSG00000253710	ALG11	ENSG00000114993	RTKN	ENSG00000068654	POLR1A	ENSG00000257660	ADCY6-DT	ENSG00000140853	NLRC5	ENSG00000018408	WWTR1	ENSG00000142327	RNPEPL1			ENSG00000113645	WWC1
ENSG00000175701	MTLN	ENSG00000114993	RTKN	ENSG00000169684	CHR5	ENSG00000278727		ENSG00000115275	MOGS	ENSG00000115561	CHMP3	ENSG00000125084	WNT1	ENSG00000006210	CX3CL1	ENSG00000070087	PFN2	ENSG00000142330	CAPN10			ENSG00000214357	NEURL1B
ENSG00000169679	BUB1	ENSG00000135637	CCDC142	ENSG00000181026	AEN	ENSG00000139737	SLAIN1	ENSG00000135637	CCDC142	ENSG00000239305	RNF103	ENSG00000178401	DNAJC22	ENSG00000088682	COQ9	ENSG00000120742	SERP1	ENSG00000162804	SNED1			ENSG00000113719	ERGIC1
ENSG00000153107	APC1	ENSG00000115289	PCGF1	ENSG00000214432	VPS33B-DT	ENSG00000165300	SLITRK5	ENSG00000115289	PCGF1	ENSG00000274286	ADRA2B	ENSG00000135414	GDF11	ENSG00000172840	PDP2	ENSG00000229619	MBNL1-AS1	ENSG00000115685	PPP1R7			ENSG00000145920	CPLX2
ENSG00000286904		ENSG00000115307	AUP1	ENSG00000278514		ENSG00000227640	SOX21-AS1	ENSG00000115307	AUP1	ENSG00000158050	DUSP2	ENSG00000255737	AGAP2-AS1	ENSG00000067955	CBFB	ENSG00000244268		ENSG00000168385	SEPTIN2			ENSG00000113761	ZNF346
ENSG00000237753	SLC20A1-DT	ENSG00000115318	LOXL3	ENSG00000185551	NR2F2	ENSG00000125246	CLYBL	ENSG00000115318	LOXL3	ENSG00000135956	TMEM127	ENSG00000196935	SRGAP1	ENSG00000159761	C16orf86	ENSG00000174928	C3orf33	ENSG00000006607	FARP2			ENSG00000160867	FGFR4
ENSG00000169607	CKAP2L	ENSG00000042493	CAPG	ENSG00000183475	ASB7	ENSG00000043355	ZIC2	ENSG00000272711	HK2-DT	ENSG00000144028	SNRNP200	ENSG00000111490	TBC1D30	ENSG00000188038	NRN1L	ENSG00000243926	TIPARP-AS1	ENSG00000168397	ATG4B			ENSG00000165671	NSD1
ENSG00000115084	SLC35F5	ENSG00000115486	GGCX	ENSG00000259721	GREM1-AS1	ENSG00000134899	ERCC5	ENSG00000042493	CAPG	ENSG00000114982	KANSL3	ENSG00000166225	FRS2	ENSG00000090857	PDPR	ENSG00000240875	LINC00886	ENSG00000168395	ING5			ENSG00000169230	PRELID1
ENSG00000125633	CCDC93	ENSG00000168887	C2orf68	ENSG00000134152	KATNBL1	ENSG00000068650	ATP11A	ENSG00000115486	GGCX	ENSG00000114988	LMAN2L	ENSG00000111058	ACSS3	ENSG00000261218		ENSG00000163660	CCNL1	ENSG00000180902	D2HGDH			ENSG00000131188	PRR7
ENSG00000226479	TMEM185B	ENSG00000068654	POLR1A	ENSG00000021776	AQR	ENSG00000278291		ENSG00000168887	C2orf68	ENSG00000213337	ANKRD39	ENSG00000287675		ENSG00000197943	PLCG2	ENSG00000168779	SHOX2	ENSG00000184731	FAM110C			ENSG00000272459	FAM193B-DT
ENSG00000271709		ENSG00000068615	REEP1	ENSG00000137877	SPTBN5	ENSG00000180730	SHISA2	ENSG00000068654	POLR1A	ENSG00000163126	ANKRD23	ENSG00000257696	UHRF1BP1L-DT	ENSG00000261505		ENSG00000272247		ENSG00000035115	SH3YL1			ENSG00000197451	HNRNPAB
ENSG00000136717	BIN1	ENSG00000115561	CHMP3	ENSG00000069966	GNB5	ENSG00000123191	ATP7B	ENSG00000115561	CHMP3	ENSG00000168758	SEMA4C	ENSG00000111666	CHPT1	ENSG00000140988	RPS2	ENSG00000068885	IFT80	ENSG00000189292	ALKAL2			ENSG00000178187	ZNF454
ENSG00000163161	ERCC3	ENSG00000239305	RNF103	ENSG00000171016	PYGO1	ENSG00000178695	KCTD12	ENSG00000239305	RNF103	ENSG00000115073	ACTR1B	ENSG00000151131	NOPCHAP1	ENSG00000259895	TEDC2-AS1	ENSG00000213186	TRIM59	ENSG00000151353	TMEM18			ENSG00000177932	ZNF354C
ENSG00000169967	MAP3K2	ENSG00000287362		ENSG00000166450	PRTG	ENSG00000228824	MIR4500HG	ENSG00000272913		ENSG00000075568	TMEM131	ENSG00000135093	USP30	ENSG00000103145	HCFC1R1	ENSG00000186432	KPNA4	ENSG00000182551	ADI1			ENSG00000161021	MAML1
ENSG00000287742		ENSG00000174501	ANKRD36C	ENSG00000182718	ANXA2	ENSG00000288060		ENSG00000135956	TMEM127	ENSG00000135945	REV1	ENSG00000135119	RNFT2	ENSG00000182108	DEXI	ENSG00000260572	PPM1L-DT	ENSG00000287126				ENSG00000213316	LTC4S
ENSG00000136709	WDR33	ENSG00000158050	DUSP2	ENSG00000166797	CIAO2A	ENSG00000134864	GGACT	ENSG00000144028	SNRNP200	ENSG00000204634	TBC1D8	ENSG00000174989	FBXW8	ENSG00000103489	XYLT1	ENSG00000114209	PDCD10	ENSG00000134326	CMPK2			ENSG00000248367
ENSG00000136715	SAP130	ENSG00000135956	TMEM127	ENSG00000169118	CSNK1G1	ENSG00000125247	TMTC4	ENSG00000114982	KANSL3	ENSG00000272994	C2orf49-DT	ENSG00000111707	SUDS3	ENSG00000169189	NSMCE1	ENSG00000075651	PLD1	ENSG00000228203	GRASLND			ENSG00000113300	CNOT6
ENSG00000136710	CCDC115	ENSG00000144028	SNRNP200	ENSG00000140451	PIF1	ENSG00000125266	EFNB2	ENSG00000114988	LMAN2L	ENSG00000115641	FHL2	ENSG00000257218	GATC	ENSG00000259952		ENSG00000177565	TBL1XR1	ENSG00000236008	LINC01814			ENSG00000245060	LINC00847
ENSG00000152102	FAM168B	ENSG00000114982	KANSL3	ENSG00000090487	SPG21	ENSG00000235875	ARHGEF7-AS2	ENSG00000213337	ANKRD39	ENSG00000115652	UXS1	ENSG00000022840	RNF10	ENSG00000102886	GDPD3	ENSG00000172667	ZMAT3	ENSG00000235092	ID2-AS1			ENSG00000164366	CCDC127
ENSG00000173272	MZT2A	ENSG00000114988	LMAN2L	ENSG00000090470	PDCD7	ENSG00000186648	CARMIL3	ENSG00000163126	ANKRD23	ENSG00000214184	GCC2-AS1	ENSG00000175970	UNC119B	ENSG00000169217	CD2BP2	ENSG00000136522	MRPL47	ENSG00000134313	KIDINS220			ENSG00000221990	EXOC3-AS1
ENSG00000150551	LYPD1	ENSG00000213337	ANKRD39	ENSG00000174444	RPL4	ENSG00000092010	PSME1	ENSG00000168758	SEMA4C	ENSG00000186522	SEPTIN10	ENSG00000256742	KDM2B-DT	ENSG00000069329	VPS35	ENSG00000239774	TTC14-DT	ENSG00000151694	ADAM17			ENSG00000188242	PP7080
ENSG00000224043	CCNT2-AS1	ENSG00000163126	ANKRD23	ENSG00000259347		ENSG00000100918	REC8	ENSG00000115073	ACTR1B	ENSG00000175701	MTLN	ENSG00000158023	CFAP251	ENSG00000102935	ZNF423	ENSG00000240063	ATP11B-DT	ENSG00000134308	YWHAQ			ENSG00000113504	SLC12A7
ENSG00000121988	ZRANB3	ENSG00000168758	SEMA4C	ENSG00000259426	KIF23-AS1	ENSG00000213903	LTB4R	ENSG00000075568	TMEM131	ENSG00000286904		ENSG00000130783	CCDC62	ENSG00000245694	CRNDE	ENSG00000078070	MCCC1	ENSG00000287305				ENSG00000171421	MRPL36
ENSG00000076003	MCM6	ENSG00000196912	ANKRD36B	ENSG00000166173	LARP6	ENSG00000176165	FOXG1	ENSG00000183513	COA5	ENSG00000237753	SLC20A1-DT	ENSG00000182196	ARL6IP4	ENSG00000259725		ENSG00000078081	LAMP3	ENSG00000188525				ENSG00000286753
ENSG00000115866	DARS1	ENSG00000115073	ACTR1B	ENSG00000225362	CT62	ENSG00000186960	LINC01551	ENSG00000071073	MGAT4A	ENSG00000287165		ENSG00000178882	RFLNA	ENSG00000167005	NUDT21	ENSG00000175193	PARL	ENSG00000205795	CYS1			ENSG00000037474	NSUN2
ENSG00000228043	SPOPL-DT	ENSG00000075568	TMEM131	ENSG00000156642	NPTN	ENSG00000150527	MIA2	ENSG00000135945	REV1	ENSG00000115084	SLC35F5	ENSG00000184992	BRI3BP	ENSG00000005194	CIAPIN1	ENSG00000114770	ABCC5	ENSG00000285872				ENSG00000124279	FASTKD3
ENSG00000121964	GTDC1	ENSG00000071073	MGAT4A	ENSG00000261801	LOXL1-AS1	ENSG00000165379	LRFN5	ENSG00000170500	LONRF2	ENSG00000125633	CCDC93	ENSG00000256312		ENSG00000135736	CCDC102A	ENSG00000272721	EIF2B5-DT	ENSG00000115758	ODC1			ENSG00000112902	SEMA5A
ENSG00000169554	ZEB2	ENSG00000135945	REV1	ENSG00000137868	STRA6	ENSG00000180998	GPR137C	ENSG00000115526	CHST10	ENSG00000226856	THORLNC	ENSG00000176894	PXMP2	ENSG00000140859	KIFC3	ENSG00000214160	ALG3	ENSG00000143870	PDIA6			ENSG00000259802
ENSG00000287115	LINC02993	ENSG00000144218	AFF3	ENSG00000178741	COX5A	ENSG00000139946	PELI2	ENSG00000204634	TBC1D8	ENSG00000226479	TMEM185B	ENSG00000247077	PGAM5	ENSG00000140937	CDH11	ENSG00000114859	CLCN2	ENSG00000134318	ROCK2			ENSG00000112977	DAP
ENSG00000115947	ORC4	ENSG00000170500	LONRF2	ENSG00000136425	CIB2	ENSG00000070269	TMEM260	ENSG00000175874	CREG2	ENSG00000271709		ENSG00000236617	CHFR-DT	ENSG00000237172	B3GNT9	ENSG00000163900	TMEM41A	ENSG00000169016	E2F6			ENSG00000169862	CTNND2
ENSG00000115963	RND3	ENSG00000115526	CHST10	ENSG00000136378	ADAMTS7	ENSG00000100567	PSMA3	ENSG00000135966	TGFBRAP1	ENSG00000155438	NIFK	ENSG00000090612	ZNF268	ENSG00000159714	ZDHHC1	ENSG00000136527	TRA2B	ENSG00000286427				ENSG00000154122	ANKH
ENSG00000162980	ARL5A	ENSG00000204634	TBC1D8	ENSG00000166813	KIF7	ENSG00000131951	LRRC9	ENSG00000115641	FHL2	ENSG00000169967	MAP3K2	ENSG00000073614	KDM5A	ENSG00000124074	ENKD1	ENSG00000244405	ETV5	ENSG00000163029	SMC6			ENSG00000150712	MTMR12
ENSG00000115145	STAM2	ENSG00000175874	CREG2	ENSG00000258384	RCCD1-AS1	ENSG00000179841	AKAP5	ENSG00000115652	UXS1	ENSG00000287742		ENSG00000215039	CD27-AS1	ENSG00000213398	LCAT	ENSG00000163918	RFC4	ENSG00000068697	LAPTM4A			ENSG00000113494	PRLR
ENSG00000153234	NR4A2	ENSG00000233639	PANTR1	ENSG00000198901	PRC1	ENSG00000126822	PLEKHG3	ENSG00000214184	GCC2-AS1	ENSG00000072163	LIMS2	ENSG00000070018	LRP6	ENSG00000124067	SLC12A4	ENSG00000163923	RPL39L	ENSG00000115884	SDC1			ENSG00000113594	LIFR
ENSG00000153237	CCDC148	ENSG00000229743	LINC01159	ENSG00000140471	LINS1	ENSG00000054690	PLEKHH1	ENSG00000186522	SEPTIN10	ENSG00000136709	WDR33	ENSG00000133704	IPO8	ENSG00000261469		ENSG00000113916	BCL6	ENSG00000055917	PUM2			ENSG00000248898
ENSG00000196151	WDSUB1	ENSG00000115652	UXS1	ENSG00000103202	NME4	ENSG00000205669	ACOT6	ENSG00000175701	MTLN	ENSG00000136715	SAP130	ENSG00000170456	DENND5B	ENSG00000261390	MAFTRR	ENSG00000270959	LPP-AS2	ENSG00000119778	ATAD2B			ENSG00000152669	CCNO
ENSG00000123636	BAZ2B	ENSG00000144057	ST6GAL2	ENSG00000103326	CAPN15	ENSG00000140044	JDP2	ENSG00000169679	BUB1	ENSG00000136710	CCDC115	ENSG00000110975	SYT10	ENSG00000167716	WDR81	ENSG00000234076	TPRG1-AS1	ENSG00000163026	WDCP			ENSG00000155545	MIER3
ENSG00000226266		ENSG00000214184	GCC2-AS1	ENSG00000161996	WDR90	ENSG00000071246	VASH1	ENSG00000153107	ANAPC1	ENSG00000152102	FAM168B	ENSG00000151229	SLC2A13	ENSG00000141258	SGSM2	ENSG00000214146	LINC02026	ENSG00000115128	SF3B6			ENSG00000164181	ELOVL7
ENSG00000153250	RBMS1	ENSG00000186522	SEPTIN10	ENSG00000140983	RHOT2	ENSG00000269883		ENSG00000286904		ENSG00000173272	MZT2A	ENSG00000151233	GXYLT1	ENSG00000205710	C17orf107	ENSG00000214145	LINC00887	ENSG00000176732	PFN4			ENSG00000272081	FCHO2-DT
ENSG00000224467	TANK-AS1	ENSG00000175701	MTLN	ENSG00000131634	TMEM204	ENSG00000100604	CHGA	ENSG00000237753	SLC20A1-DT	ENSG00000224043	CCNT2-AS1	ENSG00000174243	DDX23	ENSG00000219200	RNASEK	ENSG00000041802	LSG1	ENSG00000115137	DNAJC27			ENSG00000247372
ENSG00000182263	FIGN	ENSG00000169679	BUB1	ENSG00000206053	JPT2	ENSG00000258572		ENSG00000169607	CKAP2L	ENSG00000121988	ZRANB3	ENSG00000228630	HOTAIR	ENSG00000161940	BCL6B	ENSG00000173950	XXYLT1	ENSG00000138101	DTNB			ENSG00000113163	CERT1
ENSG00000082438	COBLL1	ENSG00000286904		ENSG00000255198	SNHG9	ENSG00000140057	AK7	ENSG00000125618	PAX8	ENSG00000115866	DARS1	ENSG00000111110	PPM1H	ENSG00000161958	FGF11	ENSG00000114331	ACAP2	ENSG00000143970	ASXL2			ENSG00000132837	DMGDH
ENSG00000169432	SCN9A	ENSG00000237753	SLC20A1-DT	ENSG00000183971	NPW	ENSG00000196405	EVL	ENSG00000115084	SLC35F5	ENSG00000228043	SPOPL-DT	ENSG00000256670	RASSF3-DT	ENSG00000161955	TNFSF13	ENSG00000184203	PPP1R2	ENSG00000084754	HADHA			ENSG00000247877	FAM174A-DT
ENSG00000198648	STK39	ENSG00000287165		ENSG00000167967	E4F1	ENSG00000259031		ENSG00000125633	CCDC93	ENSG00000121964	GTDC1	ENSG00000111554	MDM1	ENSG00000129255	MPDU1	ENSG00000061938	TNK2	ENSG00000173567	ADGRF3			ENSG00000129595	EPB41L4A
ENSG00000198586	TLK1	ENSG00000115084	SLC35F5	ENSG00000162062	TEDC2	ENSG00000140153	WDR20	ENSG00000226479	TMEM185B	ENSG00000115947	ORC4	ENSG00000111052	LIN7A	ENSG00000129214	SHBG	ENSG00000072274	TFRC	ENSG00000228474	OST4			ENSG00000129625	REEP5
ENSG00000123600	METTL8	ENSG00000125633	CCDC93	ENSG00000162066	AMDHD2	ENSG00000100711	ZFYVE21	ENSG00000163161	ERCC3	ENSG00000115963	RND3	ENSG00000133639	BTG1	ENSG00000141499	WRAP53	ENSG00000161217	PCYT1A	ENSG00000115241	PPM1G			ENSG00000171444	MCC
ENSG00000172845	SP3	ENSG00000226856	THORLNC	ENSG00000006327	TNFRSF12A	ENSG00000258735	PPP1R13B-DT	ENSG00000287742		ENSG00000162980	ARL5A	ENSG00000177889	UBE2N	ENSG00000266824		ENSG00000213123	DYNLT2B	ENSG00000226833	PPP1CB-DT			ENSG00000152503	TRIM36
ENSG00000138430	OLA1	ENSG00000226479	TMEM185B	ENSG00000103343	ZNF174	ENSG00000203485	INF2	ENSG00000136709	WDR33	ENSG00000115145	STAM2	ENSG00000120798	NR2C1	ENSG00000108961	RANGRF	ENSG00000232065	LINC01063	ENSG00000171103	TRMT61B			ENSG00000092421	SEMA6A
ENSG00000115935	WIPF1	ENSG00000271709		ENSG00000103415	HMOX2	ENSG00000185100	ADSS1	ENSG00000136715	SAP130	ENSG00000153234	NR4A2	ENSG00000185046	ANKS1B	ENSG00000091536	MYO15A	ENSG00000174007	CEP19	ENSG00000162959	MEMO1			ENSG00000113083	LOX
ENSG00000128656	CHN1	ENSG00000260634		ENSG00000067365	METTL22	ENSG00000184887	BTBD6	ENSG00000136710	CCDC115	ENSG00000153237	CCDC148	ENSG00000111647	UHRF1BP1L	ENSG00000131899	LLGL1	ENSG00000229912		ENSG00000260025	CRIM1-DT			ENSG00000283897
ENSG00000144320	LNPK	ENSG00000136717	BIN1	ENSG00000103222	ABCC1	ENSG00000184986	TMEM121	ENSG00000152102	FAM168B	ENSG00000196151	WDSUB1	ENSG00000074590	NUAK1	ENSG00000141068	KSR1	ENSG00000114473	IQCG	ENSG00000171055	FEZ2			ENSG00000233006	MIR3936HG
ENSG00000229337		ENSG00000169967	MAP3K2	ENSG00000205730	ITPRIPL2	ENSG00000100842	EFS	ENSG00000173272	MZT2A	ENSG00000123636	BAZ2B	ENSG00000173064	HECTD4	ENSG00000004139	SARM1	ENSG00000127415	IDUA	ENSG00000115816	CEBPZ			ENSG00000125347	IRF1
ENSG00000116044	NFE2L2	ENSG00000287742		ENSG00000102897	LYRM1	ENSG00000136367	ZFHX2	ENSG00000150551	LYPD1	ENSG00000226266		ENSG00000111344	RASAL1	ENSG00000108582	CPD	ENSG00000273179		ENSG00000115825	PRKD3			ENSG00000164402	SEPTIN8
ENSG00000213963		ENSG00000136709	WDR33	ENSG00000185716	MOSMO	ENSG00000092051	JPH4	ENSG00000121988	ZRANB3	ENSG00000054219	LY75	ENSG00000122965	RBM19	ENSG00000178691	SUZ12	ENSG00000090316	MAEA	ENSG00000163171	CDC42EP3			ENSG00000164403	SHROOM1
ENSG00000163510	CWC22	ENSG00000136715	SAP130	ENSG00000260790	CDR2-DT	ENSG00000136305	CIDEB	ENSG00000076003	MCM6	ENSG00000153250	RBMS1	ENSG00000111412	SPRING1	ENSG00000185158	LRRC37B	ENSG00000163945	UVSSA	ENSG00000138061	CYP1B1			ENSG00000213585	VDAC1
ENSG00000260742	ITPRID2-DT	ENSG00000136720	HS6ST1	ENSG00000166847	DCTN5	ENSG00000168952	STXBP6	ENSG00000115866	DARS1	ENSG00000224467	TANK-AS1	ENSG00000135108	FBXO21	ENSG00000108671	PSMD11	ENSG00000270195		ENSG00000119787	ATL2			ENSG00000006837	CDKL3
ENSG00000061676	NCKAP1	ENSG00000229536	LINC02572	ENSG00000166851	PLK1	ENSG00000257126	FOXG1-AS1	ENSG00000228043	SPOPL-DT	ENSG00000082438	COBLL1	ENSG00000270482		ENSG00000166750	SLFN5	ENSG00000013810	TACC3	ENSG00000115875	SRSF7			ENSG00000250635	CXXC5-AS1
ENSG00000198130	HIBCH	ENSG00000136699	SMPD4	ENSG00000077238	IL4R	ENSG00000257056	LINC02282	ENSG00000121964	GTDC1	ENSG00000115339	GALNT3	ENSG00000089154	GCN1	ENSG00000270647	TAF15	ENSG00000109685	NSD2	ENSG00000115904	SOS1			ENSG00000120318	ARAP3
ENSG00000284052		ENSG00000152102	FAM168B	ENSG00000047578	KATNIP	ENSG00000129521	EGLN3	ENSG00000115947	ORC4	ENSG00000198648	STK39	ENSG00000170855	TRIAP1	ENSG00000274767		ENSG00000125386	FAM193A	ENSG00000011566	MAP4K3			ENSG00000156453	PCDH1
ENSG00000115415	STAT1	ENSG00000173272	MZT2A	ENSG00000176953	NFATC2IP	ENSG00000183032	SLC25A21	ENSG00000115963	RND3	ENSG00000198586	TLK1	ENSG00000110931	CAMKK2	ENSG00000277969		ENSG00000087266	SH3BP2	ENSG00000115944	COX7A2L			ENSG00000113657	DPYSL3
ENSG00000081320	STK17B	ENSG00000224043	CCNT2-AS1	ENSG00000285043		ENSG00000139915	MDGA2	ENSG00000123609	NMI	ENSG00000123600	METTL8	ENSG00000150990	DHX37	ENSG00000275023	MLLT6	ENSG00000249673	NOP14-AS1	ENSG00000171126	KCNG3			ENSG00000164296	TIGD6
ENSG00000138411	HECW2	ENSG00000121988	ZRANB3	ENSG00000103549	RNF40	ENSG00000087301	TXNDC16	ENSG00000162980	ARL5A	ENSG00000172845	SP3	ENSG00000255992		ENSG00000277972	CISD3	ENSG00000125388	GRK4	ENSG00000162882	HAAO			ENSG00000286657
ENSG00000197121	PGAP1	ENSG00000076003	MCM6	ENSG00000175938	ORAI3	ENSG00000131979	GCH1	ENSG00000115145	STAM2	ENSG00000273258		ENSG00000274670		ENSG00000266469		ENSG00000013288	MAN2B2	ENSG00000152518	ZFP36L2			ENSG00000197043	ANXA6
ENSG00000144381	HSPD1	ENSG00000115866	DARS1	ENSG00000103507	BCKDK	ENSG00000277763		ENSG00000153234	NR4A2	ENSG00000163328	GPR155	ENSG00000072609	CHFR	ENSG00000131748	STARD3	ENSG00000179010	MRFAP1	ENSG00000115970	THADA			ENSG00000198624	CCDC69
ENSG00000232732		ENSG00000228043	SPOPL-DT	ENSG00000103510	KAT8	ENSG00000181619	GPR135	ENSG00000153237	CCDC148	ENSG00000115935	WIPF1	ENSG00000196458	ZNF605	ENSG00000173991	TCAP	ENSG00000237765	FAM200B	ENSG00000138095	LRPPRC			ENSG00000245275	SAP30L-AS1
ENSG00000230408	BZW1-AS1	ENSG00000121964	GTDC1	ENSG00000262766		ENSG00000139970	RTN1	ENSG00000196151	WDSUB1	ENSG00000144320	LNPK	ENSG00000150459	SAP18	ENSG00000141744	PNMT	ENSG00000168214	RBPJ	ENSG00000273106	PPM1B-DT			ENSG00000113282	CLINT1
ENSG00000013441	CLK1	ENSG00000169554	ZEB2	ENSG00000140682	TGFB1I1	ENSG00000070182	SPTB	ENSG00000123636	BAZ2B	ENSG00000229337		ENSG00000132964	CDK8	ENSG00000167914	GSDMA	ENSG00000169299	PGM2	ENSG00000170577	SIX2			ENSG00000170234	PWWP2A
ENSG00000115993	TRAK2	ENSG00000287115	LINC02993	ENSG00000185947	ZNF267	ENSG00000198133	TMEM229B	ENSG00000226266		ENSG00000116044	NFE2L2	ENSG00000230641	USP12-DT	ENSG00000108344	PSMD3	ENSG00000109790	KLHL5	ENSG00000250565	ATP6V1E2			ENSG00000072803	FBXW11
ENSG00000003393	ALS2	ENSG00000115947	ORC4	ENSG00000283689		ENSG00000259038		ENSG00000153250	RBMS1	ENSG00000187231	SESTD1	ENSG00000122034	GTF3A	ENSG00000108352	RAPGEFL1	ENSG00000249348	UGDH-AS1	ENSG00000143933	CALM2			ENSG00000174705	SH3PXD2B
ENSG00000273209		ENSG00000115963	RND3	ENSG00000176842	IRX5	ENSG00000205683	DPF3	ENSG00000224467	TANK-AS1	ENSG00000260742	ITPRID2-DT	ENSG00000172915	NBEA	ENSG00000126561	STAT5A	ENSG00000078177	N4BP2	ENSG00000138081	FBXO11			ENSG00000122203	KIAA1191
ENSG00000273456		ENSG00000123609	NMI	ENSG00000087245	MMP2	ENSG00000258603		ENSG00000182263	FIGN	ENSG00000061676	NCKAP1	ENSG00000133111	RFXAP	ENSG00000131462	TUBG1	ENSG00000014824	SLC30A9	ENSG00000230773				ENSG00000087206	UIMC1
ENSG00000163596	ICA1L	ENSG00000162980	ARL5A	ENSG00000087263	OGFOD1	ENSG00000259319	JDP2-AS1	ENSG00000115290	GRB14	ENSG00000198130	HIBCH	ENSG00000172766	NAA16	ENSG00000188554	NBR1	ENSG00000151806	GUF1	ENSG00000272663	PPP1R21-DT			ENSG00000146067	FAM193B
ENSG00000138442	WDR12	ENSG00000115145	STAM2	ENSG00000103037	SETD6	ENSG00000258569	VASH1-DT	ENSG00000082438	COBLL1	ENSG00000189362	NEMP2	ENSG00000278338	VWA8-AS1	ENSG00000161653	NAGS	ENSG00000109171	SLAIN2	ENSG00000068878	PSME4			ENSG00000169131	ZNF354A
ENSG00000173166	RAPH1	ENSG00000153234	NR4A2	ENSG00000246777	DYNC1LI2-DT	ENSG00000013523	ANGEL1	ENSG00000115339	GALNT3	ENSG00000284052		ENSG00000133114	GPALPP1	ENSG00000260793		ENSG00000109184	DCUN1D4	ENSG00000115310	RTN4			ENSG00000113269	RNF130
ENSG00000023228	NDUFS1	ENSG00000123612	ACVR1C	ENSG00000135722	FBXL8	ENSG00000177108	ZDHHC22	ENSG00000198648	STK39	ENSG00000115415	STAT1	ENSG00000253710	ALG11	ENSG00000214401	KANSL1-AS1	ENSG00000226950	DANCR	ENSG00000275052	PPP4R3B			ENSG00000050748	MAPK9
ENSG00000223725		ENSG00000153237	CCDC148	ENSG00000205250	E2F4	ENSG00000205562	FLRT2-AS1	ENSG00000198586	TLK1	ENSG00000197121	PGAP1	ENSG00000185352	HS6ST3	ENSG00000198933	TBKBP1	ENSG00000128039	SRD5A3	ENSG00000115380	EFEMP1			ENSG00000278970	HEIH
ENSG00000144401	METTL21A	ENSG00000196151	WDSUB1	ENSG00000168701	TMEM208	ENSG00000100433	KCNK10	ENSG00000123600	METTL8	ENSG00000065413	ANKRD44	ENSG00000043355	ZIC2	ENSG00000230148	HOXB-AS1	ENSG00000134851	TMEM165	ENSG00000287875				ENSG00000054598	FOXC1
ENSG00000138413	IDH1	ENSG00000123636	BAZ2B	ENSG00000196155	PLEKHG4	ENSG00000175785	PRIMA1	ENSG00000115840	SLC25A12	ENSG00000144381	HSPD1	ENSG00000175198	PCCA	ENSG00000064300	NGFR	ENSG00000174799	CEP135	ENSG00000115392	FANCL			ENSG00000250903	GMDS-DT
ENSG00000144445	KANSL1L	ENSG00000226266		ENSG00000159761	C16orf86	ENSG00000156381	ANKRD9	ENSG00000115844	DLX2	ENSG00000232732		ENSG00000150403	TMCO3	ENSG00000005882	PDK2	ENSG00000128050	PAICS	ENSG00000119866	BCL11A			ENSG00000288046
ENSG00000030419	IKZF2	ENSG00000153250	RBMS1	ENSG00000102904	TSXIP1	ENSG00000166165	CKB	ENSG00000172845	SP3	ENSG00000230408	BZW1-AS1	ENSG00000198176	TFDP1	ENSG00000167105	TMEM92	ENSG00000174780	SRP72	ENSG00000228414	REL-DT			ENSG00000096696	DSP
ENSG00000138376	BARD1	ENSG00000224467	TANK-AS1	ENSG00000132603	NIP7	ENSG00000126215	XRCC3	ENSG00000138430	OLA1	ENSG00000013441	CLK1	ENSG00000130177	CDC16	ENSG00000136449	MYCBPAP	ENSG00000047315	POLR2B	ENSG00000115464	USP34			ENSG00000165097	KDM1B
ENSG00000079308	TNS1	ENSG00000182263	FIGN	ENSG00000261513		ENSG00000088808	PPP1R13B	ENSG00000115935	WIPF1	ENSG00000003393	ALS2	ENSG00000165475	CRYL1	ENSG00000108924	HLF	ENSG00000156136	DCK	ENSG00000082898	XPO1			ENSG00000172201	ID4
ENSG00000273361		ENSG00000198648	STK39	ENSG00000224470	ATXN1L	ENSG00000260792	LINC02280	ENSG00000128656	CHN1	ENSG00000273209		ENSG00000132953	XPO4	ENSG00000011028	MRC2	ENSG00000286074		ENSG00000170264	FAM161A			ENSG00000112294	ALDH5A1
ENSG00000135913	USP37	ENSG00000198586	TLK1	ENSG00000261609	GAN	ENSG00000259448	LINC02352	ENSG00000144320	LNPK	ENSG00000273456		ENSG00000180776	ZDHHC20	ENSG00000108370	RGS9	ENSG00000118804	STBD1	ENSG00000115484	CCT4			ENSG00000112763	BTN2A1
ENSG00000163481	RNF25	ENSG00000123600	METTL8	ENSG00000135686	KLHL36	ENSG00000259330	IFM2	ENSG00000229337		ENSG00000138442	WDR12	ENSG00000151849	CENPJ	ENSG00000123700	KCNJ2	ENSG00000138764	CCNG2	ENSG00000186889	TMEM17			ENSG00000204642	HLA-F
ENSG00000187736	NHEJ1	ENSG00000115840	SLC25A12	ENSG00000131143	COX4I1	ENSG00000140323	DISP2	ENSG00000116044	NFE2L2	ENSG00000023228	NDUFS1	ENSG00000180730	SHISA2	ENSG00000170190	SLC16A5	ENSG00000272677	HNRNPD-DT	ENSG00000143951	WDPCP			ENSG00000206503	HLA-A
ENSG00000115649	CNPPD1	ENSG00000172845	SP3	ENSG00000176692	FOXC2	ENSG00000137880	GCHFR	ENSG00000187231	SESTD1	ENSG00000223725		ENSG00000139514	SLC7A1	ENSG00000266714	MYO15B	ENSG00000145293	ENOPH1	ENSG00000197329	PELI1			ENSG00000204592	HLA-E
ENSG00000115657	ABCB6	ENSG00000163328	GPR155	ENSG00000172530	BANP	ENSG00000104142	VPS18	ENSG00000163510	CWC22	ENSG00000138413	IDH1	ENSG00000083635	NUFIP1	ENSG00000267078		ENSG00000172493	AFF1	ENSG00000223935	LGALSL-DT			ENSG00000204564	C6orf136
ENSG00000198925	ATG9A	ENSG00000115935	WIPF1	ENSG00000261273		ENSG00000159433	STARD9	ENSG00000260742	ITPRID2-DT	ENSG00000144445	KANSL1L	ENSG00000123178	SPRYD7	ENSG00000173918	C1QTNF1	ENSG00000163104	SMARCAD1	ENSG00000260101	AFTPH-DT			ENSG00000204410	MSH5
ENSG00000163521	GLB1L	ENSG00000128656	CHN1	ENSG00000158545	ZC3H18	ENSG00000137842	TMEM62	ENSG00000061676	NCKAP1	ENSG00000030419	IKZF2	ENSG00000123191	ATP7B	ENSG00000266074	BAHCC1	ENSG00000138698	RAP1GDS1	ENSG00000179833	SERTAD2			ENSG00000204227	RING1
ENSG00000054356	PTPRN	ENSG00000144320	LNPK	ENSG00000167523	SPATA33	ENSG00000137822	TUBGCP4	ENSG00000198130	HIBCH	ENSG00000138376	BARD1	ENSG00000184226	PCDH9	ENSG00000167693	NXN	ENSG00000263923		ENSG00000237638	LINC02245			ENSG00000096433	ITPR3
ENSG00000123992	DNPEP	ENSG00000229337		ENSG00000258839	MC1R	ENSG00000140264	SERF2	ENSG00000189362	NEMP2	ENSG00000079308	TNS1	ENSG00000278177		ENSG00000263345	SGSM2-AS1	ENSG00000164024	METAP1	ENSG00000138069	RAB1A			ENSG00000065060	UHRF1BP1
ENSG00000268603		ENSG00000116044	NFE2L2	ENSG00000258947	TUBB3	ENSG00000275672		ENSG00000284052		ENSG00000273361		ENSG00000288060		ENSG00000004660	CAMKK1	ENSG00000245322	H2AZ1-DT	ENSG00000226819	MEIS1-AS3			ENSG00000112062	MAPK14
ENSG00000116120	FARSB	ENSG00000187231	SESTD1	ENSG00000007384	RHBDF1	ENSG00000137767	SQOR	ENSG00000115415	STAT1	ENSG00000135913	USP37	ENSG00000274605	PCCA-DT	ENSG00000108556	CHRNE	ENSG00000254531	FLJ20021	ENSG00000230749	MEIS1-AS2			ENSG00000156711	MAPK13
ENSG00000036257	CUL3	ENSG00000163510	CWC22	ENSG00000103148	NPRL3	ENSG00000137872	SEMA6D	ENSG00000081320	STK17B	ENSG00000187736	NHEJ1	ENSG00000274922		ENSG00000108509	CAMTA2	ENSG00000164023	SGMS2	ENSG00000243667	DNAAF10			ENSG00000112164	GLP1R
ENSG00000169047	IRS1	ENSG00000260742	ITPRID2-DT	ENSG00000277142	LINC00235	ENSG00000186417	GLDN	ENSG00000138411	HECW2	ENSG00000115649	CNPPD1	ENSG00000150401	DCUN1D2	ENSG00000215067	ALOX12-AS1	ENSG00000138660	AP1AR	ENSG00000221823	PPP3R1			ENSG00000137166	FOXP4
ENSG00000153827	TRIP12	ENSG00000061676	NCKAP1	ENSG00000228201		ENSG00000259377		ENSG00000197121	PGAP1	ENSG00000115657	ABCB6	ENSG00000258457	AJUBA-DT	ENSG00000174326	SLC16A11	ENSG00000145388	METTL14	ENSG00000204923	FBXO48			ENSG00000278224	PRICKLE4
ENSG00000115053	NCL	ENSG00000283839		ENSG00000174109	C16orf91	ENSG00000273958		ENSG00000065413	ANKRD44	ENSG00000198925	ATG9A	ENSG00000100836	PABPN1	ENSG00000262624		ENSG00000145390	USP53	ENSG00000198380	GFPT1			ENSG00000124713	GNMT
ENSG00000181798	LINC00471	ENSG00000138449	SLC40A1	ENSG00000140988	RPS2	ENSG00000157734	SNX22	ENSG00000144381	HSPD1	ENSG00000163521	GLB1L	ENSG00000250365	HEATR5A-DT	ENSG00000233223		ENSG00000250938	MAD2L1-DT	ENSG00000115977	AAK1			ENSG00000287055
ENSG00000156973	PDE6D	ENSG00000198130	HIBCH	ENSG00000277602		ENSG00000166839	ANKDD1A	ENSG00000119042	SATB2	ENSG00000127824	TUBA4A	ENSG00000198807	PAX9	ENSG00000141504	SAT2	ENSG00000261501	BBS7-DT	ENSG00000179818	PCBP1-AS1			ENSG00000137216	TMEM63B
ENSG00000221944	TIGD1	ENSG00000189362	NEMP2	ENSG00000167962	ZNF598	ENSG00000103647	CORO2B	ENSG00000232732		ENSG00000123992	DNPEP	ENSG00000258651	SEC23A-AS1	ENSG00000220205	VAMP2	ENSG00000145375	SPATA5	ENSG00000231327	LINC01816			ENSG00000236466	RCAN2-DT
ENSG00000259793		ENSG00000284052		ENSG00000205937	RNPS1	ENSG00000178802	MPI	ENSG00000230408	BZW1-AS1	ENSG00000268603		ENSG00000258731	DDHD1-DT	ENSG00000196544	BORCS6	ENSG00000164056	SPRY1	ENSG00000115998	C2orf42			ENSG00000198087	CD2AP
ENSG00000085982	USP40	ENSG00000115415	STAT1	ENSG00000260874		ENSG00000198794	SCAMP5	ENSG00000013441	CLK1	ENSG00000116106	EPHA4	ENSG00000100532	CGRRF1	ENSG00000178971	CTC1	ENSG00000196159	FAT4	ENSG00000163235	TGFA			ENSG00000197261	C6orf141
ENSG00000123485	HJURP	ENSG00000144339	TMEFF2	ENSG00000172382	PRSS27	ENSG00000140398	NEIL1	ENSG00000115993	TRAK2	ENSG00000116120	FARSB	ENSG00000070269	TMEM260	ENSG00000109099	PMP22	ENSG00000164070	HSPA4L	ENSG00000124374	PAIP2B			ENSG00000112146	FBXO9
ENSG00000227252	COPS8-DT	ENSG00000138411	HECW2	ENSG00000261971	MMP25-AS1	ENSG00000140403	DJA4	ENSG00000003393	ALS2	ENSG00000036257	CUL3	ENSG00000100578	KIAA0586	ENSG00000108602	ALDH3A1	ENSG00000142731	PLK4	ENSG00000144040	SFXN5			ENSG00000285976
ENSG00000132323	ILKAP	ENSG00000197121	PGAP1	ENSG00000261889		ENSG00000172379	ARNT2	ENSG00000273209		ENSG00000169047	IRS1	ENSG00000100644	HIF1A	ENSG00000076351	SLC46A1	ENSG00000138709	LARP1B	ENSG00000135631	RAB11FIP5			ENSG00000112245	PTP4A1
ENSG00000132326	PER2	ENSG00000065413	ANKRD44	ENSG00000010539	ZNF200	ENSG00000140600	SH3GL3	ENSG00000273456		ENSG00000153827	TRIP12	ENSG00000054690	PLEKHH1	ENSG00000007202	KIAA0100	ENSG00000077684	JADE1	ENSG00000135617	PRADC1			ENSG00000112701	SENP6
ENSG00000068024	HDAC4	ENSG00000144381	HSPD1	ENSG00000188827	SLX4	ENSG00000255571	MIR9-3HG	ENSG00000163596	ICA1L	ENSG00000115053	NCL	ENSG00000100647	SUSD6	ENSG00000109113	RAB34	ENSG00000164134	NAA15	ENSG00000285068				ENSG00000269964	MEI4
ENSG00000130414	NDUFA10	ENSG00000119042	SATB2	ENSG00000153406	NMRAL1	ENSG00000259685	IDH2-DT	ENSG00000173166	RAPH1	ENSG00000181798	LINC00471	ENSG00000259033		ENSG00000092871	RFFL	ENSG00000272717		ENSG00000114978	MOB1A			ENSG00000198478	SH3BGRL2
ENSG00000144504	ANKMY1	ENSG00000232732		ENSG00000103199	ZNF500	ENSG00000140450	ARRDC4	ENSG00000023228	NDUFS1	ENSG00000156973	PDE6D	ENSG00000133985	TTC9	ENSG00000266947		ENSG00000179387	ELMOD2	ENSG00000279070				ENSG00000013392	RWDD2A
ENSG00000115677	HDLBP	ENSG00000230408	BZW1-AS1	ENSG00000103489	XYLT1	ENSG00000182253	SYNM	ENSG00000223725		ENSG00000221944	TIGD1	ENSG00000259153	MAP3K9-DT	ENSG00000154760	SLFN13	ENSG00000273472		ENSG00000114993	RTKN			ENSG00000260271
ENSG00000115694	STK25	ENSG00000013441	CLK1	ENSG00000188215	DCUN1D3	ENSG00000154237	LRRK1	ENSG00000144401	METTL21A	ENSG00000188042	ARL4C	ENSG00000182732	RGS6	ENSG00000270829		ENSG00000153147	SMARCA5	ENSG00000115275	MOGS			ENSG00000172461	FUT9
ENSG00000176946	THAP4	ENSG00000115993	TRAK2	ENSG00000275445		ENSG00000166206	GABRB3	ENSG00000138413	IDH1	ENSG00000227252	COPS8-DT	ENSG00000205669	ACOT6	ENSG00000278540	ACACA	ENSG00000071205	ARHGAP10	ENSG00000135637	CCDC142			ENSG00000186231	KLHL32
ENSG00000215692		ENSG00000003393	ALS2	ENSG00000140743	CDR2	ENSG00000104067	TJP1	ENSG00000144445	KANSL1L	ENSG00000132326	PER2	ENSG00000259065		ENSG00000276170		ENSG00000170390	DCLK2	ENSG00000115289	PCGF1			ENSG00000112297	CRYBG1
ENSG00000072756	TRNT1	ENSG00000273209		ENSG00000103365	GGA2	ENSG00000169918	OTUD7A	ENSG00000178568	ERBB4	ENSG00000068024	HDAC4	ENSG00000119718	EIF2B2	ENSG00000277258	PCGF2	ENSG00000164144	ARFIP1	ENSG00000115307	AUP1			ENSG00000286562
ENSG00000134107	BHLHE40	ENSG00000273456		ENSG00000083093	PALB2	ENSG00000260926		ENSG00000030419	IKZF2	ENSG00000144504	ANKMY1	ENSG00000119650	IFT43	ENSG00000161381	PLXDC1	ENSG00000121211	MND1	ENSG00000115318	LOXL3			ENSG00000112394	SLC16A10
ENSG00000168137	SETD5	ENSG00000138442	WDR12	ENSG00000077235	GTF3C1	ENSG00000250379		ENSG00000138376	BARD1	ENSG00000260942	CAPN10-DT	ENSG00000165548	TMEM63C	ENSG00000141750	STAC2	ENSG00000171503	ETFDH	ENSG00000272711	HK2-DT			ENSG00000111817	DSE
ENSG00000156983	BRPF1	ENSG00000173166	RAPH1	ENSG00000149926	TLCD3B	ENSG00000140265	ZSCAN29	ENSG00000115425	PECR	ENSG00000115687	PASK	ENSG00000100583	SAMD15	ENSG00000108306	FBXL20	ENSG00000198498	TMA16	ENSG00000115486	GGCX			ENSG00000287100
ENSG00000214021	TTLL3	ENSG00000023228	NDUFS1	ENSG00000169217	CD2BP2	ENSG00000128886	ELL3	ENSG00000273361		ENSG00000115677	HDLBP	ENSG00000100591	AHSA1	ENSG00000008838	MED24	ENSG00000109586	GALNT7	ENSG00000168887	C2orf68			ENSG00000135547	HEY2
ENSG00000171135	JAGN1	ENSG00000223725		ENSG00000196118	CFAP119	ENSG00000104154	SLC30A4	ENSG00000135913	USP37	ENSG00000115694	STK25	ENSG00000273783		ENSG00000287644		ENSG00000129128	SPCS3	ENSG00000068654	POLR1A			ENSG00000198945	L3MBTL3
ENSG00000163703	CRELD1	ENSG00000138413	IDH1	ENSG00000102870	ZNF629	ENSG00000140280	LYSMD2	ENSG00000163481	RNF25	ENSG00000215692		ENSG00000165934	CPSF2	ENSG00000265666	RARA-AS1	ENSG00000250131	AGA-DT	ENSG00000115561	CHMP3			ENSG00000197594	ENPP1
ENSG00000254999	BRK1	ENSG00000144445	KANSL1L	ENSG00000176723	ZNF843	ENSG00000069667	RORA	ENSG00000187736	NHEJ1	ENSG00000175928	LRRN1	ENSG00000133958	UNC79	ENSG00000128422	KRT17	ENSG00000151718	WWC2	ENSG00000239305	RNF103			ENSG00000272189	MAP7-AS1
ENSG00000134086	VHL	ENSG00000178568	ERBB4	ENSG00000260857		ENSG00000259248	USP3-AS1	ENSG00000115649	CNPPD1	ENSG00000150995	ITPR1	ENSG00000285205		ENSG00000141698	NT5C3B	ENSG00000168556	ING2	ENSG00000272913				ENSG00000112379	ARFGEF3
ENSG00000170876	TMEM43	ENSG00000030419	IKZF2	ENSG00000177508	IRX3	ENSG00000103707	MTFMT	ENSG00000115657	ABCB6	ENSG00000134107	BHLHE40	ENSG00000182512	GLRX5	ENSG00000177469	CAVIN1	ENSG00000186352	ANKRD37	ENSG00000135956	TMEM127			ENSG00000051620	HEBP2
ENSG00000170860	LSM3	ENSG00000138376	BARD1	ENSG00000245694	CRNDE	ENSG00000174498	IGDCC3	ENSG00000198925	ATG9A	ENSG00000168137	SETD5	ENSG00000090060	PAPOLA	ENSG00000141699	RETREG3	ENSG00000205129	C4orf47	ENSG00000114982	KANSL3			ENSG00000146386	ABRACL
ENSG00000131389	SLC6A6	ENSG00000115425	PECR	ENSG00000167005	NUDT21	ENSG00000140350	ANP32A	ENSG00000163521	GLB1L	ENSG00000156983	BRPF1	ENSG00000196663	TECPR2	ENSG00000267002		ENSG00000169026	SLC49A3	ENSG00000114988	LMAN2L			ENSG00000235652	EPM2A-DT
ENSG00000177463	NR2C2	ENSG00000273361		ENSG00000261302	NUP93-DT	ENSG00000275645		ENSG00000123992	DNPEP	ENSG00000171135	JAGN1	ENSG00000131323	TRAF3	ENSG00000188825	LINC00910	ENSG00000145214	DGKQ	ENSG00000213337	ANKRD39			ENSG00000203727	SAMD5
ENSG00000144597	EAF1	ENSG00000135913	USP37	ENSG00000135736	CCDC102A	ENSG00000169783	LINGO1	ENSG00000268603		ENSG00000163702	IL17RC	ENSG00000100711	ZFYVE21	ENSG00000108852	MPP2	ENSG00000163950	SLBP	ENSG00000163126	ANKRD23			ENSG00000111961	SASH1
ENSG00000287042		ENSG00000163481	RNF25	ENSG00000103042	SLC38A7	ENSG00000259708	DJA4-DT	ENSG00000124006	OBSL1	ENSG00000163703	CRELD1	ENSG00000258735	PPP1R13B-DT	ENSG00000131095	GFAP	ENSG00000185049	NELFA	ENSG00000168758	SEMA4C			ENSG00000111962	UST
ENSG00000286352		ENSG00000187736	NHEJ1	ENSG00000125122	LRRC29	ENSG00000058335	RASGRF1	ENSG00000116106	EPHA4	ENSG00000254999	BRK1	ENSG00000066735	KIF26A	ENSG00000172992	DCAKD	ENSG00000123933	MXD4	ENSG00000115073	ACTR1B			ENSG00000055208	TAB2
ENSG00000144566	RAB5A	ENSG00000115649	CNPPD1	ENSG00000135723	FHOD1	ENSG00000259495	ARNT2-DT	ENSG00000116120	FARSB	ENSG00000163517	HDAC11	ENSG00000185100	ADSS1	ENSG00000224505	HEXIM2-AS1	ENSG00000109736	MFSD10	ENSG00000075568	TMEM131			ENSG00000055211	GINM1
ENSG00000170142	UBE2E1	ENSG00000115657	ABCB6	ENSG00000276075		ENSG00000103723	AP3B2	ENSG00000152056	AP1S3	ENSG00000170876	TMEM43	ENSG00000258430		ENSG00000267288		ENSG00000109519	GRPEL1	ENSG00000071073	MGAT4A			ENSG00000268592	RAET1E-AS1
ENSG00000174738	NR1D2	ENSG00000054356	PTPRN	ENSG00000124074	ENKD1	ENSG00000140538	NTRK3	ENSG00000036257	CUL3	ENSG00000170860	LSM3	ENSG00000184887	BTBD6	ENSG00000141295	SCRN2	ENSG00000071127	WDR1	ENSG00000135945	REV1			ENSG00000232891
ENSG00000151093	OXSM	ENSG00000123992	DNPEP	ENSG00000141084	RANBP10	ENSG00000249487	LINC01586	ENSG00000169047	IRS1	ENSG00000177463	NR2C2	ENSG00000226174	TEX22	ENSG00000173917	HOXB2	ENSG00000157869	RAB28	ENSG00000170500	LONRF2			ENSG00000120254	MTHFD1L
ENSG00000187118	CMC1	ENSG00000268603		ENSG00000124067	SLC12A4	ENSG00000242498	ARPIN	ENSG00000153827	TRIP12	ENSG00000287042		ENSG00000129474	AJUBA	ENSG00000136457	CHAD	ENSG00000109705	NKX3-2	ENSG00000115526	CHST10			ENSG00000131016	AKAP12
ENSG00000163527	STT3B	ENSG00000124006	OBSL1	ENSG00000213380	COG8	ENSG00000259291	ZNF710-AS1	ENSG00000163053	SLC16A14	ENSG00000286352		ENSG00000136367	ZFHX2	ENSG00000249451		ENSG00000247624	CPEB2-DT	ENSG00000204634	TBC1D8			ENSG00000287260
ENSG00000153551	CMTM7	ENSG00000116106	EPHA4	ENSG00000157350	ST3GAL2	ENSG00000182054	IDH2	ENSG00000115053	NCL	ENSG00000144566	RAB5A	ENSG00000100926	TM9SF1	ENSG00000108960	MMD	ENSG00000118564	FBXL5	ENSG00000135966	TGFBRAP1			ENSG00000130340	SNX9
ENSG00000182973	CNOT10	ENSG00000116120	FARSB	ENSG00000140836	ZFHX3	ENSG00000182175	RGMA	ENSG00000181798	LINC00471	ENSG00000114166	KAT2B	ENSG00000092330	TINF2	ENSG00000274565		ENSG00000152990	ADGRA3	ENSG00000115652	UXS1			ENSG00000078269	SYNJ2
ENSG00000170275	CRTAP	ENSG00000135919	SERPINE2	ENSG00000090863	GLG1	ENSG00000283597	FAM169B	ENSG00000156973	PDE6D	ENSG00000182247	UBE2E2	ENSG00000129493	HEATR5A	ENSG00000136490	LIMD2	ENSG00000181826	RELL1	ENSG00000214184	GCC2-AS1			ENSG00000272047	GTF2H5
ENSG00000153558	FBXL2	ENSG00000036257	CUL3	ENSG00000168411	RFWD3	ENSG00000259424	IRAIN	ENSG00000221944	TIGD1	ENSG00000170142	UBE2E1	ENSG00000165389	SPTSSA	ENSG00000007312	CD79B	ENSG00000109814	UGDH	ENSG00000259863	SH3RF3-AS1			ENSG00000261420	MPC1-DT
ENSG00000170248	PDCD6IP	ENSG00000135905	DOCK10	ENSG00000103168	TAF1C	ENSG00000259583	ALDH1A3-AS1	ENSG00000168505	GBX2	ENSG00000174738	NR1D2	ENSG00000129534	MIS18BP1	ENSG00000267365	KCNJ2-AS1	ENSG00000121892	PDS5A	ENSG00000186522	SEPTIN10			ENSG00000213066	CEP43
ENSG00000144681	STAC	ENSG00000169047	IRS1	ENSG00000131148	EMC8	ENSG00000287892		ENSG00000227252	COPS8-DT	ENSG00000228791	THRB-AS1	ENSG00000100504	PYGL	ENSG00000161544	CYGB	ENSG00000163697	APBB2	ENSG00000175701	MTLN			ENSG00000130396	AFDN
ENSG00000076242	MLH1	ENSG00000135917	SLC19A3	ENSG00000260944	FOXC2-AS1	ENSG00000103253	HAGHL	ENSG00000132323	ILKAP	ENSG00000151093	OXSM	ENSG00000100523	DDHD1	ENSG00000182534	MXRA7	ENSG00000177752	YIPF7	ENSG00000153107	ANAPC1			ENSG00000273100
ENSG00000144674	GOLGA4	ENSG00000187957	DNER	ENSG00000260498		ENSG00000005513	SOX8	ENSG00000068024	HDAC4	ENSG00000163527	STT3B	ENSG00000100575	TIMM9	ENSG00000263718	SEPTIN9-DT	ENSG00000184178	SCFD2	ENSG00000286904				ENSG00000227508	LINC01624
ENSG00000144677	CTDSPL	ENSG00000153827	TRIP12	ENSG00000260177		ENSG00000007516	BAIAP3	ENSG00000130414	NDUFA10	ENSG00000197385	ZNF860	ENSG00000100625	SIX4	ENSG00000108669	CYTH1	ENSG00000249700	SRD5A3-AS1	ENSG00000237753	SLC20A1-DT			ENSG00000112584	FAM120B
ENSG00000136059	VILL	ENSG00000163053	SLC16A14	ENSG00000103335	PIEZO1	ENSG00000100726	TELO2	ENSG00000172428	COPS9	ENSG00000170293	CMTM8	ENSG00000258777	HIF1A-AS1	ENSG00000035862	TIMP2	ENSG00000128059	PPAT	ENSG00000287165				ENSG00000170542	SERPINB9
ENSG00000172939	OXSR1	ENSG00000181798	LINC00471	ENSG00000131165	CHMP1A	ENSG00000095906	NUBP2	ENSG00000218416	GPC1-AS1	ENSG00000170275	CRTAP	ENSG00000139998	RAB15	ENSG00000265096	C1QTNF1-AS1	ENSG00000083896	YTHDC1	ENSG00000115084	SLC35F5			ENSG00000137267	TUBB2A
ENSG00000114739	ACVR2B	ENSG00000156973	PDE6D	ENSG00000259006		ENSG00000259933	PKD1-AS1	ENSG00000144504	ANKMY1	ENSG00000170248	PDCD6IP	ENSG00000276116	FUT8-AS1	ENSG00000262873		ENSG00000138757	G3BP2	ENSG00000125633	CCDC93			ENSG00000137266	SLC22A23
ENSG00000157036	EXOG	ENSG00000221944	TIGD1	ENSG00000236618	PITP-AS1	ENSG00000162065	TBC1D24	ENSG00000260942	CAPN10-DT	ENSG00000076242	MLH1	ENSG00000198133	TMEM229B	ENSG00000226137	BAIAP2-DT	ENSG00000198301	SDAD1	ENSG00000226856	THORLNC			ENSG00000261189	DSP-AS1
ENSG00000114742	WDR48	ENSG00000227252	COPS8-DT	ENSG00000132386	SERPINF1	ENSG00000162073	PAQR4	ENSG00000172478	MAB21L4	ENSG00000144674	GOLGA4	ENSG00000245466	TTC9-DT	ENSG00000141577	CEP131	ENSG00000138750	NUP54	ENSG00000080293	SCTR			ENSG00000239264	TXNDC5
ENSG00000168026	TTC21A	ENSG00000132323	ILKAP	ENSG00000141258	SGSM2	ENSG00000103184	SEC14L5	ENSG00000229996		ENSG00000144677	CTDSPL	ENSG00000006432	MAP3K9	ENSG00000141574	SECTM1	ENSG00000118816	CCNI	ENSG00000226479	TMEM185B			ENSG00000145990	GFOD1
ENSG00000144659	SLC25A38	ENSG00000132326	PER2	ENSG00000040531	CTNS	ENSG00000267072		ENSG00000115687	PASK	ENSG00000136059	VILL	ENSG00000187097	ENTPD5	ENSG00000141542	RAB40B	ENSG00000138767	CNOT6L	ENSG00000136717	BIN1			ENSG00000235488	JARID2-AS1
ENSG00000168028	RPSA	ENSG00000068024	HDAC4	ENSG00000167740	CYB5D2	ENSG00000033011	ALG1	ENSG00000115677	HDLBP	ENSG00000172939	OXSR1	ENSG00000151445	VIPAS39	ENSG00000101557	USP14	ENSG00000163297	ANTXR2	ENSG00000163161	ERCC3			ENSG00000047579	DTNBP1
ENSG00000114784	EIF1B	ENSG00000172428	COPS9	ENSG00000108523	RNF167	ENSG00000267070		ENSG00000115694	STK25	ENSG00000283849		ENSG00000015133	CCDC88C	ENSG00000267069		ENSG00000138668	HNRNPD	ENSG00000169967	MAP3K2			ENSG00000286885
ENSG00000188846	RPL14	ENSG00000218416	GPC1-AS1	ENSG00000262099	DHX33-DT	ENSG00000166669	ATF7IP2	ENSG00000234235	BOK-AS1	ENSG00000168028	RPSA	ENSG00000183648	NDUFB1	ENSG00000168675	LDLRAD4	ENSG00000152795	HNRNPDL	ENSG00000287742				ENSG00000112293	GPLD1
ENSG00000177842	ZNF620	ENSG00000144504	ANKMY1	ENSG00000129195	PIMREG	ENSG00000237515	SHISA9	ENSG00000176946	THAP4	ENSG00000114784	EIF1B	ENSG00000011114	BTBD7	ENSG00000259985		ENSG00000138674	SEC31A	ENSG00000136709	WDR33			ENSG00000181315	ZNF322
ENSG00000177873	ZNF619	ENSG00000130294	KIF1A	ENSG00000129235	TXNDC17	ENSG00000186260	MRTFB	ENSG00000215692		ENSG00000177842	ZNF620	ENSG00000197249	SERPINA1	ENSG00000274184		ENSG00000145287	PLAC8	ENSG00000136715	SAP130			ENSG00000204681	GABBR1
ENSG00000168036	CTNNB1	ENSG00000115687	PASK	ENSG00000219200	RSEK	ENSG00000260352	SMG1-DT	ENSG00000072756	TRNT1	ENSG00000168036	CTNNB1	ENSG00000133937	GSC	ENSG00000134775	FHOD3	ENSG00000173085	COQ2	ENSG00000229536	LINC02572			ENSG00000272236
ENSG00000144648	ACKR2	ENSG00000115677	HDLBP	ENSG00000072778	ACADVL	ENSG00000158865	SLC5A11	ENSG00000134107	BHLHE40	ENSG00000182606	TRAK1	ENSG00000247092	SNHG10	ENSG00000134030	CTIF	ENSG00000284968		ENSG00000136699	SMPD4			ENSG00000204618	RNF39
ENSG00000011198	ABHD5	ENSG00000115694	STK25	ENSG00000181856	SLC2A4	ENSG00000245888	NSMCE1-DT	ENSG00000168137	SETD5	ENSG00000114812	VIPR1	ENSG00000260806	PAPOLA-DT	ENSG00000101751	POLI	ENSG00000118777	ABCG2	ENSG00000233221	ARHGEF4-AS1			ENSG00000204525	HLA-C
ENSG00000179152	TCAIM	ENSG00000234235	BOK-AS1	ENSG00000161955	TNFSF13	ENSG00000102879	CORO1A	ENSG00000156983	BRPF1	ENSG00000008324	SS18L2	ENSG00000127152	BCL11B	ENSG00000091157	WDR7	ENSG00000246541	SMARCAD1-DT	ENSG00000152102	FAM168B			ENSG00000234745	HLA-B
ENSG00000186448	ZNF197	ENSG00000215692		ENSG00000141499	WRAP53	ENSG00000166123	GPT2	ENSG00000214021	TTLL3	ENSG00000144648	ACKR2	ENSG00000258498	DIO3OS	ENSG00000134444	RELCH	ENSG00000163116	STPG2	ENSG00000173272	MZT2A			ENSG00000204428	LY6G5C
ENSG00000169981	ZNF35	ENSG00000188389	PDCD1	ENSG00000170037	CNTROB	ENSG00000285367		ENSG00000171135	JAGN1	ENSG00000163788	SNRK	ENSG00000088808	PPP1R13B	ENSG00000265533	DSEL-AS1	ENSG00000151247	EIF4E	ENSG00000150551	LYPD1			ENSG00000213719	CLIC1
ENSG00000163808	KIF15	ENSG00000134121	CHL1	ENSG00000170222	ADPRM	ENSG00000087258	GO1	ENSG00000163702	IL17RC	ENSG00000011198	ABHD5	ENSG00000258748	KIF26A-DT	ENSG00000265778	ZNF516-AS1	ENSG00000164031	DNAJB14	ENSG00000152128	TMEM163			ENSG00000204366	ZBTB12
ENSG00000169964	TMEM42	ENSG00000072756	TRNT1	ENSG00000264765		ENSG00000205364	MT1M	ENSG00000163703	CRELD1	ENSG00000075914	EXOSC7	ENSG00000251602	MTA1-DT	ENSG00000131196	NFATC1	ENSG00000164032	H2AZ1	ENSG00000224043	CCNT2-AS1			ENSG00000204304	PBX2
ENSG00000075914	EXOSC7	ENSG00000175928	LRRN1	ENSG00000133030	MPRIP	ENSG00000276166		ENSG00000254999	BRK1	ENSG00000144791	LIMD1	ENSG00000259460		ENSG00000267287		ENSG00000138814	PPP3CA	ENSG00000121988	ZRANB3			ENSG00000168394	TAP1
ENSG00000144791	LIMD1	ENSG00000134107	BHLHE40	ENSG00000264666		ENSG00000102996	MMP15	ENSG00000134086	VHL	ENSG00000211456	SACM1L	ENSG00000156970	BUB1B	ENSG00000132199	ENOSF1	ENSG00000109332	UBE2D3	ENSG00000076003	MCM6			ENSG00000236104	ZBTB22
ENSG00000211456	SACM1L	ENSG00000168137	SETD5	ENSG00000177427	MIEF2	ENSG00000103034	NDRG4	ENSG00000132170	PPARG	ENSG00000160796	NBEAL2	ENSG00000128928	IVD	ENSG00000082397	EPB41L3	ENSG00000168772	CXXC4	ENSG00000115866	DARS1			ENSG00000161904	LEMD2
ENSG00000227398	KIF9-AS1	ENSG00000156983	BRPF1	ENSG00000227543	SPAG5-AS1	ENSG00000172840	PDP2	ENSG00000163517	HDAC11	ENSG00000227398	KIF9-AS1	ENSG00000137825	ITPKA	ENSG00000154655	L3MBTL4	ENSG00000138777	PPA2	ENSG00000121966	CXCR4			ENSG00000010030	ETV7
ENSG00000076201	PTPN23	ENSG00000171135	JAGN1	ENSG00000264290		ENSG00000125149	PHAF1	ENSG00000170876	TMEM43	ENSG00000076201	PTPN23	ENSG00000137842	TMEM62	ENSG00000267239		ENSG00000138801	PAPSS1	ENSG00000228043	SPOPL-DT			ENSG00000164626	KCNK5
ENSG00000132153	DHX30	ENSG00000163702	IL17RC	ENSG00000273611	ZNHIT3	ENSG00000102878	HSF4	ENSG00000170860	LSM3	ENSG00000132153	DHX30	ENSG00000137822	TUBGCP4	ENSG00000198795	ZNF521	ENSG00000138794	CASP6	ENSG00000121964	GTDC1			ENSG00000124615	MOCS1
ENSG00000232112	TMA7	ENSG00000163703	CRELD1	ENSG00000277161	PIGW	ENSG00000102890	ELMO3	ENSG00000131389	SLC6A6	ENSG00000232112	TMA7	ENSG00000244879	GABPB1-AS1	ENSG00000118276	B4GALT6	ENSG00000260526	AP1AR-DT	ENSG00000169554	ZEB2			ENSG00000156564	LRFN2
ENSG00000164053	ATRIP	ENSG00000254999	BRK1	ENSG00000277969		ENSG00000188038	NRN1L	ENSG00000177463	NR2C2	ENSG00000224424	PRKAR2A-AS1	ENSG00000151575	TEX9	ENSG00000141644	MBD1	ENSG00000145349	CAMK2D	ENSG00000287115	LINC02993			ENSG00000124596	OARD1
ENSG00000228350	LINC02585	ENSG00000163517	HDAC11	ENSG00000275023	MLLT6	ENSG00000103066	PLA2G15	ENSG00000144597	EAF1	ENSG00000177479	ARIH2	ENSG00000171914	TLN2	ENSG00000176624	MEX3C	ENSG00000281731	METTL14-DT	ENSG00000115947	ORC4			ENSG00000234753	FOXP4-AS1
ENSG00000224424	PRKAR2A-AS1	ENSG00000170876	TMEM43	ENSG00000277182		ENSG00000184939	ZFP90	ENSG00000287042		ENSG00000178467	P4HTM	ENSG00000166938	DIS3L	ENSG00000277324		ENSG00000138735	PDE5A	ENSG00000115963	RND3			ENSG00000112576	CCND3
ENSG00000177479	ARIH2	ENSG00000170860	LSM3	ENSG00000264968		ENSG00000103150	MLYCD	ENSG00000286352		ENSG00000178252	WDR6	ENSG00000174442	ZWILCH	ENSG00000196628	TCF4	ENSG00000164109	MAD2L1	ENSG00000123609	NMI			ENSG00000272114
ENSG00000178252	WDR6	ENSG00000131389	SLC6A6	ENSG00000141756	FKBP10	ENSG00000154099	DAF1	ENSG00000144566	RAB5A	ENSG00000178057	NDUFAF3	ENSG00000137764	MAP2K5	ENSG00000091164	TXNL1	ENSG00000164111	ANXA5	ENSG00000162980	ARL5A			ENSG00000180992	MRPL14
ENSG00000178057	NDUFAF3	ENSG00000177463	NR2C2	ENSG00000068120	COASY	ENSG00000260630	SI3-AS1	ENSG00000114166	KAT2B	ENSG00000185909	KLHDC8B	ENSG00000103855	CD276	ENSG00000176641	RNF152	ENSG00000138686	BBS7	ENSG00000115145	STAM2			ENSG00000196284	SUPT3H
ENSG00000185909	KLHDC8B	ENSG00000144597	EAF1	ENSG00000037042	TUBG2	ENSG00000174177	CTU2	ENSG00000170142	UBE2E1	ENSG00000145022	TCTA	ENSG00000129038	LOXL1	ENSG00000197563	PIGN	ENSG00000170917	NUDT6	ENSG00000282440				ENSG00000231769
ENSG00000145022	TCTA	ENSG00000154822	PLCL2	ENSG00000126562	WNK4	ENSG00000141013	GAS8	ENSG00000174738	NR1D2	ENSG00000173402	DAG1	ENSG00000274937		ENSG00000171791	BCL2	ENSG00000151458	ANKRD50	ENSG00000153234	NR4A2			ENSG00000172348	RCAN2
ENSG00000173402	DAG1	ENSG00000286352		ENSG00000131467	PSME3	ENSG00000076344	RGS11	ENSG00000228791	THRB-AS1	ENSG00000164062	APEH	ENSG00000247240	UBL7-DT	ENSG00000101493	ZNF516	ENSG00000109381	ELF2	ENSG00000123612	ACVR1C			ENSG00000146233	CYP39A1
ENSG00000164062	APEH	ENSG00000144566	RAB5A	ENSG00000198863	RUNDC1	ENSG00000103126	AXIN1	ENSG00000151093	OXSM	ENSG00000185614	INKA1	ENSG00000178802	MPI	ENSG00000172270	BSG	ENSG00000109390	NDUFC1	ENSG00000153237	CCDC148			ENSG00000270761	CD2AP-DT
ENSG00000004534	RBM6	ENSG00000114166	KAT2B	ENSG00000131469	RPL27	ENSG00000129925	PGAP6	ENSG00000187118	CMC1	ENSG00000004534	RBM6	ENSG00000169684	CHRNA5	ENSG00000197561	ELANE	ENSG00000145391	SETD7	ENSG00000196151	WDSUB1			ENSG00000266680
ENSG00000003756	RBM5	ENSG00000182247	UBE2E2	ENSG00000108830	RND2	ENSG00000127585	FBXL16	ENSG00000163527	STT3B	ENSG00000001617	SEMA3F	ENSG00000172379	ARNT2	ENSG00000065268	WDR18	ENSG00000153132	CLGN	ENSG00000123636	BAZ2B			ENSG00000233237	LINC00472
ENSG00000001617	SEMA3F	ENSG00000170142	UBE2E1	ENSG00000188554	NBR1	ENSG00000259840		ENSG00000197385	ZNF860	ENSG00000114353	GNAI2	ENSG00000136379	ABHD17C	ENSG00000064666	CNN2	ENSG00000164164	OTUD4	ENSG00000226266				ENSG00000112773	TENT5A
ENSG00000114353	GI2	ENSG00000174738	NR1D2	ENSG00000161692	DBF4B	ENSG00000162004	CCDC78	ENSG00000182973	CNOT10	ENSG00000230454		ENSG00000140406	TLNRD1	ENSG00000064687	ABCA7	ENSG00000164169	PRMT9	ENSG00000054219	LY75			ENSG00000013375	PGM3
ENSG00000230454		ENSG00000228791	THRB-AS1	ENSG00000141279	NPEPPS	ENSG00000103245	CIAO3	ENSG00000170275	CRTAP	ENSG00000281358	RASSF1-AS1	ENSG00000181991	MRPS11	ENSG00000118046	STK11	ENSG00000198589	LRBA	ENSG00000153250	RBMS1			ENSG00000154548	SRSF12
ENSG00000281358	RASSF1-AS1	ENSG00000151093	OXSM	ENSG00000108465	CDK5RAP3	ENSG00000103227	LMF1	ENSG00000170248	PDCD6IP	ENSG00000271858	CYB561D2	ENSG00000140527	WDR93	ENSG00000099624	ATP5F1D	ENSG00000169989	TIGD4	ENSG00000182263	FIGN			ENSG00000288009
ENSG00000145050	MANF	ENSG00000179796	LRRC3B	ENSG00000249406		ENSG00000260807	CEROX1	ENSG00000144674	GOLGA4	ENSG00000114738	MAPKAPK3	ENSG00000259685	IDH2-DT	ENSG00000228300	FAM174C	ENSG00000205208	C4orf46	ENSG00000115290	GRB14			ENSG00000198833	UBE2J1
ENSG00000259956	RBM15B	ENSG00000163527	STT3B	ENSG00000167107	ACSF2	ENSG00000261505		ENSG00000136059	VILL	ENSG00000145050	MANF	ENSG00000197299	BLM	ENSG00000115286	NDUFS7	ENSG00000171497	PPID	ENSG00000082438	COBLL1			ENSG00000025039	RRAGD
ENSG00000164081	TEX264	ENSG00000197385	ZNF860	ENSG00000183691	NOG	ENSG00000103249	CLCN7	ENSG00000172939	OXSR1	ENSG00000164081	TEX264	ENSG00000214432	VPS33B-DT	ENSG00000267092		ENSG00000170088	TMEM192	ENSG00000115339	GALNT3			ENSG00000112182	BACH2
ENSG00000041880	PARP3	ENSG00000152642	GPD1L	ENSG00000264364	DYNLL2	ENSG00000103024	NME3	ENSG00000114739	ACVR2B	ENSG00000041880	PARP3	ENSG00000278514		ENSG00000267141		ENSG00000137628	DDX60	ENSG00000169432	SCN9A			ENSG00000287578
ENSG00000243989	ACY1	ENSG00000182973	CNOT10	ENSG00000141371	C17orf64	ENSG00000162032	SPSB3	ENSG00000157036	EXOG	ENSG00000248487	ABHD14A	ENSG00000259275		ENSG00000099840	IZUMO4	ENSG00000181381	DDX60L	ENSG00000198648	STK39			ENSG00000112218	GPR63
ENSG00000243224	TWF2-DT	ENSG00000170275	CRTAP	ENSG00000121068	TBX2	ENSG00000008710	PKD1	ENSG00000114742	WDR48	ENSG00000243989	ACY1	ENSG00000278090	LUNAR1	ENSG00000186300	ZNF555	ENSG00000154447	SH3RF1	ENSG00000198586	TLK1			ENSG00000146267	FAXC
ENSG00000010318	PHF7	ENSG00000170248	PDCD6IP	ENSG00000011028	MRC2	ENSG00000167972	ABCA3	ENSG00000168026	TTC21A	ENSG00000243224	TWF2-DT	ENSG00000232386		ENSG00000125912	NCLN	ENSG00000245213	GALNT7-DT	ENSG00000123600	METTL8			ENSG00000112246	SIM1
ENSG00000010322	NISCH	ENSG00000172995	ARPP21	ENSG00000141219	C17orf80	ENSG00000259895	TEDC2-AS1	ENSG00000283849		ENSG00000010318	PHF7	ENSG00000275835	TUBGCP5	ENSG00000267304		ENSG00000164104	HMGB2	ENSG00000172845	SP3			ENSG00000178409	BEND3
ENSG00000168273	SMIM4	ENSG00000076242	MLH1	ENSG00000109066	TMEM104	ENSG00000260565	ERVK13-1	ENSG00000144659	SLC25A38	ENSG00000010322	NISCH	ENSG00000169918	OTUD7A	ENSG00000127663	KDM4B	ENSG00000272870	SAP30-DT	ENSG00000273258				ENSG00000025796	SEC63
ENSG00000114902	SPCS1	ENSG00000144674	GOLGA4	ENSG00000177728	TMEM94	ENSG00000127564	PKMYT1	ENSG00000168028	RPSA	ENSG00000163932	PRKCD	ENSG00000021776	AQR	ENSG00000160633	SAFB	ENSG00000150628	SPATA4	ENSG00000163328	GPR155			ENSG00000112335	SNX3
ENSG00000244586	WNT5A-AS1	ENSG00000144677	CTDSPL	ENSG00000257949	TEN1	ENSG00000262686	GLIS2-AS1	ENSG00000114784	EIF1B	ENSG00000244586	WNT5A-AS1	ENSG00000140326	CDAN1	ENSG00000105519	CAPS	ENSG00000248980	SPCS3-AS1	ENSG00000128656	CHN1			ENSG00000053328	METTL24
ENSG00000157500	APPL1	ENSG00000136059	VILL	ENSG00000176170	SPHK1	ENSG00000103174	GPA	ENSG00000188846	RPL14	ENSG00000157500	APPL1	ENSG00000140265	ZSCAN29	ENSG00000125733	TRIP10	ENSG00000038002	AGA	ENSG00000144320	LNPK			ENSG00000111879	FAM184A
ENSG00000272146	ARF4-AS1	ENSG00000172939	OXSR1	ENSG00000163597	SNHG16	ENSG00000118894	EEF2KMT	ENSG00000177842	ZNF620	ENSG00000272146	ARF4-AS1	ENSG00000171877	FRMD5	ENSG00000142459	EVI5L	ENSG00000129187	DCTD	ENSG00000229337				ENSG00000237742	HEY2-AS1
ENSG00000241933	DENND6A-DT	ENSG00000283849		ENSG00000185359	HGS	ENSG00000187555	USP7	ENSG00000177873	ZNF619	ENSG00000241933	DENND6A-DT	ENSG00000285410	GABPB1-IT1	ENSG00000268120		ENSG00000232648	ING2-DT	ENSG00000116044	NFE2L2			ENSG00000079950	STX7
ENSG00000163681	SLMAP	ENSG00000168028	RPSA	ENSG00000262814	MRPL12	ENSG00000183454	GRIN2A	ENSG00000168036	CTNNB1	ENSG00000163681	SLMAP	ENSG00000104093	DMXL2	ENSG00000076984	MAP2K7	ENSG00000151725	CENPU	ENSG00000187231	SESTD1			ENSG00000118515	SGK1
ENSG00000163686	ABHD6	ENSG00000170011	MYRIP	ENSG00000183048	SLC25A10	ENSG00000157045	NTAN1	ENSG00000182606	TRAK1	ENSG00000163686	ABHD6	ENSG00000128833	MYO5C	ENSG00000286138		ENSG00000109771	LRP2BP	ENSG00000163510	CWC22			ENSG00000016402	IL20RA
ENSG00000168297	PXK	ENSG00000114784	EIF1B	ENSG00000262413		ENSG00000167191	GPRC5B	ENSG00000144648	ACKR2	ENSG00000144724	PTPRG	ENSG00000181827	RFX7	ENSG00000233927	RPS28	ENSG00000083857	FAT1	ENSG00000260742	ITPRID2-DT			ENSG00000135540	NHSL1
ENSG00000243295	CFAP20DC-DT	ENSG00000188846	RPL14	ENSG00000141552	APC11	ENSG00000103404	USP31	ENSG00000163788	SNRK	ENSG00000241684	ADAMTS9-AS2	ENSG00000185088	RPS27L	ENSG00000278611	ZNF426-DT	ENSG00000063438	AHRR	ENSG00000061676	NCKAP1			ENSG00000135597	REPS1
ENSG00000144724	PTPRG	ENSG00000177842	ZNF620	ENSG00000265688	MAFG-DT	ENSG00000169189	NSMCE1	ENSG00000011198	ABHD5	ENSG00000144741	SLC25A26	ENSG00000166803	PCLAF	ENSG00000198258	UBL5	ENSG00000272347		ENSG00000283839				ENSG00000118495	PLAGL1
ENSG00000285399		ENSG00000168036	CTNNB1	ENSG00000169683	LRRC45	ENSG00000259952		ENSG00000186448	ZNF197	ENSG00000144746	ARL6IP5	ENSG00000090487	SPG21	ENSG00000090339	ICAM1	ENSG00000112941	TENT4A	ENSG00000138449	SLC40A1			ENSG00000118496	FBXO30
ENSG00000144741	SLC25A26	ENSG00000182606	TRAK1	ENSG00000132376	INPP5K	ENSG00000261416	CORO1A-AS1	ENSG00000169981	ZNF35	ENSG00000272774		ENSG00000103707	MTFMT	ENSG00000130176	CNN1	ENSG00000038382	TRIO	ENSG00000198130	HIBCH			ENSG00000146414	SHPRH
ENSG00000241316	SUCLG2-DT	ENSG00000114812	VIPR1	ENSG00000197417	SHPK	ENSG00000169221	TBC1D10B	ENSG00000169964	TMEM42	ENSG00000163605	PPP4R2	ENSG00000090470	PDCD7	ENSG00000197044	ZNF441	ENSG00000272086	GOLPH3-DT	ENSG00000189362	NEMP2			ENSG00000181472	ZBTB2
ENSG00000244513	EOGT-DT	ENSG00000008324	SS18L2	ENSG00000108528	SLC25A11	ENSG00000169955	ZNF747	ENSG00000075914	EXOSC7	ENSG00000272690	LINC02018	ENSG00000174498	IGDCC3	ENSG00000197054	ZNF763	ENSG00000113387	SUB1	ENSG00000284052				ENSG00000091844	RGS17
ENSG00000144746	ARL6IP5	ENSG00000114853	ZBTB47	ENSG00000108509	CAMTA2	ENSG00000103449	SALL1	ENSG00000144791	LIMD1	ENSG00000175105	ZNF654	ENSG00000261318	DIS3L-AS1	ENSG00000223547	ZNF844	ENSG00000113407	TARS1	ENSG00000115415	STAT1			ENSG00000271551
ENSG00000172986	GXYLT2	ENSG00000144648	ACKR2	ENSG00000005100	DHX33	ENSG00000246379	GO1-DT	ENSG00000227398	KIF9-AS1	ENSG00000080200	CRYBG3	ENSG00000174444	RPL4	ENSG00000198356	GET3	ENSG00000168724	DNAJC21	ENSG00000081320	STK17B			ENSG00000286482
ENSG00000163605	PPP4R2	ENSG00000163788	SNRK	ENSG00000198920	KIAA0753	ENSG00000260148	CPNE2-DT	ENSG00000076201	PTPN23	ENSG00000036054	TBC1D23	ENSG00000270964	MAP2K5-DT	ENSG00000171223	JUNB	ENSG00000164190	NIPBL	ENSG00000197121	PGAP1			ENSG00000122335	SERAC1
ENSG00000272690	LINC02018	ENSG00000011198	ABHD5	ENSG00000282936		ENSG00000150394	CDH8	ENSG00000132153	DHX30	ENSG00000081154	PCNP	ENSG00000138629	UBL7	ENSG00000105607	GCDH	ENSG00000145623	OSMR	ENSG00000065413	ANKRD44			ENSG00000146425	DYNLT1
ENSG00000175105	ZNF654	ENSG00000179152	TCAIM	ENSG00000215067	ALOX12-AS1	ENSG00000183723	CMTM4	ENSG00000228350	LINC02585	ENSG00000144802	NFKBIZ	ENSG00000179151	EDC3	ENSG00000008441	NFIX	ENSG00000171522	PTGER4	ENSG00000144381	HSPD1			ENSG00000092820	EZR
ENSG00000080200	CRYBG3	ENSG00000186448	ZNF197	ENSG00000187838	PLSCR3	ENSG00000237172	B3GNT9	ENSG00000224424	PRKAR2A-AS1	ENSG00000170017	ALCAM	ENSG00000140465	CYP1A1	ENSG00000099797	TECR	ENSG00000205765	RIMOC1	ENSG00000119042	SATB2			ENSG00000130363	RSPH3
ENSG00000064225	ST3GAL6	ENSG00000169964	TMEM42	ENSG00000276384		ENSG00000213398	LCAT	ENSG00000177479	ARIH2	ENSG00000273125	LINC01990	ENSG00000178741	COX5A	ENSG00000105137	SYDE1	ENSG00000172262	ZNF131	ENSG00000232732				ENSG00000198818	SFT2D1
ENSG00000036054	TBC1D23	ENSG00000211456	SACM1L	ENSG00000129194	SOX15	ENSG00000167261	DPEP2	ENSG00000178467	P4HTM	ENSG00000114439	BBX	ENSG00000259495	ARNT2-DT	ENSG00000167460	TPM4	ENSG00000249492		ENSG00000230408	BZW1-AS1			ENSG00000060762	MPC1
ENSG00000114021	NIT2	ENSG00000227398	KIF9-AS1	ENSG00000170043	TRAPPC1	ENSG00000103043	VAC14	ENSG00000178252	WDR6	ENSG00000144824	PHLDB2	ENSG00000277782		ENSG00000130311	DDA1	ENSG00000112996	MRPS30	ENSG00000013441	CLK1			ENSG00000071242	RPS6KA2
ENSG00000206535	LNP1	ENSG00000076201	PTPN23	ENSG00000220205	VAMP2	ENSG00000178573	MAF	ENSG00000145022	TCTA	ENSG00000138459	SLC35A5	ENSG00000103723	AP3B2	ENSG00000216490	IFI30	ENSG00000151883	PARP8	ENSG00000115993	TRAK2			ENSG00000026297	RNASET2
ENSG00000081154	PCNP	ENSG00000132153	DHX30	ENSG00000133026	MYH10	ENSG00000103160	HSDL1	ENSG00000173402	DAG1	ENSG00000240057	NEPRO-AS1	ENSG00000169609	C15orf40	ENSG00000254858	MPV17L2	ENSG00000164171	ITGA2	ENSG00000003393	ALS2			ENSG00000198221	AFDN-DT
ENSG00000144802	NFKBIZ	ENSG00000232112	TMA7	ENSG00000133028	SCO1	ENSG00000103257	SLC7A5	ENSG00000164062	APEH	ENSG00000144857	BOC	ENSG00000064726	BTBD1	ENSG00000196705	ZNF431	ENSG00000247796	MOCS2-DT	ENSG00000273209				ENSG00000164488	DACT2
ENSG00000273125	LINC01990	ENSG00000224424	PRKAR2A-AS1	ENSG00000153976	HS3ST3A1	ENSG00000167508	MVD	ENSG00000004534	RBM6	ENSG00000242880		ENSG00000166503	HDGFL3	ENSG00000166289	PLEKHF1	ENSG00000039123	MTREX	ENSG00000273456				ENSG00000198719	DLL1
ENSG00000114439	BBX	ENSG00000177479	ARIH2	ENSG00000214941	ZSWIM7	ENSG00000158717	RNF166	ENSG00000003756	RBM5	ENSG00000113845	TIMMDC1	ENSG00000197696	NMB	ENSG00000251247	ZNF345	ENSG00000227908	IL6ST-DT	ENSG00000138442	WDR12			ENSG00000240859	LINC03014
ENSG00000177707	NECTIN3	ENSG00000178467	P4HTM	ENSG00000166582	CENPV	ENSG00000141012	GALNS	ENSG00000001617	SEMA3F	ENSG00000287207		ENSG00000259494	MRPL46	ENSG00000198453	ZNF568	ENSG00000155542	SETD9	ENSG00000173166	RAPH1			ENSG00000177706	FAM20C
ENSG00000240891	PLCXD2	ENSG00000178252	WDR6	ENSG00000287910		ENSG00000261226		ENSG00000114353	GNAI2	ENSG00000138463	SLC49A4	ENSG00000259736	CRTC3-AS1	ENSG00000130402	ACTN4	ENSG00000062194	GPBP1	ENSG00000023228	NDUFS1			ENSG00000223855	PDGFA-DT
ENSG00000144824	PHLDB2	ENSG00000185909	KLHDC8B	ENSG00000266498		ENSG00000235361	ABR-AS1	ENSG00000230454		ENSG00000121542	SEC22A	ENSG00000198901	PRC1	ENSG00000160460	SPTBN4	ENSG00000164182	NDUFAF2	ENSG00000223725				ENSG00000229380	PRKAR1B-AS2
ENSG00000114529	C3orf52	ENSG00000145022	TCTA	ENSG00000076382	SPAG5	ENSG00000177374	HIC1	ENSG00000012171	SEMA3B	ENSG00000239523	MYLK-AS1	ENSG00000161981	SNRNP25	ENSG00000213904	LIPE-AS1	ENSG00000153015	CWC27	ENSG00000144401	METTL21A			ENSG00000164828	SUN1
ENSG00000138459	SLC35A5	ENSG00000173402	DAG1	ENSG00000264808		ENSG00000262050		ENSG00000281358	RASSF1-AS1	ENSG00000250012	SLC41A3-AS1	ENSG00000007541	PIGQ	ENSG00000130203	APOE	ENSG00000123213	NLN	ENSG00000138413	IDH1			ENSG00000239857	GET4
ENSG00000240057	NEPRO-AS1	ENSG00000164061	BSN	ENSG00000108578	BLMH	ENSG00000183018	SPNS2	ENSG00000114738	MAPKAPK3	ENSG00000114626	ABTB1	ENSG00000103260	METRN	ENSG00000104892	KLC3	ENSG00000112851	ERBIN	ENSG00000144445	KANSL1L			ENSG00000164849	GPR146
ENSG00000144857	BOC	ENSG00000164062	APEH	ENSG00000172171	TEFM	ENSG00000141497	ZMYND15	ENSG00000145050	MANF	ENSG00000058262	SEC61A1	ENSG00000103253	HAGHL	ENSG00000011478	QPCTL	ENSG00000153914	SREK1	ENSG00000030419	IKZF2			ENSG00000287665
ENSG00000242880		ENSG00000185614	INKA1	ENSG00000277258	PCGF2	ENSG00000180787	ZFP3	ENSG00000164081	TEX264	ENSG00000075785	RAB7A	ENSG00000196557	CACNA1H	ENSG00000245598	DACT3-AS1	ENSG00000145675	PIK3R1	ENSG00000138376	BARD1			ENSG00000157954	WIPI2
ENSG00000113845	TIMMDC1	ENSG00000004534	RBM6	ENSG00000067191	CACNB1	ENSG00000029725	RABEP1	ENSG00000243989	ACY1	ENSG00000273174		ENSG00000284395	PERCC1	ENSG00000275719		ENSG00000145734	BDP1	ENSG00000079308	TNS1			ENSG00000272719
ENSG00000153767	GTF2E1	ENSG00000003756	RBM5	ENSG00000172057	ORMDL3	ENSG00000239697	TNFSF12	ENSG00000243224	TWF2-DT	ENSG00000181789	COPG1	ENSG00000007545	CRAMP1	ENSG00000104805	NUCB1	ENSG00000083312	TNPO1	ENSG00000273361				ENSG00000106346	USP42
ENSG00000287207		ENSG00000114353	GI2	ENSG00000265666	RARA-AS1	ENSG00000263400	TMEM220-AS1	ENSG00000010318	PHF7	ENSG00000183624	HMCES	ENSG00000206053	JPT2	ENSG00000169169	CPT1C	ENSG00000251604	LINC01385	ENSG00000135913	USP37			ENSG00000136238	RAC1
ENSG00000173193	PARP14	ENSG00000230454		ENSG00000141696	P3H4	ENSG00000265511		ENSG00000163932	PRKCD	ENSG00000206417	H1-10-AS1	ENSG00000103197	TSC2	ENSG00000104946	TBC1D17	ENSG00000145741	BTF3	ENSG00000187736	NHEJ1			ENSG00000244239	ICA1-AS1
ENSG00000138463	SLC49A4	ENSG00000012171	SEMA3B	ENSG00000177469	CAVIN1	ENSG00000131899	LLGL1	ENSG00000157388	CACNA1D	ENSG00000249846	LINC02021	ENSG00000167964	RAB26	ENSG00000086967	MYBPC2	ENSG00000214944	ARHGEF28	ENSG00000115649	CNPPD1			ENSG00000106443	PHF14
ENSG00000065485	PDIA5	ENSG00000281358	RASSF1-AS1	ENSG00000141699	RETREG3	ENSG00000141068	KSR1	ENSG00000056736	IL17RB	ENSG00000017260	ATP2C1	ENSG00000167968	DNASE1L2	ENSG00000196417	ZNF765	ENSG00000122008	POLK	ENSG00000115657	ABCB6			ENSG00000169193	CCDC126
ENSG00000121542	SEC22A	ENSG00000088538	DOCK3	ENSG00000126581	BECN1	ENSG00000181481	RNF135	ENSG00000157500	APPL1	ENSG00000138246	DNAJC13	ENSG00000162062	TEDC2	ENSG00000196263	ZNF471	ENSG00000189045	ANKDD1B	ENSG00000198925	ATG9A			ENSG00000105926	PALS2
ENSG00000239523	MYLK-AS1	ENSG00000145050	MANF	ENSG00000266967	AARSD1	ENSG00000264456		ENSG00000241933	DENND6A-DT	ENSG00000081307	UBA5	ENSG00000162065	TBC1D24	ENSG00000197016	ZNF470	ENSG00000164251	F2RL1	ENSG00000163521	GLB1L			ENSG00000214870	LINC02981
ENSG00000250012	SLC41A3-AS1	ENSG00000259956	RBM15B	ENSG00000012048	BRCA1	ENSG00000131242	RAB11FIP4	ENSG00000144724	PTPRG	ENSG00000248724	NPHP3-AS1	ENSG00000260293		ENSG00000268654	MIMT1	ENSG00000085365	SCAMP1	ENSG00000127824	TUBA4A			ENSG00000234336	JAZF1-AS1
ENSG00000114626	ABTB1	ENSG00000164081	TEX264	ENSG00000267002		ENSG00000141314	RHBDL3	ENSG00000285399		ENSG00000091527	CDV3	ENSG00000263325		ENSG00000176293	ZNF135	ENSG00000164329	TENT2	ENSG00000123992	DNPEP			ENSG00000106069	CHN2
ENSG00000058262	SEC61A1	ENSG00000243989	ACY1	ENSG00000175832	ETV4	ENSG00000176749	CDK5R1	ENSG00000144741	SLC25A26	ENSG00000240006	LINC02004	ENSG00000162073	PAQR4	ENSG00000269473	ZNF132-DT	ENSG00000113296	THBS4	ENSG00000268603				ENSG00000176532	PRR15
ENSG00000244300	GATA2-AS1	ENSG00000243224	TWF2-DT	ENSG00000161647	MPP3	ENSG00000266718		ENSG00000241316	SUCLG2-DT	ENSG00000073711	PPP2R3A	ENSG00000008516	MMP25	ENSG00000267858	MZF1-AS1	ENSG00000039319	ZFYVE16	ENSG00000124006	OBSL1			ENSG00000106605	BLVRA
ENSG00000075785	RAB7A	ENSG00000010318	PHF7	ENSG00000182963	GJC1	ENSG00000181291	TMEM132E	ENSG00000244513	EOGT-DT	ENSG00000261758	STAG1-DT	ENSG00000122386	ZNF205	ENSG00000267751	BSG-AS1	ENSG00000131732	ZCCHC9	ENSG00000116106	EPHA4			ENSG00000287574
ENSG00000181789	COPG1	ENSG00000010322	NISCH	ENSG00000131095	GFAP	ENSG00000166750	SLFN5	ENSG00000144746	ARL6IP5	ENSG00000158234	FAIM	ENSG00000103343	ZNF174	ENSG00000064932	SBNO2	ENSG00000127184	COX7C	ENSG00000116120	FARSB			ENSG00000122515	ZMIZ2
ENSG00000183624	HMCES	ENSG00000163932	PRKCD	ENSG00000004897	CDC27	ENSG00000278535	DHRS11	ENSG00000163605	PPP4R2	ENSG00000248932	COPB2-DT	ENSG00000213918	DNASE1	ENSG00000099625	CBARP	ENSG00000145715	RASA1	ENSG00000152056	AP1S3			ENSG00000146648	EGFR
ENSG00000206417	H1-10-AS1	ENSG00000157388	CAC1D	ENSG00000108423	TUBD1	ENSG00000108352	RAPGEFL1	ENSG00000272690	LINC02018	ENSG00000114120	SLC25A36	ENSG00000067365	METTL22	ENSG00000267493	CIRBP-AS1	ENSG00000245864	MEF2C-AS2	ENSG00000036257	CUL3			ENSG00000196247	ZNF107
ENSG00000271270	TMCC1-DT	ENSG00000157445	CAC2D3	ENSG00000170832	USP32	ENSG00000267638		ENSG00000175105	ZNF654	ENSG00000155893	PXYLP1	ENSG00000166669	ATF7IP2	ENSG00000185761	ADAMTSL5	ENSG00000281357	ARRDC3-AS1	ENSG00000169047	IRS1			ENSG00000196715	VKORC1L1
ENSG00000249846	LINC02021	ENSG00000157500	APPL1	ENSG00000267131		ENSG00000108309	RUNDC3A	ENSG00000080224	EPHA6	ENSG00000155903	RASA2	ENSG00000237515	SHISA9	ENSG00000261526		ENSG00000287180		ENSG00000081052	COL4A4			ENSG00000169902	TPST1
ENSG00000017260	ATP2C1	ENSG00000272146	ARF4-AS1	ENSG00000136492	BRIP1	ENSG00000120088	CRHR1	ENSG00000036054	TBC1D23	ENSG00000069849	ATP1B3	ENSG00000262454	MIR193BHG	ENSG00000133243	BTBD2	ENSG00000286577		ENSG00000153823	PID1			ENSG00000198874	TYW1
ENSG00000114670	NEK11	ENSG00000241933	DENND6A-DT	ENSG00000274565		ENSG00000186868	MAPT	ENSG00000114021	NIT2	ENSG00000181744	DIPK2A	ENSG00000011638	LDAF1	ENSG00000099875	MKNK2	ENSG00000164291	ARSK	ENSG00000153827	TRIP12			ENSG00000158321	AUTS2
ENSG00000248468		ENSG00000163681	SLMAP	ENSG00000109065	T9	ENSG00000279685	MAPT-IT1	ENSG00000206535	LNP1	ENSG00000163754	GYG1	ENSG00000185716	MOSMO	ENSG00000172081	MOB3A	ENSG00000164292	RHOBTB3	ENSG00000163053	SLC16A14			ENSG00000185274	GALNT17
ENSG00000138246	DJC13	ENSG00000163686	ABHD6	ENSG00000265096	C1QTNF1-AS1	ENSG00000198933	TBKBP1	ENSG00000081154	PCNP	ENSG00000241313	WWTR1-AS1	ENSG00000166847	DCTN5	ENSG00000065717	TLE2	ENSG00000251314		ENSG00000115053	NCL			ENSG00000049540	ELN
ENSG00000081307	UBA5	ENSG00000168301	KCTD6	ENSG00000287403		ENSG00000182575	NXPH3	ENSG00000144802	NFKBIZ	ENSG00000196428	TSC22D2	ENSG00000166851	PLK1	ENSG00000011132	APBA3	ENSG00000153113	CAST	ENSG00000156973	PDE6D			ENSG00000106665	CLIP2
ENSG00000248724	NPHP3-AS1	ENSG00000144724	PTPRG	ENSG00000185332	TMEM105	ENSG00000005884	ITGA3	ENSG00000273125	LINC01990	ENSG00000144895	EIF2A	ENSG00000090905	TNRC6A	ENSG00000167657	DAPK3	ENSG00000113441	LNPEP	ENSG00000221944	TIGD1			ENSG00000006704	GTF2IRD1
ENSG00000091527	CDV3	ENSG00000144741	SLC25A26	ENSG00000214087	ARL16	ENSG00000265148	TSPOAP1-AS1	ENSG00000114439	BBX	ENSG00000152601	MBNL1	ENSG00000188322	SBK1	ENSG00000268670		ENSG00000174136	RGMB	ENSG00000227252	COPS8-DT			ENSG00000273341
ENSG00000073711	PPP2R3A	ENSG00000163376	KBTBD8	ENSG00000262049		ENSG00000141337	ARSG	ENSG00000114529	C3orf52	ENSG00000163659	TIPARP	ENSG00000178188	SH2B1	ENSG00000142002	DPP9	ENSG00000248489	CHD1-DT	ENSG00000132323	ILKAP			ENSG00000182348	ZNF804B
ENSG00000261758	STAG1-DT	ENSG00000241316	SUCLG2-DT	ENSG00000225663	MCRIP1	ENSG00000141540	TTYH2	ENSG00000138459	SLC35A5	ENSG00000197980	LEKR1	ENSG00000013364	MVP	ENSG00000130254	SAFB2	ENSG00000286503		ENSG00000144485	HES6			ENSG00000157214	STEAP2
ENSG00000158234	FAIM	ENSG00000244513	EOGT-DT	ENSG00000182676	PPP1R27	ENSG00000170412	GPRC5C	ENSG00000240057	NEPRO-AS1	ENSG00000241135	LINC00881	ENSG00000247735	KCTD13-DT	ENSG00000267571		ENSG00000151422	FER	ENSG00000132326	PER2			ENSG00000058091	CDK14
ENSG00000248932	COPB2-DT	ENSG00000144746	ARL6IP5	ENSG00000185624	P4HB	ENSG00000125449	ARMC7	ENSG00000184307	ZDHHC23	ENSG00000118855	MFSD1	ENSG00000149932	TMEM219	ENSG00000031823	RANBP3	ENSG00000112893	MAN2A1	ENSG00000068024	HDAC4			ENSG00000157240	FZD1
ENSG00000114120	SLC25A36	ENSG00000163605	PPP4R2	ENSG00000183684	ALYREF	ENSG00000182173	TSEN54	ENSG00000242880		ENSG00000283154	IQCJ-SCHIP1	ENSG00000285043		ENSG00000214248		ENSG00000164209	SLC25A46	ENSG00000144504	ANKMY1			ENSG00000180535	BHLHA15
ENSG00000155903	RASA2	ENSG00000272690	LINC02018	ENSG00000197063	MAFG	ENSG00000266714	MYO15B	ENSG00000113845	TIMMDC1	ENSG00000163590	PPM1L	ENSG00000102879	CORO1A	ENSG00000260500		ENSG00000224032	EPB41L4A-AS1	ENSG00000130294	KIF1A			ENSG00000106236	NPTX2
ENSG00000069849	ATP1B3	ENSG00000175161	CADM2	ENSG00000183010	PYCR1	ENSG00000259120	SMIM6	ENSG00000153767	GTF2E1	ENSG00000163536	SERPINI1	ENSG00000274653		ENSG00000104980	TIMM44	ENSG00000172795	DCP2	ENSG00000115687	PASK			ENSG00000196367	TRRAP
ENSG00000144935	TRPC1	ENSG00000083937	CHMP2B	ENSG00000169689	CENPX	ENSG00000132470	ITGB4	ENSG00000145088	EAF2	ENSG00000085274	MYNN	ENSG00000103549	RNF40	ENSG00000267855	NDUFA7	ENSG00000047188	YTHDC2	ENSG00000115677	HDLBP			ENSG00000106261	ZKSCAN1
ENSG00000181744	DIPK2A	ENSG00000175105	ZNF654	ENSG00000265458	RF-AS2	ENSG00000214140	PRCD	ENSG00000287207		ENSG00000008952	SEC62	ENSG00000103507	BCKDK	ENSG00000269386	RAB11B-AS1	ENSG00000177879	AP3S1	ENSG00000115694	STK25			ENSG00000106351	AGFG2
ENSG00000163754	GYG1	ENSG00000080224	EPHA6	ENSG00000101557	USP14	ENSG00000261335		ENSG00000173193	PARP14	ENSG00000136603	SKIL	ENSG00000262766		ENSG00000130818	ZNF426	ENSG00000249996	PPIC-AS1	ENSG00000234235	BOK-AS1			ENSG00000106336	FBXO24
ENSG00000163755	HPS3	ENSG00000080200	CRYBG3	ENSG00000017797	RALBP1	ENSG00000267665		ENSG00000138463	SLC49A4	ENSG00000240497		ENSG00000261359	PYCARD-AS1	ENSG00000267277		ENSG00000113368	LMNB1	ENSG00000176946	THAP4			ENSG00000087077	TRIP6
ENSG00000241313	WWTR1-AS1	ENSG00000064225	ST3GAL6	ENSG00000176014	TUBB6	ENSG00000078687	TNRC6C	ENSG00000065485	PDIA5	ENSG00000075420	FNDC3B	ENSG00000197302	KRBOX5	ENSG00000102575	ACP5	ENSG00000164244	PRRC1	ENSG00000215692				ENSG00000106400	ZNHIT1
ENSG00000196428	TSC22D2	ENSG00000206535	LNP1	ENSG00000101639	CEP192	ENSG00000187997	C17orf99	ENSG00000121542	SEC22A	ENSG00000114346	ECT2	ENSG00000185947	ZNF267	ENSG00000197857	ZNF44	ENSG00000064651	SLC12A2	ENSG00000216921	FAM240C			ENSG00000257923	CUX1
ENSG00000144895	EIF2A	ENSG00000081154	PCNP	ENSG00000172175	MALT1	ENSG00000108639	SYNGR2	ENSG00000239523	MYLK-AS1	ENSG00000169760	NLGN1	ENSG00000102996	MMP15	ENSG00000104903	LYL1	ENSG00000197208	SLC22A4	ENSG00000072756	TRNT1			ENSG00000160999	SH2B2
ENSG00000240137	ERICH6-AS1	ENSG00000144802	NFKBIZ	ENSG00000141682	PMAIP1	ENSG00000167280	ENGASE	ENSG00000250012	SLC41A3-AS1	ENSG00000121864	ZNF639	ENSG00000103021	CCDC113	ENSG00000266913	LINC01841	ENSG00000197536	IRF1-AS1	ENSG00000134107	BHLHE40			ENSG00000160991	ORAI2
ENSG00000152601	MBNL1	ENSG00000170017	ALCAM	ENSG00000206052	DOK6	ENSG00000263167		ENSG00000114626	ABTB1	ENSG00000171109	MFN1	ENSG00000245768		ENSG00000127220	ABHD8	ENSG00000113522	RAD50	ENSG00000168137	SETD5			ENSG00000222011	FAM185A
ENSG00000163655	GMPS	ENSG00000273125	LINC01990	ENSG00000265778	ZNF516-AS1	ENSG00000225180	PVALEF	ENSG00000058262	SEC61A1	ENSG00000136518	ACTL6A	ENSG00000196155	PLEKHG4	ENSG00000074855	ANO8	ENSG00000270177	PPP2CA-DT	ENSG00000156983	BRPF1			ENSG00000170632	ARMC10
ENSG00000163659	TIPARP	ENSG00000114439	BBX	ENSG00000060069	CTDP1	ENSG00000274833		ENSG00000075785	RAB7A	ENSG00000136521	NDUFB5	ENSG00000038358	EDC4	ENSG00000269053		ENSG00000043143	JADE2	ENSG00000171135	JAGN1			ENSG00000005249	PRKAR2B
ENSG00000197980	LEKR1	ENSG00000177707	NECTIN3	ENSG00000266969	CEP192-DT	ENSG00000141526	SLC16A3	ENSG00000273174		ENSG00000114796	KLHL24	ENSG00000167264	DUS2	ENSG00000105639	JAK3	ENSG00000113621	TXNDC15	ENSG00000163702	IL17RC			ENSG00000128573	FOXP2
ENSG00000241135	LINC00881	ENSG00000138459	SLC35A5	ENSG00000153391	INO80C	ENSG00000167363	FN3K	ENSG00000181789	COPG1	ENSG00000145191	EIF2B5	ENSG00000132600	PRMT7	ENSG00000064545	TMEM161A	ENSG00000132570	PCBD2	ENSG00000163703	CRELD1			ENSG00000001626	CFTR
ENSG00000174891	RSRC1	ENSG00000240057	NEPRO-AS1	ENSG00000081923	ATP8B1	ENSG00000167693	NXN	ENSG00000183624	HMCES	ENSG00000161204	ABCF3	ENSG00000184939	ZFP90	ENSG00000121297	TSHZ3	ENSG00000270021		ENSG00000254999	BRK1			ENSG00000197157	SND1
ENSG00000118855	MFSD1	ENSG00000072858	SIDT1	ENSG00000119537	KDSR	ENSG00000132361	CLUH	ENSG00000206417	H1-10-AS1	ENSG00000114867	EIF4G1	ENSG00000132603	NIP7	ENSG00000161281	COX7A1	ENSG00000113658	SMAD5	ENSG00000134086	VHL			ENSG00000106459	NRF1
ENSG00000283154	IQCJ-SCHIP1	ENSG00000242880		ENSG00000178412	CTDP1-DT	ENSG00000004660	CAMKK1	ENSG00000271270	TMCC1-DT	ENSG00000175182	FAM131A	ENSG00000157353	FCSK	ENSG00000181007	ZFP82	ENSG00000246323	FAM13B-AS1	ENSG00000163517	HDAC11			ENSG00000128607	KLHDC10
ENSG00000113810	SMC4	ENSG00000113845	TIMMDC1	ENSG00000274828		ENSG00000229782	SPNS2-AS1	ENSG00000249846	LINC02021	ENSG00000163882	POLR2H	ENSG00000140832	MARVELD3	ENSG00000196381	ZNF781	ENSG00000120709	FAM53C	ENSG00000170876	TMEM43			ENSG00000091704	CPA1
ENSG00000163590	PPM1L	ENSG00000153767	GTF2E1	ENSG00000172270	BSG	ENSG00000161921	CXCL16	ENSG00000017260	ATP2C1	ENSG00000182580	EPHB3	ENSG00000261513		ENSG00000167641	PPP1R14A	ENSG00000120738	EGR1	ENSG00000170860	LSM3			ENSG00000287733
ENSG00000163536	SERPINI1	ENSG00000287207		ENSG00000267666		ENSG00000108556	CHRNE	ENSG00000248468		ENSG00000272970		ENSG00000224470	ATXN1L	ENSG00000130755	GMFG	ENSG00000044115	CTNNA1	ENSG00000131389	SLC6A6			ENSG00000122779	TRIM24
ENSG00000085274	MYNN	ENSG00000138463	SLC49A4	ENSG00000064666	CNN2	ENSG00000262693	ZFP3-DT	ENSG00000138246	DNAJC13	ENSG00000156931	VPS8	ENSG00000259768	ZFHX3-AS1	ENSG00000269246		ENSG00000015479	MATR3	ENSG00000177463	NR2C2			ENSG00000285904
ENSG00000008952	SEC62	ENSG00000239523	MYLK-AS1	ENSG00000099624	ATP5F1D	ENSG00000267532	MIR497HG	ENSG00000081307	UBA5	ENSG00000286086		ENSG00000276408		ENSG00000105193	RPS16	ENSG00000185129	PURA	ENSG00000144597	EAF1			ENSG00000133597	ADCK2
ENSG00000136603	SKIL	ENSG00000114626	ABTB1	ENSG00000115255	REEP6	ENSG00000265349		ENSG00000248724	NPHP3-AS1	ENSG00000163904	SENP2	ENSG00000166454	ATMIN	ENSG00000079435	LIPE	ENSG00000254363		ENSG00000287042				ENSG00000106123	EPHB6
ENSG00000286856		ENSG00000187715	KBTBD12	ENSG00000267092		ENSG00000141040	ZNF287	ENSG00000091527	CDV3	ENSG00000156976	EIF4A2	ENSG00000261609	GAN	ENSG00000267348	GEMIN7-AS1	ENSG00000131503	ANKHD1	ENSG00000154822	PLCL2			ENSG00000106144	CASP2
ENSG00000240497		ENSG00000058262	SEC61A1	ENSG00000005206	SPPL2B	ENSG00000179598	PLD6	ENSG00000073711	PPP2R3A	ENSG00000145012	LPP	ENSG00000230989	HSBP1	ENSG00000125743	SNRPD2	ENSG00000113119	TMCO6	ENSG00000286352				ENSG00000055130	CUL1
ENSG00000075420	FNDC3B	ENSG00000183624	HMCES	ENSG00000171970	ZNF57	ENSG00000108551	RASD1	ENSG00000261758	STAG1-DT	ENSG00000114315	HES1	ENSG00000154099	DNAAF1	ENSG00000087076	HSD17B14	ENSG00000081791	DELE1	ENSG00000144566	RAB5A			ENSG00000197024	ZNF398
ENSG00000114346	ECT2	ENSG00000206417	H1-10-AS1	ENSG00000125912	NCLN	ENSG00000072310	SREBF1	ENSG00000158234	FAIM	ENSG00000233058	ATP13A3-DT	ENSG00000135686	KLHL36	ENSG00000105559	PLEKHA4	ENSG00000013561	RNF14	ENSG00000114166	KAT2B			ENSG00000170265	ZNF282
ENSG00000121879	PIK3CA	ENSG00000271270	TMCC1-DT	ENSG00000167670	CHAF1A	ENSG00000176974	SHMT1	ENSG00000114120	SLC25A36	ENSG00000287005		ENSG00000103194	USP10	ENSG00000104812	GYS1	ENSG00000231185	SPRY4-AS1	ENSG00000170142	UBE2E1			ENSG00000261842
ENSG00000121864	ZNF639	ENSG00000249846	LINC02021	ENSG00000266983	RANBP3-DT	ENSG00000108602	ALDH3A1	ENSG00000155893	PXYLP1	ENSG00000223711		ENSG00000131143	COX4I1	ENSG00000225950	NTF4	ENSG00000113649	TCERG1	ENSG00000174738	NR1D2			ENSG00000171130	ATP6V0E2
ENSG00000171109	MFN1	ENSG00000017260	ATP2C1	ENSG00000267299		ENSG00000261033	SPECC1-DT	ENSG00000155903	RASA2	ENSG00000286004		ENSG00000172530	BANP	ENSG00000204673	AKT1S1	ENSG00000145868	FBXO38	ENSG00000228791	THRB-AS1			ENSG00000261305
ENSG00000136518	ACTL6A	ENSG00000114670	NEK11	ENSG00000125733	TRIP10	ENSG00000232859	LYRM9	ENSG00000069849	ATP1B3	ENSG00000224614	TNK2-AS1	ENSG00000261273		ENSG00000129455	KLK8	ENSG00000155850	SLC26A2	ENSG00000151093	OXSM			ENSG00000196456	ZNF775
ENSG00000136521	NDUFB5	ENSG00000138246	DJC13	ENSG00000198816	ZNF358	ENSG00000076351	SLC46A1	ENSG00000120756	PLS1	ENSG00000235897	TM4SF19-AS1	ENSG00000158545	ZC3H18	ENSG00000129451	KLK10	ENSG00000070814	TCOF1	ENSG00000187118	CMC1			ENSG00000002933	TMEM176A
ENSG00000163728	TTC14	ENSG00000081307	UBA5	ENSG00000286138		ENSG00000087111	PIGS	ENSG00000144935	TRPC1	ENSG00000163964	PIGX	ENSG00000260630	SNAI3-AS1	ENSG00000167766	ZNF83	ENSG00000171992	SYNPO	ENSG00000163527	STT3B			ENSG00000133612	AGAP3
ENSG00000176597	B3GNT5	ENSG00000248724	NPHP3-AS1	ENSG00000167772	ANGPTL4	ENSG00000108262	GIT1	ENSG00000181744	DIPK2A	ENSG00000228109	MELTF-AS1	ENSG00000174177	CTU2	ENSG00000105617	LENG1	ENSG00000196743	GM2A	ENSG00000197385	ZNF860			ENSG00000033100	CHPF2
ENSG00000114796	KLHL24	ENSG00000091527	CDV3	ENSG00000177599	ZNF491	ENSG00000167549	CORO6	ENSG00000163754	GYG1	ENSG00000122068	FYTTD1	ENSG00000167513	CDT1	ENSG00000269696	ZNF470-DT	ENSG00000145907	G3BP1	ENSG00000152642	GPD1L			ENSG00000243018
ENSG00000163872	YEATS2	ENSG00000073711	PPP2R3A	ENSG00000171295	ZNF440	ENSG00000264007		ENSG00000163755	HPS3	ENSG00000186001	LRCH3	ENSG00000205018		ENSG00000198300	PEG3	ENSG00000164574	GALNT10	ENSG00000170293	CMTM8			ENSG00000013374	NUB1
ENSG00000145191	EIF2B5	ENSG00000261758	STAG1-DT	ENSG00000160877	CC1	ENSG00000287506		ENSG00000241313	WWTR1-AS1	ENSG00000185621	LMLN	ENSG00000176715	ACSF3	ENSG00000131849	ZNF132	ENSG00000164576	SAP30L	ENSG00000153551	CMTM7			ENSG00000239911	PRKAG2-AS1
ENSG00000161202	DVL3	ENSG00000158234	FAIM	ENSG00000104957	YJU2B	ENSG00000197322	TMEM132E-DT	ENSG00000196428	TSC22D2	ENSG00000144455	SUMF1	ENSG00000261253		ENSG00000130724	CHMP2A	ENSG00000155506	LARP1	ENSG00000182973	CNOT10			ENSG00000178234	GALNT11
ENSG00000161204	ABCF3	ENSG00000248932	COPB2-DT	ENSG00000104979	C19orf53	ENSG00000266947		ENSG00000144895	EIF2A	ENSG00000231249	ITPR1-DT	ENSG00000167526	RPL13	ENSG00000198053	SIRPA	ENSG00000155508	CNOT8	ENSG00000170275	CRTAP			ENSG00000228521
ENSG00000284753	EEF1AKMT4	ENSG00000158258	CLSTN2	ENSG00000132017	DCAF15	ENSG00000277363	SRCIN1	ENSG00000240137	ERICH6-AS1	ENSG00000235831	BHLHE40-AS1	ENSG00000167523	SPATA33	ENSG00000132639	SNAP25	ENSG00000253256		ENSG00000170248	PDCD6IP			ENSG00000186480	INSIG1
ENSG00000114867	EIF4G1	ENSG00000114120	SLC25A36	ENSG00000123143	PKN1	ENSG00000141698	NT5C3B	ENSG00000144893	MED12L	ENSG00000206573	THUMPD3-AS1	ENSG00000261373	VPS9D1-AS1	ENSG00000101230	ISM1	ENSG00000164332	UBLCP1	ENSG00000076242	MLH1			ENSG00000230033
ENSG00000175182	FAM131A	ENSG00000155903	RASA2	ENSG00000105137	SYDE1	ENSG00000188825	LINC00910	ENSG00000152601	MBNL1	ENSG00000134072	CAMK1	ENSG00000258839	MC1R	ENSG00000101421	CHMP4B	ENSG00000113328	CCNG1	ENSG00000144674	GOLGA4			ENSG00000235029	MNX1-AS2
ENSG00000163882	POLR2H	ENSG00000069849	ATP1B3	ENSG00000167460	TPM4	ENSG00000267750	RUNDC3A-AS1	ENSG00000163655	GMPS	ENSG00000156990	RPUSD3	ENSG00000258947	TUBB3	ENSG00000101460	MAP1LC3A	ENSG00000181163	NPM1	ENSG00000144677	CTDSPL			ENSG00000243479	MNX1-AS1
ENSG00000272970		ENSG00000144935	TRPC1	ENSG00000279529		ENSG00000264589	MAPT-AS1	ENSG00000163659	TIPARP	ENSG00000125037	EMC3	ENSG00000140995	DEF8	ENSG00000234139		ENSG00000156427	FGF18	ENSG00000136059	VILL			ENSG00000105993	DNAJB6
ENSG00000286086		ENSG00000181744	DIPK2A	ENSG00000130311	DDA1	ENSG00000250282		ENSG00000197980	LEKR1	ENSG00000206567		ENSG00000141013	GAS8	ENSG00000080845	DLGAP4	ENSG00000164463	CREBRF	ENSG00000172939	OXSR1			ENSG00000242474	LINC03015
ENSG00000163904	SENP2	ENSG00000163754	GYG1	ENSG00000254858	MPV17L2	ENSG00000108387	SEPTIN4	ENSG00000241135	LINC00881	ENSG00000144560	VGLL4	ENSG00000161980	POLR3K	ENSG00000101335	MYL9	ENSG00000113742	CPEB4	ENSG00000114739	ACVR2B			ENSG00000287342
ENSG00000156976	EIF4A2	ENSG00000163755	HPS3	ENSG00000005007	UPF1	ENSG00000136478	TEX2	ENSG00000118855	MFSD1	ENSG00000088726	TMEM40	ENSG00000103148	NPRL3	ENSG00000101084	RAB5IF	ENSG00000113194	FAF2	ENSG00000114742	WDR48			ENSG00000197461	PDGFA
ENSG00000145012	LPP	ENSG00000196428	TSC22D2	ENSG00000064490	RFXANK	ENSG00000108932	SLC16A6	ENSG00000283154	IQCJ-SCHIP1	ENSG00000144711	IQSEC1	ENSG00000228201		ENSG00000185513	L3MBTL1	ENSG00000074276	CDHR2	ENSG00000283849				ENSG00000164880	INTS1
ENSG00000114315	HES1	ENSG00000144895	EIF2A	ENSG00000167491	GATAD2A	ENSG00000154265	ABCA5	ENSG00000163590	PPM1L	ENSG00000244502	HDAC11-AS1	ENSG00000259840		ENSG00000064205	CCN5	ENSG00000048140	TSPAN17	ENSG00000144659	SLC25A38			ENSG00000011275	RNF216
ENSG00000233058	ATP13A3-DT	ENSG00000152601	MBNL1	ENSG00000186010	NDUFA13	ENSG00000246731	MGC16275	ENSG00000163536	SERPINI1	ENSG00000163528	CHCHD4	ENSG00000103249	CLCN7	ENSG00000204070	SYS1	ENSG00000198055	GRK6	ENSG00000168028	RPSA			ENSG00000136240	KDELR2
ENSG00000287005		ENSG00000163659	TIPARP	ENSG00000213988	ZNF90	ENSG00000161509	GRIN2C	ENSG00000085274	MYNN	ENSG00000154767	XPC	ENSG00000103024	NME3	ENSG00000101443	WFDC2	ENSG00000027847	B4GALT7	ENSG00000170011	MYRIP			ENSG00000164631	ZNF12
ENSG00000235897	TM4SF19-AS1	ENSG00000197980	LEKR1	ENSG00000118620	ZNF430	ENSG00000125457	MIF4GD	ENSG00000008952	SEC62	ENSG00000225733	FGD5-AS1	ENSG00000198736	MSRB1	ENSG00000064601	CTSA	ENSG00000145916	RMND5B	ENSG00000114784	EIF1B			ENSG00000233108	GLCCI1-DT
ENSG00000163964	PIGX	ENSG00000241135	LINC00881	ENSG00000160352	ZNF714	ENSG00000177303	CASKIN2	ENSG00000173890	GPR160	ENSG00000131381	RBSN	ENSG00000277602		ENSG00000203999	LINC01270	ENSG00000234284	ZNF879	ENSG00000188846	RPL14			ENSG00000106524	ANKMY2
ENSG00000119231	SENP5	ENSG00000118855	MFSD1	ENSG00000183850	ZNF730	ENSG00000108479	GALK1	ENSG00000136603	SKIL	ENSG00000131370	SH3BP5	ENSG00000065057	NTHL1	ENSG00000182463	TSHZ2	ENSG00000176783	RUFY1	ENSG00000168036	CTNNB1			ENSG00000271133	ITGB8-AS1
ENSG00000122068	FYTTD1	ENSG00000283154	IQCJ-SCHIP1	ENSG00000267498	UQCRFS1-DT	ENSG00000092929	UNC13D	ENSG00000286856		ENSG00000206560	ANKRD28	ENSG00000167969	ECI1	ENSG00000124205	EDN3	ENSG00000127022	CANX	ENSG00000182606	TRAK1			ENSG00000136237	RAPGEF5
ENSG00000186001	LRCH3	ENSG00000180044	C3orf80	ENSG00000105176	URI1	ENSG00000141576	RNF157	ENSG00000075420	FNDC3B	ENSG00000182568	SATB1	ENSG00000205937	RNPS1	ENSG00000125875	TBC1D20	ENSG00000161011	SQSTM1	ENSG00000008324	SS18L2			ENSG00000070882	OSBPL3
ENSG00000185621	LMLN	ENSG00000163590	PPM1L	ENSG00000153879	CEBPG	ENSG00000141524	TMC6	ENSG00000114346	ECT2	ENSG00000163576	EFHB	ENSG00000167972	ABCA3	ENSG00000276649		ENSG00000245317	MRNIP-DT	ENSG00000144648	ACKR2			ENSG00000172115	CYCS
ENSG00000091181	IL5RA	ENSG00000163536	SERPINI1	ENSG00000105220	GPI	ENSG00000262873		ENSG00000121879	PIK3CA	ENSG00000233153	UBE2E2-DT	ENSG00000260874		ENSG00000088876	ZNF343	ENSG00000250222	TRIM7-AS2	ENSG00000163788	SNRK			ENSG00000153790	C7orf31
ENSG00000144455	SUMF1	ENSG00000085274	MYNN	ENSG00000142279	WTIP	ENSG00000181409	AATK	ENSG00000121864	ZNF639	ENSG00000151090	THRB	ENSG00000127564	PKMYT1	ENSG00000088899	LZTS3	ENSG00000146063	TRIM41	ENSG00000011198	ABHD5			ENSG00000270933
ENSG00000235831	BHLHE40-AS1	ENSG00000008952	SEC62	ENSG00000089351	GRAMD1A	ENSG00000262223		ENSG00000171109	MFN1	ENSG00000077097	TOP2B	ENSG00000010539	ZNF200	ENSG00000132646	PCNA	ENSG00000233937	CTC-338M12,4	ENSG00000186448	ZNF197			ENSG00000122566	HNRNPA2B1
ENSG00000206573	THUMPD3-AS1	ENSG00000136603	SKIL	ENSG00000105672	ETV2	ENSG00000169718	DUS1L	ENSG00000136518	ACTL6A	ENSG00000151092	NGLY1	ENSG00000188827	SLX4	ENSG00000089123	TASP1	ENSG00000028310	BRD9	ENSG00000169964	TMEM42			ENSG00000225792	SNX10-AS1
ENSG00000156990	RPUSD3	ENSG00000240497		ENSG00000075702	WDR62	ENSG00000141542	RAB40B	ENSG00000136521	NDUFB5	ENSG00000033867	SLC4A7	ENSG00000126602	TRAP1	ENSG00000101400	SNTA1	ENSG00000153395	LPCAT1	ENSG00000075914	EXOSC7			ENSG00000285081
ENSG00000144560	VGLL4	ENSG00000169760	NLGN1	ENSG00000233527	ZNF529-AS1	ENSG00000128791	TWSG1	ENSG00000163728	TTC14	ENSG00000144645	OSBPL10	ENSG00000162104	ADCY9	ENSG00000260032	NORAD	ENSG00000164237	CMBL	ENSG00000144791	LIMD1			ENSG00000223813	PRR15-DT
ENSG00000132155	RAF1	ENSG00000121879	PIK3CA	ENSG00000105738	SIPA1L3	ENSG00000154856	APCDD1	ENSG00000114796	KLHL24	ENSG00000144635	DYNC1LI1	ENSG00000217930	PAM16	ENSG00000149596	JPH2	ENSG00000173545	ZNF622	ENSG00000181585	TMIE			ENSG00000136193	SCRN1
ENSG00000144711	IQSEC1	ENSG00000121864	ZNF639	ENSG00000188766	SPRED3	ENSG00000141401	IMPA2	ENSG00000163872	YEATS2	ENSG00000153560	UBP1	ENSG00000153048	CARHSP1	ENSG00000124257	NEURL2	ENSG00000145555	MYO10	ENSG00000160796	NBEAL2			ENSG00000286847
ENSG00000163528	CHCHD4	ENSG00000171109	MFN1	ENSG00000130402	ACTN4	ENSG00000168675	LDLRAD4	ENSG00000145191	EIF2B5	ENSG00000271643	PDCD6IP-DT	ENSG00000213853	EMP2	ENSG00000100979	PLTP	ENSG00000113384	GOLPH3	ENSG00000227398	KIF9-AS1			ENSG00000155849	ELMO1
ENSG00000154767	XPC	ENSG00000136518	ACTL6A	ENSG00000179134	SAMD4B	ENSG00000134508	CABLES1	ENSG00000161202	DVL3	ENSG00000178567	EPM2AIP1	ENSG00000263080		ENSG00000225806		ENSG00000056097	ZFR	ENSG00000076201	PTPN23			ENSG00000259826	CDK13-DT
ENSG00000225733	FGD5-AS1	ENSG00000136521	NDUFB5	ENSG00000105197	TIMM50	ENSG00000141384	TAF4B	ENSG00000161204	ABCF3	ENSG00000093167	LRRFIP2	ENSG00000103342	GSPT1	ENSG00000101160	CTSZ	ENSG00000249572	TARS1-DT	ENSG00000132153	DHX30			ENSG00000062582	MRPS24
ENSG00000131368	MRPS25	ENSG00000242808	SOX2-OT	ENSG00000013275	PSMC4	ENSG00000259985		ENSG00000284753	EEF1AKMT4	ENSG00000235257	ITGA9-AS1	ENSG00000275445		ENSG00000273812	LINC02970	ENSG00000285967	NIPBL-DT	ENSG00000232112	TMA7			ENSG00000106628	POLD2
ENSG00000131381	RBSN	ENSG00000114796	KLHL24	ENSG00000167625	ZNF526	ENSG00000141431	ASXL3	ENSG00000114867	EIF4G1	ENSG00000187091	PLCD1	ENSG00000083093	PALB2	ENSG00000160191	PDE9A	ENSG00000197603	CPLANE1	ENSG00000224424	PRKAR2A-AS1			ENSG00000158604	TMED4
ENSG00000206562	METTL6	ENSG00000163872	YEATS2	ENSG00000159885	ZNF222	ENSG00000267746		ENSG00000175182	FAM131A	ENSG00000060971	ACAA1	ENSG00000246465		ENSG00000160208	RRP1B	ENSG00000249740	OSMR-DT	ENSG00000177479	ARIH2			ENSG00000136205	TNS3
ENSG00000206560	ANKRD28	ENSG00000145191	EIF2B5	ENSG00000263002	ZNF234	ENSG00000134769	DT	ENSG00000163882	POLR2H	ENSG00000229589	ACVR2B-AS1	ENSG00000261766		ENSG00000274248		ENSG00000164327	RICTOR	ENSG00000178467	P4HTM			ENSG00000106070	GRB10
ENSG00000131378	RFTN1	ENSG00000161202	DVL3	ENSG00000104853	CLPTM1	ENSG00000166974	MAPRE2	ENSG00000272970		ENSG00000144655	CSRNP1	ENSG00000174943	KCTD13	ENSG00000226115		ENSG00000132356	PRKAA1	ENSG00000178252	WDR6			ENSG00000106078	COBL
ENSG00000163576	EFHB	ENSG00000161204	ABCF3	ENSG00000181027	FKRP	ENSG00000274184		ENSG00000156931	VPS8	ENSG00000280739	EIF1B-AS1	ENSG00000149927	DOC2A	ENSG00000154640	BTG3	ENSG00000145592	RPL37	ENSG00000178057	NDUFAF3			ENSG00000169919	GUSB
ENSG00000077097	TOP2B	ENSG00000284753	EEF1AKMT4	ENSG00000275719		ENSG00000285940		ENSG00000286086		ENSG00000230084	ZBTB47-AS1	ENSG00000149926	TLCD3B	ENSG00000154734	ADAMTS1	ENSG00000083720	OXCT1	ENSG00000185909	KLHDC8B			ENSG00000234215	CT66
ENSG00000151092	NGLY1	ENSG00000175182	FAM131A	ENSG00000185453	ZSWIM9	ENSG00000270112	ST8SIA5-DT	ENSG00000163904	SENP2	ENSG00000160746	ANO10	ENSG00000180096	SEPTIN1	ENSG00000154736	ADAMTS5	ENSG00000112972	HMGCS1	ENSG00000145022	TCTA			ENSG00000183166	CALN1
ENSG00000033867	SLC4A7	ENSG00000163882	POLR2H	ENSG00000105447	GRWD1	ENSG00000286583	ZBTB7C-AS1	ENSG00000156976	EIF4A2	ENSG00000163812	ZDHHC3	ENSG00000196118	CFAP119	ENSG00000159079	CFAP298	ENSG00000151881	TMEM267	ENSG00000173402	DAG1			ENSG00000272843
ENSG00000144635	DYNC1LI1	ENSG00000272970		ENSG00000063176	SPHK2	ENSG00000101542	CDH20	ENSG00000145012	LPP	ENSG00000230530	LIMD1-AS1	ENSG00000102870	ZNF629	ENSG00000159131	GART	ENSG00000172239	PAIP1	ENSG00000164062	APEH			ENSG00000130305	NSUN5
ENSG00000271643	PDCD6IP-DT	ENSG00000286086		ENSG00000104805	NUCB1	ENSG00000081138	CDH7	ENSG00000114315	HES1	ENSG00000163820	FYCO1	ENSG00000103490	PYCARD	ENSG00000273199		ENSG00000251141	MRPS30-DT	ENSG00000185614	INKA1			ENSG00000165215	CLDN3
ENSG00000178567	EPM2AIP1	ENSG00000163904	SENP2	ENSG00000267898		ENSG00000263958	NETO1-DT	ENSG00000233058	ATP13A3-DT	ENSG00000160799	CCDC12	ENSG00000260568		ENSG00000185808	PIGP	ENSG00000164172	MOCS2	ENSG00000004534	RBM6			ENSG00000232415	ELN-AS1
ENSG00000093167	LRRFIP2	ENSG00000156976	EIF4A2	ENSG00000183207	RUVBL2	ENSG00000130856	ZNF236	ENSG00000287005		ENSG00000181555	SETD2	ENSG00000272372		ENSG00000184385	UMODL1-AS1	ENSG00000185305	ARL15	ENSG00000003756	RBM5			ENSG00000287815
ENSG00000235257	ITGA9-AS1	ENSG00000073849	ST6GAL1	ENSG00000104901	DKKL1	ENSG00000082397	EPB41L3	ENSG00000224614	TNK2-AS1	ENSG00000260236	PTPN23-DT	ENSG00000125166	GOT2	ENSG00000215458	AATBC	ENSG00000234602	MCIDAS	ENSG00000001617	SEMA3F			ENSG00000274523	RCC1L
ENSG00000187091	PLCD1	ENSG00000136514	RTP4	ENSG00000126461	SCAF1	ENSG00000154655	L3MBTL4	ENSG00000235897	TM4SF19-AS1	ENSG00000114650	SCAP	ENSG00000159713	TPPP3	ENSG00000234880	LINC00163	ENSG00000067248	DHX29	ENSG00000114353	GNAI2			ENSG00000146707	POMZP3
ENSG00000229589	ACVR2B-AS1	ENSG00000145012	LPP	ENSG00000167554	ZNF610	ENSG00000267239		ENSG00000163964	PIGX	ENSG00000173473	SMARCC1	ENSG00000276075		ENSG00000261706	LINC00165	ENSG00000177058	SLC38A9	ENSG00000230454				ENSG00000186088	GSAP
ENSG00000168356	SCN11A	ENSG00000225764	P3H2-AS1	ENSG00000269646	ZNF888-AS1	ENSG00000267503		ENSG00000119231	SENP5	ENSG00000164050	PLXNB1	ENSG00000141098	GFOD2	ENSG00000224574	COL18A1-AS2	ENSG00000134352	IL6ST	ENSG00000012171	SEMA3B			ENSG00000153956	CACNA2D1
ENSG00000114745	GORASP1	ENSG00000114315	HES1	ENSG00000196417	ZNF765	ENSG00000118276	B4GALT6	ENSG00000228109	MELTF-AS1	ENSG00000164051	CCDC51	ENSG00000103061	SLC7A6OS	ENSG00000283633		ENSG00000145632	PLK2	ENSG00000281358	RASSF1-AS1			ENSG00000186472	PCLO
ENSG00000280739	EIF1B-AS1	ENSG00000233058	ATP13A3-DT	ENSG00000287170		ENSG00000267642	ASXL3-DT	ENSG00000122068	FYTTD1	ENSG00000114268	PFKFB4	ENSG00000213380	COG8	ENSG00000183597	TANGO2	ENSG00000049167	ERCC8	ENSG00000271858	CYB561D2			ENSG00000135185	TMEM243
ENSG00000160746	ANO10	ENSG00000287005		ENSG00000090971	T14	ENSG00000101746	NOL4	ENSG00000186001	LRCH3	ENSG00000225697	SLC26A6	ENSG00000260593		ENSG00000099904	ZDHHC8	ENSG00000188725	SMIM15	ENSG00000114738	MAPKAPK3			ENSG00000075142	SRI
ENSG00000272121		ENSG00000286004		ENSG00000179954	SSC5D	ENSG00000101489	CELF4	ENSG00000185621	LMLN	ENSG00000213672	NCKIPSD	ENSG00000040199	PHLPP2	ENSG00000128228	SDF2L1	ENSG00000153006	SREK1IP1	ENSG00000145050	MANF			ENSG00000127954	STEAP4
ENSG00000271937		ENSG00000224614	TNK2-AS1	ENSG00000063245	EPN1	ENSG00000101638	ST8SIA5	ENSG00000091181	IL5RA	ENSG00000223343		ENSG00000205084	TMEM231	ENSG00000224086	PPM1F-AS1	ENSG00000197860	SGTB	ENSG00000259956	RBM15B			ENSG00000227646	STEAP2-AS1
ENSG00000233509	ZNF197-AS1	ENSG00000235897	TM4SF19-AS1	ENSG00000186230	ZNF749	ENSG00000184828	ZBTB7C	ENSG00000113851	CRBN	ENSG00000178149	DALRD3	ENSG00000166446	CDYL2	ENSG00000099953	MMP11	ENSG00000269961	ERBIN-DT	ENSG00000164081	TEX264			ENSG00000223969
ENSG00000163807	KIAA1143	ENSG00000163964	PIGX	ENSG00000213762	ZNF134	ENSG00000134046	MBD2	ENSG00000144455	SUMF1	ENSG00000198218	QRICH1	ENSG00000260213	CENPN-AS1	ENSG00000100031	GGT1	ENSG00000249085	TNPO1-DT	ENSG00000243989	ACY1			ENSG00000105852	PON3
ENSG00000163812	ZDHHC3	ENSG00000119231	SENP5	ENSG00000171606	ZNF274	ENSG00000267325	LINC01415	ENSG00000235831	BHLHE40-AS1	ENSG00000172037	LAMB2	ENSG00000140905	GCSH	ENSG00000100003	SEC14L2	ENSG00000251493	FOXD1	ENSG00000243224	TWF2-DT			ENSG00000242798
ENSG00000230530	LIMD1-AS1	ENSG00000228109	MELTF-AS1	ENSG00000142396	ERVK3-1	ENSG00000171791	BCL2	ENSG00000206573	THUMPD3-AS1	ENSG00000114316	USP4	ENSG00000184860	SDR42E1	ENSG00000182541	LIMK2	ENSG00000272525	BTF3-DT	ENSG00000010318	PHF7			ENSG00000239521	CASTOR3
ENSG00000181555	SETD2	ENSG00000122068	FYTTD1	ENSG00000268895	A1BG-AS1	ENSG00000141668	CBLN2	ENSG00000156990	RPUSD3	ENSG00000067560	RHOA	ENSG00000260228		ENSG00000100150	DEPDC5	ENSG00000171617	ENC1	ENSG00000010322	NISCH			ENSG00000166925	TSC22D4
ENSG00000260236	PTPN23-DT	ENSG00000186001	LRCH3	ENSG00000269473	ZNF132-DT	ENSG00000166342	NETO1	ENSG00000163704	PRRT3	ENSG00000214706	IFRD2	ENSG00000103160	HSDL1	ENSG00000100170	SLC5A1	ENSG00000176928	GCNT4	ENSG00000163932	PRKCD			ENSG00000077454	LRCH4
ENSG00000114650	SCAP	ENSG00000185621	LMLN	ENSG00000266933	MADCAM1-AS1	ENSG00000187773	DIPK1C	ENSG00000125037	EMC3	ENSG00000068001	HYAL2	ENSG00000131153	GINS2	ENSG00000128309	MPST	ENSG00000164253	WDR41	ENSG00000157388	CACNA1D			ENSG00000146830	GIGYF1
ENSG00000173473	SMARCC1	ENSG00000224318	CHL1-AS2	ENSG00000070423	RNF126	ENSG00000264278	ZNF236-DT	ENSG00000206567		ENSG00000068028	RASSF1	ENSG00000154102	C16orf74	ENSG00000128283	CDC42EP1	ENSG00000171530	TBCA	ENSG00000056736	IL17RB			ENSG00000087085	ACHE
ENSG00000164045	CDC25A	ENSG00000091181	IL5RA	ENSG00000182087	TMEM259	ENSG00000197971	MBP	ENSG00000144560	VGLL4	ENSG00000114388	NPRL2	ENSG00000131148	EMC8	ENSG00000100116	GCAT	ENSG00000132842	AP3B1	ENSG00000244586	WNT5A-AS1			ENSG00000106397	PLOD3
ENSG00000164050	PLXNB1	ENSG00000113851	CRBN	ENSG00000064932	SBNO2	ENSG00000122490	SLC66A2	ENSG00000132155	RAF1	ENSG00000007402	CACNA2D2	ENSG00000260177		ENSG00000128394	APOBEC3F	ENSG00000245556	SCAMP1-AS1	ENSG00000157500	APPL1			ENSG00000286830
ENSG00000164051	CCDC51	ENSG00000144455	SUMF1	ENSG00000119559	C19orf25	ENSG00000099864	PALM	ENSG00000088726	TMEM40	ENSG00000088543	C3orf18	ENSG00000167508	MVD	ENSG00000100298	APOBEC3H	ENSG00000145685	LHFPL2	ENSG00000272146	ARF4-AS1			ENSG00000161040	FBXL13
ENSG00000244380		ENSG00000206573	THUMPD3-AS1	ENSG00000115257	PCSK4	ENSG00000115286	NDUFS7	ENSG00000144711	IQSEC1	ENSG00000114737	CISH	ENSG00000185669	SNAI3	ENSG00000284633		ENSG00000152413	HOMER1	ENSG00000241933	DENND6A-DT			ENSG00000105835	NAMPT
ENSG00000164054	SHISA5	ENSG00000134072	CAMK1	ENSG00000185761	ADAMTSL5	ENSG00000115266	APC2	ENSG00000132182	NUP210	ENSG00000145041	DCAF1	ENSG00000158717	RNF166	ENSG00000100335	MIEF1	ENSG00000177034	MTX3	ENSG00000163681	SLMAP			ENSG00000253276	CCDC71L
ENSG00000114268	PFKFB4	ENSG00000156990	RPUSD3	ENSG00000127540	UQCR11	ENSG00000267436		ENSG00000244502	HDAC11-AS1	ENSG00000288063		ENSG00000129993	CBFA2T3	ENSG00000133477	FAM83F	ENSG00000164300	SERINC5	ENSG00000163686	ABHD6			ENSG00000091136	LAMB1
ENSG00000145040	UCN2	ENSG00000144560	VGLL4	ENSG00000130270	ATP8B3	ENSG00000181029	TRAPPC5	ENSG00000163528	CHCHD4	ENSG00000114767	RRP9	ENSG00000261226		ENSG00000196236	XPNPEP3	ENSG00000249042	FAM151B-DT	ENSG00000168297	PXK			ENSG00000177683	THAP5
ENSG00000010256	UQCRC1	ENSG00000132155	RAF1	ENSG00000261526		ENSG00000260001	TGFBR3L	ENSG00000154767	XPC	ENSG00000090097	PCBP4	ENSG00000259803	SLC22A31	ENSG00000237037	NDUFA6-DT	ENSG00000247572	CKMT2-AS1	ENSG00000168301	KCTD6			ENSG00000146802	TMEM168
ENSG00000225697	SLC26A6	ENSG00000144711	IQSEC1	ENSG00000065000	AP3D1	ENSG00000269139		ENSG00000225733	FGD5-AS1	ENSG00000164086	DUSP7	ENSG00000131165	CHMP1A	ENSG00000186654	PRR5	ENSG00000145687	SSBP2	ENSG00000144724	PTPRG			ENSG00000164603	BMT2
ENSG00000008300	CELSR3	ENSG00000244502	HDAC11-AS1	ENSG00000130332	LSM7	ENSG00000090661	CERS4	ENSG00000131368	MRPS25	ENSG00000247596	TWF2	ENSG00000075399	VPS9D1	ENSG00000093000	NUP50	ENSG00000245526	LINC00461	ENSG00000285399				ENSG00000077063	CTTNBP2
ENSG00000178537	SLC25A20	ENSG00000163528	CHCHD4	ENSG00000176619	LMNB2	ENSG00000090339	ICAM1	ENSG00000131381	RBSN	ENSG00000164091	WDR82	ENSG00000187741	FANCA	ENSG00000100376	FAM118A	ENSG00000113369	ARRDC3	ENSG00000144741	SLC25A26			ENSG00000106025	TSPAN12
ENSG00000221883	ARIH2OS	ENSG00000154767	XPC	ENSG00000267201	LINC01775	ENSG00000105376	ICAM5	ENSG00000131370	SH3BP5	ENSG00000163930	BAP1	ENSG00000259006		ENSG00000273145		ENSG00000237187	NR2F1-AS1	ENSG00000163376	KBTBD8			ENSG00000196937	FAM3C
ENSG00000178149	DALRD3	ENSG00000225733	FGD5-AS1	ENSG00000104969	SGTA	ENSG00000065989	PDE4A	ENSG00000206562	METTL6	ENSG00000163935	SFMBT1	ENSG00000177946	CENPBD1P	ENSG00000186951	PPARA	ENSG00000113391	FAM172A	ENSG00000241316	SUCLG2-DT			ENSG00000170775	GPR37
ENSG00000198218	QRICH1	ENSG00000131381	RBSN	ENSG00000011132	APBA3	ENSG00000142444	TIMM29	ENSG00000206560	ANKRD28	ENSG00000114251	WNT5A	ENSG00000167695	TLCD3A	ENSG00000075240	GRAMD4	ENSG00000118985	ELL2	ENSG00000244513	EOGT-DT			ENSG00000048405	ZNF800
ENSG00000172046	USP19	ENSG00000131370	SH3BP5	ENSG00000167657	DAPK3	ENSG00000171291	ZNF439	ENSG00000163576	EFHB	ENSG00000163947	ARHGEF3	ENSG00000040531	CTNS	ENSG00000184164	CRELD2	ENSG00000164307	ERAP1	ENSG00000144746	ARL6IP5			ENSG00000179562	GCC1
ENSG00000172037	LAMB2	ENSG00000206562	METTL6	ENSG00000167671	UBXN6	ENSG00000197054	ZNF763	ENSG00000151090	THRB	ENSG00000163666	HESX1	ENSG00000183018	SPNS2	ENSG00000244486	SCARF2	ENSG00000247121		ENSG00000172986	GXYLT2			ENSG00000240790	SND1-DT
ENSG00000114316	USP4	ENSG00000206560	ANKRD28	ENSG00000127666	TICAM1	ENSG00000223547	ZNF844	ENSG00000077097	TOP2B	ENSG00000168374	ARF4	ENSG00000261879	ZNF594-DT	ENSG00000100218	RSPH14	ENSG00000246763	RGMB-AS1	ENSG00000163605	PPP4R2			ENSG00000273329
ENSG00000067560	RHOA	ENSG00000131378	RFTN1	ENSG00000105355	PLIN3	ENSG00000284491	THSD8	ENSG00000151092	NGLY1	ENSG00000174839	DENND6A	ENSG00000029725	RABEP1	ENSG00000250479	CHCHD10	ENSG00000153922	CHD1	ENSG00000272690	LINC02018			ENSG00000128567	PODXL
ENSG00000145029	NICN1	ENSG00000182568	SATB1	ENSG00000031823	RANBP3	ENSG00000105607	GCDH	ENSG00000033867	SLC4A7	ENSG00000168291	PDHB	ENSG00000262099	DHX33-DT	ENSG00000178026	LRRC75B	ENSG00000184349	EFNA5	ENSG00000175105	ZNF654			ENSG00000085662	AKR1B1
ENSG00000214706	IFRD2	ENSG00000163576	EFHB	ENSG00000087903	RFX2	ENSG00000008441	NFIX	ENSG00000144645	OSBPL10	ENSG00000163637	PRICKLE2	ENSG00000129235	TXNDC17	ENSG00000099999	RNF215	ENSG00000145743	FBXL17	ENSG00000080224	EPHA6			ENSG00000122783	CYREN
ENSG00000068001	HYAL2	ENSG00000233153	UBE2E2-DT	ENSG00000178531	CTXN1	ENSG00000141854	MISP3	ENSG00000144635	DYNC1LI1	ENSG00000163638	ADAMTS9	ENSG00000065320	NTN1	ENSG00000198832	SELENOM	ENSG00000198961	PJA2	ENSG00000080200	CRYBG3			ENSG00000146858	ZC3HAV1L
ENSG00000068028	RASSF1	ENSG00000151090	THRB	ENSG00000104980	TIMM44	ENSG00000099797	TECR	ENSG00000271643	PDCD6IP-DT	ENSG00000151276	MAGI1	ENSG00000154914	USP43	ENSG00000128284	APOL3	ENSG00000271849	MAN2A1-DT	ENSG00000064225	ST3GAL6			ENSG00000157800	SLC37A3
ENSG00000145041	DCAF1	ENSG00000077097	TOP2B	ENSG00000066044	ELAVL1	ENSG00000186529	CYP4F3	ENSG00000093167	LRRFIP2	ENSG00000114861	FOXP1	ENSG00000065559	MAP2K4	ENSG00000100360	IFT27	ENSG00000186952	TMEM232	ENSG00000036054	TBC1D23			ENSG00000146966	DENND2A
ENSG00000288063		ENSG00000151092	NGLY1	ENSG00000130811	EIF3G	ENSG00000072954	TMEM38A	ENSG00000187091	PLCD1	ENSG00000163602	RYBP	ENSG00000125430	HS3ST3B1	ENSG00000100146	SOX10	ENSG00000145782	ATG12	ENSG00000114021	NIT2			ENSG00000257093	DENND11
ENSG00000114767	RRP9	ENSG00000225386	LRRC3B-AS1	ENSG00000076662	ICAM3	ENSG00000268650		ENSG00000229589	ACVR2B-AS1	ENSG00000163320	CGGBP1	ENSG00000170425	ADORA2B	ENSG00000222044		ENSG00000168938	PPIC	ENSG00000206535	LNP1			ENSG00000231840	TMEM139-AS1
ENSG00000090097	PCBP4	ENSG00000033867	SLC4A7	ENSG00000267277		ENSG00000181035	SLC25A42	ENSG00000168356	SCN11A	ENSG00000282527		ENSG00000205309	NT5M	ENSG00000100206	DMC1	ENSG00000164904	ALDH7A1	ENSG00000081154	PCNP			ENSG00000273314
ENSG00000164086	DUSP7	ENSG00000144645	OSBPL10	ENSG00000267646		ENSG00000187135	VSTM2B	ENSG00000114745	GORASP1	ENSG00000057019	DCBLD2	ENSG00000276406		ENSG00000183741	CBX6	ENSG00000251072	LMNB1-DT	ENSG00000144802	NFKBIZ			ENSG00000181220	ZNF746
ENSG00000247596	TWF2	ENSG00000144635	DYNC1LI1	ENSG00000132004	FBXW9	ENSG00000166289	PLEKHF1	ENSG00000280739	EIF1B-AS1	ENSG00000287378		ENSG00000109084	TMEM97	ENSG00000100307	CBX7	ENSG00000173926	MARCHF3	ENSG00000170017	ALCAM			ENSG00000204934	ATP6V0E2-AS1
ENSG00000164091	WDR82	ENSG00000153560	UBP1	ENSG00000179115	FARSA	ENSG00000198597	ZNF536	ENSG00000160746	ANO10	ENSG00000114423	CBLB	ENSG00000198720	ANKRD13B	ENSG00000100380	ST13	ENSG00000245937	SLC12A2-DT	ENSG00000273125	LINC01990			ENSG00000106565	TMEM176B
ENSG00000163930	BAP1	ENSG00000271643	PDCD6IP-DT	ENSG00000104903	LYL1	ENSG00000267296	CEBPA-DT	ENSG00000233509	ZNF197-AS1	ENSG00000196776	CD47	ENSG00000273706	LHX1	ENSG00000100399	CHADL	ENSG00000072682	P4HA2	ENSG00000114439	BBX			ENSG00000273117	INSIG1-DT
ENSG00000168268	NT5DC2	ENSG00000168016	TRANK1	ENSG00000104907	TRMT1	ENSG00000105707	HPN	ENSG00000163820	FYCO1	ENSG00000114446	IFT57	ENSG00000277688		ENSG00000183864	TOB2	ENSG00000113525	IL5	ENSG00000177707	NECTIN3			ENSG00000130675	MNX1
ENSG00000163931	TKT	ENSG00000178567	EPM2AIP1	ENSG00000267633		ENSG00000089356	FXYD3	ENSG00000181555	SETD2	ENSG00000144848	ATG3	ENSG00000141736	ERBB2	ENSG00000184983	NDUFA6	ENSG00000131437	KIF3A	ENSG00000240891	PLCXD2			ENSG00000146918	NCAPG2
ENSG00000114251	WNT5A	ENSG00000093167	LRRFIP2	ENSG00000267519	MIR23AHG	ENSG00000221946	FXYD7	ENSG00000260236	PTPN23-DT	ENSG00000163608	NEPRO	ENSG00000131475	VPS25	ENSG00000270083		ENSG00000155329	ZCCHC10	ENSG00000144824	PHLDB2			ENSG00000147364	FBXO25
ENSG00000163666	HESX1	ENSG00000235257	ITGA9-AS1	ENSG00000132000	PODNL1	ENSG00000105290	APLP1	ENSG00000114650	SCAP	ENSG00000181722	ZBTB20	ENSG00000198863	RUNDC1	ENSG00000100266	PACSIN2	ENSG00000113558	SKP1	ENSG00000114529	C3orf52			ENSG00000182372	CLN8
ENSG00000168374	ARF4	ENSG00000187091	PLCD1	ENSG00000266913	LINC01841	ENSG00000205138	SDHAF1	ENSG00000173473	SMARCC1	ENSG00000241155	ARHGAP31-AS1	ENSG00000184988	TMEM106A	ENSG00000226328	NUP50-DT	ENSG00000113575	PPP2CA	ENSG00000138459	SLC35A5			ENSG00000104728	ARHGEF10
ENSG00000174839	DENND6A	ENSG00000229589	ACVR2B-AS1	ENSG00000160951	PTGER1	ENSG00000198453	ZNF568	ENSG00000164050	PLXNB1	ENSG00000272662	TIMMDC1-DT	ENSG00000108309	RUNDC3A	ENSG00000100364	KIAA0930	ENSG00000237190	CDKN2AIPNL	ENSG00000240057	NEPRO-AS1			ENSG00000270988
ENSG00000168291	PDHB	ENSG00000280739	EIF1B-AS1	ENSG00000267308	LINC01764	ENSG00000104825	NFKBIB	ENSG00000114268	PFKFB4	ENSG00000163428	LRRC58	ENSG00000161692	DBF4B	ENSG00000231711	LINC00899	ENSG00000113648	MACROH2A1	ENSG00000144857	BOC			ENSG00000147316	MCPH1
ENSG00000163689	CFAP20DC	ENSG00000230084	ZBTB47-AS1	ENSG00000127526	SLC35E1	ENSG00000160460	SPTBN4	ENSG00000225697	SLC26A6	ENSG00000114030	KPNA1	ENSG00000279685	MAPT-IT1	ENSG00000182858	ALG12	ENSG00000177733	HNRNPA0	ENSG00000072858	SIDT1			ENSG00000155189	AGPAT5
ENSG00000163634	THOC7	ENSG00000160746	ANO10	ENSG00000131351	HAUS8	ENSG00000105429	MEGF8	ENSG00000008300	CELSR3	ENSG00000169087	HSPBAP1	ENSG00000108813	DLX4	ENSG00000278869		ENSG00000031003	FAM13B	ENSG00000184307	ZDHHC23			ENSG00000253958	CLDN23
ENSG00000151276	MAGI1	ENSG00000271937		ENSG00000130520	LSM4	ENSG00000213904	LIPE-AS1	ENSG00000213672	NCKIPSD	ENSG00000206527	HACD2	ENSG00000243678	NME2	ENSG00000196576	PLXNB2	ENSG00000158402	CDC25C	ENSG00000242880				ENSG00000104626	ERI1
ENSG00000172340	SUCLG2	ENSG00000233509	ZNF197-AS1	ENSG00000051128	HOMER3	ENSG00000213889	PPM1N	ENSG00000223343		ENSG00000082781	ITGB5	ENSG00000141198	TOM1L1	ENSG00000205593	DENND6B	ENSG00000120705	ETF1	ENSG00000153767	GTF2E1			ENSG00000248538	PPP1R3B-DT
ENSG00000163378	EOGT	ENSG00000230530	LIMD1-AS1	ENSG00000213999	MEF2B	ENSG00000269487		ENSG00000198218	QRICH1	ENSG00000241288	LINC02614	ENSG00000062716	VMP1	ENSG00000100241	SBF1	ENSG00000253404	CTNNA1-AS1	ENSG00000145087	STXBP5L			ENSG00000173273	TNKS
ENSG00000114861	FOXP1	ENSG00000163820	FYCO1	ENSG00000254901	BORCS8	ENSG00000130751	NPAS1	ENSG00000172037	LAMB2	ENSG00000248787		ENSG00000121068	TBX2	ENSG00000100299	ARSA	ENSG00000120725	SIL1	ENSG00000145088	EAF2			ENSG00000175806	MSRA
ENSG00000163602	RYBP	ENSG00000181555	SETD2	ENSG00000178093	TSSK6	ENSG00000104894	CD37	ENSG00000114316	USP4	ENSG00000114544	SLC41A3	ENSG00000265000	MARCHF10-DT	ENSG00000215301	DDX3X	ENSG00000170464	DNAJC18	ENSG00000287207				ENSG00000136574	GATA4
ENSG00000163320	CGGBP1	ENSG00000260236	PTPN23-DT	ENSG00000105708	ZNF14	ENSG00000130844	ZNF331	ENSG00000067560	RHOA	ENSG00000163884	KLF15	ENSG00000087191	PSMC5	ENSG00000189221	MAOA	ENSG00000245146	MALINC1	ENSG00000173193	PARP14			ENSG00000079459	FDFT1
ENSG00000184500	PROS1	ENSG00000114650	SCAP	ENSG00000196081	ZNF724	ENSG00000105605	CACNG7	ENSG00000214706	IFRD2	ENSG00000070476	ZXDC	ENSG00000154229	PRKCA	ENSG00000130985	UBA1	ENSG00000113068	PFDN1	ENSG00000138463	SLC49A4			ENSG00000250305	TRMT9B
ENSG00000282527		ENSG00000114646	CSPG5	ENSG00000169021	UQCRFS1	ENSG00000167614	TTYH1	ENSG00000068001	HYAL2	ENSG00000074416	MGLL	ENSG00000075461	CACNG4	ENSG00000068438	FTSJ1	ENSG00000249637	ANKHD1-DT	ENSG00000065485	PDIA5			ENSG00000155970	MICU3
ENSG00000080819	CPOX	ENSG00000173473	SMARCC1	ENSG00000267219		ENSG00000160469	BRSK1	ENSG00000068028	RASSF1	ENSG00000163902	RPN1	ENSG00000274712		ENSG00000102007	PLP2	ENSG00000187678	SPRY4	ENSG00000121542	SEC22A			ENSG00000104219	ZDHHC2
ENSG00000239445	ST3GAL6-AS1	ENSG00000164050	PLXNB1	ENSG00000269303	GRAMD1A-AS1	ENSG00000173581	CCDC106	ENSG00000145041	DCAF1	ENSG00000172780	RAB43	ENSG00000141337	ARSG	ENSG00000184205	TSPYL2	ENSG00000113580	NR3C1	ENSG00000239523	MYLK-AS1			ENSG00000155975	VPS37A
ENSG00000057019	DCBLD2	ENSG00000164051	CCDC51	ENSG00000161277	THAP8	ENSG00000166770	ZNF667-AS1	ENSG00000288063		ENSG00000286729		ENSG00000109062	SLC9A3R1	ENSG00000158423	RIBC1	ENSG00000247199	FBXO38-DT	ENSG00000250012	SLC41A3-AS1			ENSG00000003989	SLC7A2
ENSG00000287378		ENSG00000114268	PFKFB4	ENSG00000186020	ZNF529	ENSG00000197016	ZNF470	ENSG00000164086	DUSP7	ENSG00000184897	H1-10	ENSG00000109066	TMEM104	ENSG00000102401	ARMCX3	ENSG00000113712	CSNK1A1	ENSG00000246022	ALDH1L1-AS2			ENSG00000078674	PCM1
ENSG00000154174	TOMM70	ENSG00000010256	UQCRC1	ENSG00000171804	WDR87	ENSG00000268654	MIMT1	ENSG00000247596	TWF2	ENSG00000129071	MBD4	ENSG00000177728	TMEM94	ENSG00000133142	TCEAL4	ENSG00000183876	ARSI	ENSG00000114626	ABTB1			ENSG00000130227	XPO7
ENSG00000114423	CBLB	ENSG00000225697	SLC26A6	ENSG00000179168	GGN	ENSG00000176593		ENSG00000164091	WDR82	ENSG00000004399	PLXND1	ENSG00000129673	AANAT	ENSG00000077264	PAK3	ENSG00000254333	NDST1-AS1	ENSG00000187715	KBTBD12			ENSG00000158863	FHIP2B
ENSG00000196776	CD47	ENSG00000213672	NCKIPSD	ENSG00000160570	DEDD2	ENSG00000176293	ZNF135	ENSG00000163930	BAP1	ENSG00000240303	ACAD11	ENSG00000187997	C17orf99	ENSG00000147251	DOCK11	ENSG00000086589	RBM22	ENSG00000058262	SEC61A1			ENSG00000168487	BMP1
ENSG00000114446	IFT57	ENSG00000178537	SLC25A20	ENSG00000167378	IRGQ	ENSG00000198131	ZNF544	ENSG00000114904	NEK4	ENSG00000113971	NPHP3	ENSG00000087157	PGS1	ENSG00000125356	NDUFA1	ENSG00000145901	TNIP1	ENSG00000244300	GATA2-AS1			ENSG00000168495	POLR3D
ENSG00000242242	NECTIN3-AS1	ENSG00000223343		ENSG00000267144	ZNF222-DT	ENSG00000141934	PLPP2	ENSG00000163935	SFMBT1	ENSG00000174640	SLCO2A1	ENSG00000173894	CBX2	ENSG00000165359	INTS6L	ENSG00000177556	ATOX1	ENSG00000075785	RAB7A			ENSG00000104635	SLC39A14
ENSG00000144848	ATG3	ENSG00000178149	DALRD3	ENSG00000267348	GEMIN7-AS1	ENSG00000129946	SHC2	ENSG00000163931	TKT	ENSG00000163785	RYK	ENSG00000262188	LINC01978	ENSG00000285018		ENSG00000145860	RNF145	ENSG00000273174				ENSG00000120910	PPP3CC
ENSG00000163608	NEPRO	ENSG00000198218	QRICH1	ENSG00000104936	DMPK	ENSG00000099625	CBARP	ENSG00000016391	CHDH	ENSG00000114019	AMOTL2	ENSG00000185298	CCDC137	ENSG00000269335	IKBKG	ENSG00000164609	SLU7	ENSG00000181789	COPG1			ENSG00000120896	SORBS3
ENSG00000181722	ZBTB20	ENSG00000172037	LAMB2	ENSG00000185800	DMWD	ENSG00000248015		ENSG00000163666	HESX1	ENSG00000174579	MSL2	ENSG00000185359	HGS	ENSG00000006757	PNPLA4	ENSG00000254186		ENSG00000183624	HMCES			ENSG00000241852	C8orf58
ENSG00000241155	ARHGAP31-AS1	ENSG00000067560	RHOA	ENSG00000105281	SLC1A5	ENSG00000130005	GAMT	ENSG00000174839	DENND6A	ENSG00000118007	STAG1	ENSG00000262814	MRPL12	ENSG00000177189	RPS6KA3	ENSG00000120137	PANK3	ENSG00000206417	H1-10-AS1			ENSG00000158941	CCAR2
ENSG00000176142	TMEM39A	ENSG00000226913	BSN-DT	ENSG00000105486	LIG1	ENSG00000007264	MATK	ENSG00000168291	PDHB	ENSG00000239213	NCK1-DT	ENSG00000183048	SLC25A10	ENSG00000072501	SMC1A	ENSG00000168246	UBTD2	ENSG00000271270	TMCC1-DT			ENSG00000008853	RHOBTB2
ENSG00000272662	TIMMDC1-DT	ENSG00000214706	IFRD2	ENSG00000268093		ENSG00000126934	MAP2K2	ENSG00000163634	THOC7	ENSG00000184432	COPB2	ENSG00000141560	FN3KRP	ENSG00000196632	WNK3	ENSG00000120129	DUSP1	ENSG00000249846	LINC02021			ENSG00000253837
ENSG00000163428	LRRC58	ENSG00000068001	HYAL2	ENSG00000105552	BCAT2	ENSG00000125648	SLC25A23	ENSG00000151276	MAGI1	ENSG00000175066	GK5	ENSG00000167363	FN3K	ENSG00000078596	ITM2A	ENSG00000113739	STC2	ENSG00000017260	ATP2C1			ENSG00000147459	DOCK5
ENSG00000163430	FSTL1	ENSG00000068028	RASSF1	ENSG00000104812	GYS1	ENSG00000104833	TUBB4A	ENSG00000172340	SUCLG2	ENSG00000114127	XRN1	ENSG00000176845	METRNL	ENSG00000072133	RPS6KA6	ENSG00000145919	BOD1	ENSG00000138246	DNAJC13			ENSG00000184661	CDCA2
ENSG00000144840	RABL3	ENSG00000088543	C3orf18	ENSG00000074219	TEAD2	ENSG00000171105	INSR	ENSG00000163378	EOGT	ENSG00000287045		ENSG00000261888		ENSG00000125352	RNF113A	ENSG00000175416	CLTB	ENSG00000081307	UBA5			ENSG00000221914	PPP2R2A
ENSG00000051341	POLQ	ENSG00000145041	DCAF1	ENSG00000039650	PNKP	ENSG00000183248	PRR36	ENSG00000114861	FOXP1	ENSG00000152952	PLOD2	ENSG00000179409	GEMIN4	ENSG00000129675	ARHGEF6	ENSG00000146083	RNF44	ENSG00000248724	NPHP3-AS1			ENSG00000092964	DPYSL2
ENSG00000160124	MIX23	ENSG00000288063		ENSG00000167747	C19orf48	ENSG00000167775	CD320	ENSG00000163602	RYBP	ENSG00000114698	PLSCR4	ENSG00000185924	RTN4RL1	ENSG00000089820	ARHGAP4	ENSG00000213347	MXD3	ENSG00000091527	CDV3			ENSG00000120899	PTK2B
ENSG00000114030	KP1	ENSG00000090097	PCBP4	ENSG00000268520		ENSG00000130812	ANGPTL6	ENSG00000163320	CGGBP1	ENSG00000018408	WWTR1	ENSG00000197417	SHPK	ENSG00000071889	FAM3A	ENSG00000196923	PDLIM7	ENSG00000073711	PPP2R3A			ENSG00000120915	EPHX2
ENSG00000169087	HSPBAP1	ENSG00000164086	DUSP7	ENSG00000105617	LENG1	ENSG00000267607	ICAM4-AS1	ENSG00000184500	PROS1	ENSG00000070087	PFN2	ENSG00000074356	NCBP3			ENSG00000183258	DDX41	ENSG00000261758	STAG1-DT			ENSG00000012232	EXTL3
ENSG00000206527	HACD2	ENSG00000247596	TWF2	ENSG00000167608	TMC4	ENSG00000180739	S1PR5	ENSG00000286447		ENSG00000120742	SERP1	ENSG00000185722	ANKFY1			ENSG00000113240	CLK4	ENSG00000158234	FAIM			ENSG00000285601
ENSG00000173706	HEG1	ENSG00000164091	WDR82	ENSG00000133265	HSPBP1	ENSG00000130733	YIPF2	ENSG00000057019	DCBLD2	ENSG00000229619	MBNL1-AS1	ENSG00000180626	ZNF594			ENSG00000169045	HNRNPH1	ENSG00000248932	COPB2-DT			ENSG00000104660	LEPROTL1
ENSG00000248787		ENSG00000163930	BAP1	ENSG00000095752	IL11	ENSG00000196361	ELAVL3	ENSG00000287378		ENSG00000243926	TIPARP-AS1	ENSG00000005100	DHX33			ENSG00000161013	MGAT4B	ENSG00000114120	SLC25A36			ENSG00000157110	RBPMS
ENSG00000241288	LINC02614	ENSG00000055955	ITIH4	ENSG00000267523		ENSG00000167815	PRDX2	ENSG00000154174	TOMM70	ENSG00000163660	CCNL1	ENSG00000282936				ENSG00000161010	MRNIP	ENSG00000175093	SPSB4			ENSG00000198042	MAK16
ENSG00000114544	SLC41A3	ENSG00000163935	SFMBT1	ENSG00000121410	A1BG	ENSG00000123159	GIPC1	ENSG00000114423	CBLB	ENSG00000118849	RARRES1	ENSG00000132522	GPS2			ENSG00000131446	MGAT1	ENSG00000155893	PXYLP1			ENSG00000183779	ZNF703
ENSG00000070476	ZXDC	ENSG00000163931	TKT	ENSG00000131849	ZNF132	ENSG00000127220	ABHD8	ENSG00000196776	CD47	ENSG00000272247		ENSG00000153976	HS3ST3A1			ENSG00000196670	ZFP62	ENSG00000155903	RASA2			ENSG00000129691	ASH2L
ENSG00000074416	MGLL	ENSG00000163666	HESX1	ENSG00000125898	FAM110A	ENSG00000105639	JAK3	ENSG00000114446	IFT57	ENSG00000213186	TRIM59	ENSG00000188522	FAM83G			ENSG00000248473	LINC01962	ENSG00000069849	ATP1B3			ENSG00000156735	BAG4
ENSG00000175792	RUVBL1	ENSG00000168374	ARF4	ENSG00000101298	SNPH	ENSG00000096996	IL12RB1	ENSG00000144848	ATG3	ENSG00000186432	KPNA4	ENSG00000083290	ULK2			ENSG00000146054	TRIM7	ENSG00000120756	PLS1			ENSG00000085788	DDHD2
ENSG00000179348	GATA2	ENSG00000174839	DENND6A	ENSG00000228293	IDH3B-DT	ENSG00000105649	RAB3A	ENSG00000163608	NEPRO	ENSG00000260572	PPM1L-DT	ENSG00000108599	AKAP10			ENSG00000204628	RACK1	ENSG00000144935	TRPC1			ENSG00000165046	LETM2
ENSG00000163902	RPN1	ENSG00000168291	PDHB	ENSG00000088766	CRLS1	ENSG00000130518	IQCN	ENSG00000273394		ENSG00000114209	PDCD10	ENSG00000261033	SPECC1-DT			ENSG00000183718	TRIM52	ENSG00000181744	DIPK2A			ENSG00000168615	ADAM9
ENSG00000286729		ENSG00000272360		ENSG00000101333	PLCB4	ENSG00000105701	FKBP8	ENSG00000181722	ZBTB20	ENSG00000270141	TERC	ENSG00000087111	PIGS			ENSG00000112679	DUSP22	ENSG00000163754	GYG1			ENSG00000158669	GPAT4
ENSG00000184897	H1-10	ENSG00000163637	PRICKLE2	ENSG00000173418	A20	ENSG00000089639	GMIP	ENSG00000241155	ARHGAP31-AS1	ENSG00000239219		ENSG00000167536	DHRS13			ENSG00000164379	FOXQ1	ENSG00000163755	HPS3			ENSG00000070718	AP3M2
ENSG00000129071	MBD4	ENSG00000151276	MAGI1	ENSG00000088930	XRN2	ENSG00000264515	VSTM2B-DT	ENSG00000176142	TMEM39A	ENSG00000075651	PLD1	ENSG00000196535	MYO18A			ENSG00000124535	WRNIP1	ENSG00000241313	WWTR1-AS1			ENSG00000185900	POMK
ENSG00000004399	PLXND1	ENSG00000287873		ENSG00000233354	LINC00028	ENSG00000266248		ENSG00000272662	TIMMDC1-DT	ENSG00000177565	TBL1XR1	ENSG00000275066	SYNRG			ENSG00000124588	NQO2	ENSG00000196428	TSC22D2			ENSG00000165102	HGSNAT
ENSG00000172765	TMCC1	ENSG00000172340	SUCLG2	ENSG00000149609	C20orf144	ENSG00000267223		ENSG00000163428	LRRC58	ENSG00000114450	GNB4	ENSG00000277363	SRCIN1			ENSG00000137275	RIPK1	ENSG00000144895	EIF2A			ENSG00000164808	SPIDR
ENSG00000034533	ASTE1	ENSG00000163378	EOGT	ENSG00000235214	FAM83C-AS1	ENSG00000245848	CEBPA	ENSG00000144840	RABL3	ENSG00000136522	MRPL47	ENSG00000267060	PTGES3L			ENSG00000180822	PSMG4	ENSG00000152601	MBNL1			ENSG00000169139	UBE2V2
ENSG00000114686	MRPL3	ENSG00000114861	FOXP1	ENSG00000118707	TGIF2	ENSG00000153902	LGI4	ENSG00000051341	POLQ	ENSG00000240063	ATP11B-DT	ENSG00000012048	BRCA1			ENSG00000270504		ENSG00000163655	GMPS			ENSG00000228801	PCMTD1-DT
ENSG00000240303	ACAD11	ENSG00000163602	RYBP	ENSG00000101084	RAB5IF	ENSG00000161249	DMKN	ENSG00000173226	IQCB1	ENSG00000043093	DCUN1D1	ENSG00000161647	MPP3			ENSG00000153046	CDYL	ENSG00000163659	TIPARP			ENSG00000206579	XKR4
ENSG00000113971	NPHP3	ENSG00000163320	CGGBP1	ENSG00000185513	L3MBTL1	ENSG00000161270	NPHS1	ENSG00000160124	MIX23	ENSG00000078070	MCCC1	ENSG00000267750	RUNDC3A-AS1			ENSG00000145982	FARS2	ENSG00000197980	LEKR1			ENSG00000215114	UBXN2B
ENSG00000163781	TOPBP1	ENSG00000184500	PROS1	ENSG00000166913	YWHAB	ENSG00000181392	SYNE4	ENSG00000114030	KPNA1	ENSG00000114859	CLCN2	ENSG00000264589	MAPT-AS1			ENSG00000124782	RREB1	ENSG00000241135	LINC00881			ENSG00000167912	TOX-DT
ENSG00000163785	RYK	ENSG00000286447		ENSG00000204070	SYS1	ENSG00000011332	DPF1	ENSG00000169087	HSPBAP1	ENSG00000163900	TMEM41A	ENSG00000004897	CDC27			ENSG00000285278	TFAP2A-AS2	ENSG00000118855	MFSD1			ENSG00000104388	RAB2A
ENSG00000114019	AMOTL2	ENSG00000282527		ENSG00000287335		ENSG00000167641	PPP1R14A	ENSG00000173175	ADCY5	ENSG00000136527	TRA2B	ENSG00000006025	OSBPL7			ENSG00000229950	TFAP2A-AS1	ENSG00000283154	IQCJ-SCHIP1			ENSG00000254777
ENSG00000174579	MSL2	ENSG00000080819	CPOX	ENSG00000177410	ZFAS1	ENSG00000068903	SIRT2	ENSG00000206527	HACD2	ENSG00000244405	ETV5	ENSG00000141378	PTRH2			ENSG00000153157	SYCP2L	ENSG00000113810	SMC4			ENSG00000287998
ENSG00000118007	STAG1	ENSG00000239445	ST3GAL6-AS1	ENSG00000234693	RIPOR3-AS1	ENSG00000161243	FBXO27	ENSG00000082781	ITGB5	ENSG00000163918	RFC4	ENSG00000267131				ENSG00000224531	SMIM13	ENSG00000163590	PPM1L			ENSG00000271966	ARFGEF1-DT
ENSG00000239213	NCK1-DT	ENSG00000057019	DCBLD2	ENSG00000124243	BCAS4	ENSG00000177191	B3GNT8	ENSG00000241288	LINC02614	ENSG00000113916	BCL6	ENSG00000136492	BRIP1			ENSG00000095951	HIVEP1	ENSG00000163536	SERPINI1			ENSG00000046889	PREX2
ENSG00000184432	COPB2	ENSG00000154174	TOMM70	ENSG00000259456	ADNP-AS1	ENSG00000105409	ATP1A3	ENSG00000248787		ENSG00000270959	LPP-AS2	ENSG00000173838	MARCHF10			ENSG00000124523	SIRT5	ENSG00000085274	MYNN			ENSG00000165084	C8orf34
ENSG00000114126	TFDP2	ENSG00000114423	CBLB	ENSG00000124098	FAM210B	ENSG00000079435	LIPE	ENSG00000114544	SLC41A3	ENSG00000234076	TPRG1-AS1	ENSG00000283538				ENSG00000225921	NOL7	ENSG00000008952	SEC62			ENSG00000246528	SLCO5A1-AS1
ENSG00000175066	GK5	ENSG00000196776	CD47	ENSG00000278709	NKILA	ENSG00000125744	RTN2	ENSG00000070476	ZXDC	ENSG00000188958	UTS2B	ENSG00000266036	SLC9A3R1-AS1			ENSG00000008083	JARID2	ENSG00000173890	GPR160			ENSG00000235531	MSC-AS1
ENSG00000114127	XRN1	ENSG00000242242	NECTIN3-AS1	ENSG00000124164	VAPB	ENSG00000118160	SLC8A2	ENSG00000197763	TXNRD3	ENSG00000214146	LINC02026	ENSG00000109065	NAT9			ENSG00000007944	MYLIP	ENSG00000136603	SKIL			ENSG00000147601	TERF1
ENSG00000287045		ENSG00000144848	ATG3	ENSG00000124222	STX16	ENSG00000142235	LMTK3	ENSG00000239921	LINC01471	ENSG00000230102	LINC02028	ENSG00000167861	HID1			ENSG00000229931	ATXN1-AS1	ENSG00000240497				ENSG00000286113
ENSG00000163710	PCOLCE2	ENSG00000163608	NEPRO	ENSG00000171858	RPS21	ENSG00000105538	RASIP1	ENSG00000074416	MGLL	ENSG00000133657	ATP13A3	ENSG00000125457	MIF4GD			ENSG00000112186	CAP2	ENSG00000075420	FNDC3B			ENSG00000272138	LINC01607
ENSG00000018408	WWTR1	ENSG00000181722	ZBTB20	ENSG00000101199	ARFGAP1	ENSG00000268006	PTOV1-AS1	ENSG00000175792	RUVBL1	ENSG00000041802	LSG1	ENSG00000167880	EVPL			ENSG00000272269	NUP153-AS1	ENSG00000114346	ECT2			ENSG00000285758
ENSG00000070087	PFN2	ENSG00000185565	LSAMP	ENSG00000197114	ZGPAT	ENSG00000131398	KCNC3	ENSG00000163902	RPN1	ENSG00000173950	XXYLT1	ENSG00000129667	RHBDF2			ENSG00000112242	E2F3	ENSG00000169760	NLGN1			ENSG00000133739	LRRCC1
ENSG00000120742	SERP1	ENSG00000144847	IGSF11	ENSG00000101150	TPD52L2	ENSG00000204653	ASPDH	ENSG00000172780	RAB43	ENSG00000114331	ACAP2	ENSG00000108679	LGALS3BP			ENSG00000224164	LINC02828	ENSG00000121879	PIK3CA			ENSG00000104267	CA2
ENSG00000229619	MBNL1-AS1	ENSG00000241155	ARHGAP31-AS1	ENSG00000101266	CSNK2A1	ENSG00000131409	LRRC4B	ENSG00000286729		ENSG00000184203	PPP1R2	ENSG00000204237	OXLD1			ENSG00000272462	LINC02980	ENSG00000121864	ZNF639			ENSG00000085719	CPNE3
ENSG00000244268		ENSG00000176142	TMEM39A	ENSG00000088832	FKBP1A	ENSG00000142544	CTU1	ENSG00000184897	H1-10	ENSG00000061938	TNK2	ENSG00000214087	ARL16			ENSG00000228223	HCG11	ENSG00000171109	MFN1			ENSG00000164823	OSGIN2
ENSG00000243926	TIPARP-AS1	ENSG00000272662	TIMMDC1-DT	ENSG00000101365	IDH3B	ENSG00000227407		ENSG00000129071	MBD4	ENSG00000213123	DYNLT2B	ENSG00000262049				ENSG00000182952	HMGN4	ENSG00000136518	ACTL6A			ENSG00000104325	DECR1
ENSG00000163660	CCNL1	ENSG00000163428	LRRC58	ENSG00000278719	MCM8-AS1	ENSG00000187902	SHISA7	ENSG00000004399	PLXND1	ENSG00000185798	WDR53	ENSG00000187531	SIRT7			ENSG00000204625	HCG9	ENSG00000163728	TTC14			ENSG00000188343	CIBAR1
ENSG00000168779	SHOX2	ENSG00000163430	FSTL1	ENSG00000089123	TASP1	ENSG00000198046	ZNF667	ENSG00000172765	TMCC1	ENSG00000232065	LINC01063	ENSG00000169718	DUS1L			ENSG00000241370	RPP21	ENSG00000176597	B3GNT5			ENSG00000164951	PDP1
ENSG00000272247		ENSG00000144840	RABL3	ENSG00000228809		ENSG00000269696	ZNF470-DT	ENSG00000248243	LINC02014	ENSG00000174007	CEP19	ENSG00000263063				ENSG00000204576	PRR3	ENSG00000114796	KLHL24			ENSG00000104413	ESRP1
ENSG00000068885	IFT80	ENSG00000160124	MIX23	ENSG00000101004	NINL	ENSG00000179909	ZNF154	ENSG00000114686	MRPL3	ENSG00000161267	BDH1	ENSG00000263884	THOC1-DT			ENSG00000204574	ABCF1	ENSG00000163872	YEATS2			ENSG00000164941	INTS8
ENSG00000213186	TRIM59	ENSG00000114030	KP1	ENSG00000149600	COMMD7	ENSG00000166704	ZNF606	ENSG00000240303	ACAD11	ENSG00000145016	RUBCN	ENSG00000176890	TYMS			ENSG00000196230	TUBB	ENSG00000145191	EIF2B5			ENSG00000253878
ENSG00000186432	KP4	ENSG00000173175	ADCY5	ENSG00000242372	EIF6	ENSG00000132670	PTPRA	ENSG00000113971	NPHP3	ENSG00000114473	IQCG	ENSG00000141391	PRELID3A			ENSG00000272273	IER3-AS1	ENSG00000161204	ABCF3			ENSG00000156170	NDUFAF6
ENSG00000260572	PPM1L-DT	ENSG00000206527	HACD2	ENSG00000232907	DLGAP4-AS1	ENSG00000089199	CHGB	ENSG00000163781	TOPBP1	ENSG00000131127	ZNF141	ENSG00000128789	PSMG2			ENSG00000228022	HCG20	ENSG00000284753	EEF1AKMT4			ENSG00000104324	CPQ
ENSG00000114209	PDCD10	ENSG00000241288	LINC02614	ENSG00000166619	BLCAP	ENSG00000230506		ENSG00000163785	RYK	ENSG00000133256	PDE6B	ENSG00000101639	CEP192			ENSG00000137411	VARS2	ENSG00000175182	FAM131A			ENSG00000147649	MTDH
ENSG00000270141	TERC	ENSG00000248787		ENSG00000286100		ENSG00000232448		ENSG00000114019	AMOTL2	ENSG00000215375	MYL5	ENSG00000141449	GREB1L			ENSG00000206344	HCG27	ENSG00000163882	POLR2H			ENSG00000104341	LAPTM4B
ENSG00000239219		ENSG00000163884	KLF15	ENSG00000025772	TOMM34	ENSG00000173404	INSM1	ENSG00000174579	MSL2	ENSG00000185619	PCGF3	ENSG00000134508	CABLES1			ENSG00000204520	MICA	ENSG00000272970				ENSG00000177459	ERICH5
ENSG00000163577	EIF5A2	ENSG00000070476	ZXDC	ENSG00000124145	SDC4	ENSG00000101463	SYNDIG1	ENSG00000118007	STAG1	ENSG00000127415	IDUA	ENSG00000134769	DTNA			ENSG00000204516	MICB	ENSG00000156931	VPS8			ENSG00000164930	FZD6
ENSG00000075651	PLD1	ENSG00000239921	LINC01471	ENSG00000124201	ZNFX1	ENSG00000271803		ENSG00000239213	NCK1-DT	ENSG00000127418	FGFRL1	ENSG00000167216	KATNAL2			ENSG00000234006	DDX39B-AS1	ENSG00000286086				ENSG00000169946	ZFPM2
ENSG00000177565	TBL1XR1	ENSG00000074416	MGLL	ENSG00000124225	PMEPA1	ENSG00000131069	ACSS2	ENSG00000114126	TFDP2	ENSG00000196810	CTBP1-DT	ENSG00000082212	ME2			ENSG00000204469	PRRC2A	ENSG00000163904	SENP2			ENSG00000147676	MAL2
ENSG00000172667	ZMAT3	ENSG00000163902	RPN1	ENSG00000273619		ENSG00000088367	EPB41L1	ENSG00000175066	GK5	ENSG00000090316	MAEA	ENSG00000170677	SOCS6			ENSG00000204444	APOM	ENSG00000156976	EIF4A2			ENSG00000272502
ENSG00000229102	PIK3CA-DT	ENSG00000286729		ENSG00000101198	NKAIN4	ENSG00000132793	LPIN3	ENSG00000114127	XRN1	ENSG00000163945	UVSSA	ENSG00000079134	THOC1			ENSG00000204388	HSPA1B	ENSG00000145012	LPP			ENSG00000272043
ENSG00000114450	GNB4	ENSG00000184897	H1-10	ENSG00000101246	ARFRP1	ENSG00000244274	DBNDD2	ENSG00000287045		ENSG00000270195		ENSG00000176912	TYMSOS			ENSG00000221988	PPT2	ENSG00000225764	P3H2-AS1			ENSG00000178764	ZHX2
ENSG00000136522	MRPL47	ENSG00000129071	MBD4	ENSG00000256073	URB1-AS1	ENSG00000124216	SI1	ENSG00000152952	PLOD2	ENSG00000013810	TACC3	ENSG00000263727				ENSG00000204261	PSMB8-AS1	ENSG00000114315	HES1			ENSG00000287657
ENSG00000239774	TTC14-DT	ENSG00000004399	PLXND1	ENSG00000238197	PAXBP1-AS1	ENSG00000203999	LINC01270	ENSG00000018408	WWTR1	ENSG00000109685	NSD2	ENSG00000134278	SPIRE1			ENSG00000240065	PSMB9	ENSG00000233058	ATP13A3-DT			ENSG00000253438	PCAT1
ENSG00000240063	ATP11B-DT	ENSG00000172765	TMCC1	ENSG00000157557	ETS2	ENSG00000124171	PARD6B	ENSG00000070087	PFN2	ENSG00000063978	RNF4	ENSG00000101624	CEP76			ENSG00000204256	BRD2	ENSG00000287005				ENSG00000286535
ENSG00000078070	MCCC1	ENSG00000034533	ASTE1	ENSG00000236519	LINC01424	ENSG00000087495	PHACTR3	ENSG00000120742	SERP1	ENSG00000125386	FAM193A	ENSG00000266969	CEP192-DT			ENSG00000112473	SLC39A7	ENSG00000223711				ENSG00000129292	PHF20L1
ENSG00000175193	PARL	ENSG00000240303	ACAD11	ENSG00000223768	LINC00205	ENSG00000101187	SLCO4A1	ENSG00000229619	MBNL1-AS1	ENSG00000087266	SH3BP2	ENSG00000286593				ENSG00000204228	HSD17B8	ENSG00000224614	TNK2-AS1			ENSG00000184489	PTP4A3
ENSG00000272721	EIF2B5-DT	ENSG00000113971	NPHP3	ENSG00000154640	BTG3	ENSG00000101189	MRGBP	ENSG00000244268		ENSG00000087274	ADD1	ENSG00000078043	PIAS2			ENSG00000232940	HCG25	ENSG00000235897	TM4SF19-AS1			ENSG00000261693
ENSG00000214160	ALG3	ENSG00000163785	RYK	ENSG00000154736	ADAMTS5	ENSG00000092758	COL9A3	ENSG00000243069	ARHGEF26-AS1	ENSG00000249673	NOP14-AS1	ENSG00000167220	HDHD2			ENSG00000204220	PFDN6	ENSG00000163964	PIGX			ENSG00000167653	PSCA
ENSG00000114859	CLCN2	ENSG00000114019	AMOTL2	ENSG00000142207	URB1	ENSG00000101152	DJC5	ENSG00000114805	PLCH1	ENSG00000125388	GRK4	ENSG00000167306	MYO5B			ENSG00000237649	KIFC1	ENSG00000119231	SENP5			ENSG00000160932	LY6E
ENSG00000163900	TMEM41A	ENSG00000174579	MSL2	ENSG00000159082	SYNJ1	ENSG00000125510	OPRL1	ENSG00000214919		ENSG00000197386	HTT	ENSG00000099822	HCN2			ENSG00000112511	PHF1	ENSG00000228109	MELTF-AS1			ENSG00000181638	ZFP41
ENSG00000073792	IGF2BP2	ENSG00000118007	STAG1	ENSG00000159086	PAXBP1	ENSG00000125775	SDCBP2	ENSG00000174928	C3orf33	ENSG00000159788	RGS12	ENSG00000076944	STXBP2			ENSG00000197283	SYNGAP1	ENSG00000122068	FYTTD1			ENSG00000287576
ENSG00000136527	TRA2B	ENSG00000239213	NCK1-DT	ENSG00000173276	ZBTB21	ENSG00000088899	LZTS3	ENSG00000243926	TIPARP-AS1	ENSG00000175920	DOK7	ENSG00000269139				ENSG00000137309	HMGA1	ENSG00000186001	LRCH3			ENSG00000255050
ENSG00000244405	ETV5	ENSG00000184432	COPB2	ENSG00000184787	UBE2G2	ENSG00000225127	LINC00237	ENSG00000240875	LINC00886	ENSG00000013288	MAN2B2	ENSG00000105376	ICAM5			ENSG00000065029	ZNF76	ENSG00000185621	LMLN			ENSG00000203499	IQANK1
ENSG00000270959	LPP-AS2	ENSG00000114126	TFDP2	ENSG00000186866	POFUT2	ENSG00000125820	NKX2-2	ENSG00000272247		ENSG00000179010	MRFAP1	ENSG00000065989	PDE4A			ENSG00000137193	PIM1	ENSG00000091181	IL5RA			ENSG00000235173	HGH1
ENSG00000234076	TPRG1-AS1	ENSG00000175066	GK5	ENSG00000093009	CDC45	ENSG00000101400	SNTA1	ENSG00000213186	TRIM59	ENSG00000170871	KIAA0232	ENSG00000129353	SLC44A2			ENSG00000214736	TOMM6	ENSG00000113851	CRBN			ENSG00000260428	SCX
ENSG00000188958	UTS2B	ENSG00000114127	XRN1	ENSG00000099957	P2RX6	ENSG00000232406	EPB41L1-AS1	ENSG00000186432	KPNA4	ENSG00000173011	TADA2B	ENSG00000171295	ZNF440			ENSG00000112578	BYSL	ENSG00000144455	SUMF1			ENSG00000167702	KIFC2
ENSG00000214146	LINC02026	ENSG00000287045		ENSG00000187905	LRRC74B	ENSG00000101079	NDRG3	ENSG00000260572	PPM1L-DT	ENSG00000287778		ENSG00000284491	THSD8			ENSG00000024048	UBR2	ENSG00000235831	BHLHE40-AS1			ENSG00000167701	GPT
ENSG00000133657	ATP13A3	ENSG00000070087	PFN2	ENSG00000224086	PPM1F-AS1	ENSG00000101347	SAMHD1	ENSG00000196542	SPTSSB	ENSG00000137449	CPEB2	ENSG00000104889	RNASEH2A			ENSG00000137161	CNPY3	ENSG00000206573	THUMPD3-AS1			ENSG00000197363	ZNF517
ENSG00000041802	LSG1	ENSG00000120742	SERP1	ENSG00000100104	SRRD	ENSG00000204103	MAFB	ENSG00000114209	PDCD10	ENSG00000237765	FAM200B	ENSG00000160877	NACC1			ENSG00000112658	SRF	ENSG00000134072	CAMK1			ENSG00000182307	C8orf33
ENSG00000173950	XXYLT1	ENSG00000229619	MBNL1-AS1	ENSG00000242114	MTFP1	ENSG00000227477	STK4-DT	ENSG00000085276	MECOM	ENSG00000109805	NCAPG	ENSG00000132017	DCAF15			ENSG00000124574	ABCC10	ENSG00000156990	RPUSD3			ENSG00000180190	TDRP
ENSG00000114331	ACAP2	ENSG00000244268		ENSG00000182541	LIMK2	ENSG00000124251	TP53TG5	ENSG00000270141	TERC	ENSG00000168228	ZCCHC4	ENSG00000186529	CYP4F3			ENSG00000171453	POLR1C	ENSG00000144560	VGLL4			ENSG00000253982	CLN8-AS1
ENSG00000061938	TNK2	ENSG00000174928	C3orf33	ENSG00000185721	DRG1	ENSG00000149654	CDH22	ENSG00000239219		ENSG00000053900	ANAPC4	ENSG00000186204	CYP4F12			ENSG00000170734	POLH	ENSG00000132155	RAF1			ENSG00000253764	KBTBD11-AS1
ENSG00000072274	TFRC	ENSG00000243926	TIPARP-AS1	ENSG00000287817		ENSG00000101040	ZMYND8	ENSG00000163577	EIF5A2	ENSG00000168214	RBPJ	ENSG00000072958	AP1M1			ENSG00000124688	MAD2L1BP	ENSG00000132182	NUP210			ENSG00000246089	MCPH1-DT
ENSG00000161217	PCYT1A	ENSG00000240875	LINC00886	ENSG00000100150	DEPDC5	ENSG00000124126	PREX1	ENSG00000075651	PLD1	ENSG00000109689	STIM2	ENSG00000269399				ENSG00000112715	VEGFA	ENSG00000244502	HDAC11-AS1			ENSG00000249898	MCPH1-AS1
[truncated: 6,460 more rows]

## Sheet: BrainCancerSpecific
Brain Cancer Specific
Annotation Cluster 1	Enrichment Score: 5,9239138681211845
[truncated: 160 more rows]

## Sheet: BrainNormalSpecific
Brain Normal Specific
Annotation Cluster 1	Enrichment Score: 4,39534944379645
[truncated: 152 more rows]

## Sheet: BreastCancerSpecific
Breast Cancer Specific
[truncated: 271 more rows]

[truncated: 12 more sheets: BreastNormalSpecific, PancreasCancerSpecifc, PancreasNormalSpecific, HPA tissues and types, Breast, Breast; adipocytes, Breast; glandular cells, Breast; myoepithelial cells, Cerebral cortex; neuronal cell, Cerebral cortex; neuropil, Hippocampus; neuronal cells, Pancreas; exocrine glandular c ]
