# Supplementary material for: GQ-DNABERT reveals GQ proximal enhancer–promoter interactions associated with tissue-specific transcription
Source: Nucleic Acids Res. 2025 Oct 14;53(19):gkaf1007. doi: 10.1093/nar/gkaf1007 (PMC12526042; doi:10.1093/nar/gkaf1007)
Supplement: gkaf1007_Supplemental_Files [file gkaf1007_supplemental_files.zip › ST_4.xlsx]

## Sheet: G4-DNABERT model performance
GQ-DNABERT reveals GQ proximal enhancer-promoter interactions associated with tissue-specific transcription
Dmitry Konovalov, Dmitry Umerenkov, Alan Herbert and Maria Poptsova
Supplementary Table 4. GQ-DNABERT performance metrics on human genome
	Precision	Recall	F1
Model performance on the test set.	0.9977	0.9993	0.9985
Model performance on the whole-genome prediction validated by EndoQuad	0.7172	0.4419	0.5468
