# Supplementary material for: GQ-DNABERT reveals GQ proximal enhancer–promoter interactions associated with tissue-specific transcription
Source: Nucleic Acids Res. 2025 Oct 14;53(19):gkaf1007. doi: 10.1093/nar/gkaf1007 (PMC12526042; doi:10.1093/nar/gkaf1007)
Supplement: gkaf1007_Supplemental_Files [file gkaf1007_supplemental_files.zip › ST_6.xlsx]

## Sheet: G4-DNABERT vs EndoQuad
GQ-DNABERT reveals GQ proximal enhancer-promoter interactions associated with tissue-specific transcription
Dmitry Konovalov, Dmitry Umerenkov, Alan Herbert and Maria Poptsova
Supplementary Table 6. Comparison of GQ-DNABERT with EndoQuad
Comparison is performed for each EndoQuad level separately						Comparison is performed by combining different EndoQuad levels
Overlaps more than 90% are highlighted in bold						Overlaps more than 90% are highlighted in bold
	GQs from EndoQuad		GQs from EndoQuad overlapping with GQ-DNABERT				GQs from EndoQuad		GQs from EndoQuad overlapping with GQ-DNABERT
Level1	123150	0.314557	51179	0.415583		Level1-6	391503	1	265290	0.677619
Level2	75923	0.193927	47961	0.631706		Level2-6	268353	0.685443	214111	0.797871
Level3	52137	0.133171	39847	0.764275		Level3-6	192430	0.491516	166150	0.863431
Level4	59174	0.151146	50467	0.852858		Level4-6	140293	0.358345	126303	0.90028
Level5	53743	0.137274	49811	0.926837		Level5-6	81119	0.207199	75836	0.934873
Level6	27376	0.0699254	26025	0.95065		Level6	27376	0.0699254	26025	0.95065
Level 1-6	391503	1	265290	0.677619
