# Supplementary material for: GQ-DNABERT reveals GQ proximal enhancer–promoter interactions associated with tissue-specific transcription
Source: Nucleic Acids Res. 2025 Oct 14;53(19):gkaf1007. doi: 10.1093/nar/gkaf1007 (PMC12526042; doi:10.1093/nar/gkaf1007)
Supplement: gkaf1007_Supplemental_Files [file gkaf1007_supplemental_files.zip › ST_7.xlsx]

## Sheet: index
GQ-DNABERT reveals GQ proximal enhancer-promoter interactions associated with tissue-specific transcription
Dmitry Konovalov, Dmitry Umerenkov, Alan Herbert and Maria Poptsova
Supplementary Table 7. GQ-DNABERT in cCREs and Zoonomia.
Sheet	Content
cCREs - GQ in PLS and pELS	GQ-DNABERT with cCRE by EndoQuad support level
Zoonomia - GQ pEP pairs	List of GQ pEP pairs and corresponding genes from top 5% conserved pELS from Zoonomia project.
Zoonomia - genes with GQ pEP pairs	List of genes with GQ pEP pairs based on top 5% conserved pELS from Zoonomia project
Zoonomia - GO genes with GQ pEP pairs	Gene onthology analysis for genes with GQ pEP pairs

## Sheet: cCREs - GQ in PLS and pELS
	GQ-DNABERT with cCRE by EndoQuad support level
cCRE	no support	Level1	Level2	Level3	Level4	Level5	Level6	Total
pELS	10901	3994	4991	5484	10834	16797	6052	59053
PLS	6570	1559	2156	2541	5226	10960	13276	42288
cCRE	GQ-DNABERT	Level1-3	Level4-6	EndoQuad
pELS	59053	26254	39208	65462
PLS	42288	9556	34002	43558

## Sheet: Zoonomia - GQ pEP pairs
Zoonomia
emhansers (ELS=pELS+dELS)	809.429
top 5% ELS	40.477
top 5% pELS	7.091
GQ pEP pairs	6.406
Genes	1961
prom_seqnames	prom_start	prom_end	prom_tx_name	prom_gene_id	enh_seqnames	enh_start	enh_end	enh_rDHS	enh_cCRE	enh_cCRE.class	enh_Group	enh_N...90..	enh_N...50..	enh_phyloP	enh_Distance.to.TSS..bp.	enh_TE	enh_name	symbol
chr1	924150	925349	ENST00000437963	ENSG00000187634	chr1	924741	925050	EH38D2115455	EH38E1310245	pELS,CTCF-bound	group-1	202	212	5.82000017166138	681	None	pELS,CTCF-bound	SAMD11
chr1	924731	925930	ENST00000342066	ENSG00000187634	chr1	924741	925050	EH38D2115455	EH38E1310245	pELS,CTCF-bound	group-1	202	212	5.82000017166138	681	None	pELS,CTCF-bound	SAMD11
chr1	924741	925940	ENST00000616016	ENSG00000187634	chr1	924741	925050	EH38D2115455	EH38E1310245	pELS,CTCF-bound	group-1	202	212	5.82000017166138	681	None	pELS,CTCF-bound	SAMD11
chr1	924741	925940	ENST00000616125	ENSG00000187634	chr1	924741	925050	EH38D2115455	EH38E1310245	pELS,CTCF-bound	group-1	202	212	5.82000017166138	681	None	pELS,CTCF-bound	SAMD11
chr1	924741	925940	ENST00000617307	ENSG00000187634	chr1	924741	925050	EH38D2115455	EH38E1310245	pELS,CTCF-bound	group-1	202	212	5.82000017166138	681	None	pELS,CTCF-bound	SAMD11
chr1	924741	925940	ENST00000618181	ENSG00000187634	chr1	924741	925050	EH38D2115455	EH38E1310245	pELS,CTCF-bound	group-1	202	212	5.82000017166138	681	None	pELS,CTCF-bound	SAMD11
chr1	924741	925940	ENST00000618323	ENSG00000187634	chr1	924741	925050	EH38D2115455	EH38E1310245	pELS,CTCF-bound	group-1	202	212	5.82000017166138	681	None	pELS,CTCF-bound	SAMD11
chr1	924741	925940	ENST00000618779	ENSG00000187634	chr1	924741	925050	EH38D2115455	EH38E1310245	pELS,CTCF-bound	group-1	202	212	5.82000017166138	681	None	pELS,CTCF-bound	SAMD11
chr1	924741	925940	ENST00000620200	ENSG00000187634	chr1	924741	925050	EH38D2115455	EH38E1310245	pELS,CTCF-bound	group-1	202	212	5.82000017166138	681	None	pELS,CTCF-bound	SAMD11
chr1	924741	925940	ENST00000622503	ENSG00000187634	chr1	924741	925050	EH38D2115455	EH38E1310245	pELS,CTCF-bound	group-1	202	212	5.82000017166138	681	None	pELS,CTCF-bound	SAMD11
chr1	1308235	1309434	ENST00000493657	ENSG00000169972	chr1	1309270	1309454	EH38D2116096	EH38E1310759	pELS,CTCF-bound	other	70	225	4.35799980163574	674	None	pELS,CTCF-bound	PUSL1
chr1	2072719	2073918	ENST00000495347	ENSG00000067606	chr1	2073889	2074182	EH38D2116977	EH38E1311462	pELS	other	81	211	5.19399976730347	428	None	pELS	PRKCZ
chr1	2072986	2074185	ENST00000461106	ENSG00000067606	chr1	2073889	2074182	EH38D2116977	EH38E1311462	pELS	other	81	211	5.19399976730347	428	None	pELS	PRKCZ
chr1	2073688	2074887	ENST00000461465	ENSG00000067606	chr1	2073889	2074182	EH38D2116977	EH38E1311462	pELS	other	81	211	5.19399976730347	428	None	pELS	PRKCZ
chr1	2073855	2075054	ENST00000470596	ENSG00000067606	chr1	2073889	2074182	EH38D2116977	EH38E1311462	pELS	other	81	211	5.19399976730347	428	None	pELS	PRKCZ
chr1	2529064	2530263	ENST00000644246	ENSG00000272449	chr1	2529093	2529422	EH38D2117631	EH38E1312032	pELS,CTCF-bound	group-1	182	219	5.92399978637695	642	None	pELS,CTCF-bound
chr1	2529064	2530263	ENST00000644246	ENSG00000272449	chr1	2529952	2530113	EH38D2117633	EH38E1312034	pELS,CTCF-bound	other	156	179	5.15199995040894	0	Simple_repeat	pELS,CTCF-bound
chr1	5991753	5992952	ENST00000341524	ENSG00000069424	chr1	5992942	5993228	EH38D2120849	EH38E1314004	pELS,CTCF-bound	other	108	217	8.10400009155273	183	Simple_repeat	pELS,CTCF-bound	KCNAB2
chr1	5991760	5992959	ENST00000462676	ENSG00000069424	chr1	5992942	5993228	EH38D2120849	EH38E1314004	pELS,CTCF-bound	other	108	217	8.10400009155273	183	Simple_repeat	pELS,CTCF-bound	KCNAB2
chr1	11478155	11479354	ENST00000294484	ENSG00000204624	chr1	11478808	11478982	EH38D2126934	EH38E1318893	pELS,CTCF-bound	group-1	206	220	4.42899990081787	173	None	pELS,CTCF-bound	DISP3
chr1	11478166	11479365	ENST00000423056	ENSG00000204624	chr1	11478808	11478982	EH38D2126934	EH38E1318893	pELS,CTCF-bound	group-1	206	220	4.42899990081787	173	None	pELS,CTCF-bound	DISP3
chr1	15408888	15410087	ENST00000375980	ENSG00000142634	chr1	15410085	15410261	EH38D2130464	EH38E1321493	pELS,CTCF-bound	other	189	194	5.93400001525879	198	None	pELS,CTCF-bound	EFHD2
chr1	15409265	15410464	ENST00000445566	ENSG00000142634	chr1	15410085	15410261	EH38D2130464	EH38E1321493	pELS,CTCF-bound	other	189	194	5.93400001525879	198	None	pELS,CTCF-bound	EFHD2
chr1	18106798	18107997	ENST00000251296	ENSG00000117154	chr1	18107980	18108215	EH38D2133234	EH38E1323618	pELS,CTCF-bound	other	139	159	4.91200017929077	183	Simple_repeat	pELS,CTCF-bound	IGSF21
chr1	21176054	21177253	ENST00000669329	ENSG00000287192	chr1	21176170	21176467	EH38D2136243	EH38E1325889	pELS,CTCF-bound	group-1	164	177	4.38399982452393	370	Simple_repeat	pELS,CTCF-bound
chr1	22709839	22711038	ENST00000544305	ENSG00000133216	chr1	22710327	22710653	EH38D2137924	EH38E1327199	pELS,CTCF-bound	other	175	188	5.05100011825562	186	None	pELS,CTCF-bound	EPHB2
chr1	22709965	22711164	ENST00000374630	ENSG00000133216	chr1	22710327	22710653	EH38D2137924	EH38E1327199	pELS,CTCF-bound	other	175	188	5.05100011825562	186	None	pELS,CTCF-bound	EPHB2
chr1	22709965	22711164	ENST00000400191	ENSG00000133216	chr1	22710327	22710653	EH38D2137924	EH38E1327199	pELS,CTCF-bound	other	175	188	5.05100011825562	186	None	pELS,CTCF-bound	EPHB2
chr1	22709970	22711169	ENST00000374632	ENSG00000133216	chr1	22710327	22710653	EH38D2137924	EH38E1327199	pELS,CTCF-bound	other	175	188	5.05100011825562	186	None	pELS,CTCF-bound	EPHB2
chr1	23792653	23793852	ENST00000374501	ENSG00000011009	chr1	23792691	23792906	EH38D2139095	EH38E1328149	pELS,CTCF-bound	group-1	189	236	6.29199981689453	747	None	pELS,CTCF-bound	LYPLA2
chr1	23958828	23960027	ENST00000374468	ENSG00000189266	chr1	23959929	23960130	EH38D2139253	EH38E1328287	pELS,CTCF-bound	group-1	154	234	4.7979998588562	102	None	pELS,CTCF-bound	PNRC2
chr1	23958828	23960027	ENST00000334351	ENSG00000189266	chr1	23959929	23960130	EH38D2139253	EH38E1328287	pELS,CTCF-bound	group-1	154	234	4.7979998588562	102	None	pELS,CTCF-bound	PNRC2
chr1	25231586	25232785	ENST00000641729	ENSG00000284602	chr1	25232116	25232339	EH38D2140588	EH38E1329390	pELS,CTCF-bound	group-1	177	234	6.24900007247925	148	None	pELS,CTCF-bound
chr1	26472206	26473405	ENST00000466194	ENSG00000198830	chr1	26472776	26472971	EH38D2141996	EH38E1330539	pELS,CTCF-bound	other	187	194	6.09299993515015	262	None	pELS,CTCF-bound	HMGN2
chr1	26472206	26473405	ENST00000466194	ENSG00000198830	chr1	26472976	26473319	EH38D2141997	EH38E1330540	pELS,CTCF-bound	group-1	173	222	7.80800008773804	462	None	pELS,CTCF-bound	HMGN2
chr1	26472429	26473628	ENST00000493418	ENSG00000198830	chr1	26472776	26472971	EH38D2141996	EH38E1330539	pELS,CTCF-bound	other	187	194	6.09299993515015	262	None	pELS,CTCF-bound	HMGN2
chr1	26472429	26473628	ENST00000493418	ENSG00000198830	chr1	26472976	26473319	EH38D2141997	EH38E1330540	pELS,CTCF-bound	group-1	173	222	7.80800008773804	462	None	pELS,CTCF-bound	HMGN2
chr1	26528761	26529960	ENST00000525525	ENSG00000117676	chr1	26529921	26530076	EH38D2142046	EH38E1330577	pELS,CTCF-bound	group-1	185	205	5.15199995040894	144	None	pELS,CTCF-bound	RPS6KA1
chr1	26528761	26529960	ENST00000526040	ENSG00000117676	chr1	26529921	26530076	EH38D2142046	EH38E1330577	pELS,CTCF-bound	group-1	185	205	5.15199995040894	144	None	pELS,CTCF-bound	RPS6KA1
chr1	26528761	26529960	ENST00000374168	ENSG00000117676	chr1	26529921	26530076	EH38D2142046	EH38E1330577	pELS,CTCF-bound	group-1	185	205	5.15199995040894	144	None	pELS,CTCF-bound	RPS6KA1
chr1	26528775	26529974	ENST00000524436	ENSG00000117676	chr1	26529921	26530076	EH38D2142046	EH38E1330577	pELS,CTCF-bound	group-1	185	205	5.15199995040894	144	None	pELS,CTCF-bound	RPS6KA1
chr1	26528778	26529977	ENST00000374166	ENSG00000117676	chr1	26529921	26530076	EH38D2142046	EH38E1330577	pELS,CTCF-bound	group-1	185	205	5.15199995040894	144	None	pELS,CTCF-bound	RPS6KA1
chr1	26825688	26826887	ENST00000374142	ENSG00000204160	chr1	26826849	26827024	EH38D2142357	EH38E1330846	pELS,CTCF-bound	other	65	177	4.95300006866455	162	Simple_repeat	pELS,CTCF-bound	ZDHHC18
chr1	27321247	27322446	ENST00000464720	ENSG00000186501	chr1	27322396	27322609	EH38D2142838	EH38E1331254	pELS,CTCF-bound	other	98	236	6.30800008773804	116	None	pELS,CTCF-bound	TMEM222
chr1	27321248	27322447	ENST00000608611	ENSG00000186501	chr1	27322396	27322609	EH38D2142838	EH38E1331254	pELS,CTCF-bound	other	98	236	6.30800008773804	116	None	pELS,CTCF-bound	TMEM222
chr1	27321254	27322453	ENST00000466759	ENSG00000186501	chr1	27322396	27322609	EH38D2142838	EH38E1331254	pELS,CTCF-bound	other	98	236	6.30800008773804	116	None	pELS,CTCF-bound	TMEM222
chr1	27321254	27322453	ENST00000486082	ENSG00000186501	chr1	27322396	27322609	EH38D2142838	EH38E1331254	pELS,CTCF-bound	other	98	236	6.30800008773804	116	None	pELS,CTCF-bound	TMEM222
chr1	27321281	27322480	ENST00000464813	ENSG00000186501	chr1	27322396	27322609	EH38D2142838	EH38E1331254	pELS,CTCF-bound	other	98	236	6.30800008773804	116	None	pELS,CTCF-bound	TMEM222
chr1	27321285	27322484	ENST00000478104	ENSG00000186501	chr1	27322396	27322609	EH38D2142838	EH38E1331254	pELS,CTCF-bound	other	98	236	6.30800008773804	116	None	pELS,CTCF-bound	TMEM222
chr1	27321300	27322499	ENST00000498220	ENSG00000186501	chr1	27322396	27322609	EH38D2142838	EH38E1331254	pELS,CTCF-bound	other	98	236	6.30800008773804	116	None	pELS,CTCF-bound	TMEM222
chr1	28591495	28592694	ENST00000465518	ENSG00000188060	chr1	28592683	28592876	EH38D2144193	EH38E1332419	pELS,CTCF-bound	other	95	221	4.15299987792969	189	None	pELS,CTCF-bound	RAB42
chr1	28913567	28914766	ENST00000643173	ENSG00000159023	chr1	28914762	28914932	EH38D2144465	EH38E1332627	pELS,CTCF-bound	group-1	149	207	4.16699981689453	137	Simple_repeat	pELS,CTCF-bound	EPB41
chr1	28913569	28914768	ENST00000648181	ENSG00000159023	chr1	28914762	28914932	EH38D2144465	EH38E1332627	pELS,CTCF-bound	group-1	149	207	4.16699981689453	137	Simple_repeat	pELS,CTCF-bound	EPB41
chr1	28913569	28914768	ENST00000650265	ENSG00000159023	chr1	28914762	28914932	EH38D2144465	EH38E1332627	pELS,CTCF-bound	group-1	149	207	4.16699981689453	137	Simple_repeat	pELS,CTCF-bound	EPB41
chr1	28913569	28914768	ENST00000644780	ENSG00000159023	chr1	28914762	28914932	EH38D2144465	EH38E1332627	pELS,CTCF-bound	group-1	149	207	4.16699981689453	137	Simple_repeat	pELS,CTCF-bound	EPB41
chr1	28913572	28914771	ENST00000648891	ENSG00000159023	chr1	28914762	28914932	EH38D2144465	EH38E1332627	pELS,CTCF-bound	group-1	149	207	4.16699981689453	137	Simple_repeat	pELS,CTCF-bound	EPB41
chr1	28913572	28914771	ENST00000643604	ENSG00000159023	chr1	28914762	28914932	EH38D2144465	EH38E1332627	pELS,CTCF-bound	group-1	149	207	4.16699981689453	137	Simple_repeat	pELS,CTCF-bound	EPB41
chr1	28913574	28914773	ENST00000373797	ENSG00000159023	chr1	28914762	28914932	EH38D2144465	EH38E1332627	pELS,CTCF-bound	group-1	149	207	4.16699981689453	137	Simple_repeat	pELS,CTCF-bound	EPB41
chr1	28913601	28914800	ENST00000349460	ENSG00000159023	chr1	28914762	28914932	EH38D2144465	EH38E1332627	pELS,CTCF-bound	group-1	149	207	4.16699981689453	137	Simple_repeat	pELS,CTCF-bound	EPB41
chr1	28913626	28914825	ENST00000645184	ENSG00000159023	chr1	28914762	28914932	EH38D2144465	EH38E1332627	pELS,CTCF-bound	group-1	149	207	4.16699981689453	137	Simple_repeat	pELS,CTCF-bound	EPB41
chr1	32012926	32014125	ENST00000307714	ENSG00000121774	chr1	32014103	32014451	EH38D2147696	EH38E1334732	pELS,CTCF-bound	group-1	218	234	6.76599979400635	108	None	pELS,CTCF-bound	KHDRBS1
chr1	32012996	32014195	ENST00000492989	ENSG00000121774	chr1	32014103	32014451	EH38D2147696	EH38E1334732	pELS,CTCF-bound	group-1	218	234	6.76599979400635	108	None	pELS,CTCF-bound	KHDRBS1
chr1	32013182	32014381	ENST00000484270	ENSG00000121774	chr1	32014103	32014451	EH38D2147696	EH38E1334732	pELS,CTCF-bound	group-1	218	234	6.76599979400635	108	None	pELS,CTCF-bound	KHDRBS1
chr1	32221370	32222569	ENST00000373586	ENSG00000084623	chr1	32221988	32222191	EH38D2147896	EH38E1334906	pELS,CTCF-bound	other	118	232	8.85700035095215	0	None	pELS,CTCF-bound	EIF3I
chr1	32221407	32222606	ENST00000489353	ENSG00000084623	chr1	32221988	32222191	EH38D2147896	EH38E1334906	pELS,CTCF-bound	other	118	232	8.85700035095215	0	None	pELS,CTCF-bound	EIF3I
chr1	32221437	32222636	ENST00000471486	ENSG00000084623	chr1	32221988	32222191	EH38D2147896	EH38E1334906	pELS,CTCF-bound	other	118	232	8.85700035095215	0	None	pELS,CTCF-bound	EIF3I
chr1	32221440	32222639	ENST00000483517	ENSG00000084623	chr1	32221988	32222191	EH38D2147896	EH38E1334906	pELS,CTCF-bound	other	118	232	8.85700035095215	0	None	pELS,CTCF-bound	EIF3I
chr1	32221545	32222744	ENST00000474371	ENSG00000084623	chr1	32221988	32222191	EH38D2147896	EH38E1334906	pELS,CTCF-bound	other	118	232	8.85700035095215	0	None	pELS,CTCF-bound	EIF3I
chr1	35930258	35931457	ENST00000246314	ENSG00000126070	chr1	35931408	35931652	EH38D2151093	EH38E1337124	pELS,CTCF-bound	group-1	172	229	4.13199996948242	151	None	pELS,CTCF-bound	AGO3
chr1	36087892	36089091	ENST00000373178	ENSG00000116863	chr1	36089009	36089195	EH38D2151199	EH38E1337182	pELS,CTCF-bound	other	53	218	6.65700006484985	118	None	pELS,CTCF-bound	ADPRS
chr1	38858912	38860111	ENST00000663032	ENSG00000228436	chr1	38859408	38859650	EH38D2153737	EH38E1338925	pELS,CTCF-bound	group-1	192	209	8.46000003814697	123	Simple_repeat	pELS,CTCF-bound	RRAGC-DT
chr1	38858973	38860172	ENST00000667635	ENSG00000228436	chr1	38859408	38859650	EH38D2153737	EH38E1338925	pELS,CTCF-bound	group-1	192	209	8.46000003814697	123	Simple_repeat	pELS,CTCF-bound	RRAGC-DT
chr1	38859000	38860199	ENST00000433671	ENSG00000228436	chr1	38859408	38859650	EH38D2153737	EH38E1338925	pELS,CTCF-bound	group-1	192	209	8.46000003814697	123	Simple_repeat	pELS,CTCF-bound	RRAGC-DT
chr1	38859083	38860282	ENST00000456813	ENSG00000228436	chr1	38859408	38859650	EH38D2153737	EH38E1338925	pELS,CTCF-bound	group-1	192	209	8.46000003814697	123	Simple_repeat	pELS,CTCF-bound	RRAGC-DT
chr1	40160387	40161586	ENST00000372771	ENSG00000117000	chr1	40161531	40161693	EH38D2155068	EH38E1339994	pELS,CTCF-bound	group-1	230	232	8.67800045013428	145	None	pELS,CTCF-bound	RLF
chr1	40782787	40783986	ENST00000347132	ENSG00000117013	chr1	40782516	40782852	EH38D2155598	EH38E1340408	pELS,CTCF-bound	group-1	228	235	4.20699977874756	935	Simple_repeat	pELS,CTCF-bound	KCNQ4
chr1	41360922	41362121	ENST00000372591	ENSG00000204060	chr1	41361592	41361746	EH38D2156160	EH38E1340845	pELS,CTCF-bound	other	189	194	4.68100023269653	185	None	pELS,CTCF-bound	FOXO6
chr1	41360931	41362130	ENST00000641094	ENSG00000204060	chr1	41361592	41361746	EH38D2156160	EH38E1340845	pELS,CTCF-bound	other	189	194	4.68100023269653	185	None	pELS,CTCF-bound	FOXO6
chr1	42379792	42380991	ENST00000431473	ENSG00000177181	chr1	42380955	42381132	EH38D2157284	EH38E1341732	pELS,CTCF-bound	group-1	209	223	5.6729998588562	164	None	pELS,CTCF-bound	RIMKLA
chr1	42379795	42380994	ENST00000410070	ENSG00000177181	chr1	42380955	42381132	EH38D2157284	EH38E1341732	pELS,CTCF-bound	group-1	209	223	5.6729998588562	164	None	pELS,CTCF-bound	RIMKLA
chr1	42455801	42457000	ENST00000471420	ENSG00000127125	chr1	42456851	42457008	EH38D2157356	EH38E1341783	pELS,CTCF-bound	group-1	235	237	4.72300004959106	291	None	pELS,CTCF-bound	PPCS
chr1	42456294	42457493	ENST00000482168	ENSG00000127125	chr1	42456851	42457008	EH38D2157356	EH38E1341783	pELS,CTCF-bound	group-1	235	237	4.72300004959106	291	None	pELS,CTCF-bound	PPCS
chr1	43946555	43947754	ENST00000489061	ENSG00000117408	chr1	43947658	43947910	EH38D2158886	EH38E1342942	pELS,CTCF-bound	group-1	239	239	4.68599987030029	709	None	pELS,CTCF-bound	IPO13
chr1	43946570	43947769	ENST00000489773	ENSG00000117408	chr1	43947658	43947910	EH38D2158886	EH38E1342942	pELS,CTCF-bound	group-1	239	239	4.68599987030029	709	None	pELS,CTCF-bound	IPO13
chr1	45009950	45011149	ENST00000652165	ENSG00000126088	chr1	45010544	45010893	EH38D2159969	EH38E1343812	pELS,CTCF-bound	group-1	223	234	8.79100036621094	57	None	pELS,CTCF-bound	UROD
chr1	52055271	52056470	ENST00000489308	ENSG00000134717	chr1	52056427	52056668	EH38D2165416	EH38E1347378	pELS,CTCF-bound	group-1	225	238	4.59899997711182	107	None	pELS,CTCF-bound	BTF3L4
chr1	52055272	52056471	ENST00000526132	ENSG00000134717	chr1	52056427	52056668	EH38D2165416	EH38E1347378	pELS,CTCF-bound	group-1	225	238	4.59899997711182	107	None	pELS,CTCF-bound	BTF3L4
chr1	52055295	52056494	ENST00000313334	ENSG00000134717	chr1	52056427	52056668	EH38D2165416	EH38E1347378	pELS,CTCF-bound	group-1	225	238	4.59899997711182	107	None	pELS,CTCF-bound	BTF3L4
chr1	52055304	52056503	ENST00000472944	ENSG00000134717	chr1	52056427	52056668	EH38D2165416	EH38E1347378	pELS,CTCF-bound	group-1	225	238	4.59899997711182	107	None	pELS,CTCF-bound	BTF3L4
chr1	52055314	52056513	ENST00000524414	ENSG00000134717	chr1	52056427	52056668	EH38D2165416	EH38E1347378	pELS,CTCF-bound	group-1	225	238	4.59899997711182	107	None	pELS,CTCF-bound	BTF3L4
chr1	52055321	52056520	ENST00000484036	ENSG00000134717	chr1	52056427	52056668	EH38D2165416	EH38E1347378	pELS,CTCF-bound	group-1	225	238	4.59899997711182	107	None	pELS,CTCF-bound	BTF3L4
chr1	52055332	52056531	ENST00000533836	ENSG00000134717	chr1	52056427	52056668	EH38D2165416	EH38E1347378	pELS,CTCF-bound	group-1	225	238	4.59899997711182	107	None	pELS,CTCF-bound	BTF3L4
chr1	53195903	53197102	ENST00000638135	ENSG00000157184	chr1	53197073	53197260	EH38D2166321	EH38E1348026	pELS,CTCF-bound	group-1	136	232	6.23899984359741	250	None	pELS,CTCF-bound	CPT2
chr1	53219663	53220862	ENST00000569869	ENSG00000259818	chr1	53220298	53220449	EH38D2166338	EH38E1348042	pELS,CTCF-bound	group-1	155	234	6.87200021743774	186	LINE/L1	pELS,CTCF-bound	CZIB-DT
chr1	64469793	64470992	ENST00000290039	ENSG00000158966	chr1	64470944	64471147	EH38D2176619	EH38E1355113	pELS	group-1	157	196	4.51300001144409	152	None	pELS	CACHD1
chr1	65791895	65793094	ENST00000341517	ENSG00000184588	chr1	65792751	65792986	EH38D2177778	EH38E1355972	pELS,CTCF-bound	group-1	156	183	4.32999992370605	238	None	pELS,CTCF-bound	PDE4B
chr1	69567450	69568649	ENST00000370958	ENSG00000033122	chr1	69568612	69568885	EH38D2180856	EH38E1357997	pELS	group-1	177	230	4.91200017929077	163	None	pELS	LRRC7
chr1	70353805	70355004	ENST00000361764	ENSG00000197568	chr1	70353978	70354145	EH38D2181331	EH38E1358215	pELS,CTCF-bound	group-1	233	236	7.07499980926514	578	None	pELS,CTCF-bound	HHLA3
chr1	70353811	70355010	ENST00000370940	ENSG00000197568	chr1	70353978	70354145	EH38D2181331	EH38E1358215	pELS,CTCF-bound	group-1	233	236	7.07499980926514	578	None	pELS,CTCF-bound	HHLA3
chr1	70353812	70355011	ENST00000359875	ENSG00000197568	chr1	70353978	70354145	EH38D2181331	EH38E1358215	pELS,CTCF-bound	group-1	233	236	7.07499980926514	578	None	pELS,CTCF-bound	HHLA3
chr1	70353828	70355027	ENST00000486110	ENSG00000197568	chr1	70353978	70354145	EH38D2181331	EH38E1358215	pELS,CTCF-bound	group-1	233	236	7.07499980926514	578	None	pELS,CTCF-bound	HHLA3
chr1	70353829	70355028	ENST00000463058	ENSG00000197568	chr1	70353978	70354145	EH38D2181331	EH38E1358215	pELS,CTCF-bound	group-1	233	236	7.07499980926514	578	None	pELS,CTCF-bound	HHLA3
chr1	70353844	70355043	ENST00000531950	ENSG00000197568	chr1	70353978	70354145	EH38D2181331	EH38E1358215	pELS,CTCF-bound	group-1	233	236	7.07499980926514	578	None	pELS,CTCF-bound	HHLA3
chr1	70353855	70355054	ENST00000525653	ENSG00000197568	chr1	70353978	70354145	EH38D2181331	EH38E1358215	pELS,CTCF-bound	group-1	233	236	7.07499980926514	578	None	pELS,CTCF-bound	HHLA3
chr1	85580200	85581399	ENST00000480413	ENSG00000142871	chr1	85581340	85581496	EH38D2191724	EH38E1363984	pELS,CTCF-bound	group-1	237	238	6.31099987030029	580	None	pELS,CTCF-bound	CCN1
chr1	87328099	87329298	ENST00000495705	ENSG00000143013	chr1	87329115	87329458	EH38D2193110	EH38E1364867	pELS,CTCF-bound	group-1	202	223	5.41499996185303	236	None	pELS,CTCF-bound	LMO4
chr1	89820921	89822120	ENST00000394593	ENSG00000171492	chr1	89822094	89822346	EH38D2195120	EH38E1366182	pELS,CTCF-bound	group-1	224	237	5.71400022506714	174	None	pELS,CTCF-bound	LRRC8D
chr1	92028985	92030184	ENST00000370383	ENSG00000172031	chr1	92030158	92030488	EH38D2196873	EH38E1367401	pELS,CTCF-bound	group-1	137	222	6.04500007629395	174	Simple_repeat	pELS,CTCF-bound	EPHX4
chr1	92298059	92299258	ENST00000610020	ENSG00000122484	chr1	92299145	92299365	EH38D2197028	EH38E1367474	pELS,CTCF-bound	group-1	165	233	8.44699954986572	87	None	pELS,CTCF-bound	RPAP2
chr1	92298085	92299284	ENST00000484158	ENSG00000122484	chr1	92299145	92299365	EH38D2197028	EH38E1367474	pELS,CTCF-bound	group-1	165	233	8.44699954986572	87	None	pELS,CTCF-bound	RPAP2
chr1	100351949	100353148	ENST00000644813	ENSG00000079335	chr1	100352819	100353015	EH38D2203476	EH38E1371640	pELS,CTCF-bound	group-1	215	223	4.46500015258789	0	None	pELS,CTCF-bound	CDC14A
chr1	107139820	107141019	ENST00000370068	ENSG00000162631	chr1	107140382	107140546	EH38D2207016	EH38E1373434	pELS,CTCF-bound	group-1	213	227	6.59700012207031	274	other	pELS,CTCF-bound	NTNG1
chr1	107139927	107141126	ENST00000294649	ENSG00000162631	chr1	107140382	107140546	EH38D2207016	EH38E1373434	pELS,CTCF-bound	group-1	213	227	6.59700012207031	274	other	pELS,CTCF-bound	NTNG1
chr1	107140039	107141238	ENST00000370067	ENSG00000162631	chr1	107140382	107140546	EH38D2207016	EH38E1373434	pELS,CTCF-bound	group-1	213	227	6.59700012207031	274	other	pELS,CTCF-bound	NTNG1
chr1	107140369	107141568	ENST00000462149	ENSG00000162631	chr1	107140382	107140546	EH38D2207016	EH38E1373434	pELS,CTCF-bound	group-1	213	227	6.59700012207031	274	other	pELS,CTCF-bound	NTNG1
chr1	107140369	107141568	ENST00000462149	ENSG00000162631	chr1	107141567	107141824	EH38D2207020	EH38E1373438	pELS,CTCF-bound	other	98	220	4.55800008773804	529	Simple_repeat	pELS,CTCF-bound	NTNG1
chr1	109482479	109483678	ENST00000463678	ENSG00000162650	chr1	109483431	109483674	EH38D2208885	EH38E1374819	pELS,CTCF-bound	group-1	235	238	8.89299964904785	265	None	pELS,CTCF-bound	ATXN7L2
chr1	109482939	109484138	ENST00000369870	ENSG00000162650	chr1	109483431	109483674	EH38D2208885	EH38E1374819	pELS,CTCF-bound	group-1	235	238	8.89299964904785	265	None	pELS,CTCF-bound	ATXN7L2
chr1	109625071	109626270	ENST00000534144	ENSG00000116337	chr1	109626229	109626388	EH38D2209057	EH38E1374967	pELS,CTCF-bound	group-1	232	235	6.22900009155273	2416	None	pELS,CTCF-bound	AMPD2
chr1	109625198	109626397	ENST00000525415	ENSG00000116337	chr1	109626229	109626388	EH38D2209057	EH38E1374967	pELS,CTCF-bound	group-1	232	235	6.22900009155273	2416	None	pELS,CTCF-bound	AMPD2
chr1	109625923	109627122	ENST00000524975	ENSG00000116337	chr1	109626229	109626388	EH38D2209057	EH38E1374967	pELS,CTCF-bound	group-1	232	235	6.22900009155273	2416	None	pELS,CTCF-bound	AMPD2
chr1	110211148	110212347	ENST00000412512	ENSG00000116396	chr1	110211925	110212156	EH38D2209756	EH38E1375558	pELS,CTCF-bound	group-1	213	219	5.89599990844727	434	None	pELS,CTCF-bound	KCNC4
chr1	111988770	111989969	ENST00000442751	ENSG00000231437	chr1	111989593	111989931	EH38D2211386	EH38E1376766	pELS,CTCF-bound	other	101	188	7.80200004577637	0	None	pELS,CTCF-bound	LINC01750
chr1	111989296	111990495	ENST00000428461	ENSG00000231437	chr1	111989593	111989931	EH38D2211386	EH38E1376766	pELS,CTCF-bound	other	101	188	7.80200004577637	0	None	pELS,CTCF-bound	LINC01750
chr1	111989536	111990735	ENST00000438293	ENSG00000231437	chr1	111989593	111989931	EH38D2211386	EH38E1376766	pELS,CTCF-bound	other	101	188	7.80200004577637	0	None	pELS,CTCF-bound	LINC01750
chr1	112673698	112674897	ENST00000369644	ENSG00000155363	chr1	112674841	112675141	EH38D2211930	EH38E1377144	pELS,CTCF-bound	group-1	213	228	6.1710000038147	97	None	pELS,CTCF-bound	MOV10
chr1	112673706	112674905	ENST00000496577	ENSG00000155363	chr1	112674841	112675141	EH38D2211930	EH38E1377144	pELS,CTCF-bound	group-1	213	228	6.1710000038147	97	None	pELS,CTCF-bound	MOV10
chr1	112673709	112674908	ENST00000475429	ENSG00000155363	chr1	112674841	112675141	EH38D2211930	EH38E1377144	pELS,CTCF-bound	group-1	213	228	6.1710000038147	97	None	pELS,CTCF-bound	MOV10
chr1	112673720	112674919	ENST00000468624	ENSG00000155363	chr1	112674841	112675141	EH38D2211930	EH38E1377144	pELS,CTCF-bound	group-1	213	228	6.1710000038147	97	None	pELS,CTCF-bound	MOV10
chr1	112673737	112674936	ENST00000465579	ENSG00000155363	chr1	112674841	112675141	EH38D2211930	EH38E1377144	pELS,CTCF-bound	group-1	213	228	6.1710000038147	97	None	pELS,CTCF-bound	MOV10
chr1	112673745	112674944	ENST00000357443	ENSG00000155363	chr1	112674841	112675141	EH38D2211930	EH38E1377144	pELS,CTCF-bound	group-1	213	228	6.1710000038147	97	None	pELS,CTCF-bound	MOV10
chr1	113390131	113391330	ENST00000486456	ENSG00000081026	chr1	113391232	113391545	EH38D2212624	EH38E1377651	pELS,CTCF-bound	group-1	192	236	8.82199954986572	244	None	pELS,CTCF-bound	MAGI3
chr1	113390261	113391460	ENST00000477955	ENSG00000081026	chr1	113391232	113391545	EH38D2212624	EH38E1377651	pELS,CTCF-bound	group-1	192	236	8.82199954986572	244	None	pELS,CTCF-bound	MAGI3
chr1	113904409	113905608	ENST00000466480	ENSG00000118655	chr1	113905607	113905902	EH38D2213013	EH38E1377917	pELS,CTCF-bound	group-1	230	237	7.09899997711182	282	None	pELS,CTCF-bound	DCLRE1B
chr1	117928720	117929919	ENST00000369441	ENSG00000065183	chr1	117929137	117929455	EH38D2216791	EH38E1380767	pELS,CTCF-bound	group-1	193	232	5.18300008773804	129	None	pELS,CTCF-bound	WDR3
chr1	117928724	117929923	ENST00000487202	ENSG00000065183	chr1	117929137	117929455	EH38D2216791	EH38E1380767	pELS,CTCF-bound	group-1	193	232	5.18300008773804	129	None	pELS,CTCF-bound	WDR3
chr1	117928739	117929938	ENST00000349139	ENSG00000065183	chr1	117929137	117929455	EH38D2216791	EH38E1380767	pELS,CTCF-bound	group-1	193	232	5.18300008773804	129	None	pELS,CTCF-bound	WDR3
chr1	117928775	117929974	ENST00000471680	ENSG00000065183	chr1	117929137	117929455	EH38D2216791	EH38E1380767	pELS,CTCF-bound	group-1	193	232	5.18300008773804	129	None	pELS,CTCF-bound	WDR3
chr1	119647411	119648610	ENST00000641597	ENSG00000092621	chr1	119648114	119648464	EH38D2218047	EH38E1381535	pELS,CTCF-bound	group-2	50	212	4.33799982070923	0	Simple_repeat	pELS,CTCF-bound	PHGDH
chr1	145960388	145961587	ENST00000616257	ENSG00000278431	chr1	145960575	145960922	EH38D2219318	EH38E1382265	pELS,CTCF-bound	group-1	232	234	5.87099981307983	466	None	pELS,CTCF-bound
chr1	150281543	150282742	ENST00000447007	ENSG00000159208	chr1	150281866	150282068	EH38D2221094	EH38E1383488	pELS,CTCF-bound	group-1	225	237	8.79899978637695	475	None	pELS,CTCF-bound	CIART
chr1	150281543	150282742	ENST00000369094	ENSG00000159208	chr1	150281866	150282068	EH38D2221094	EH38E1383488	pELS,CTCF-bound	group-1	225	237	8.79899978637695	475	None	pELS,CTCF-bound	CIART
chr1	150281543	150282742	ENST00000369095	ENSG00000159208	chr1	150281866	150282068	EH38D2221094	EH38E1383488	pELS,CTCF-bound	group-1	225	237	8.79899978637695	475	None	pELS,CTCF-bound	CIART
chr1	150281554	150282753	ENST00000290363	ENSG00000159208	chr1	150281866	150282068	EH38D2221094	EH38E1383488	pELS,CTCF-bound	group-1	225	237	8.79899978637695	475	None	pELS,CTCF-bound	CIART
chr1	150281772	150282971	ENST00000417398	ENSG00000159208	chr1	150281866	150282068	EH38D2221094	EH38E1383488	pELS,CTCF-bound	group-1	225	237	8.79899978637695	475	None	pELS,CTCF-bound	CIART
chr1	150281849	150283048	ENST00000469255	ENSG00000159208	chr1	150281866	150282068	EH38D2221094	EH38E1383488	pELS,CTCF-bound	group-1	225	237	8.79899978637695	475	None	pELS,CTCF-bound	CIART
chr1	151398560	151399759	ENST00000495288	ENSG00000159377	chr1	151399657	151399861	EH38D2222075	EH38E1384286	pELS,CTCF-bound	group-2	42	234	6.32499980926514	85	None	pELS,CTCF-bound	PSMB4
chr1	151398573	151399772	ENST00000290541	ENSG00000159377	chr1	151399657	151399861	EH38D2222075	EH38E1384286	pELS,CTCF-bound	group-2	42	234	6.32499980926514	85	None	pELS,CTCF-bound	PSMB4
chr1	151398579	151399778	ENST00000495805	ENSG00000159377	chr1	151399657	151399861	EH38D2222075	EH38E1384286	pELS,CTCF-bound	group-2	42	234	6.32499980926514	85	None	pELS,CTCF-bound	PSMB4
chr1	151398587	151399786	ENST00000476467	ENSG00000159377	chr1	151399657	151399861	EH38D2222075	EH38E1384286	pELS,CTCF-bound	group-2	42	234	6.32499980926514	85	None	pELS,CTCF-bound	PSMB4
chr1	151398590	151399789	ENST00000493673	ENSG00000159377	chr1	151399657	151399861	EH38D2222075	EH38E1384286	pELS,CTCF-bound	group-2	42	234	6.32499980926514	85	None	pELS,CTCF-bound	PSMB4
chr1	151399174	151400373	ENST00000474100	ENSG00000159377	chr1	151399657	151399861	EH38D2222075	EH38E1384286	pELS,CTCF-bound	group-2	42	234	6.32499980926514	85	None	pELS,CTCF-bound	PSMB4
chr1	151611064	151612263	ENST00000368841	ENSG00000143376	chr1	151612252	151612489	EH38D2222278	EH38E1384450	pELS,CTCF-bound	other	200	207	8.09200000762939	203	Simple_repeat	pELS,CTCF-bound	SNX27
chr1	151611189	151612388	ENST00000642479	ENSG00000143376	chr1	151612252	151612489	EH38D2222278	EH38E1384450	pELS,CTCF-bound	other	200	207	8.09200000762939	203	Simple_repeat	pELS,CTCF-bound	SNX27
chr1	151611337	151612536	ENST00000642349	ENSG00000143376	chr1	151612252	151612489	EH38D2222278	EH38E1384450	pELS,CTCF-bound	other	200	207	8.09200000762939	203	Simple_repeat	pELS,CTCF-bound	SNX27
chr1	151611394	151612593	ENST00000643179	ENSG00000143376	chr1	151612252	151612489	EH38D2222278	EH38E1384450	pELS,CTCF-bound	other	200	207	8.09200000762939	203	Simple_repeat	pELS,CTCF-bound	SNX27
chr1	151611481	151612680	ENST00000643814	ENSG00000143376	chr1	151612252	151612489	EH38D2222278	EH38E1384450	pELS,CTCF-bound	other	200	207	8.09200000762939	203	Simple_repeat	pELS,CTCF-bound	SNX27
chr1	151611486	151612685	ENST00000642582	ENSG00000143376	chr1	151612252	151612489	EH38D2222278	EH38E1384450	pELS,CTCF-bound	other	200	207	8.09200000762939	203	Simple_repeat	pELS,CTCF-bound	SNX27
chr1	153657703	153658902	ENST00000368685	ENSG00000143553	chr1	153658857	153659017	EH38D2223828	EH38E1385606	pELS,CTCF-bound	other	115	227	8.86900043487549	155	None	pELS,CTCF-bound	SNAPIN
chr1	153657712	153658911	ENST00000474959	ENSG00000143553	chr1	153658857	153659017	EH38D2223828	EH38E1385606	pELS,CTCF-bound	other	115	227	8.86900043487549	155	None	pELS,CTCF-bound	SNAPIN
chr1	153657714	153658913	ENST00000462880	ENSG00000143553	chr1	153658857	153659017	EH38D2223828	EH38E1385606	pELS,CTCF-bound	other	115	227	8.86900043487549	155	None	pELS,CTCF-bound	SNAPIN
chr1	153657727	153658926	ENST00000478558	ENSG00000143553	chr1	153658857	153659017	EH38D2223828	EH38E1385606	pELS,CTCF-bound	other	115	227	8.86900043487549	155	None	pELS,CTCF-bound	SNAPIN
chr1	153774750	153775949	ENST00000483574	ENSG00000143554	chr1	153775692	153775936	EH38D2223950	EH38E1385713	pELS,CTCF-bound	group-1	133	171	5.50699996948242	286	None	pELS,CTCF-bound	SLC27A3
chr1	153775596	153776795	ENST00000458027	ENSG00000143554	chr1	153775692	153775936	EH38D2223950	EH38E1385713	pELS,CTCF-bound	group-1	133	171	5.50699996948242	286	None	pELS,CTCF-bound	SLC27A3
chr1	153775596	153776795	ENST00000458027	ENSG00000143554	chr1	153776011	153776354	EH38D2223951	EH38E1385714	pELS,CTCF-bound	other	77	221	5.62599992752075	605	None	pELS,CTCF-bound	SLC27A3
chr1	153775600	153776799	ENST00000461269	ENSG00000143554	chr1	153775692	153775936	EH38D2223950	EH38E1385713	pELS,CTCF-bound	group-1	133	171	5.50699996948242	286	None	pELS,CTCF-bound	SLC27A3
chr1	153775600	153776799	ENST00000461269	ENSG00000143554	chr1	153776011	153776354	EH38D2223951	EH38E1385714	pELS,CTCF-bound	other	77	221	5.62599992752075	605	None	pELS,CTCF-bound	SLC27A3
chr1	153922337	153923536	ENST00000641267	ENSG00000284738	chr1	153922402	153922602	EH38D2224076	EH38E1385813	pELS,CTCF-bound	group-1	154	193	8.17099952697754	141	None	pELS,CTCF-bound
chr1	153922337	153923536	ENST00000641448	ENSG00000284738	chr1	153922402	153922602	EH38D2224076	EH38E1385813	pELS,CTCF-bound	group-1	154	193	8.17099952697754	141	None	pELS,CTCF-bound
chr1	155126876	155128075	ENST00000368406	ENSG00000169242	chr1	155126611	155126947	EH38D2225344	EH38E1386871	pELS,CTCF-bound	group-1	136	225	4.53399991989136	929	None	pELS,CTCF-bound	EFNA1
chr1	155126876	155128075	ENST00000368407	ENSG00000169242	chr1	155126611	155126947	EH38D2225344	EH38E1386871	pELS,CTCF-bound	group-1	136	225	4.53399991989136	929	None	pELS,CTCF-bound	EFNA1
chr1	155126888	155128087	ENST00000469878	ENSG00000169242	chr1	155126611	155126947	EH38D2225344	EH38E1386871	pELS,CTCF-bound	group-1	136	225	4.53399991989136	929	None	pELS,CTCF-bound	EFNA1
chr1	155276699	155277898	ENST00000496230	ENSG00000143630	chr1	155277777	155278002	EH38D2225548	EH38E1387048	pELS,CTCF-bound	group-1	207	234	8.6569995880127	315	None	pELS,CTCF-bound	HCN3
chr1	155322012	155323211	ENST00000467820	ENSG00000160753	chr1	155322718	155323002	EH38D2225599	EH38E1387089	pELS	group-1	207	229	6.24499988555908	935	None	pELS	RUSC1
chr1	155322525	155323724	ENST00000497930	ENSG00000160753	chr1	155322718	155323002	EH38D2225599	EH38E1387089	pELS	group-1	207	229	6.24499988555908	935	None	pELS	RUSC1
chr1	155322937	155324136	ENST00000368347	ENSG00000160753	chr1	155322718	155323002	EH38D2225599	EH38E1387089	pELS	group-1	207	229	6.24499988555908	935	None	pELS	RUSC1
chr1	156081573	156082772	ENST00000502751	ENSG00000160789	chr1	156081559	156081741	EH38D2226228	EH38E1387591	pELS,CTCF-bound	group-1	190	212	5.81199979782104	725	None	pELS,CTCF-bound	LMNA
chr1	156081578	156082777	ENST00000368301	ENSG00000160789	chr1	156081559	156081741	EH38D2226228	EH38E1387591	pELS,CTCF-bound	group-1	190	212	5.81199979782104	725	None	pELS,CTCF-bound	LMNA
chr1	156081600	156082799	ENST00000495341	ENSG00000160789	chr1	156081559	156081741	EH38D2226228	EH38E1387591	pELS,CTCF-bound	group-1	190	212	5.81199979782104	725	None	pELS,CTCF-bound	LMNA
chr1	156081631	156082830	ENST00000470835	ENSG00000160789	chr1	156081559	156081741	EH38D2226228	EH38E1387591	pELS,CTCF-bound	group-1	190	212	5.81199979782104	725	None	pELS,CTCF-bound	LMNA
chr1	159170609	159171808	ENST00000368124	ENSG00000162706	chr1	159171744	159171931	EH38D2228946	EH38E1389656	pELS,CTCF-bound	group-1	177	212	5.57100009918213	130	Simple_repeat	pELS,CTCF-bound	CADM3
chr1	159170615	159171814	ENST00000368125	ENSG00000162706	chr1	159171744	159171931	EH38D2228946	EH38E1389656	pELS,CTCF-bound	group-1	177	212	5.57100009918213	130	Simple_repeat	pELS,CTCF-bound	CADM3
chr1	159170759	159171958	ENST00000416746	ENSG00000162706	chr1	159171744	159171931	EH38D2228946	EH38E1389656	pELS,CTCF-bound	group-1	177	212	5.57100009918213	130	Simple_repeat	pELS,CTCF-bound	CADM3
chr1	161098508	161099707	ENST00000475934	ENSG00000162755	chr1	161098733	161098949	EH38D2230775	EH38E1391057	pELS,CTCF-bound	group-1	216	233	8.51599979400635	340	None	pELS,CTCF-bound	KLHDC9
chr1	161198315	161199514	ENST00000367993	ENSG00000158864	chr1	161198289	161198639	EH38D2230907	EH38E1391171	pELS,CTCF-bound	group-1	230	238	8.89599990844727	415	Simple_repeat	pELS,CTCF-bound	NDUFS2
chr1	162069090	162070289	ENST00000430120	ENSG00000198929	chr1	162070173	162070341	EH38D2231696	EH38E1391754	pELS,CTCF-bound	group-1	198	223	5.54899978637695	400	None	pELS,CTCF-bound	NOS1AP
chr1	166164911	166166110	ENST00000653824	ENSG00000229588	chr1	166165785	166166004	EH38D2235004	EH38E1394028	pELS,CTCF-bound	group-1	211	230	8.55099964141846	0	None	pELS,CTCF-bound
chr1	166164911	166166110	ENST00000653824	ENSG00000229588	chr1	166166007	166166216	EH38D2235005	EH38E1394029	pELS,CTCF-bound	group-1	227	231	6.23000001907349	97	None	pELS,CTCF-bound
chr1	172532183	172533382	ENST00000610051	ENSG00000094975	chr1	172533375	172533636	EH38D2240432	EH38E1397819	pELS,CTCF-bound	group-1	218	231	4.38199996948242	193	Simple_repeat	pELS,CTCF-bound	SUCO
chr1	172532383	172533582	ENST00000608566	ENSG00000094975	chr1	172533375	172533636	EH38D2240432	EH38E1397819	pELS,CTCF-bound	group-1	218	231	4.38199996948242	193	Simple_repeat	pELS,CTCF-bound	SUCO
chr1	173867355	173868554	ENST00000427304	ENSG00000185278	chr1	173868428	173868777	EH38D2241527	EH38E1398586	pELS,CTCF-bound	group-1	191	227	4.86600017547607	35	None	pELS,CTCF-bound	ZBTB37
chr1	173867394	173868593	ENST00000367702	ENSG00000185278	chr1	173868428	173868777	EH38D2241527	EH38E1398586	pELS,CTCF-bound	group-1	191	227	4.86600017547607	35	None	pELS,CTCF-bound	ZBTB37
chr1	173867956	173869155	ENST00000367701	ENSG00000185278	chr1	173868428	173868777	EH38D2241527	EH38E1398586	pELS,CTCF-bound	group-1	191	227	4.86600017547607	35	None	pELS,CTCF-bound	ZBTB37
chr1	176206648	176207847	ENST00000456125	ENSG00000236021	chr1	176207085	176207402	EH38D2243430	EH38E1399791	pELS,CTCF-bound	group-1	135	203	7.04199981689453	0	Simple_repeat	pELS,CTCF-bound	COP1-DT
chr1	176206700	176207899	ENST00000654248	ENSG00000236021	chr1	176207085	176207402	EH38D2243430	EH38E1399791	pELS,CTCF-bound	group-1	135	203	7.04199981689453	0	Simple_repeat	pELS,CTCF-bound	COP1-DT
chr1	176206759	176207958	ENST00000660913	ENSG00000236021	chr1	176207085	176207402	EH38D2243430	EH38E1399791	pELS,CTCF-bound	group-1	135	203	7.04199981689453	0	Simple_repeat	pELS,CTCF-bound	COP1-DT
chr1	179024804	179026003	ENST00000440702	ENSG00000116199	chr1	179025994	179026338	EH38D2245697	EH38E1401211	pELS,CTCF-bound	other	96	175	5.31099987030029	101	None	pELS,CTCF-bound	FAM20B
chr1	179024894	179026093	ENST00000263733	ENSG00000116199	chr1	179025994	179026338	EH38D2245697	EH38E1401211	pELS,CTCF-bound	other	96	175	5.31099987030029	101	None	pELS,CTCF-bound	FAM20B
chr1	183471216	183472415	ENST00000440812	ENSG00000116698	chr1	183471412	183471638	EH38D2249518	EH38E1403938	pELS,CTCF-bound	other	100	229	5.06899976730347	92	Simple_repeat	pELS,CTCF-bound	SMG7
chr1	183471216	183472415	ENST00000440812	ENSG00000116698	chr1	183471787	183472137	EH38D2249519	EH38E1403939	pELS,CTCF-bound	group-1	223	230	4.42999982833862	33	None	pELS,CTCF-bound	SMG7
chr1	183471478	183472677	ENST00000367537	ENSG00000116698	chr1	183471412	183471638	EH38D2249518	EH38E1403938	pELS,CTCF-bound	other	100	229	5.06899976730347	92	Simple_repeat	pELS,CTCF-bound	SMG7
chr1	183471478	183472677	ENST00000367537	ENSG00000116698	chr1	183471787	183472137	EH38D2249519	EH38E1403939	pELS,CTCF-bound	group-1	223	230	4.42999982833862	33	None	pELS,CTCF-bound	SMG7
chr1	183471500	183472699	ENST00000507691	ENSG00000116698	chr1	183471412	183471638	EH38D2249518	EH38E1403938	pELS,CTCF-bound	other	100	229	5.06899976730347	92	Simple_repeat	pELS,CTCF-bound	SMG7
chr1	183471500	183472699	ENST00000507691	ENSG00000116698	chr1	183471787	183472137	EH38D2249519	EH38E1403939	pELS,CTCF-bound	group-1	223	230	4.42999982833862	33	None	pELS,CTCF-bound	SMG7
chr1	183471500	183472699	ENST00000508461	ENSG00000116698	chr1	183471412	183471638	EH38D2249518	EH38E1403938	pELS,CTCF-bound	other	100	229	5.06899976730347	92	Simple_repeat	pELS,CTCF-bound	SMG7
chr1	183471500	183472699	ENST00000508461	ENSG00000116698	chr1	183471787	183472137	EH38D2249519	EH38E1403939	pELS,CTCF-bound	group-1	223	230	4.42999982833862	33	None	pELS,CTCF-bound	SMG7
chr1	183471502	183472701	ENST00000444547	ENSG00000116698	chr1	183471412	183471638	EH38D2249518	EH38E1403938	pELS,CTCF-bound	other	100	229	5.06899976730347	92	Simple_repeat	pELS,CTCF-bound	SMG7
chr1	183471502	183472701	ENST00000444547	ENSG00000116698	chr1	183471787	183472137	EH38D2249519	EH38E1403939	pELS,CTCF-bound	group-1	223	230	4.42999982833862	33	None	pELS,CTCF-bound	SMG7
chr1	183471502	183472701	ENST00000419169	ENSG00000116698	chr1	183471412	183471638	EH38D2249518	EH38E1403938	pELS,CTCF-bound	other	100	229	5.06899976730347	92	Simple_repeat	pELS,CTCF-bound	SMG7
chr1	183471502	183472701	ENST00000419169	ENSG00000116698	chr1	183471787	183472137	EH38D2249519	EH38E1403939	pELS,CTCF-bound	group-1	223	230	4.42999982833862	33	None	pELS,CTCF-bound	SMG7
chr1	183471502	183472701	ENST00000347615	ENSG00000116698	chr1	183471412	183471638	EH38D2249518	EH38E1403938	pELS,CTCF-bound	other	100	229	5.06899976730347	92	Simple_repeat	pELS,CTCF-bound	SMG7
chr1	183471502	183472701	ENST00000347615	ENSG00000116698	chr1	183471787	183472137	EH38D2249519	EH38E1403939	pELS,CTCF-bound	group-1	223	230	4.42999982833862	33	None	pELS,CTCF-bound	SMG7
chr1	183471503	183472702	ENST00000507469	ENSG00000116698	chr1	183471412	183471638	EH38D2249518	EH38E1403938	pELS,CTCF-bound	other	100	229	5.06899976730347	92	Simple_repeat	pELS,CTCF-bound	SMG7
chr1	183471503	183472702	ENST00000507469	ENSG00000116698	chr1	183471787	183472137	EH38D2249519	EH38E1403939	pELS,CTCF-bound	group-1	223	230	4.42999982833862	33	None	pELS,CTCF-bound	SMG7
chr1	183471527	183472726	ENST00000515829	ENSG00000116698	chr1	183471412	183471638	EH38D2249518	EH38E1403938	pELS,CTCF-bound	other	100	229	5.06899976730347	92	Simple_repeat	pELS,CTCF-bound	SMG7
chr1	183471527	183472726	ENST00000515829	ENSG00000116698	chr1	183471787	183472137	EH38D2249519	EH38E1403939	pELS,CTCF-bound	group-1	223	230	4.42999982833862	33	None	pELS,CTCF-bound	SMG7
chr1	183471567	183472766	ENST00000367538	ENSG00000116698	chr1	183471412	183471638	EH38D2249518	EH38E1403938	pELS,CTCF-bound	other	100	229	5.06899976730347	92	Simple_repeat	pELS,CTCF-bound	SMG7
chr1	183471567	183472766	ENST00000367538	ENSG00000116698	chr1	183471787	183472137	EH38D2249519	EH38E1403939	pELS,CTCF-bound	group-1	223	230	4.42999982833862	33	None	pELS,CTCF-bound	SMG7
chr1	183471621	183472820	ENST00000638826	ENSG00000116698	chr1	183471412	183471638	EH38D2249518	EH38E1403938	pELS,CTCF-bound	other	100	229	5.06899976730347	92	Simple_repeat	pELS,CTCF-bound	SMG7
chr1	183471621	183472820	ENST00000638826	ENSG00000116698	chr1	183471787	183472137	EH38D2249519	EH38E1403939	pELS,CTCF-bound	group-1	223	230	4.42999982833862	33	None	pELS,CTCF-bound	SMG7
chr1	183471932	183473131	ENST00000502375	ENSG00000116698	chr1	183471787	183472137	EH38D2249519	EH38E1403939	pELS,CTCF-bound	group-1	223	230	4.42999982833862	33	None	pELS,CTCF-bound	SMG7
chr1	183471932	183473131	ENST00000502375	ENSG00000116698	chr1	183472898	183473193	EH38D2249522	EH38E1403942	pELS,CTCF-bound	group-1	186	221	5.44299983978271	278	None	pELS,CTCF-bound	SMG7
chr1	201981955	201983154	ENST00000471105	ENSG00000176393	chr1	201983084	201983430	EH38D2262737	EH38E1412264	pELS,CTCF-bound	group-2	40	158	4.5460000038147	433	None	pELS,CTCF-bound	RNPEP
chr1	201982330	201983529	ENST00000447312	ENSG00000176393	chr1	201983084	201983430	EH38D2262737	EH38E1412264	pELS,CTCF-bound	group-2	40	158	4.5460000038147	433	None	pELS,CTCF-bound	RNPEP
chr1	201982375	201983574	ENST00000478617	ENSG00000176393	chr1	201983084	201983430	EH38D2262737	EH38E1412264	pELS,CTCF-bound	group-2	40	158	4.5460000038147	433	None	pELS,CTCF-bound	RNPEP
chr1	201982379	201983578	ENST00000479726	ENSG00000176393	chr1	201983084	201983430	EH38D2262737	EH38E1412264	pELS,CTCF-bound	group-2	40	158	4.5460000038147	433	None	pELS,CTCF-bound	RNPEP
chr1	201982471	201983670	ENST00000492849	ENSG00000176393	chr1	201983084	201983430	EH38D2262737	EH38E1412264	pELS,CTCF-bound	group-2	40	158	4.5460000038147	433	None	pELS,CTCF-bound	RNPEP
chr1	201982491	201983690	ENST00000620670	ENSG00000176393	chr1	201983084	201983430	EH38D2262737	EH38E1412264	pELS,CTCF-bound	group-2	40	158	4.5460000038147	433	None	pELS,CTCF-bound	RNPEP
chr1	203794686	203795885	ENST00000492823	ENSG00000058673	chr1	203795871	203796221	EH38D2264762	EH38E1413939	pELS	group-1	150	227	8.23299980163574	158	None	pELS	ZC3H11A
chr1	203794695	203795894	ENST00000639812	ENSG00000058673	chr1	203795871	203796221	EH38D2264762	EH38E1413939	pELS	group-1	150	227	8.23299980163574	158	None	pELS	ZC3H11A
chr1	203794699	203795898	ENST00000367212	ENSG00000058673	chr1	203795871	203796221	EH38D2264762	EH38E1413939	pELS	group-1	150	227	8.23299980163574	158	None	pELS	ZC3H11A
chr1	203794706	203795905	ENST00000332127	ENSG00000058673	chr1	203795871	203796221	EH38D2264762	EH38E1413939	pELS	group-1	150	227	8.23299980163574	158	None	pELS	ZC3H11A
chr1	203794714	203795913	ENST00000550078	ENSG00000257315	chr1	203795871	203796221	EH38D2264762	EH38E1413939	pELS	group-1	150	227	8.23299980163574	158	None	pELS	ZBED6
chr1	205256189	205257388	ENST00000330675	ENSG00000133069	chr1	205257366	205257673	EH38D2266341	EH38E1415219	pELS	other	88	231	8.72799968719482	178	None	pELS	TMCC2
chr1	205567984	205569183	ENST00000539267	ENSG00000174514	chr1	205569098	205569404	EH38D2266755	EH38E1415557	pELS,CTCF-bound	other	117	214	5.5479998588562	78	None	pELS,CTCF-bound	MFSD4A
chr1	205568014	205569213	ENST00000367147	ENSG00000174514	chr1	205569098	205569404	EH38D2266755	EH38E1415557	pELS,CTCF-bound	other	117	214	5.5479998588562	78	None	pELS,CTCF-bound	MFSD4A
chr1	205568021	205569220	ENST00000489709	ENSG00000174514	chr1	205569098	205569404	EH38D2266755	EH38E1415557	pELS,CTCF-bound	other	117	214	5.5479998588562	78	None	pELS,CTCF-bound	MFSD4A
chr1	211258947	211260146	ENST00000529572	ENSG00000117625	chr1	211260131	211260478	EH38D2272140	EH38E1419415	pELS,CTCF-bound	group-1	152	198	5.10900020599365	157	None	pELS,CTCF-bound	RCOR3
chr1	211258975	211260174	ENST00000367005	ENSG00000117625	chr1	211260131	211260478	EH38D2272140	EH38E1419415	pELS,CTCF-bound	group-1	152	198	5.10900020599365	157	None	pELS,CTCF-bound	RCOR3
chr1	211829961	211831160	ENST00000430623	ENSG00000229258	chr1	211830419	211830622	EH38D2272659	EH38E1419832	pELS,CTCF-bound	other	100	139	6.39799976348877	142	None	pELS,CTCF-bound	LPGAT1-AS1
chr1	211830348	211831547	ENST00000446560	ENSG00000229258	chr1	211830419	211830622	EH38D2272659	EH38E1419832	pELS,CTCF-bound	other	100	139	6.39799976348877	142	None	pELS,CTCF-bound	LPGAT1-AS1
chr1	212431920	212433119	ENST00000366988	ENSG00000117691	chr1	212433087	212433368	EH38D2273175	EH38E1420212	pELS,CTCF-bound	group-2	39	182	7.64300012588501	168	other	pELS,CTCF-bound	NENF
chr1	212431923	212433122	ENST00000479589	ENSG00000117691	chr1	212433087	212433368	EH38D2273175	EH38E1420212	pELS,CTCF-bound	group-2	39	182	7.64300012588501	168	other	pELS,CTCF-bound	NENF
chr1	212431973	212433172	ENST00000473900	ENSG00000117691	chr1	212433087	212433368	EH38D2273175	EH38E1420212	pELS,CTCF-bound	group-2	39	182	7.64300012588501	168	other	pELS,CTCF-bound	NENF
chr1	212431991	212433190	ENST00000472389	ENSG00000117691	chr1	212433087	212433368	EH38D2273175	EH38E1420212	pELS,CTCF-bound	group-2	39	182	7.64300012588501	168	other	pELS,CTCF-bound	NENF
chr1	213050255	213051454	ENST00000366959	ENSG00000136643	chr1	213051445	213051599	EH38D2273792	EH38E1420684	pELS,CTCF-bound	group-1	197	207	4.18499994277954	191	None	pELS,CTCF-bound	RPS6KC1
chr1	218345235	218346434	ENST00000366929	ENSG00000092969	chr1	218345795	218346138	EH38D2277768	EH38E1422973	pELS,CTCF-bound	group-1	120	202	4.45800018310547	97	Simple_repeat	pELS,CTCF-bound	TGFB2
chr1	218346038	218347237	ENST00000488793	ENSG00000092969	chr1	218345795	218346138	EH38D2277768	EH38E1422973	pELS,CTCF-bound	group-1	120	202	4.45800018310547	97	Simple_repeat	pELS,CTCF-bound	TGFB2
chr1	228406365	228407564	ENST00000663818	ENSG00000231563	chr1	228406313	228406496	EH38D2286668	EH38E1429098	pELS,CTCF-bound	group-1	208	213	6.44700002670288	305	None	pELS,CTCF-bound
chr1	228406365	228407564	ENST00000663818	ENSG00000231563	chr1	228406517	228406674	EH38D2286669	EH38E1429099	pELS,CTCF-bound	other	73	201	8.25100040435791	127	None	pELS,CTCF-bound
chr1	228406381	228407580	ENST00000436779	ENSG00000231563	chr1	228406313	228406496	EH38D2286668	EH38E1429098	pELS,CTCF-bound	group-1	208	213	6.44700002670288	305	None	pELS,CTCF-bound
chr1	228406381	228407580	ENST00000436779	ENSG00000231563	chr1	228406517	228406674	EH38D2286669	EH38E1429099	pELS,CTCF-bound	other	73	201	8.25100040435791	127	None	pELS,CTCF-bound
chr1	235327399	235328598	ENST00000471812	ENSG00000152904	chr1	235327842	235328146	EH38D2293628	EH38E1434242	pELS,CTCF-bound	group-1	210	218	5.48000001907349	34	None	pELS,CTCF-bound	GGPS1
chr1	235327438	235328637	ENST00000358966	ENSG00000152904	chr1	235327842	235328146	EH38D2293628	EH38E1434242	pELS,CTCF-bound	group-1	210	218	5.48000001907349	34	None	pELS,CTCF-bound	GGPS1
chr1	235327570	235328769	ENST00000282841	ENSG00000152904	chr1	235327842	235328146	EH38D2293628	EH38E1434242	pELS,CTCF-bound	group-1	210	218	5.48000001907349	34	None	pELS,CTCF-bound	GGPS1
chr1	235327570	235328769	ENST00000643418	ENSG00000285053	chr1	235327842	235328146	EH38D2293628	EH38E1434242	pELS,CTCF-bound	group-1	210	218	5.48000001907349	34	None	pELS,CTCF-bound	TBCE
chr1	235327570	235328769	ENST00000647428	ENSG00000285053	chr1	235327842	235328146	EH38D2293628	EH38E1434242	pELS,CTCF-bound	group-1	210	218	5.48000001907349	34	None	pELS,CTCF-bound	TBCE
chr1	235327570	235328769	ENST00000645655	ENSG00000285053	chr1	235327842	235328146	EH38D2293628	EH38E1434242	pELS,CTCF-bound	group-1	210	218	5.48000001907349	34	None	pELS,CTCF-bound	TBCE
chr1	235327570	235328769	ENST00000644055	ENSG00000285053	chr1	235327842	235328146	EH38D2293628	EH38E1434242	pELS,CTCF-bound	group-1	210	218	5.48000001907349	34	None	pELS,CTCF-bound	TBCE
chr1	235327571	235328770	ENST00000391855	ENSG00000152904	chr1	235327842	235328146	EH38D2293628	EH38E1434242	pELS,CTCF-bound	group-1	210	218	5.48000001907349	34	None	pELS,CTCF-bound	GGPS1
chr1	235327571	235328770	ENST00000646528	ENSG00000285053	chr1	235327842	235328146	EH38D2293628	EH38E1434242	pELS,CTCF-bound	group-1	210	218	5.48000001907349	34	None	pELS,CTCF-bound	TBCE
chr1	235327571	235328770	ENST00000647186	ENSG00000285053	chr1	235327842	235328146	EH38D2293628	EH38E1434242	pELS,CTCF-bound	group-1	210	218	5.48000001907349	34	None	pELS,CTCF-bound	TBCE
chr1	235327571	235328770	ENST00000646624	ENSG00000285053	chr1	235327842	235328146	EH38D2293628	EH38E1434242	pELS,CTCF-bound	group-1	210	218	5.48000001907349	34	None	pELS,CTCF-bound	TBCE
chr1	235327573	235328772	ENST00000482013	ENSG00000152904	chr1	235327842	235328146	EH38D2293628	EH38E1434242	pELS,CTCF-bound	group-1	210	218	5.48000001907349	34	None	pELS,CTCF-bound	GGPS1
chr1	235327573	235328772	ENST00000643410	ENSG00000285053	chr1	235327842	235328146	EH38D2293628	EH38E1434242	pELS,CTCF-bound	group-1	210	218	5.48000001907349	34	None	pELS,CTCF-bound	TBCE
chr1	235327573	235328772	ENST00000645205	ENSG00000285053	chr1	235327842	235328146	EH38D2293628	EH38E1434242	pELS,CTCF-bound	group-1	210	218	5.48000001907349	34	None	pELS,CTCF-bound	TBCE
chr1	235327573	235328772	ENST00000645351	ENSG00000285053	chr1	235327842	235328146	EH38D2293628	EH38E1434242	pELS,CTCF-bound	group-1	210	218	5.48000001907349	34	None	pELS,CTCF-bound	TBCE
chr1	235327575	235328774	ENST00000645836	ENSG00000285053	chr1	235327842	235328146	EH38D2293628	EH38E1434242	pELS,CTCF-bound	group-1	210	218	5.48000001907349	34	None	pELS,CTCF-bound	TBCE
chr1	235327590	235328789	ENST00000489692	ENSG00000152904	chr1	235327842	235328146	EH38D2293628	EH38E1434242	pELS,CTCF-bound	group-1	210	218	5.48000001907349	34	None	pELS,CTCF-bound	GGPS1
chr1	235327736	235328935	ENST00000646281	ENSG00000285053	chr1	235327842	235328146	EH38D2293628	EH38E1434242	pELS,CTCF-bound	group-1	210	218	5.48000001907349	34	None	pELS,CTCF-bound	TBCE
chr1	235327736	235328935	ENST00000642503	ENSG00000285053	chr1	235327842	235328146	EH38D2293628	EH38E1434242	pELS,CTCF-bound	group-1	210	218	5.48000001907349	34	None	pELS,CTCF-bound	TBCE
chr1	235327767	235328966	ENST00000645069	ENSG00000285053	chr1	235327842	235328146	EH38D2293628	EH38E1434242	pELS,CTCF-bound	group-1	210	218	5.48000001907349	34	None	pELS,CTCF-bound	TBCE
chr1	235327773	235328972	ENST00000644680	ENSG00000285053	chr1	235327842	235328146	EH38D2293628	EH38E1434242	pELS,CTCF-bound	group-1	210	218	5.48000001907349	34	None	pELS,CTCF-bound	TBCE
chr1	235327959	235329158	ENST00000643758	ENSG00000285053	chr1	235327842	235328146	EH38D2293628	EH38E1434242	pELS,CTCF-bound	group-1	210	218	5.48000001907349	34	None	pELS,CTCF-bound	TBCE
chr1	235328029	235329228	ENST00000497327	ENSG00000152904	chr1	235327842	235328146	EH38D2293628	EH38E1434242	pELS,CTCF-bound	group-1	210	218	5.48000001907349	34	None	pELS,CTCF-bound	GGPS1
chr1	236685659	236686858	ENST00000651786	ENSG00000077522	chr1	236686739	236686902	EH38D2294804	EH38E1435140	pELS,CTCF-bound	other	79	221	8.33899974822998	241	None	pELS,CTCF-bound	ACTN2
chr1	236685689	236686888	ENST00000651275	ENSG00000077522	chr1	236686739	236686902	EH38D2294804	EH38E1435140	pELS,CTCF-bound	other	79	221	8.33899974822998	241	None	pELS,CTCF-bound	ACTN2
chr1	236685731	236686930	ENST00000651091	ENSG00000077522	chr1	236686739	236686902	EH38D2294804	EH38E1435140	pELS,CTCF-bound	other	79	221	8.33899974822998	241	None	pELS,CTCF-bound	ACTN2
chr1	244863738	244864937	ENST00000610145	ENSG00000273175	chr1	244863927	244864198	EH38D2300860	EH38E1438749	pELS,CTCF-bound	group-1	200	211	5.22300004959106	297	Simple_repeat	pELS,CTCF-bound
chr1	245153985	245155184	ENST00000407071	ENSG00000162849	chr1	245154463	245154813	EH38D2301130	EH38E1438938	pELS,CTCF-bound	group-1	177	209	8.42099952697754	172	None	pELS,CTCF-bound	KIF26B
chr1	246723409	246724608	ENST00000366510	ENSG00000143653	chr1	246724543	246724695	EH38D2302672	EH38E1440061	pELS,CTCF-bound	other	111	216	5.58400011062622	135	Simple_repeat	pELS,CTCF-bound	SCCPDH
chr1	1012994	1014193	ENST00000458555	ENSG00000224969	chr1	1014014	1014219	EH38D2115607	EH38E1310370	pELS,CTCF-bound	group-1	235	235	4.48099994659424	518	None	pELS,CTCF-bound
chr1	1231802	1233001	ENST00000360001	ENSG00000078808	chr1	1232849	1233199	EH38D2115978	EH38E1310652	pELS	group-1	230	234	5.65799999237061	613	None	pELS	SDF4
chr1	1231868	1233067	ENST00000660930	ENSG00000078808	chr1	1232849	1233199	EH38D2115978	EH38E1310652	pELS	group-1	230	234	5.65799999237061	613	None	pELS	SDF4
chr1	1231832	1233031	ENST00000263741	ENSG00000078808	chr1	1232849	1233199	EH38D2115978	EH38E1310652	pELS	group-1	230	234	5.65799999237061	613	None	pELS	SDF4
chr1	1231832	1233031	ENST00000465727	ENSG00000078808	chr1	1232849	1233199	EH38D2115978	EH38E1310652	pELS	group-1	230	234	5.65799999237061	613	None	pELS	SDF4
chr1	1231769	1232968	ENST00000459994	ENSG00000078808	chr1	1232849	1233199	EH38D2115978	EH38E1310652	pELS	group-1	230	234	5.65799999237061	613	None	pELS	SDF4
chr1	1309410	1310609	ENST00000472541	ENSG00000131584	chr1	1309270	1309454	EH38D2116096	EH38E1310759	pELS,CTCF-bound	other	70	225	4.35799980163574	674	None	pELS,CTCF-bound	ACAP3
chr1	1407094	1408293	ENST00000344843	ENSG00000242485	chr1	1406936	1407128	EH38D2116221	EH38E1310874	pELS,CTCF-bound	other	163	172	8.1879997253418	163	None	pELS,CTCF-bound	MRPL20
chr1	1406108	1407307	ENST00000493287	ENSG00000242485	chr1	1406936	1407128	EH38D2116221	EH38E1310874	pELS,CTCF-bound	other	163	172	8.1879997253418	163	None	pELS,CTCF-bound	MRPL20
chr1	1407069	1408268	ENST00000487659	ENSG00000242485	chr1	1406936	1407128	EH38D2116221	EH38E1310874	pELS,CTCF-bound	other	163	172	8.1879997253418	163	None	pELS,CTCF-bound	MRPL20
chr1	1406799	1407998	ENST00000492508	ENSG00000242485	chr1	1406936	1407128	EH38D2116221	EH38E1310874	pELS,CTCF-bound	other	163	172	8.1879997253418	163	None	pELS,CTCF-bound	MRPL20
chr1	1407091	1408290	ENST00000482352	ENSG00000242485	chr1	1406936	1407128	EH38D2116221	EH38E1310874	pELS,CTCF-bound	other	163	172	8.1879997253418	163	None	pELS,CTCF-bound	MRPL20
chr1	1407036	1408235	ENST00000477686	ENSG00000242485	chr1	1406936	1407128	EH38D2116221	EH38E1310874	pELS,CTCF-bound	other	163	172	8.1879997253418	163	None	pELS,CTCF-bound	MRPL20
chr1	2530064	2531263	ENST00000378453	ENSG00000197921	chr1	2529952	2530113	EH38D2117633	EH38E1312034	pELS,CTCF-bound	other	156	179	5.15199995040894	0	Simple_repeat	pELS,CTCF-bound	HES5
chr1	5992225	5993424	ENST00000478423	ENSG00000131697	chr1	5992942	5993228	EH38D2120849	EH38E1314004	pELS,CTCF-bound	other	108	217	8.10400009155273	183	Simple_repeat	pELS,CTCF-bound	NPHP4
chr1	5992226	5993425	ENST00000378156	ENSG00000131697	chr1	5992942	5993228	EH38D2120849	EH38E1314004	pELS,CTCF-bound	other	108	217	8.10400009155273	183	Simple_repeat	pELS,CTCF-bound	NPHP4
chr1	5992274	5993473	ENST00000489180	ENSG00000131697	chr1	5992942	5993228	EH38D2120849	EH38E1314004	pELS,CTCF-bound	other	108	217	8.10400009155273	183	Simple_repeat	pELS,CTCF-bound	NPHP4
chr1	5992248	5993447	ENST00000378169	ENSG00000131697	chr1	5992942	5993228	EH38D2120849	EH38E1314004	pELS,CTCF-bound	other	108	217	8.10400009155273	183	Simple_repeat	pELS,CTCF-bound	NPHP4
chr1	5992274	5993473	ENST00000622020	ENSG00000131697	chr1	5992942	5993228	EH38D2120849	EH38E1314004	pELS,CTCF-bound	other	108	217	8.10400009155273	183	Simple_repeat	pELS,CTCF-bound	NPHP4
chr1	6602670	6603869	ENST00000377658	ENSG00000162413	chr1	6602562	6602763	EH38D2121634	EH38E1314634	pELS,CTCF-bound	other	200	202	5.21400022506714	107	None	pELS,CTCF-bound	KLHL21
chr1	10796447	10797646	ENST00000377022	ENSG00000130940	chr1	10796292	10796453	EH38D2126283	EH38E1318392	pELS,CTCF-bound	group-1	203	210	7.93100023269653	194	Simple_repeat	pELS,CTCF-bound	CASZ1
chr1	10796451	10797650	ENST00000344008	ENSG00000130940	chr1	10796292	10796453	EH38D2126283	EH38E1318392	pELS,CTCF-bound	group-1	203	210	7.93100023269653	194	Simple_repeat	pELS,CTCF-bound	CASZ1
chr1	12618011	12619210	ENST00000616661	ENSG00000162496	chr1	12618229	12618569	EH38D2128255	EH38E1319933	pELS,CTCF-bound	group-1	185	215	5.14400005340576	19	None	pELS,CTCF-bound	DHRS3
chr1	15409234	15410433	ENST00000427824	ENSG00000228140	chr1	15410085	15410261	EH38D2130464	EH38E1321493	pELS,CTCF-bound	other	189	194	5.93400001525879	198	None	pELS,CTCF-bound	EFHD2-AS1
chr1	18955499	18956698	ENST00000416166	ENSG00000169991	chr1	18955890	18956229	EH38D2134073	EH38E1324184	pELS,CTCF-bound	other	183	192	4.45599985122681	448	Simple_repeat	pELS,CTCF-bound	IFFO2
chr1	22142898	22144097	ENST00000290167	ENSG00000162552	chr1	22143235	22143577	EH38D2137318	EH38E1326793	pELS,CTCF-bound	other	126	154	6.36800003051758	138	None	pELS,CTCF-bound	WNT4
chr1	22142898	22144097	ENST00000290167	ENSG00000162552	chr1	22143680	22143881	EH38D2137319	EH38E1326794	pELS,CTCF-bound	group-1	224	236	4.4060001373291	583	SINE/MIR	pELS,CTCF-bound	WNT4
chr1	23531034	23532233	ENST00000361729	ENSG00000007968	chr1	23530808	23531093	EH38D2138797	EH38E1327880	pELS,CTCF-bound	group-1	154	210	8.24300003051758	141	None	pELS,CTCF-bound	E2F2
chr1	23559302	23560501	ENST00000374561	ENSG00000117318	chr1	23559205	23559415	EH38D2138848	EH38E1327926	pELS,CTCF-bound	group-1	216	237	5.68499994277954	87	None	pELS,CTCF-bound	ID3
chr1	23558876	23560075	ENST00000463312	ENSG00000117318	chr1	23559205	23559415	EH38D2138848	EH38E1327926	pELS,CTCF-bound	group-1	216	237	5.68499994277954	87	None	pELS,CTCF-bound	ID3
chr1	23559244	23560443	ENST00000486541	ENSG00000117318	chr1	23559205	23559415	EH38D2138848	EH38E1327926	pELS,CTCF-bound	group-1	216	237	5.68499994277954	87	None	pELS,CTCF-bound	ID3
chr1	25232303	25233502	ENST00000236273	ENSG00000117614	chr1	25232116	25232339	EH38D2140588	EH38E1329390	pELS,CTCF-bound	group-1	177	234	6.24900007247925	148	None	pELS,CTCF-bound	SYF2
chr1	25232287	25233486	ENST00000354361	ENSG00000117614	chr1	25232116	25232339	EH38D2140588	EH38E1329390	pELS,CTCF-bound	group-1	177	234	6.24900007247925	148	None	pELS,CTCF-bound	SYF2
chr1	25232233	25233432	ENST00000474160	ENSG00000117614	chr1	25232116	25232339	EH38D2140588	EH38E1329390	pELS,CTCF-bound	group-1	177	234	6.24900007247925	148	None	pELS,CTCF-bound	SYF2
chr1	25232303	25233502	ENST00000476231	ENSG00000117614	chr1	25232116	25232339	EH38D2140588	EH38E1329390	pELS,CTCF-bound	group-1	177	234	6.24900007247925	148	None	pELS,CTCF-bound	SYF2
chr1	27603393	27604592	ENST00000247087	ENSG00000126705	chr1	27603970	27604320	EH38D2143242	EH38E1331619	pELS,CTCF-bound	group-1	192	205	5.93400001525879	0	Simple_repeat	pELS,CTCF-bound	AHDC1
chr1	27603280	27604479	ENST00000644989	ENSG00000126705	chr1	27603970	27604320	EH38D2143242	EH38E1331619	pELS,CTCF-bound	group-1	192	205	5.93400001525879	0	Simple_repeat	pELS,CTCF-bound	AHDC1
chr1	27603433	27604632	ENST00000374011	ENSG00000126705	chr1	27603970	27604320	EH38D2143242	EH38E1331619	pELS,CTCF-bound	group-1	192	205	5.93400001525879	0	Simple_repeat	pELS,CTCF-bound	AHDC1
chr1	27603978	27605177	ENST00000642416	ENSG00000126705	chr1	27603970	27604320	EH38D2143242	EH38E1331619	pELS,CTCF-bound	group-1	192	205	5.93400001525879	0	Simple_repeat	pELS,CTCF-bound	AHDC1
chr1	27603952	27605151	ENST00000642245	ENSG00000126705	chr1	27603970	27604320	EH38D2143242	EH38E1331619	pELS,CTCF-bound	group-1	192	205	5.93400001525879	0	Simple_repeat	pELS,CTCF-bound	AHDC1
chr1	27603945	27605144	ENST00000643308	ENSG00000126705	chr1	27603970	27604320	EH38D2143242	EH38E1331619	pELS,CTCF-bound	group-1	192	205	5.93400001525879	0	Simple_repeat	pELS,CTCF-bound	AHDC1
chr1	27603215	27604414	ENST00000490295	ENSG00000126705	chr1	27603970	27604320	EH38D2143242	EH38E1331619	pELS,CTCF-bound	group-1	192	205	5.93400001525879	0	Simple_repeat	pELS,CTCF-bound	AHDC1
chr1	27603434	27604633	ENST00000645669	ENSG00000126705	chr1	27603970	27604320	EH38D2143242	EH38E1331619	pELS,CTCF-bound	group-1	192	205	5.93400001525879	0	Simple_repeat	pELS,CTCF-bound	AHDC1
chr1	27604232	27605431	ENST00000480033	ENSG00000126705	chr1	27603970	27604320	EH38D2143242	EH38E1331619	pELS,CTCF-bound	group-1	192	205	5.93400001525879	0	Simple_repeat	pELS,CTCF-bound	AHDC1
chr1	27603661	27604860	ENST00000644119	ENSG00000126705	chr1	27603970	27604320	EH38D2143242	EH38E1331619	pELS,CTCF-bound	group-1	192	205	5.93400001525879	0	Simple_repeat	pELS,CTCF-bound	AHDC1
chr1	27603725	27604924	ENST00000643219	ENSG00000126705	chr1	27603970	27604320	EH38D2143242	EH38E1331619	pELS,CTCF-bound	group-1	192	205	5.93400001525879	0	Simple_repeat	pELS,CTCF-bound	AHDC1
chr1	27603984	27605183	ENST00000646921	ENSG00000126705	chr1	27603970	27604320	EH38D2143242	EH38E1331619	pELS,CTCF-bound	group-1	192	205	5.93400001525879	0	Simple_repeat	pELS,CTCF-bound	AHDC1
chr1	27603964	27605163	ENST00000646642	ENSG00000126705	chr1	27603970	27604320	EH38D2143242	EH38E1331619	pELS,CTCF-bound	group-1	192	205	5.93400001525879	0	Simple_repeat	pELS,CTCF-bound	AHDC1
chr1	27914314	27915513	ENST00000313433	ENSG00000117748	chr1	27914078	27914329	EH38D2143543	EH38E1331868	pELS,CTCF-bound	group-1	171	231	6.32600021362305	185	None	pELS,CTCF-bound	RPA2
chr1	29181701	29182900	ENST00000373795	ENSG00000116350	chr1	29181651	29181828	EH38D2144691	EH38E1332798	pELS,CTCF-bound	group-1	217	221	6.11499977111816	73	Simple_repeat	pELS,CTCF-bound	SRSF4
chr1	29181683	29182882	ENST00000466448	ENSG00000116350	chr1	29181651	29181828	EH38D2144691	EH38E1332798	pELS,CTCF-bound	group-1	217	221	6.11499977111816	73	Simple_repeat	pELS,CTCF-bound	SRSF4
chr1	29181691	29182890	ENST00000605204	ENSG00000116350	chr1	29181651	29181828	EH38D2144691	EH38E1332798	pELS,CTCF-bound	group-1	217	221	6.11499977111816	73	Simple_repeat	pELS,CTCF-bound	SRSF4
chr1	31938169	31939368	ENST00000647444	ENSG00000184007	chr1	31938045	31938199	EH38D2147614	EH38E1334665	pELS,CTCF-bound	other	153	186	8.05300045013428	170	Simple_repeat	pELS,CTCF-bound	PTP4A2
chr1	31937576	31938775	ENST00000649841	ENSG00000184007	chr1	31938045	31938199	EH38D2147614	EH38E1334665	pELS,CTCF-bound	other	153	186	8.05300045013428	170	Simple_repeat	pELS,CTCF-bound	PTP4A2
chr1	31937586	31938785	ENST00000534796	ENSG00000184007	chr1	31938045	31938199	EH38D2147614	EH38E1334665	pELS,CTCF-bound	other	153	186	8.05300045013428	170	Simple_repeat	pELS,CTCF-bound	PTP4A2
chr1	31937687	31938886	ENST00000532289	ENSG00000184007	chr1	31938045	31938199	EH38D2147614	EH38E1334665	pELS,CTCF-bound	other	153	186	8.05300045013428	170	Simple_repeat	pELS,CTCF-bound	PTP4A2
chr1	31937601	31938800	ENST00000524384	ENSG00000184007	chr1	31938045	31938199	EH38D2147614	EH38E1334665	pELS,CTCF-bound	other	153	186	8.05300045013428	170	Simple_repeat	pELS,CTCF-bound	PTP4A2
chr1	31937619	31938818	ENST00000528840	ENSG00000184007	chr1	31938045	31938199	EH38D2147614	EH38E1334665	pELS,CTCF-bound	other	153	186	8.05300045013428	170	Simple_repeat	pELS,CTCF-bound	PTP4A2
chr1	31937843	31939042	ENST00000494444	ENSG00000184007	chr1	31938045	31938199	EH38D2147614	EH38E1334665	pELS,CTCF-bound	other	153	186	8.05300045013428	170	Simple_repeat	pELS,CTCF-bound	PTP4A2
chr1	31938159	31939358	ENST00000529477	ENSG00000184007	chr1	31938045	31938199	EH38D2147614	EH38E1334665	pELS,CTCF-bound	other	153	186	8.05300045013428	170	Simple_repeat	pELS,CTCF-bound	PTP4A2
chr1	31937987	31939186	ENST00000533408	ENSG00000184007	chr1	31938045	31938199	EH38D2147614	EH38E1334665	pELS,CTCF-bound	other	153	186	8.05300045013428	170	Simple_repeat	pELS,CTCF-bound	PTP4A2
chr1	31937583	31938782	ENST00000475464	ENSG00000184007	chr1	31938045	31938199	EH38D2147614	EH38E1334665	pELS,CTCF-bound	other	153	186	8.05300045013428	170	Simple_repeat	pELS,CTCF-bound	PTP4A2
chr1	32222134	32223333	ENST00000491434	ENSG00000160055	chr1	32221988	32222191	EH38D2147896	EH38E1334906	pELS,CTCF-bound	other	118	232	8.85700035095215	0	None	pELS,CTCF-bound	TMEM234
chr1	32222149	32223348	ENST00000489170	ENSG00000160055	chr1	32221988	32222191	EH38D2147896	EH38E1334906	pELS,CTCF-bound	other	118	232	8.85700035095215	0	None	pELS,CTCF-bound	TMEM234
chr1	32222148	32223347	ENST00000461402	ENSG00000160055	chr1	32221988	32222191	EH38D2147896	EH38E1334906	pELS,CTCF-bound	other	118	232	8.85700035095215	0	None	pELS,CTCF-bound	TMEM234
chr1	32222136	32223335	ENST00000483001	ENSG00000160055	chr1	32221988	32222191	EH38D2147896	EH38E1334906	pELS,CTCF-bound	other	118	232	8.85700035095215	0	None	pELS,CTCF-bound	TMEM234
chr1	32222126	32223325	ENST00000309777	ENSG00000160055	chr1	32221988	32222191	EH38D2147896	EH38E1334906	pELS,CTCF-bound	other	118	232	8.85700035095215	0	None	pELS,CTCF-bound	TMEM234
chr1	32222144	32223343	ENST00000373593	ENSG00000160055	chr1	32221988	32222191	EH38D2147896	EH38E1334906	pELS,CTCF-bound	other	118	232	8.85700035095215	0	None	pELS,CTCF-bound	TMEM234
chr1	32222139	32223338	ENST00000344461	ENSG00000160055	chr1	32221988	32222191	EH38D2147896	EH38E1334906	pELS,CTCF-bound	other	118	232	8.85700035095215	0	None	pELS,CTCF-bound	TMEM234
chr1	32222160	32223359	ENST00000484490	ENSG00000160055	chr1	32221988	32222191	EH38D2147896	EH38E1334906	pELS,CTCF-bound	other	118	232	8.85700035095215	0	None	pELS,CTCF-bound	TMEM234
chr1	32222120	32223319	ENST00000487174	ENSG00000160055	chr1	32221988	32222191	EH38D2147896	EH38E1334906	pELS,CTCF-bound	other	118	232	8.85700035095215	0	None	pELS,CTCF-bound	TMEM234
chr1	32870713	32871912	ENST00000373471	ENSG00000160097	chr1	32870910	32871166	EH38D2148524	EH38E1335413	pELS,CTCF-bound	other	73	177	6.29500007629395	0	None	pELS,CTCF-bound	FNDC5
chr1	32870576	32871775	ENST00000649537	ENSG00000160097	chr1	32870910	32871166	EH38D2148524	EH38E1335413	pELS,CTCF-bound	other	73	177	6.29500007629395	0	None	pELS,CTCF-bound	FNDC5
chr1	32870547	32871746	ENST00000640867	ENSG00000160097	chr1	32870910	32871166	EH38D2148524	EH38E1335413	pELS,CTCF-bound	other	73	177	6.29500007629395	0	None	pELS,CTCF-bound	FNDC5
chr1	35573548	35574747	ENST00000425881	ENSG00000239636	chr1	35573992	35574151	EH38D2150808	EH38E1336910	pELS,CTCF-bound	other	176	181	5.55000019073486	679	None	pELS,CTCF-bound	TFAP2E-AS1
chr1	35573548	35574747	ENST00000425881	ENSG00000239636	chr1	35574302	35574562	EH38D2150809	EH38E1336911	pELS,CTCF-bound	group-1	182	228	7.9539999961853	989	None	pELS,CTCF-bound	TFAP2E-AS1
chr1	37034316	37035515	ENST00000373091	ENSG00000163873	chr1	37034702	37034913	EH38D2152158	EH38E1337844	pELS,CTCF-bound	group-1	219	223	4.59899997711182	187	Simple_repeat	pELS,CTCF-bound	GRIK3
chr1	37033930	37035129	ENST00000373093	ENSG00000163873	chr1	37034702	37034913	EH38D2152158	EH38E1337844	pELS,CTCF-bound	group-1	219	223	4.59899997711182	187	Simple_repeat	pELS,CTCF-bound	GRIK3
chr1	37808009	37809208	ENST00000373044	ENSG00000196449	chr1	37808404	37808637	EH38D2152787	EH38E1338274	pELS,CTCF-bound	group-1	193	206	5.86499977111816	196	None	pELS,CTCF-bound	YRDC
chr1	37808009	37809208	ENST00000373044	ENSG00000196449	chr1	37808765	37808922	EH38D2152788	EH38E1338275	pELS,CTCF-bound	group-1	228	237	4.77500009536743	557	Simple_repeat	pELS,CTCF-bound	YRDC
chr1	38859573	38860772	ENST00000373001	ENSG00000116954	chr1	38859408	38859650	EH38D2153737	EH38E1338925	pELS,CTCF-bound	group-1	192	209	8.46000003814697	123	Simple_repeat	pELS,CTCF-bound	RRAGC
chr1	42455823	42457022	ENST00000372565	ENSG00000066185	chr1	42456851	42457008	EH38D2157356	EH38E1341783	pELS,CTCF-bound	group-1	235	237	4.72300004959106	291	None	pELS,CTCF-bound	ZMYND12
chr1	42456054	42457253	ENST00000611861	ENSG00000066185	chr1	42456851	42457008	EH38D2157356	EH38E1341783	pELS,CTCF-bound	group-1	235	237	4.72300004959106	291	None	pELS,CTCF-bound	ZMYND12
chr1	42455812	42457011	ENST00000461083	ENSG00000066185	chr1	42456851	42457008	EH38D2157356	EH38E1341783	pELS,CTCF-bound	group-1	235	237	4.72300004959106	291	None	pELS,CTCF-bound	ZMYND12
chr1	42846215	42847414	ENST00000659750	ENSG00000228192	chr1	42846876	42847125	EH38D2157671	EH38E1342001	pELS,CTCF-bound	group-1	150	228	4.30700016021729	240	None	pELS,CTCF-bound	ZNF691-DT
chr1	42846223	42847422	ENST00000414798	ENSG00000228192	chr1	42846876	42847125	EH38D2157671	EH38E1342001	pELS,CTCF-bound	group-1	150	228	4.30700016021729	240	None	pELS,CTCF-bound	ZNF691-DT
chr1	42846163	42847362	ENST00000416809	ENSG00000228192	chr1	42846876	42847125	EH38D2157671	EH38E1342001	pELS,CTCF-bound	group-1	150	228	4.30700016021729	240	None	pELS,CTCF-bound	ZNF691-DT
chr1	42846188	42847387	ENST00000425076	ENSG00000228192	chr1	42846876	42847125	EH38D2157671	EH38E1342001	pELS,CTCF-bound	group-1	150	228	4.30700016021729	240	None	pELS,CTCF-bound	ZNF691-DT
chr1	42846188	42847387	ENST00000444563	ENSG00000228192	chr1	42846876	42847125	EH38D2157671	EH38E1342001	pELS,CTCF-bound	group-1	150	228	4.30700016021729	240	None	pELS,CTCF-bound	ZNF691-DT
chr1	44031161	44032360	ENST00000372306	ENSG00000196517	chr1	44031428	44031754	EH38D2158991	EH38E1343040	pELS,CTCF-bound	group-1	229	237	5.71199989318848	0	Simple_repeat	pELS,CTCF-bound	SLC6A9
chr1	44031187	44032386	ENST00000372310	ENSG00000196517	chr1	44031428	44031754	EH38D2158991	EH38E1343040	pELS,CTCF-bound	group-1	229	237	5.71199989318848	0	Simple_repeat	pELS,CTCF-bound	SLC6A9
chr1	44031187	44032386	ENST00000475075	ENSG00000196517	chr1	44031428	44031754	EH38D2158991	EH38E1343040	pELS,CTCF-bound	group-1	229	237	5.71199989318848	0	Simple_repeat	pELS,CTCF-bound	SLC6A9
chr1	44031268	44032467	ENST00000492434	ENSG00000196517	chr1	44031428	44031754	EH38D2158991	EH38E1343040	pELS,CTCF-bound	group-1	229	237	5.71199989318848	0	Simple_repeat	pELS,CTCF-bound	SLC6A9
chr1	44031230	44032429	ENST00000489764	ENSG00000196517	chr1	44031428	44031754	EH38D2158991	EH38E1343040	pELS,CTCF-bound	group-1	229	237	5.71199989318848	0	Simple_repeat	pELS,CTCF-bound	SLC6A9
chr1	44031263	44032462	ENST00000466926	ENSG00000196517	chr1	44031428	44031754	EH38D2158991	EH38E1343040	pELS,CTCF-bound	group-1	229	237	5.71199989318848	0	Simple_repeat	pELS,CTCF-bound	SLC6A9
chr1	45622574	45623773	ENST00000464739	ENSG00000159588	chr1	45622578	45622911	EH38D2160468	EH38E1344150	pELS	group-1	231	240	4.1710000038147	1057	None	pELS	CCDC17
chr1	47997186	47998385	ENST00000606738	ENSG00000269113	chr1	47997333	47997487	EH38D2162642	EH38E1345688	pELS,CTCF-bound	other	121	146	5.45300006866455	0	Simple_repeat	pELS,CTCF-bound	TRABD2B
chr1	52055972	52057171	ENST00000371626	ENSG00000117862	chr1	52056427	52056668	EH38D2165416	EH38E1347378	pELS,CTCF-bound	group-1	225	238	4.59899997711182	107	None	pELS,CTCF-bound	TXNDC12
chr1	53220435	53221634	ENST00000294360	ENSG00000162384	chr1	53220298	53220449	EH38D2166338	EH38E1348042	pELS,CTCF-bound	group-1	155	234	6.87200021743774	186	LINE/L1	pELS,CTCF-bound	CZIB
chr1	53219721	53220920	ENST00000483739	ENSG00000162384	chr1	53220298	53220449	EH38D2166338	EH38E1348042	pELS,CTCF-bound	group-1	155	234	6.87200021743774	186	LINE/L1	pELS,CTCF-bound	CZIB
chr1	53220393	53221592	ENST00000470385	ENSG00000162384	chr1	53220298	53220449	EH38D2166338	EH38E1348042	pELS,CTCF-bound	group-1	155	234	6.87200021743774	186	LINE/L1	pELS,CTCF-bound	CZIB
chr1	53220401	53221600	ENST00000474227	ENSG00000162384	chr1	53220298	53220449	EH38D2166338	EH38E1348042	pELS,CTCF-bound	group-1	155	234	6.87200021743774	186	LINE/L1	pELS,CTCF-bound	CZIB
chr1	53220377	53221576	ENST00000602807	ENSG00000162384	chr1	53220298	53220449	EH38D2166338	EH38E1348042	pELS,CTCF-bound	group-1	155	234	6.87200021743774	186	LINE/L1	pELS,CTCF-bound	CZIB
chr1	54404434	54405633	ENST00000533946	ENSG00000157216	chr1	54404910	54405151	EH38D2167676	EH38E1348982	pELS,CTCF-bound	group-1	224	238	8.90100002288818	354	None	pELS,CTCF-bound	SSBP3
chr1	63317023	63318222	ENST00000635458	ENSG00000224209	chr1	63317387	63317731	EH38D2175528	EH38E1354323	pELS,CTCF-bound	group-1	149	212	4.65899991989136	150	None	pELS,CTCF-bound	LINC00466
chr1	63317023	63318222	ENST00000658184	ENSG00000224209	chr1	63317387	63317731	EH38D2175528	EH38E1354323	pELS,CTCF-bound	group-1	149	212	4.65899991989136	150	None	pELS,CTCF-bound	LINC00466
chr1	63317038	63318237	ENST00000634725	ENSG00000224209	chr1	63317387	63317731	EH38D2175528	EH38E1354323	pELS,CTCF-bound	group-1	149	212	4.65899991989136	150	None	pELS,CTCF-bound	LINC00466
chr1	63317073	63318272	ENST00000656229	ENSG00000224209	chr1	63317387	63317731	EH38D2175528	EH38E1354323	pELS,CTCF-bound	group-1	149	212	4.65899991989136	150	None	pELS,CTCF-bound	LINC00466
chr1	63317073	63318272	ENST00000653027	ENSG00000224209	chr1	63317387	63317731	EH38D2175528	EH38E1354323	pELS,CTCF-bound	group-1	149	212	4.65899991989136	150	None	pELS,CTCF-bound	LINC00466
chr1	63317038	63318237	ENST00000664269	ENSG00000224209	chr1	63317387	63317731	EH38D2175528	EH38E1354323	pELS,CTCF-bound	group-1	149	212	4.65899991989136	150	None	pELS,CTCF-bound	LINC00466
chr1	63317010	63318209	ENST00000667005	ENSG00000224209	chr1	63317387	63317731	EH38D2175528	EH38E1354323	pELS,CTCF-bound	group-1	149	212	4.65899991989136	150	None	pELS,CTCF-bound	LINC00466
chr1	63317049	63318248	ENST00000660198	ENSG00000224209	chr1	63317387	63317731	EH38D2175528	EH38E1354323	pELS,CTCF-bound	group-1	149	212	4.65899991989136	150	None	pELS,CTCF-bound	LINC00466
chr1	63317023	63318222	ENST00000662911	ENSG00000224209	chr1	63317387	63317731	EH38D2175528	EH38E1354323	pELS,CTCF-bound	group-1	149	212	4.65899991989136	150	None	pELS,CTCF-bound	LINC00466
chr1	63317073	63318272	ENST00000663270	ENSG00000224209	chr1	63317387	63317731	EH38D2175528	EH38E1354323	pELS,CTCF-bound	group-1	149	212	4.65899991989136	150	None	pELS,CTCF-bound	LINC00466
chr1	63317033	63318232	ENST00000671620	ENSG00000224209	chr1	63317387	63317731	EH38D2175528	EH38E1354323	pELS,CTCF-bound	group-1	149	212	4.65899991989136	150	None	pELS,CTCF-bound	LINC00466
chr1	63317075	63318274	ENST00000635218	ENSG00000224209	chr1	63317387	63317731	EH38D2175528	EH38E1354323	pELS,CTCF-bound	group-1	149	212	4.65899991989136	150	None	pELS,CTCF-bound	LINC00466
chr1	63317032	63318231	ENST00000436475	ENSG00000224209	chr1	63317387	63317731	EH38D2175528	EH38E1354323	pELS,CTCF-bound	group-1	149	212	4.65899991989136	150	None	pELS,CTCF-bound	LINC00466
chr1	63317023	63318222	ENST00000658957	ENSG00000224209	chr1	63317387	63317731	EH38D2175528	EH38E1354323	pELS,CTCF-bound	group-1	149	212	4.65899991989136	150	None	pELS,CTCF-bound	LINC00466
chr1	63323383	63324582	ENST00000431294	ENSG00000230798	chr1	63323952	63324268	EH38D2175549	EH38E1354343	pELS,CTCF-bound	other	165	172	5.12400007247925	1386	None	pELS,CTCF-bound	FOXD3-AS1
chr1	63323383	63324582	ENST00000431294	ENSG00000230798	chr1	63324394	63324741	EH38D2175550	EH38E1354344	pELS	group-1	163	220	5.03299999237061	1828	Simple_repeat	pELS	FOXD3-AS1
chr1	63324242	63325441	ENST00000427268	ENSG00000230798	chr1	63323952	63324268	EH38D2175549	EH38E1354343	pELS,CTCF-bound	other	165	172	5.12400007247925	1386	None	pELS,CTCF-bound	FOXD3-AS1
chr1	63324242	63325441	ENST00000427268	ENSG00000230798	chr1	63324394	63324741	EH38D2175550	EH38E1354344	pELS	group-1	163	220	5.03299999237061	1828	Simple_repeat	pELS	FOXD3-AS1
chr1	72282340	72283539	ENST00000357731	ENSG00000172260	chr1	72282763	72283113	EH38D2182660	EH38E1358890	pELS,CTCF-bound	other	65	204	7.73400020599365	57	Simple_repeat	pELS,CTCF-bound	NEGR1
chr1	86913927	86915126	ENST00000331835	ENSG00000183291	chr1	86915067	86915276	EH38D2192705	EH38E1364568	pELS,CTCF-bound	group-1	208	233	6.19799995422363	420	None	pELS,CTCF-bound	SELENOF
chr1	86914225	86915424	ENST00000611507	ENSG00000183291	chr1	86915067	86915276	EH38D2192705	EH38E1364568	pELS,CTCF-bound	group-1	208	233	6.19799995422363	420	None	pELS,CTCF-bound	SELENOF
chr1	86914225	86915424	ENST00000616787	ENSG00000183291	chr1	86915067	86915276	EH38D2192705	EH38E1364568	pELS,CTCF-bound	group-1	208	233	6.19799995422363	420	None	pELS,CTCF-bound	SELENOF
chr1	86913935	86915134	ENST00000370554	ENSG00000183291	chr1	86915067	86915276	EH38D2192705	EH38E1364568	pELS,CTCF-bound	group-1	208	233	6.19799995422363	420	None	pELS,CTCF-bound	SELENOF
chr1	86914171	86915370	ENST00000648872	ENSG00000183291	chr1	86915067	86915276	EH38D2192705	EH38E1364568	pELS,CTCF-bound	group-1	208	233	6.19799995422363	420	None	pELS,CTCF-bound	SELENOF
chr1	86914225	86915424	ENST00000469566	ENSG00000183291	chr1	86915067	86915276	EH38D2192705	EH38E1364568	pELS,CTCF-bound	group-1	208	233	6.19799995422363	420	None	pELS,CTCF-bound	SELENOF
chr1	86913927	86915126	ENST00000401030	ENSG00000183291	chr1	86915067	86915276	EH38D2192705	EH38E1364568	pELS,CTCF-bound	group-1	208	233	6.19799995422363	420	None	pELS,CTCF-bound	SELENOF
chr1	92298788	92299987	ENST00000370360	ENSG00000174842	chr1	92299145	92299365	EH38D2197028	EH38E1367474	pELS,CTCF-bound	group-1	165	233	8.44699954986572	87	None	pELS,CTCF-bound	GLMN
chr1	92298788	92299987	ENST00000495106	ENSG00000174842	chr1	92299145	92299365	EH38D2197028	EH38E1367474	pELS,CTCF-bound	group-1	165	233	8.44699954986572	87	None	pELS,CTCF-bound	GLMN
chr1	92298788	92299987	ENST00000487911	ENSG00000174842	chr1	92299145	92299365	EH38D2197028	EH38E1367474	pELS,CTCF-bound	group-1	165	233	8.44699954986572	87	None	pELS,CTCF-bound	GLMN
chr1	100265980	100267179	ENST00000650038	ENSG00000224616	chr1	100266594	100266806	EH38D2203399	EH38E1371586	pELS	group-2	38	192	5.77400016784668	306	None	pELS	RTCA-AS1
chr1	100265921	100267120	ENST00000670421	ENSG00000224616	chr1	100266594	100266806	EH38D2203399	EH38E1371586	pELS	group-2	38	192	5.77400016784668	306	None	pELS	RTCA-AS1
chr1	100265951	100267150	ENST00000653267	ENSG00000224616	chr1	100266594	100266806	EH38D2203399	EH38E1371586	pELS	group-2	38	192	5.77400016784668	306	None	pELS	RTCA-AS1
chr1	100265953	100267152	ENST00000665523	ENSG00000224616	chr1	100266594	100266806	EH38D2203399	EH38E1371586	pELS	group-2	38	192	5.77400016784668	306	None	pELS	RTCA-AS1
chr1	100265935	100267134	ENST00000666916	ENSG00000224616	chr1	100266594	100266806	EH38D2203399	EH38E1371586	pELS	group-2	38	192	5.77400016784668	306	None	pELS	RTCA-AS1
chr1	100265921	100267120	ENST00000421185	ENSG00000224616	chr1	100266594	100266806	EH38D2203399	EH38E1371586	pELS	group-2	38	192	5.77400016784668	306	None	pELS	RTCA-AS1
chr1	109282220	109283419	ENST00000492431	ENSG00000134222	chr1	109281929	109282260	EH38D2208688	EH38E1374654	pELS	group-1	219	237	6.34600019454956	856	None	pELS	PSRC1
chr1	109281480	109282679	ENST00000474126	ENSG00000134222	chr1	109281929	109282260	EH38D2208688	EH38E1374654	pELS	group-1	219	237	6.34600019454956	856	None	pELS	PSRC1
chr1	111755625	111756824	ENST00000444059	ENSG00000197852	chr1	111756119	111756276	EH38D2211165	EH38E1376631	pELS,CTCF-bound	other	83	223	6.00799989700317	219	None	pELS,CTCF-bound	INKA2
chr1	111755310	111756509	ENST00000412270	ENSG00000284830	chr1	111756119	111756276	EH38D2211165	EH38E1376631	pELS,CTCF-bound	other	83	223	6.00799989700317	219	None	pELS,CTCF-bound
chr1	111755338	111756537	ENST00000625113	ENSG00000284830	chr1	111756119	111756276	EH38D2211165	EH38E1376631	pELS,CTCF-bound	other	83	223	6.00799989700317	219	None	pELS,CTCF-bound
chr1	111988956	111990155	ENST00000302127	ENSG00000171385	chr1	111989593	111989931	EH38D2211386	EH38E1376766	pELS,CTCF-bound	other	101	188	7.80200004577637	0	None	pELS,CTCF-bound	KCND3
chr1	111988956	111990155	ENST00000315987	ENSG00000171385	chr1	111989593	111989931	EH38D2211386	EH38E1376766	pELS,CTCF-bound	other	101	188	7.80200004577637	0	None	pELS,CTCF-bound	KCND3
chr1	113904600	113905799	ENST00000369569	ENSG00000134262	chr1	113905607	113905902	EH38D2213013	EH38E1377917	pELS,CTCF-bound	group-1	230	237	7.09899997711182	282	None	pELS,CTCF-bound	AP4B1
chr1	113904629	113905828	ENST00000369567	ENSG00000134262	chr1	113905607	113905902	EH38D2213013	EH38E1377917	pELS,CTCF-bound	group-1	230	237	7.09899997711182	282	None	pELS,CTCF-bound	AP4B1
chr1	113904871	113906070	ENST00000256658	ENSG00000134262	chr1	113905607	113905902	EH38D2213013	EH38E1377917	pELS,CTCF-bound	group-1	230	237	7.09899997711182	282	None	pELS,CTCF-bound	AP4B1
chr1	113904857	113906056	ENST00000484201	ENSG00000134262	chr1	113905607	113905902	EH38D2213013	EH38E1377917	pELS,CTCF-bound	group-1	230	237	7.09899997711182	282	None	pELS,CTCF-bound	AP4B1
chr1	113905002	113906201	ENST00000369564	ENSG00000134262	chr1	113905607	113905902	EH38D2213013	EH38E1377917	pELS,CTCF-bound	group-1	230	237	7.09899997711182	282	None	pELS,CTCF-bound	AP4B1
chr1	113904634	113905833	ENST00000489499	ENSG00000134262	chr1	113905607	113905902	EH38D2213013	EH38E1377917	pELS,CTCF-bound	group-1	230	237	7.09899997711182	282	None	pELS,CTCF-bound	AP4B1
chr1	113904821	113906020	ENST00000432415	ENSG00000134262	chr1	113905607	113905902	EH38D2213013	EH38E1377917	pELS,CTCF-bound	group-1	230	237	7.09899997711182	282	None	pELS,CTCF-bound	AP4B1
chr1	113904645	113905844	ENST00000489092	ENSG00000134262	chr1	113905607	113905902	EH38D2213013	EH38E1377917	pELS,CTCF-bound	group-1	230	237	7.09899997711182	282	None	pELS,CTCF-bound	AP4B1
chr1	113904838	113906037	ENST00000369571	ENSG00000134262	chr1	113905607	113905902	EH38D2213013	EH38E1377917	pELS,CTCF-bound	group-1	230	237	7.09899997711182	282	None	pELS,CTCF-bound	AP4B1
chr1	117929422	117930621	ENST00000369443	ENSG00000196505	chr1	117929137	117929455	EH38D2216791	EH38E1380767	pELS,CTCF-bound	group-1	193	232	5.18300008773804	129	None	pELS,CTCF-bound	GDAP2
chr1	117929384	117930583	ENST00000369442	ENSG00000196505	chr1	117929137	117929455	EH38D2216791	EH38E1380767	pELS,CTCF-bound	group-1	193	232	5.18300008773804	129	None	pELS,CTCF-bound	GDAP2
chr1	117929361	117930560	ENST00000494224	ENSG00000196505	chr1	117929137	117929455	EH38D2216791	EH38E1380767	pELS,CTCF-bound	group-1	193	232	5.18300008773804	129	None	pELS,CTCF-bound	GDAP2
chr1	118988144	118989343	ENST00000369429	ENSG00000092607	chr1	118988177	118988526	EH38D2217460	EH38E1381153	pELS,CTCF-bound	group-1	230	237	6.53900003433228	0	Simple_repeat	pELS,CTCF-bound	TBX15
chr1	119648067	119649266	ENST00000421812	ENSG00000143067	chr1	119648114	119648464	EH38D2218047	EH38E1381535	pELS,CTCF-bound	group-2	50	212	4.33799982070923	0	Simple_repeat	pELS,CTCF-bound	ZNF697
chr1	145858846	145860045	ENST00000369298	ENSG00000131788	chr1	145859659	145859990	EH38D2219222	EH38E1382184	pELS,CTCF-bound	group-1	182	226	8.32100009918213	578	Simple_repeat	pELS,CTCF-bound	PIAS3
chr1	145858882	145860081	ENST00000393045	ENSG00000131788	chr1	145859659	145859990	EH38D2219222	EH38E1382184	pELS,CTCF-bound	group-1	182	226	8.32100009918213	578	Simple_repeat	pELS,CTCF-bound	PIAS3
chr1	145859580	145860779	ENST00000369299	ENSG00000131788	chr1	145859659	145859990	EH38D2219222	EH38E1382184	pELS,CTCF-bound	group-1	182	226	8.32100009918213	578	Simple_repeat	pELS,CTCF-bound	PIAS3
chr1	145858850	145860049	ENST00000484423	ENSG00000131788	chr1	145859659	145859990	EH38D2219222	EH38E1382184	pELS,CTCF-bound	group-1	182	226	8.32100009918213	578	Simple_repeat	pELS,CTCF-bound	PIAS3
chr1	145858836	145860035	ENST00000498436	ENSG00000131788	chr1	145859659	145859990	EH38D2219222	EH38E1382184	pELS,CTCF-bound	group-1	182	226	8.32100009918213	578	Simple_repeat	pELS,CTCF-bound	PIAS3
chr1	145859637	145860836	ENST00000393046	ENSG00000131788	chr1	145859659	145859990	EH38D2219222	EH38E1382184	pELS,CTCF-bound	group-1	182	226	8.32100009918213	578	Simple_repeat	pELS,CTCF-bound	PIAS3
chr1	145859546	145860745	ENST00000463514	ENSG00000131788	chr1	145859659	145859990	EH38D2219222	EH38E1382184	pELS,CTCF-bound	group-1	182	226	8.32100009918213	578	Simple_repeat	pELS,CTCF-bound	PIAS3
chr1	150974278	150975477	ENST00000421609	ENSG00000143418	chr1	150973991	150974321	EH38D2221673	EH38E1383946	pELS,CTCF-bound	group-1	130	217	4.60799980163574	515	None	pELS,CTCF-bound	CERS2
chr1	150974236	150975435	ENST00000457392	ENSG00000143418	chr1	150973991	150974321	EH38D2221673	EH38E1383946	pELS,CTCF-bound	group-1	130	217	4.60799980163574	515	None	pELS,CTCF-bound	CERS2
chr1	151131411	151132610	ENST00000563624	ENSG00000261168	chr1	151132197	151132353	EH38D2221823	EH38E1384075	pELS,CTCF-bound	group-1	201	228	6.13100004196167	587	None	pELS,CTCF-bound
chr1	151132669	151133868	ENST00000479820	ENSG00000143434	chr1	151133048	151133289	EH38D2221826	EH38E1384078	pELS,CTCF-bound	group-1	202	213	4.20300006866455	1438	None	pELS,CTCF-bound	SEMA6C
chr1	153921831	153923030	ENST00000634544	ENSG00000143614	chr1	153922402	153922602	EH38D2224076	EH38E1385813	pELS,CTCF-bound	group-1	154	193	8.17099952697754	141	None	pELS,CTCF-bound	GATAD2B
chr1	153922543	153923742	ENST00000634408	ENSG00000143614	chr1	153922402	153922602	EH38D2224076	EH38E1385813	pELS,CTCF-bound	group-1	154	193	8.17099952697754	141	None	pELS,CTCF-bound	GATAD2B
chr1	153922567	153923766	ENST00000636008	ENSG00000143614	chr1	153922402	153922602	EH38D2224076	EH38E1385813	pELS,CTCF-bound	group-1	154	193	8.17099952697754	141	None	pELS,CTCF-bound	GATAD2B
chr1	154183050	154184249	ENST00000611659	ENSG00000143549	chr1	154183474	154183679	EH38D2224275	EH38E1385955	pELS,CTCF-bound	group-1	130	228	4.68800020217896	225	None	pELS,CTCF-bound	TPM3
chr1	154182990	154184189	ENST00000368533	ENSG00000143549	chr1	154183474	154183679	EH38D2224275	EH38E1385955	pELS,CTCF-bound	group-1	130	228	4.68800020217896	225	None	pELS,CTCF-bound	TPM3
chr1	154182948	154184147	ENST00000469717	ENSG00000143549	chr1	154183474	154183679	EH38D2224275	EH38E1385955	pELS,CTCF-bound	group-1	130	228	4.68800020217896	225	None	pELS,CTCF-bound	TPM3
chr1	154183006	154184205	ENST00000330188	ENSG00000143549	chr1	154183474	154183679	EH38D2224275	EH38E1385955	pELS,CTCF-bound	group-1	130	228	4.68800020217896	225	None	pELS,CTCF-bound	TPM3
chr1	154183004	154184203	ENST00000341485	ENSG00000143549	chr1	154183474	154183679	EH38D2224275	EH38E1385955	pELS,CTCF-bound	group-1	130	228	4.68800020217896	225	None	pELS,CTCF-bound	TPM3
chr1	154183004	154184203	ENST00000341372	ENSG00000143549	chr1	154183474	154183679	EH38D2224275	EH38E1385955	pELS,CTCF-bound	group-1	130	228	4.68800020217896	225	None	pELS,CTCF-bound	TPM3
chr1	154183006	154184205	ENST00000328159	ENSG00000143549	chr1	154183474	154183679	EH38D2224275	EH38E1385955	pELS,CTCF-bound	group-1	130	228	4.68800020217896	225	None	pELS,CTCF-bound	TPM3
chr1	154183028	154184227	ENST00000509409	ENSG00000143549	chr1	154183474	154183679	EH38D2224275	EH38E1385955	pELS,CTCF-bound	group-1	130	228	4.68800020217896	225	None	pELS,CTCF-bound	TPM3
chr1	154182843	154184042	ENST00000651873	ENSG00000143549	chr1	154183474	154183679	EH38D2224275	EH38E1385955	pELS,CTCF-bound	group-1	130	228	4.68800020217896	225	None	pELS,CTCF-bound	TPM3
chr1	154182931	154184130	ENST00000368531	ENSG00000143549	chr1	154183474	154183679	EH38D2224275	EH38E1385955	pELS,CTCF-bound	group-1	130	228	4.68800020217896	225	None	pELS,CTCF-bound	TPM3
chr1	154183004	154184203	ENST00000323144	ENSG00000143549	chr1	154183474	154183679	EH38D2224275	EH38E1385955	pELS,CTCF-bound	group-1	130	228	4.68800020217896	225	None	pELS,CTCF-bound	TPM3
chr1	154183009	154184208	ENST00000509601	ENSG00000143549	chr1	154183474	154183679	EH38D2224275	EH38E1385955	pELS,CTCF-bound	group-1	130	228	4.68800020217896	225	None	pELS,CTCF-bound	TPM3
chr1	154182975	154184174	ENST00000473036	ENSG00000143549	chr1	154183474	154183679	EH38D2224275	EH38E1385955	pELS,CTCF-bound	group-1	130	228	4.68800020217896	225	None	pELS,CTCF-bound	TPM3
chr1	154558463	154559662	ENST00000292211	ENSG00000160714	chr1	154558243	154558550	EH38D2224616	EH38E1386252	pELS,CTCF-bound	group-1	164	203	6.12900018692017	113	Simple_repeat	pELS,CTCF-bound	UBE2Q1
chr1	154558463	154559662	ENST00000292211	ENSG00000160714	chr1	154558718	154559068	EH38D2224617	EH38E1386253	pELS,CTCF-bound	group-1	179	215	4.50799989700317	56	Simple_repeat	pELS,CTCF-bound	UBE2Q1
chr1	154558829	154560028	ENST00000497453	ENSG00000160714	chr1	154558718	154559068	EH38D2224617	EH38E1386253	pELS,CTCF-bound	group-1	179	215	4.50799989700317	56	Simple_repeat	pELS,CTCF-bound	UBE2Q1
chr1	154627410	154628609	ENST00000648311	ENSG00000160710	chr1	154627251	154627496	EH38D2224689	EH38E1386320	pELS,CTCF-bound	group-1	148	219	8.52700042724609	114	None	pELS,CTCF-bound	ADAR
chr1	154627384	154628583	ENST00000471068	ENSG00000160710	chr1	154627251	154627496	EH38D2224689	EH38E1386320	pELS,CTCF-bound	group-1	148	219	8.52700042724609	114	None	pELS,CTCF-bound	ADAR
chr1	156081505	156082704	ENST00000442784	ENSG00000254726	chr1	156081559	156081741	EH38D2226228	EH38E1387591	pELS,CTCF-bound	group-1	190	212	5.81199979782104	725	None	pELS,CTCF-bound	MEX3A
chr1	156766726	156767925	ENST00000465180	ENSG00000143321	chr1	156767892	156768044	EH38D2227137	EH38E1388403	pELS	group-1	227	232	8.78499984741211	358	None	pELS	HDGF
chr1	156813912	156815111	ENST00000468744	ENSG00000027869	chr1	156813914	156814247	EH38D2227186	EH38E1388448	pELS,CTCF-bound	other	56	231	6.15999984741211	1409	None	pELS,CTCF-bound	SH2D2A
chr1	160261603	160262802	ENST00000495887	ENSG00000132716	chr1	160261915	160262099	EH38D2229918	EH38E1390328	pELS,CTCF-bound	group-1	211	227	4.38700008392334	175	None	pELS,CTCF-bound	DCAF8
chr1	161044742	161045941	ENST00000368020	ENSG00000158773	chr1	161045362	161045564	EH38D2230711	EH38E1390997	pELS,CTCF-bound	other	98	220	5.20900011062622	414	Simple_repeat	pELS,CTCF-bound	USF1
chr1	161131952	161133151	ENST00000496632	ENSG00000158796	chr1	161131942	161132218	EH38D2230815	EH38E1391092	pELS	group-1	174	212	6.1710000038147	249	None	pELS	DEDD
chr1	166166026	166167225	ENST00000435676	ENSG00000188859	chr1	166166007	166166216	EH38D2235005	EH38E1394029	pELS,CTCF-bound	group-1	227	231	6.23000001907349	97	None	pELS,CTCF-bound	FAM78B
chr1	166166182	166167381	ENST00000456900	ENSG00000188859	chr1	166166007	166166216	EH38D2235005	EH38E1394029	pELS,CTCF-bound	group-1	227	231	6.23000001907349	97	None	pELS,CTCF-bound	FAM78B
chr1	166166035	166167234	ENST00000441649	ENSG00000188859	chr1	166166007	166166216	EH38D2235005	EH38E1394029	pELS,CTCF-bound	group-1	227	231	6.23000001907349	97	None	pELS,CTCF-bound	FAM78B
chr1	166164896	166166095	ENST00000451784	ENSG00000230898	chr1	166165785	166166004	EH38D2235004	EH38E1394028	pELS,CTCF-bound	group-1	211	230	8.55099964141846	0	None	pELS,CTCF-bound
chr1	166164896	166166095	ENST00000451784	ENSG00000230898	chr1	166166007	166166216	EH38D2235005	EH38E1394029	pELS,CTCF-bound	group-1	227	231	6.23000001907349	97	None	pELS,CTCF-bound
chr1	173867790	173868989	ENST00000449289	ENSG00000234741	chr1	173868428	173868777	EH38D2241527	EH38E1398586	pELS,CTCF-bound	group-1	191	227	4.86600017547607	35	None	pELS,CTCF-bound	GAS5
chr1	173867784	173868983	ENST00000452197	ENSG00000234741	chr1	173868428	173868777	EH38D2241527	EH38E1398586	pELS,CTCF-bound	group-1	191	227	4.86600017547607	35	None	pELS,CTCF-bound	GAS5
chr1	173867788	173868987	ENST00000412059	ENSG00000234741	chr1	173868428	173868777	EH38D2241527	EH38E1398586	pELS,CTCF-bound	group-1	191	227	4.86600017547607	35	None	pELS,CTCF-bound	GAS5
chr1	173867788	173868987	ENST00000450589	ENSG00000234741	chr1	173868428	173868777	EH38D2241527	EH38E1398586	pELS,CTCF-bound	group-1	191	227	4.86600017547607	35	None	pELS,CTCF-bound	GAS5
chr1	173867790	173868989	ENST00000431268	ENSG00000234741	chr1	173868428	173868777	EH38D2241527	EH38E1398586	pELS,CTCF-bound	group-1	191	227	4.86600017547607	35	None	pELS,CTCF-bound	GAS5
chr1	173867790	173868989	ENST00000436656	ENSG00000234741	chr1	173868428	173868777	EH38D2241527	EH38E1398586	pELS,CTCF-bound	group-1	191	227	4.86600017547607	35	None	pELS,CTCF-bound	GAS5
chr1	173868683	173869882	ENST00000430245	ENSG00000234741	chr1	173868428	173868777	EH38D2241527	EH38E1398586	pELS,CTCF-bound	group-1	191	227	4.86600017547607	35	None	pELS,CTCF-bound	GAS5
chr1	173867616	173868815	ENST00000454068	ENSG00000234741	chr1	173868428	173868777	EH38D2241527	EH38E1398586	pELS,CTCF-bound	group-1	191	227	4.86600017547607	35	None	pELS,CTCF-bound	GAS5
chr1	173867792	173868991	ENST00000650796	ENSG00000234741	chr1	173868428	173868777	EH38D2241527	EH38E1398586	pELS,CTCF-bound	group-1	191	227	4.86600017547607	35	None	pELS,CTCF-bound	GAS5
chr1	173867790	173868989	ENST00000449589	ENSG00000234741	chr1	173868428	173868777	EH38D2241527	EH38E1398586	pELS,CTCF-bound	group-1	191	227	4.86600017547607	35	None	pELS,CTCF-bound	GAS5
chr1	173867530	173868729	ENST00000451607	ENSG00000234741	chr1	173868428	173868777	EH38D2241527	EH38E1398586	pELS,CTCF-bound	group-1	191	227	4.86600017547607	35	None	pELS,CTCF-bound	GAS5
chr1	173867790	173868989	ENST00000455838	ENSG00000234741	chr1	173868428	173868777	EH38D2241527	EH38E1398586	pELS,CTCF-bound	group-1	191	227	4.86600017547607	35	None	pELS,CTCF-bound	GAS5
chr1	173867789	173868988	ENST00000416952	ENSG00000234741	chr1	173868428	173868777	EH38D2241527	EH38E1398586	pELS,CTCF-bound	group-1	191	227	4.86600017547607	35	None	pELS,CTCF-bound	GAS5
chr1	173867490	173868689	ENST00000432536	ENSG00000234741	chr1	173868428	173868777	EH38D2241527	EH38E1398586	pELS,CTCF-bound	group-1	191	227	4.86600017547607	35	None	pELS,CTCF-bound	GAS5
chr1	173867792	173868991	ENST00000456293	ENSG00000234741	chr1	173868428	173868777	EH38D2241527	EH38E1398586	pELS,CTCF-bound	group-1	191	227	4.86600017547607	35	None	pELS,CTCF-bound	GAS5
chr1	173867790	173868989	ENST00000443799	ENSG00000234741	chr1	173868428	173868777	EH38D2241527	EH38E1398586	pELS,CTCF-bound	group-1	191	227	4.86600017547607	35	None	pELS,CTCF-bound	GAS5
chr1	173867788	173868987	ENST00000421068	ENSG00000234741	chr1	173868428	173868777	EH38D2241527	EH38E1398586	pELS,CTCF-bound	group-1	191	227	4.86600017547607	35	None	pELS,CTCF-bound	GAS5
chr1	173867788	173868987	ENST00000458220	ENSG00000234741	chr1	173868428	173868777	EH38D2241527	EH38E1398586	pELS,CTCF-bound	group-1	191	227	4.86600017547607	35	None	pELS,CTCF-bound	GAS5
chr1	176206492	176207691	ENST00000367667	ENSG00000143207	chr1	176207085	176207402	EH38D2243430	EH38E1399791	pELS,CTCF-bound	group-1	135	203	7.04199981689453	0	Simple_repeat	pELS,CTCF-bound	COP1
chr1	176207087	176208286	ENST00000367669	ENSG00000143207	chr1	176207085	176207402	EH38D2243430	EH38E1399791	pELS,CTCF-bound	group-1	135	203	7.04199981689453	0	Simple_repeat	pELS,CTCF-bound	COP1
chr1	176206529	176207728	ENST00000649803	ENSG00000143207	chr1	176207085	176207402	EH38D2243430	EH38E1399791	pELS,CTCF-bound	group-1	135	203	7.04199981689453	0	Simple_repeat	pELS,CTCF-bound	COP1
chr1	176206779	176207978	ENST00000308769	ENSG00000143207	chr1	176207085	176207402	EH38D2243430	EH38E1399791	pELS,CTCF-bound	group-1	135	203	7.04199981689453	0	Simple_repeat	pELS,CTCF-bound	COP1
chr1	176206182	176207381	ENST00000498306	ENSG00000143207	chr1	176207085	176207402	EH38D2243430	EH38E1399791	pELS,CTCF-bound	group-1	135	203	7.04199981689453	0	Simple_repeat	pELS,CTCF-bound	COP1
chr1	176206241	176207440	ENST00000491600	ENSG00000143207	chr1	176207085	176207402	EH38D2243430	EH38E1399791	pELS,CTCF-bound	group-1	135	203	7.04199981689453	0	Simple_repeat	pELS,CTCF-bound	COP1
chr1	176206884	176208083	ENST00000474194	ENSG00000143207	chr1	176207085	176207402	EH38D2243430	EH38E1399791	pELS,CTCF-bound	group-1	135	203	7.04199981689453	0	Simple_repeat	pELS,CTCF-bound	COP1
chr1	183471547	183472746	ENST00000421703	ENSG00000232860	chr1	183471412	183471638	EH38D2249518	EH38E1403938	pELS,CTCF-bound	other	100	229	5.06899976730347	92	Simple_repeat	pELS,CTCF-bound	SMG7-AS1
chr1	183471547	183472746	ENST00000421703	ENSG00000232860	chr1	183471787	183472137	EH38D2249519	EH38E1403939	pELS,CTCF-bound	group-1	223	230	4.42999982833862	33	None	pELS,CTCF-bound	SMG7-AS1
chr1	183471555	183472754	ENST00000663067	ENSG00000232860	chr1	183471412	183471638	EH38D2249518	EH38E1403938	pELS,CTCF-bound	other	100	229	5.06899976730347	92	Simple_repeat	pELS,CTCF-bound	SMG7-AS1
chr1	183471555	183472754	ENST00000663067	ENSG00000232860	chr1	183471787	183472137	EH38D2249519	EH38E1403939	pELS,CTCF-bound	group-1	223	230	4.42999982833862	33	None	pELS,CTCF-bound	SMG7-AS1
chr1	183471530	183472729	ENST00000432837	ENSG00000232860	chr1	183471412	183471638	EH38D2249518	EH38E1403938	pELS,CTCF-bound	other	100	229	5.06899976730347	92	Simple_repeat	pELS,CTCF-bound	SMG7-AS1
chr1	183471530	183472729	ENST00000432837	ENSG00000232860	chr1	183471787	183472137	EH38D2249519	EH38E1403939	pELS,CTCF-bound	group-1	223	230	4.42999982833862	33	None	pELS,CTCF-bound	SMG7-AS1
chr1	183472066	183473265	ENST00000624060	ENSG00000232860	chr1	183471787	183472137	EH38D2249519	EH38E1403939	pELS,CTCF-bound	group-1	223	230	4.42999982833862	33	None	pELS,CTCF-bound	SMG7-AS1
chr1	183472066	183473265	ENST00000624060	ENSG00000232860	chr1	183472898	183473193	EH38D2249522	EH38E1403942	pELS,CTCF-bound	group-1	186	221	5.44299983978271	278	None	pELS,CTCF-bound	SMG7-AS1
chr1	201468989	201470188	ENST00000367311	ENSG00000174307	chr1	201468772	201469043	EH38D2262117	EH38E1411713	pELS,CTCF-bound	other	73	136	4.19899988174438	146	None	pELS,CTCF-bound	PHLDA3
chr1	201468382	201469581	ENST00000485436	ENSG00000174307	chr1	201468772	201469043	EH38D2262117	EH38E1411713	pELS,CTCF-bound	other	73	136	4.19899988174438	146	None	pELS,CTCF-bound	PHLDA3
chr1	201469038	201470237	ENST00000367309	ENSG00000174307	chr1	201468772	201469043	EH38D2262117	EH38E1411713	pELS,CTCF-bound	other	73	136	4.19899988174438	146	None	pELS,CTCF-bound	PHLDA3
chr1	202967058	202968257	ENST00000367249	ENSG00000159348	chr1	202966831	202967073	EH38D2263749	EH38E1413069	pELS,CTCF-bound	group-1	201	234	4.62400007247925	185	None	pELS,CTCF-bound	CYB5R1
chr1	202967044	202968243	ENST00000482572	ENSG00000159348	chr1	202966831	202967073	EH38D2263749	EH38E1413069	pELS,CTCF-bound	group-1	201	234	4.62400007247925	185	None	pELS,CTCF-bound	CYB5R1
chr1	202966361	202967560	ENST00000446185	ENSG00000159348	chr1	202966831	202967073	EH38D2263749	EH38E1413069	pELS,CTCF-bound	group-1	201	234	4.62400007247925	185	None	pELS,CTCF-bound	CYB5R1
chr1	202967026	202968225	ENST00000478009	ENSG00000159348	chr1	202966831	202967073	EH38D2263749	EH38E1413069	pELS,CTCF-bound	group-1	201	234	4.62400007247925	185	None	pELS,CTCF-bound	CYB5R1
chr1	204377466	204378665	ENST00000564627	ENSG00000143850	chr1	204378143	204378490	EH38D2265362	EH38E1414415	pELS,CTCF-bound	other	115	229	6.29400014877319	294	None	pELS,CTCF-bound	PLEKHA6
chr1	211830564	211831763	ENST00000366997	ENSG00000123684	chr1	211830419	211830622	EH38D2272659	EH38E1419832	pELS,CTCF-bound	other	100	139	6.39799976348877	142	None	pELS,CTCF-bound	LPGAT1
chr1	211830039	211831238	ENST00000366996	ENSG00000123684	chr1	211830419	211830622	EH38D2272659	EH38E1419832	pELS,CTCF-bound	other	100	139	6.39799976348877	142	None	pELS,CTCF-bound	LPGAT1
chr1	211830523	211831722	ENST00000488600	ENSG00000123684	chr1	211830419	211830622	EH38D2272659	EH38E1419832	pELS,CTCF-bound	other	100	139	6.39799976348877	142	None	pELS,CTCF-bound	LPGAT1
chr1	212432576	212433775	ENST00000666901	ENSG00000287445	chr1	212433087	212433368	EH38D2273175	EH38E1420212	pELS,CTCF-bound	group-2	39	182	7.64300012588501	168	other	pELS,CTCF-bound
chr1	212699641	212700840	ENST00000243440	ENSG00000123685	chr1	212700141	212700331	EH38D2273510	EH38E1420475	pELS,CTCF-bound	group-1	134	212	4.3730001449585	301	None	pELS,CTCF-bound	BATF3
chr1	217089446	217090645	ENST00000361525	ENSG00000196482	chr1	217089757	217090019	EH38D2276961	EH38E1422568	pELS,CTCF-bound	group-1	216	230	6.15199995040894	0	None	pELS,CTCF-bound	ESRRG
chr1	217089406	217090605	ENST00000359162	ENSG00000196482	chr1	217089757	217090019	EH38D2276961	EH38E1422568	pELS,CTCF-bound	group-1	216	230	6.15199995040894	0	None	pELS,CTCF-bound	ESRRG
chr1	217089437	217090636	ENST00000471371	ENSG00000196482	chr1	217089757	217090019	EH38D2276961	EH38E1422568	pELS,CTCF-bound	group-1	216	230	6.15199995040894	0	None	pELS,CTCF-bound	ESRRG
chr1	217089414	217090613	ENST00000459825	ENSG00000196482	chr1	217089757	217090019	EH38D2276961	EH38E1422568	pELS,CTCF-bound	group-1	216	230	6.15199995040894	0	None	pELS,CTCF-bound	ESRRG
chr1	218345479	218346678	ENST00000414452	ENSG00000232480	chr1	218345795	218346138	EH38D2277768	EH38E1422973	pELS,CTCF-bound	group-1	120	202	4.45800018310547	97	Simple_repeat	pELS,CTCF-bound	TGFB2-AS1
chr1	224616021	224617220	ENST00000437416	ENSG00000233384	chr1	224616913	224617066	EH38D2283041	EH38E1426635	pELS	other	152	195	4.26999998092651	597	None	pELS	CNIH3-AS2
chr1	224615996	224617195	ENST00000663810	ENSG00000233384	chr1	224616913	224617066	EH38D2283041	EH38E1426635	pELS	other	152	195	4.26999998092651	597	None	pELS	CNIH3-AS2
chr1	226737259	226738458	ENST00000272117	ENSG00000143772	chr1	226737631	226737893	EH38D2284997	EH38E1428040	pELS,CTCF-bound	other	119	214	5.46700000762939	173	None	pELS,CTCF-bound	ITPKB
chr1	228213402	228214601	ENST00000657820	ENSG00000162913	chr1	228214175	228214505	EH38D2286382	EH38E1428962	pELS,CTCF-bound	group-1	219	236	6.25099992752075	511	None	pELS,CTCF-bound	OBSCN-AS1
chr1	228213461	228214660	ENST00000295012	ENSG00000162913	chr1	228214175	228214505	EH38D2286382	EH38E1428962	pELS,CTCF-bound	group-1	219	236	6.25099992752075	511	None	pELS,CTCF-bound	OBSCN-AS1
chr1	228213447	228214646	ENST00000472613	ENSG00000162913	chr1	228214175	228214505	EH38D2286382	EH38E1428962	pELS,CTCF-bound	group-1	219	236	6.25099992752075	511	None	pELS,CTCF-bound	OBSCN-AS1
chr1	228213465	228214664	ENST00000337335	ENSG00000162913	chr1	228214175	228214505	EH38D2286382	EH38E1428962	pELS,CTCF-bound	group-1	219	236	6.25099992752075	511	None	pELS,CTCF-bound	OBSCN-AS1
chr1	228213453	228214652	ENST00000658152	ENSG00000162913	chr1	228214175	228214505	EH38D2286382	EH38E1428962	pELS,CTCF-bound	group-1	219	236	6.25099992752075	511	None	pELS,CTCF-bound	OBSCN-AS1
chr1	228405705	228406904	ENST00000493030	ENSG00000154370	chr1	228406313	228406496	EH38D2286668	EH38E1429098	pELS,CTCF-bound	group-1	208	213	6.44700002670288	305	None	pELS,CTCF-bound	TRIM11
chr1	228405705	228406904	ENST00000493030	ENSG00000154370	chr1	228406517	228406674	EH38D2286669	EH38E1429099	pELS,CTCF-bound	other	73	201	8.25100040435791	127	None	pELS,CTCF-bound	TRIM11
chr1	228406636	228407835	ENST00000284551	ENSG00000154370	chr1	228406517	228406674	EH38D2286669	EH38E1429099	pELS,CTCF-bound	other	73	201	8.25100040435791	127	None	pELS,CTCF-bound	TRIM11
chr1	228405988	228407187	ENST00000602582	ENSG00000154370	chr1	228406313	228406496	EH38D2286668	EH38E1429098	pELS,CTCF-bound	group-1	208	213	6.44700002670288	305	None	pELS,CTCF-bound	TRIM11
chr1	228405988	228407187	ENST00000602582	ENSG00000154370	chr1	228406517	228406674	EH38D2286669	EH38E1429099	pELS,CTCF-bound	other	73	201	8.25100040435791	127	None	pELS,CTCF-bound	TRIM11
chr1	228406601	228407800	ENST00000366699	ENSG00000154370	chr1	228406517	228406674	EH38D2286669	EH38E1429099	pELS,CTCF-bound	other	73	201	8.25100040435791	127	None	pELS,CTCF-bound	TRIM11
chr1	228405987	228407186	ENST00000602308	ENSG00000154370	chr1	228406313	228406496	EH38D2286668	EH38E1429098	pELS,CTCF-bound	group-1	208	213	6.44700002670288	305	None	pELS,CTCF-bound	TRIM11
chr1	228405987	228407186	ENST00000602308	ENSG00000154370	chr1	228406517	228406674	EH38D2286669	EH38E1429099	pELS,CTCF-bound	other	73	201	8.25100040435791	127	None	pELS,CTCF-bound	TRIM11
chr1	235327288	235328487	ENST00000366603	ENSG00000054267	chr1	235327842	235328146	EH38D2293628	EH38E1434242	pELS,CTCF-bound	group-1	210	218	5.48000001907349	34	None	pELS,CTCF-bound	ARID4B
chr1	235328020	235329219	ENST00000349213	ENSG00000054267	chr1	235327842	235328146	EH38D2293628	EH38E1434242	pELS,CTCF-bound	group-1	210	218	5.48000001907349	34	None	pELS,CTCF-bound	ARID4B
chr1	235327980	235329179	ENST00000264183	ENSG00000054267	chr1	235327842	235328146	EH38D2293628	EH38E1434242	pELS,CTCF-bound	group-1	210	218	5.48000001907349	34	None	pELS,CTCF-bound	ARID4B
chr1	235327935	235329134	ENST00000421364	ENSG00000054267	chr1	235327842	235328146	EH38D2293628	EH38E1434242	pELS,CTCF-bound	group-1	210	218	5.48000001907349	34	None	pELS,CTCF-bound	ARID4B
chr1	235327969	235329168	ENST00000491632	ENSG00000054267	chr1	235327842	235328146	EH38D2293628	EH38E1434242	pELS,CTCF-bound	group-1	210	218	5.48000001907349	34	None	pELS,CTCF-bound	ARID4B
chr1	235327997	235329196	ENST00000418304	ENSG00000054267	chr1	235327842	235328146	EH38D2293628	EH38E1434242	pELS,CTCF-bound	group-1	210	218	5.48000001907349	34	None	pELS,CTCF-bound	ARID4B
chr1	235328018	235329217	ENST00000466653	ENSG00000054267	chr1	235327842	235328146	EH38D2293628	EH38E1434242	pELS,CTCF-bound	group-1	210	218	5.48000001907349	34	None	pELS,CTCF-bound	ARID4B
chr1	235327664	235328863	ENST00000462969	ENSG00000054267	chr1	235327842	235328146	EH38D2293628	EH38E1434242	pELS,CTCF-bound	group-1	210	218	5.48000001907349	34	None	pELS,CTCF-bound	ARID4B
chr1	236604317	236605516	ENST00000366582	ENSG00000119285	chr1	236604040	236604389	EH38D2294753	EH38E1435103	pELS	other	83	230	6.30399990081787	100	None	pELS	HEATR1
chr1	236604305	236605504	ENST00000366581	ENSG00000119285	chr1	236604040	236604389	EH38D2294753	EH38E1435103	pELS	other	83	230	6.30399990081787	100	None	pELS	HEATR1
chr1	236604289	236605488	ENST00000366579	ENSG00000119285	chr1	236604040	236604389	EH38D2294753	EH38E1435103	pELS	other	83	230	6.30399990081787	100	None	pELS	HEATR1
chr1	243850044	243851243	ENST00000673466	ENSG00000117020	chr1	243850398	243850719	EH38D2299905	EH38E1438076	pELS,CTCF-bound	other	127	170	7.34000015258789	155	Simple_repeat	pELS,CTCF-bound	AKT3
chr1	243849904	243851103	ENST00000672578	ENSG00000117020	chr1	243850398	243850719	EH38D2299905	EH38E1438076	pELS,CTCF-bound	other	127	170	7.34000015258789	155	Simple_repeat	pELS,CTCF-bound	AKT3
chr1	243849871	243851070	ENST00000366539	ENSG00000117020	chr1	243850398	243850719	EH38D2299905	EH38E1438076	pELS,CTCF-bound	other	127	170	7.34000015258789	155	Simple_repeat	pELS,CTCF-bound	AKT3
chr1	243849556	243850755	ENST00000672238	ENSG00000117020	chr1	243850398	243850719	EH38D2299905	EH38E1438076	pELS,CTCF-bound	other	127	170	7.34000015258789	155	Simple_repeat	pELS,CTCF-bound	AKT3
chr1	243849901	243851100	ENST00000672442	ENSG00000117020	chr1	243850398	243850719	EH38D2299905	EH38E1438076	pELS,CTCF-bound	other	127	170	7.34000015258789	155	Simple_repeat	pELS,CTCF-bound	AKT3
chr1	244862907	244864106	ENST00000440865	ENSG00000153187	chr1	244863087	244863329	EH38D2300857	EH38E1438746	pELS,CTCF-bound	other	120	177	4.1269998550415	0	Simple_repeat	pELS,CTCF-bound	HNRNPU
chr1	244862907	244864106	ENST00000440865	ENSG00000153187	chr1	244863340	244863555	EH38D2300858	EH38E1438747	pELS,CTCF-bound	group-2	32	162	7.20699977874756	234	Simple_repeat	pELS,CTCF-bound	HNRNPU
chr1	244862907	244864106	ENST00000440865	ENSG00000153187	chr1	244863927	244864198	EH38D2300860	EH38E1438749	pELS,CTCF-bound	group-1	200	211	5.22300004959106	297	Simple_repeat	pELS,CTCF-bound	HNRNPU
chr1	244862188	244863387	ENST00000639628	ENSG00000153187	chr1	244863087	244863329	EH38D2300857	EH38E1438746	pELS,CTCF-bound	other	120	177	4.1269998550415	0	Simple_repeat	pELS,CTCF-bound	HNRNPU
chr1	244862188	244863387	ENST00000639628	ENSG00000153187	chr1	244863340	244863555	EH38D2300858	EH38E1438747	pELS,CTCF-bound	group-2	32	162	7.20699977874756	234	Simple_repeat	pELS,CTCF-bound	HNRNPU
chr1	244862751	244863950	ENST00000366525	ENSG00000153187	chr1	244863087	244863329	EH38D2300857	EH38E1438746	pELS,CTCF-bound	other	120	177	4.1269998550415	0	Simple_repeat	pELS,CTCF-bound	HNRNPU
chr1	244862751	244863950	ENST00000366525	ENSG00000153187	chr1	244863340	244863555	EH38D2300858	EH38E1438747	pELS,CTCF-bound	group-2	32	162	7.20699977874756	234	Simple_repeat	pELS,CTCF-bound	HNRNPU
chr1	244862751	244863950	ENST00000366525	ENSG00000153187	chr1	244863927	244864198	EH38D2300860	EH38E1438749	pELS,CTCF-bound	group-1	200	211	5.22300004959106	297	Simple_repeat	pELS,CTCF-bound	HNRNPU
chr1	244862182	244863381	ENST00000639880	ENSG00000153187	chr1	244863087	244863329	EH38D2300857	EH38E1438746	pELS,CTCF-bound	other	120	177	4.1269998550415	0	Simple_repeat	pELS,CTCF-bound	HNRNPU
chr1	244862182	244863381	ENST00000639880	ENSG00000153187	chr1	244863340	244863555	EH38D2300858	EH38E1438747	pELS,CTCF-bound	group-2	32	162	7.20699977874756	234	Simple_repeat	pELS,CTCF-bound	HNRNPU
chr1	244863892	244865091	ENST00000638475	ENSG00000153187	chr1	244863927	244864198	EH38D2300860	EH38E1438749	pELS,CTCF-bound	group-1	200	211	5.22300004959106	297	Simple_repeat	pELS,CTCF-bound	HNRNPU
chr1	244862182	244863381	ENST00000640001	ENSG00000153187	chr1	244863087	244863329	EH38D2300857	EH38E1438746	pELS,CTCF-bound	other	120	177	4.1269998550415	0	Simple_repeat	pELS,CTCF-bound	HNRNPU
chr1	244862182	244863381	ENST00000640001	ENSG00000153187	chr1	244863340	244863555	EH38D2300858	EH38E1438747	pELS,CTCF-bound	group-2	32	162	7.20699977874756	234	Simple_repeat	pELS,CTCF-bound	HNRNPU
chr1	244863454	244864653	ENST00000640056	ENSG00000153187	chr1	244863340	244863555	EH38D2300858	EH38E1438747	pELS,CTCF-bound	group-2	32	162	7.20699977874756	234	Simple_repeat	pELS,CTCF-bound	HNRNPU
chr1	244863454	244864653	ENST00000640056	ENSG00000153187	chr1	244863927	244864198	EH38D2300860	EH38E1438749	pELS,CTCF-bound	group-1	200	211	5.22300004959106	297	Simple_repeat	pELS,CTCF-bound	HNRNPU
chr1	244862176	244863375	ENST00000638301	ENSG00000153187	chr1	244863087	244863329	EH38D2300857	EH38E1438746	pELS,CTCF-bound	other	120	177	4.1269998550415	0	Simple_repeat	pELS,CTCF-bound	HNRNPU
chr1	244862176	244863375	ENST00000638301	ENSG00000153187	chr1	244863340	244863555	EH38D2300858	EH38E1438747	pELS,CTCF-bound	group-2	32	162	7.20699977874756	234	Simple_repeat	pELS,CTCF-bound	HNRNPU
chr1	244862182	244863381	ENST00000639667	ENSG00000153187	chr1	244863087	244863329	EH38D2300857	EH38E1438746	pELS,CTCF-bound	other	120	177	4.1269998550415	0	Simple_repeat	pELS,CTCF-bound	HNRNPU
chr1	244862182	244863381	ENST00000639667	ENSG00000153187	chr1	244863340	244863555	EH38D2300858	EH38E1438747	pELS,CTCF-bound	group-2	32	162	7.20699977874756	234	Simple_repeat	pELS,CTCF-bound	HNRNPU
chr1	244863808	244865007	ENST00000640440	ENSG00000153187	chr1	244863927	244864198	EH38D2300860	EH38E1438749	pELS,CTCF-bound	group-1	200	211	5.22300004959106	297	Simple_repeat	pELS,CTCF-bound	HNRNPU
chr1	248857298	248858497	ENST00000477070	ENSG00000171163	chr1	248857352	248857558	EH38D2303828	EH38E1440783	pELS	group-1	229	237	5.80700016021729	1303	None	pELS	ZNF692
chr1	248857438	248858637	ENST00000491971	ENSG00000171163	chr1	248857352	248857558	EH38D2303828	EH38E1440783	pELS	group-1	229	237	5.80700016021729	1303	None	pELS	ZNF692
chr2	8681780	8682979	ENST00000472142	ENSG00000115738	chr2	8682300	8682532	EH38D3085111	EH38E1971145	pELS,CTCF-bound	group-1	234	237	8.73799991607666	245	None	pELS,CTCF-bound	ID2
chr2	12715889	12717088	ENST00000155926	ENSG00000071575	chr2	12717039	12717251	EH38D3089503	EH38E1974495	pELS,CTCF-bound	group-1	220	231	5.42899990081787	105	None	pELS,CTCF-bound	TRIB2
chr2	12715910	12717109	ENST00000483034	ENSG00000071575	chr2	12717039	12717251	EH38D3089503	EH38E1974495	pELS,CTCF-bound	group-1	220	231	5.42899990081787	105	None	pELS,CTCF-bound	TRIB2
chr2	12715935	12717134	ENST00000381465	ENSG00000071575	chr2	12717039	12717251	EH38D3089503	EH38E1974495	pELS,CTCF-bound	group-1	220	231	5.42899990081787	105	None	pELS,CTCF-bound	TRIB2
chr2	12717238	12718437	ENST00000405331	ENSG00000071575	chr2	12717039	12717251	EH38D3089503	EH38E1974495	pELS,CTCF-bound	group-1	220	231	5.42899990081787	105	None	pELS,CTCF-bound	TRIB2
chr2	14634091	14635290	ENST00000497769	ENSG00000162981	chr2	14634372	14634720	EH38D3090658	EH38E1975077	pELS,CTCF-bound	group-1	227	231	5.81899976730347	1656	Simple_repeat	pELS,CTCF-bound	LRATD1
chr2	14634496	14635695	ENST00000464947	ENSG00000162981	chr2	14634372	14634720	EH38D3090658	EH38E1975077	pELS,CTCF-bound	group-1	227	231	5.81899976730347	1656	Simple_repeat	pELS,CTCF-bound	LRATD1
chr2	23384179	23385378	ENST00000486442	ENSG00000119771	chr2	23385323	23385548	EH38D3098250	EH38E1979803	pELS,CTCF-bound	other	160	192	4.69500017166138	145	None	pELS,CTCF-bound	KLHL29
chr2	26763284	26764483	ENST00000429494	ENSG00000213699	chr2	26764427	26764594	EH38D3101558	EH38E1982248	pELS,CTCF-bound	group-1	183	238	6.28900003433228	144	None	pELS,CTCF-bound	SLC35F6
chr2	26763284	26764483	ENST00000344420	ENSG00000213699	chr2	26764427	26764594	EH38D3101558	EH38E1982248	pELS,CTCF-bound	group-1	183	238	6.28900003433228	144	None	pELS,CTCF-bound	SLC35F6
chr2	26763289	26764488	ENST00000475662	ENSG00000115163	chr2	26764427	26764594	EH38D3101558	EH38E1982248	pELS,CTCF-bound	group-1	183	238	6.28900003433228	144	None	pELS,CTCF-bound	CENPA
chr2	26763290	26764489	ENST00000482746	ENSG00000213699	chr2	26764427	26764594	EH38D3101558	EH38E1982248	pELS,CTCF-bound	group-1	183	238	6.28900003433228	144	None	pELS,CTCF-bound	SLC35F6
chr2	26763325	26764524	ENST00000414029	ENSG00000213699	chr2	26764427	26764594	EH38D3101558	EH38E1982248	pELS,CTCF-bound	group-1	183	238	6.28900003433228	144	None	pELS,CTCF-bound	SLC35F6
chr2	27441745	27442944	ENST00000464699	ENSG00000157992	chr2	27442737	27442916	EH38D3102257	EH38E1982813	pELS,CTCF-bound	group-1	230	238	4.60300016403198	292	None	pELS,CTCF-bound	KRTCAP3
chr2	27442254	27443453	ENST00000494572	ENSG00000157992	chr2	27442737	27442916	EH38D3102257	EH38E1982813	pELS,CTCF-bound	group-1	230	238	4.60300016403198	292	None	pELS,CTCF-bound	KRTCAP3
chr2	27442452	27443651	ENST00000452499	ENSG00000157992	chr2	27442737	27442916	EH38D3102257	EH38E1982813	pELS,CTCF-bound	group-1	230	238	4.60300016403198	292	None	pELS,CTCF-bound	KRTCAP3
chr2	28750814	28752013	ENST00000296122	ENSG00000213639	chr2	28751979	28752135	EH38D3103676	EH38E1983902	pELS,CTCF-bound	other	195	208	4.94099998474121	150	other	pELS,CTCF-bound	PPP1CB
chr2	28750830	28752029	ENST00000395366	ENSG00000213639	chr2	28751979	28752135	EH38D3103676	EH38E1983902	pELS,CTCF-bound	other	195	208	4.94099998474121	150	other	pELS,CTCF-bound	PPP1CB
chr2	28751011	28752210	ENST00000464273	ENSG00000213639	chr2	28751979	28752135	EH38D3103676	EH38E1983902	pELS,CTCF-bound	other	195	208	4.94099998474121	150	other	pELS,CTCF-bound	PPP1CB
chr2	28893667	28894866	ENST00000407426	ENSG00000163811	chr2	28894840	28894992	EH38D3103772	EH38E1983977	pELS,CTCF-bound	group-1	222	230	6.08799982070923	174	None	pELS,CTCF-bound	WDR43
chr2	28894086	28895285	ENST00000434238	ENSG00000163811	chr2	28894840	28894992	EH38D3103772	EH38E1983977	pELS,CTCF-bound	group-1	222	230	6.08799982070923	174	None	pELS,CTCF-bound	WDR43
chr2	28894804	28896003	ENST00000440983	ENSG00000163811	chr2	28894840	28894992	EH38D3103772	EH38E1983977	pELS,CTCF-bound	group-1	222	230	6.08799982070923	174	None	pELS,CTCF-bound	WDR43
chr2	32062948	32064147	ENST00000642281	ENSG00000021574	chr2	32064072	32064313	EH38D3106543	EH38E1985811	pELS,CTCF-bound	group-1	206	229	6.50899982452393	103	Simple_repeat	pELS,CTCF-bound	SPAST
chr2	32062956	32064155	ENST00000644408	ENSG00000021574	chr2	32064072	32064313	EH38D3106543	EH38E1985811	pELS,CTCF-bound	group-1	206	229	6.50899982452393	103	Simple_repeat	pELS,CTCF-bound	SPAST
chr2	32062962	32064161	ENST00000642751	ENSG00000021574	chr2	32064072	32064313	EH38D3106543	EH38E1985811	pELS,CTCF-bound	group-1	206	229	6.50899982452393	103	Simple_repeat	pELS,CTCF-bound	SPAST
chr2	32062968	32064167	ENST00000642999	ENSG00000021574	chr2	32064072	32064313	EH38D3106543	EH38E1985811	pELS,CTCF-bound	group-1	206	229	6.50899982452393	103	Simple_repeat	pELS,CTCF-bound	SPAST
chr2	32062970	32064169	ENST00000644954	ENSG00000021574	chr2	32064072	32064313	EH38D3106543	EH38E1985811	pELS,CTCF-bound	group-1	206	229	6.50899982452393	103	Simple_repeat	pELS,CTCF-bound	SPAST
chr2	32062991	32064190	ENST00000645400	ENSG00000021574	chr2	32064072	32064313	EH38D3106543	EH38E1985811	pELS,CTCF-bound	group-1	206	229	6.50899982452393	103	Simple_repeat	pELS,CTCF-bound	SPAST
chr2	32062998	32064197	ENST00000646082	ENSG00000021574	chr2	32064072	32064313	EH38D3106543	EH38E1985811	pELS,CTCF-bound	group-1	206	229	6.50899982452393	103	Simple_repeat	pELS,CTCF-bound	SPAST
chr2	32063211	32064410	ENST00000645671	ENSG00000021574	chr2	32064072	32064313	EH38D3106543	EH38E1985811	pELS,CTCF-bound	group-1	206	229	6.50899982452393	103	Simple_repeat	pELS,CTCF-bound	SPAST
chr2	36355443	36356642	ENST00000426856	ENSG00000150938	chr2	36356030	36356235	EH38D3109186	EH38E1987417	pELS,CTCF-bound	other	134	154	5.30999994277954	253	Simple_repeat	pELS,CTCF-bound	CRIM1
chr2	36355471	36356670	ENST00000428774	ENSG00000150938	chr2	36356030	36356235	EH38D3109186	EH38E1987417	pELS,CTCF-bound	other	134	154	5.30999994277954	253	Simple_repeat	pELS,CTCF-bound	CRIM1
chr2	38750534	38751733	ENST00000409011	ENSG00000152147	chr2	38750878	38751150	EH38D3111674	EH38E1989453	pELS,CTCF-bound	group-1	197	218	4.1269998550415	209	None	pELS,CTCF-bound	GEMIN6
chr2	38959504	38960703	ENST00000411874	ENSG00000214694	chr2	38960007	38960213	EH38D3111837	EH38E1989558	pELS,CTCF-bound	group-1	215	231	6.29099988937378	130	None	pELS,CTCF-bound	ARHGEF33
chr2	38959505	38960704	ENST00000433605	ENSG00000214694	chr2	38960007	38960213	EH38D3111837	EH38E1989558	pELS,CTCF-bound	group-1	215	231	6.29099988937378	130	None	pELS,CTCF-bound	ARHGEF33
chr2	38959561	38960760	ENST00000430382	ENSG00000214694	chr2	38960007	38960213	EH38D3111837	EH38E1989558	pELS,CTCF-bound	group-1	215	231	6.29099988937378	130	None	pELS,CTCF-bound	ARHGEF33
chr2	39664967	39666166	ENST00000618232	ENSG00000152154	chr2	39666155	39666345	EH38D3112476	EH38E1990041	pELS,CTCF-bound	other	181	188	7.7649998664856	189	None	pELS,CTCF-bound	TMEM178A
chr2	42047774	42048973	ENST00000492861	ENSG00000162878	chr2	42048830	42049037	EH38D3114467	EH38E1991337	pELS,CTCF-bound	group-1	123	232	6.13299989700317	810	None	pELS,CTCF-bound	PKDCC
chr2	43837971	43839170	ENST00000272286	ENSG00000143921	chr2	43837832	43838166	EH38D3116460	EH38E1992962	pELS	group-1	218	236	8.63099956512451	674	None	pELS	ABCG8
chr2	46296764	46297963	ENST00000467888	ENSG00000116016	chr2	46297612	46297912	EH38D3118897	EH38E1994775	pELS,CTCF-bound	group-1	220	228	4.31099987030029	206	None	pELS,CTCF-bound	EPAS1
chr2	46296764	46297963	ENST00000467888	ENSG00000116016	chr2	46297937	46298219	EH38D3118898	EH38E1994776	pELS,CTCF-bound	group-1	160	236	8.70199966430664	531	other	pELS,CTCF-bound	EPAS1
chr2	46542149	46543348	ENST00000489471	ENSG00000119729	chr2	46543189	46543523	EH38D3119215	EH38E1995025	pELS	group-1	159	214	4.22100019454956	612	None	pELS	RHOQ
chr2	46542400	46543599	ENST00000482449	ENSG00000119729	chr2	46543189	46543523	EH38D3119215	EH38E1995025	pELS	group-1	159	214	4.22100019454956	612	None	pELS	RHOQ
chr2	46542767	46543966	ENST00000473428	ENSG00000119729	chr2	46543189	46543523	EH38D3119215	EH38E1995025	pELS	group-1	159	214	4.22100019454956	612	None	pELS	RHOQ
chr2	47402119	47403318	ENST00000645506	ENSG00000095002	chr2	47403284	47403546	EH38D3120267	EH38E1995887	pELS,CTCF-bound	group-1	123	210	4.67199993133545	129	None	pELS,CTCF-bound	MSH2
chr2	47402119	47403318	ENST00000646415	ENSG00000095002	chr2	47403284	47403546	EH38D3120267	EH38E1995887	pELS,CTCF-bound	group-1	123	210	4.67199993133545	129	None	pELS,CTCF-bound	MSH2
chr2	47402119	47403318	ENST00000645339	ENSG00000095002	chr2	47403284	47403546	EH38D3120267	EH38E1995887	pELS,CTCF-bound	group-1	123	210	4.67199993133545	129	None	pELS,CTCF-bound	MSH2
chr2	47402119	47403318	ENST00000644092	ENSG00000095002	chr2	47403284	47403546	EH38D3120267	EH38E1995887	pELS,CTCF-bound	group-1	123	210	4.67199993133545	129	None	pELS,CTCF-bound	MSH2
chr2	47402130	47403329	ENST00000406134	ENSG00000095002	chr2	47403284	47403546	EH38D3120267	EH38E1995887	pELS,CTCF-bound	group-1	123	210	4.67199993133545	129	None	pELS,CTCF-bound	MSH2
chr2	47904678	47905877	ENST00000432064	ENSG00000233230	chr2	47905060	47905378	EH38D3120766	EH38E1996257	pELS,CTCF-bound	group-1	179	199	5.1560001373291	1121	None	pELS,CTCF-bound
chr2	47905082	47906281	ENST00000439870	ENSG00000233230	chr2	47905060	47905378	EH38D3120766	EH38E1996257	pELS,CTCF-bound	group-1	179	199	5.1560001373291	1121	None	pELS,CTCF-bound
chr2	54114706	54115905	ENST00000494922	ENSG00000170634	chr2	54115734	54116042	EH38D3124744	EH38E1998393	pELS,CTCF-bound	other	89	204	7.51100015640259	231	None	pELS,CTCF-bound	ACYP2
chr2	54723542	54724741	ENST00000356458	ENSG00000214595	chr2	54724692	54725038	EH38D3125400	EH38E1998896	pELS,CTCF-bound	group-1	195	225	4.80299997329712	0	Simple_repeat	pELS,CTCF-bound	EML6
chr2	61904647	61905846	ENST00000445644	ENSG00000173163	chr2	61905817	61905976	EH38D3130618	EH38E2002211	pELS,CTCF-bound	other	51	230	4.57399988174438	171	None	pELS,CTCF-bound	COMMD1
chr2	61904647	61905846	ENST00000471704	ENSG00000173163	chr2	61905817	61905976	EH38D3130618	EH38E2002211	pELS,CTCF-bound	other	51	230	4.57399988174438	171	None	pELS,CTCF-bound	COMMD1
chr2	61904647	61905846	ENST00000311832	ENSG00000173163	chr2	61905817	61905976	EH38D3130618	EH38E2002211	pELS,CTCF-bound	other	51	230	4.57399988174438	171	None	pELS,CTCF-bound	COMMD1
chr2	61904758	61905957	ENST00000455659	ENSG00000173163	chr2	61905817	61905976	EH38D3130618	EH38E2002211	pELS,CTCF-bound	other	51	230	4.57399988174438	171	None	pELS,CTCF-bound	COMMD1
chr2	62195115	62196314	ENST00000301998	ENSG00000170340	chr2	62196298	62196527	EH38D3130890	EH38E2002422	pELS,CTCF-bound	group-2	42	204	6.17799997329712	184	None	pELS,CTCF-bound	B3GNT2
chr2	63049830	63051029	ENST00000477348	ENSG00000115507	chr2	63050951	63051117	EH38D3131647	EH38E2002990	pELS,CTCF-bound	group-1	234	238	4.95499992370605	122	None	pELS,CTCF-bound	OTX1
chr2	63049830	63051029	ENST00000282549	ENSG00000115507	chr2	63050951	63051117	EH38D3131647	EH38E2002990	pELS,CTCF-bound	group-1	234	238	4.95499992370605	122	None	pELS,CTCF-bound	OTX1
chr2	63049831	63051030	ENST00000405984	ENSG00000115507	chr2	63050951	63051117	EH38D3131647	EH38E2002990	pELS,CTCF-bound	group-1	234	238	4.95499992370605	122	None	pELS,CTCF-bound	OTX1
chr2	63049851	63051050	ENST00000476383	ENSG00000115507	chr2	63050951	63051117	EH38D3131647	EH38E2002990	pELS,CTCF-bound	group-1	234	238	4.95499992370605	122	None	pELS,CTCF-bound	OTX1
chr2	72917181	72918380	ENST00000473732	ENSG00000135638	chr2	72918380	72918584	EH38D3140779	EH38E2009478	pELS,CTCF-bound	group-1	202	236	4.11399984359741	862	None	pELS,CTCF-bound	EMX1
chr2	73112018	73113217	ENST00000608612	ENSG00000272702	chr2	73112545	73112787	EH38D3141019	EH38E2009661	pELS,CTCF-bound	group-1	210	217	8.47299957275391	162	None	pELS,CTCF-bound
chr2	73112164	73113363	ENST00000610134	ENSG00000272702	chr2	73112545	73112787	EH38D3141019	EH38E2009661	pELS,CTCF-bound	group-1	210	217	8.47299957275391	162	None	pELS,CTCF-bound
chr2	74457400	74458599	ENST00000393972	ENSG00000239779	chr2	74457420	74457757	EH38D3142085	EH38E2010422	pELS,CTCF-bound	group-1	226	234	6.99100017547607	643	None	pELS,CTCF-bound	WBP1
chr2	74457438	74458637	ENST00000233615	ENSG00000239779	chr2	74457420	74457757	EH38D3142085	EH38E2010422	pELS,CTCF-bound	group-1	226	234	6.99100017547607	643	None	pELS,CTCF-bound	WBP1
chr2	74457439	74458638	ENST00000474185	ENSG00000239779	chr2	74457420	74457757	EH38D3142085	EH38E2010422	pELS,CTCF-bound	group-1	226	234	6.99100017547607	643	None	pELS,CTCF-bound	WBP1
chr2	74457440	74458639	ENST00000466835	ENSG00000239779	chr2	74457420	74457757	EH38D3142085	EH38E2010422	pELS,CTCF-bound	group-1	226	234	6.99100017547607	643	None	pELS,CTCF-bound	WBP1
chr2	74457450	74458649	ENST00000464774	ENSG00000239779	chr2	74457420	74457757	EH38D3142085	EH38E2010422	pELS,CTCF-bound	group-1	226	234	6.99100017547607	643	None	pELS,CTCF-bound	WBP1
chr2	74457450	74458649	ENST00000470536	ENSG00000239779	chr2	74457420	74457757	EH38D3142085	EH38E2010422	pELS,CTCF-bound	group-1	226	234	6.99100017547607	643	None	pELS,CTCF-bound	WBP1
chr2	74457459	74458658	ENST00000484744	ENSG00000239779	chr2	74457420	74457757	EH38D3142085	EH38E2010422	pELS,CTCF-bound	group-1	226	234	6.99100017547607	643	None	pELS,CTCF-bound	WBP1
chr2	74457469	74458668	ENST00000409737	ENSG00000239779	chr2	74457420	74457757	EH38D3142085	EH38E2010422	pELS,CTCF-bound	group-1	226	234	6.99100017547607	643	None	pELS,CTCF-bound	WBP1
chr2	74457472	74458671	ENST00000428943	ENSG00000239779	chr2	74457420	74457757	EH38D3142085	EH38E2010422	pELS,CTCF-bound	group-1	226	234	6.99100017547607	643	None	pELS,CTCF-bound	WBP1
chr2	74457474	74458673	ENST00000494741	ENSG00000239779	chr2	74457420	74457757	EH38D3142085	EH38E2010422	pELS,CTCF-bound	group-1	226	234	6.99100017547607	643	None	pELS,CTCF-bound	WBP1
chr2	74457488	74458687	ENST00000473467	ENSG00000239779	chr2	74457420	74457757	EH38D3142085	EH38E2010422	pELS,CTCF-bound	group-1	226	234	6.99100017547607	643	None	pELS,CTCF-bound	WBP1
chr2	74457512	74458711	ENST00000466303	ENSG00000239779	chr2	74457420	74457757	EH38D3142085	EH38E2010422	pELS,CTCF-bound	group-1	226	234	6.99100017547607	643	None	pELS,CTCF-bound	WBP1
chr2	74482073	74483272	ENST00000489152	ENSG00000115282	chr2	74481917	74482194	EH38D3142116	EH38E2010445	pELS,CTCF-bound	group-1	237	238	5.85200023651123	803	None	pELS,CTCF-bound	TTC31
chr2	74482081	74483280	ENST00000233623	ENSG00000115282	chr2	74481917	74482194	EH38D3142116	EH38E2010445	pELS,CTCF-bound	group-1	237	238	5.85200023651123	803	None	pELS,CTCF-bound	TTC31
chr2	74482082	74483281	ENST00000424122	ENSG00000115282	chr2	74481917	74482194	EH38D3142116	EH38E2010445	pELS,CTCF-bound	group-1	237	238	5.85200023651123	803	None	pELS,CTCF-bound	TTC31
chr2	74482087	74483286	ENST00000442235	ENSG00000115282	chr2	74481917	74482194	EH38D3142116	EH38E2010445	pELS,CTCF-bound	group-1	237	238	5.85200023651123	803	None	pELS,CTCF-bound	TTC31
chr2	74482087	74483286	ENST00000449459	ENSG00000115282	chr2	74481917	74482194	EH38D3142116	EH38E2010445	pELS,CTCF-bound	group-1	237	238	5.85200023651123	803	None	pELS,CTCF-bound	TTC31
chr2	74482087	74483286	ENST00000464241	ENSG00000115282	chr2	74481917	74482194	EH38D3142116	EH38E2010445	pELS,CTCF-bound	group-1	237	238	5.85200023651123	803	None	pELS,CTCF-bound	TTC31
chr2	74482087	74483286	ENST00000410003	ENSG00000115282	chr2	74481917	74482194	EH38D3142116	EH38E2010445	pELS,CTCF-bound	group-1	237	238	5.85200023651123	803	None	pELS,CTCF-bound	TTC31
chr2	74482089	74483288	ENST00000463704	ENSG00000115282	chr2	74481917	74482194	EH38D3142116	EH38E2010445	pELS,CTCF-bound	group-1	237	238	5.85200023651123	803	None	pELS,CTCF-bound	TTC31
chr2	74482089	74483288	ENST00000491252	ENSG00000115282	chr2	74481917	74482194	EH38D3142116	EH38E2010445	pELS,CTCF-bound	group-1	237	238	5.85200023651123	803	None	pELS,CTCF-bound	TTC31
chr2	74482101	74483300	ENST00000459957	ENSG00000115282	chr2	74481917	74482194	EH38D3142116	EH38E2010445	pELS,CTCF-bound	group-1	237	238	5.85200023651123	803	None	pELS,CTCF-bound	TTC31
chr2	74482105	74483304	ENST00000463189	ENSG00000115282	chr2	74481917	74482194	EH38D3142116	EH38E2010445	pELS,CTCF-bound	group-1	237	238	5.85200023651123	803	None	pELS,CTCF-bound	TTC31
chr2	74513450	74514649	ENST00000233638	ENSG00000115297	chr2	74514594	74514864	EH38D3142166	EH38E2010493	pELS,CTCF-bound	group-1	213	226	4.81300020217896	145	None	pELS,CTCF-bound	TLX2
chr2	74529426	74530625	ENST00000465521	ENSG00000115317	chr2	74530480	74530829	EH38D3142181	EH38E2010506	pELS,CTCF-bound	group-1	232	239	8.76500034332275	491	None	pELS,CTCF-bound	HTRA2
chr2	74529597	74530796	ENST00000482205	ENSG00000115317	chr2	74530480	74530829	EH38D3142181	EH38E2010506	pELS,CTCF-bound	group-1	232	239	8.76500034332275	491	None	pELS,CTCF-bound	HTRA2
chr2	74529611	74530810	ENST00000482331	ENSG00000115317	chr2	74530480	74530829	EH38D3142181	EH38E2010506	pELS,CTCF-bound	group-1	232	239	8.76500034332275	491	None	pELS,CTCF-bound	HTRA2
chr2	84970161	84971360	ENST00000409785	ENSG00000176407	chr2	84971348	84971549	EH38D3148183	EH38E2013352	pELS,CTCF-bound	other	142	155	4.67799997329712	188	None	pELS,CTCF-bound	KCMF1
chr2	84970964	84972163	ENST00000428691	ENSG00000176407	chr2	84971348	84971549	EH38D3148183	EH38E2013352	pELS,CTCF-bound	other	142	155	4.67799997329712	188	None	pELS,CTCF-bound	KCMF1
chr2	84971201	84972400	ENST00000453448	ENSG00000176407	chr2	84971348	84971549	EH38D3148183	EH38E2013352	pELS,CTCF-bound	other	142	155	4.67799997329712	188	None	pELS,CTCF-bound	KCMF1
chr2	85133368	85134567	ENST00000494519	ENSG00000152284	chr2	85134450	85134608	EH38D3148327	EH38E2013461	pELS,CTCF-bound	group-1	202	226	8.50300025939941	1059	None	pELS,CTCF-bound	TCF7L1
chr2	85611103	85612302	ENST00000448971	ENSG00000168883	chr2	85611675	85611882	EH38D3148903	EH38E2013945	pELS,CTCF-bound	group-1	217	226	6.85300016403198	151	Simple_repeat	pELS,CTCF-bound	USP39
chr2	85611103	85612302	ENST00000450066	ENSG00000168883	chr2	85611675	85611882	EH38D3148903	EH38E2013945	pELS,CTCF-bound	group-1	217	226	6.85300016403198	151	Simple_repeat	pELS,CTCF-bound	USP39
chr2	85611103	85612302	ENST00000613444	ENSG00000168883	chr2	85611675	85611882	EH38D3148903	EH38E2013945	pELS,CTCF-bound	group-1	217	226	6.85300016403198	151	Simple_repeat	pELS,CTCF-bound	USP39
chr2	85611105	85612304	ENST00000442708	ENSG00000168883	chr2	85611675	85611882	EH38D3148903	EH38E2013945	pELS,CTCF-bound	group-1	217	226	6.85300016403198	151	Simple_repeat	pELS,CTCF-bound	USP39
chr2	85611122	85612321	ENST00000465282	ENSG00000168883	chr2	85611675	85611882	EH38D3148903	EH38E2013945	pELS,CTCF-bound	group-1	217	226	6.85300016403198	151	Simple_repeat	pELS,CTCF-bound	USP39
chr2	95273979	95275178	ENST00000477767	ENSG00000155066	chr2	95274819	95275160	EH38D3152070	EH38E2016104	pELS,CTCF-bound	group-2	42	204	4.69500017166138	367	SINE/MIR	pELS,CTCF-bound	PROM2
chr2	111897607	111898806	ENST00000295408	ENSG00000153208	chr2	111898719	111899068	EH38D3164872	EH38E2024983	pELS,CTCF-bound	other	86	208	4.24499988555908	91	None	pELS,CTCF-bound	MERTK
chr2	111897608	111898807	ENST00000421804	ENSG00000153208	chr2	111898719	111899068	EH38D3164872	EH38E2024983	pELS,CTCF-bound	other	86	208	4.24499988555908	91	None	pELS,CTCF-bound	MERTK
chr2	111897614	111898813	ENST00000616902	ENSG00000153208	chr2	111898719	111899068	EH38D3164872	EH38E2024983	pELS,CTCF-bound	other	86	208	4.24499988555908	91	None	pELS,CTCF-bound	MERTK
chr2	111897629	111898828	ENST00000409780	ENSG00000153208	chr2	111898719	111899068	EH38D3164872	EH38E2024983	pELS,CTCF-bound	other	86	208	4.24499988555908	91	None	pELS,CTCF-bound	MERTK
chr2	111897664	111898863	ENST00000439966	ENSG00000153208	chr2	111898719	111899068	EH38D3164872	EH38E2024983	pELS,CTCF-bound	other	86	208	4.24499988555908	91	None	pELS,CTCF-bound	MERTK
chr2	112274597	112275796	ENST00000409871	ENSG00000188177	chr2	112275765	112275916	EH38D3165224	EH38E2025257	pELS,CTCF-bound	other	208	211	6.6710000038147	165	None	pELS,CTCF-bound	ZC3H6
chr2	112274601	112275800	ENST00000343936	ENSG00000188177	chr2	112275765	112275916	EH38D3165224	EH38E2025257	pELS,CTCF-bound	other	208	211	6.6710000038147	165	None	pELS,CTCF-bound	ZC3H6
chr2	120345136	120346335	ENST00000295228	ENSG00000163083	chr2	120346317	120346531	EH38D3170656	EH38E2028440	pELS,CTCF-bound	other	197	205	5.10599994659424	182	Simple_repeat	pELS,CTCF-bound	INHBB
chr2	134917822	134919021	ENST00000452839	ENSG00000082258	chr2	134918923	134919174	EH38D3181704	EH38E2034914	pELS,CTCF-bound	group-1	223	238	8.87100028991699	99	None	pELS,CTCF-bound	CCNT2
chr2	134917822	134919021	ENST00000264157	ENSG00000082258	chr2	134918923	134919174	EH38D3181704	EH38E2034914	pELS,CTCF-bound	group-1	223	238	8.87100028991699	99	None	pELS,CTCF-bound	CCNT2
chr2	134917825	134919024	ENST00000295238	ENSG00000082258	chr2	134918923	134919174	EH38D3181704	EH38E2034914	pELS,CTCF-bound	group-1	223	238	8.87100028991699	99	None	pELS,CTCF-bound	CCNT2
chr2	134917837	134919036	ENST00000475094	ENSG00000082258	chr2	134918923	134919174	EH38D3181704	EH38E2034914	pELS,CTCF-bound	group-1	223	238	8.87100028991699	99	None	pELS,CTCF-bound	CCNT2
chr2	134917843	134919042	ENST00000464932	ENSG00000082258	chr2	134918923	134919174	EH38D3181704	EH38E2034914	pELS,CTCF-bound	group-1	223	238	8.87100028991699	99	None	pELS,CTCF-bound	CCNT2
chr2	134917847	134919046	ENST00000417175	ENSG00000082258	chr2	134918923	134919174	EH38D3181704	EH38E2034914	pELS,CTCF-bound	group-1	223	238	8.87100028991699	99	None	pELS,CTCF-bound	CCNT2
chr2	147844029	147845228	ENST00000465329	ENSG00000121989	chr2	147845081	147845269	EH38D3190535	EH38E2039667	pELS,CTCF-bound	group-1	194	229	4.53200006484985	53	Simple_repeat	pELS,CTCF-bound	ACVR2A
chr2	147844029	147845228	ENST00000241416	ENSG00000121989	chr2	147845081	147845269	EH38D3190535	EH38E2039667	pELS,CTCF-bound	group-1	194	229	4.53200006484985	53	Simple_repeat	pELS,CTCF-bound	ACVR2A
chr2	148643440	148644639	ENST00000457184	ENSG00000135999	chr2	148644505	148644854	EH38D3191051	EH38E2039935	pELS,CTCF-bound	group-1	160	187	7.34100008010864	0	other	pELS,CTCF-bound	EPC2
chr2	148643751	148644950	ENST00000258484	ENSG00000135999	chr2	148644505	148644854	EH38D3191051	EH38E2039935	pELS,CTCF-bound	group-1	160	187	7.34100008010864	0	other	pELS,CTCF-bound	EPC2
chr2	148643999	148645198	ENST00000409654	ENSG00000135999	chr2	148644505	148644854	EH38D3191051	EH38E2039935	pELS,CTCF-bound	group-1	160	187	7.34100008010864	0	other	pELS,CTCF-bound	EPC2
chr2	148643999	148645198	ENST00000409654	ENSG00000135999	chr2	148645136	148645486	EH38D3191053	EH38E2039937	pELS,CTCF-bound	group-1	221	226	8.39599990844727	138	None	pELS,CTCF-bound	EPC2
chr2	148644420	148645619	ENST00000397424	ENSG00000135999	chr2	148644505	148644854	EH38D3191051	EH38E2039935	pELS,CTCF-bound	group-1	160	187	7.34100008010864	0	other	pELS,CTCF-bound	EPC2
chr2	148644420	148645619	ENST00000397424	ENSG00000135999	chr2	148645136	148645486	EH38D3191053	EH38E2039937	pELS,CTCF-bound	group-1	221	226	8.39599990844727	138	None	pELS,CTCF-bound	EPC2
chr2	152716893	152718092	ENST00000495469	ENSG00000177917	chr2	152717354	152717700	EH38D3194647	EH38E2042337	pELS,CTCF-bound	group-1	223	230	8.82999992370605	282	other	pELS,CTCF-bound	ARL6IP6
chr2	152716914	152718113	ENST00000326446	ENSG00000177917	chr2	152717354	152717700	EH38D3194647	EH38E2042337	pELS,CTCF-bound	group-1	223	230	8.82999992370605	282	other	pELS,CTCF-bound	ARL6IP6
chr2	161416779	161417978	ENST00000411412	ENSG00000136535	chr2	161416537	161416804	EH38D3200912	EH38E2046270	pELS,CTCF-bound	group-1	239	239	8.89900016784668	241	None	pELS,CTCF-bound	TBR1
chr2	161416779	161417978	ENST00000411412	ENSG00000136535	chr2	161416836	161416992	EH38D3200913	EH38E2046271	pELS,CTCF-bound	group-1	239	239	4.69600009918213	540	None	pELS,CTCF-bound	TBR1
chr2	161416895	161418094	ENST00000410035	ENSG00000136535	chr2	161416836	161416992	EH38D3200913	EH38E2046271	pELS,CTCF-bound	group-1	239	239	4.69600009918213	540	None	pELS,CTCF-bound	TBR1
chr2	161418210	161419409	ENST00000477804	ENSG00000136535	chr2	161419024	161419221	EH38D3200920	EH38E2046278	pELS,CTCF-bound	group-1	193	233	8.8149995803833	1130	None	pELS,CTCF-bound	TBR1
chr2	161418511	161419710	ENST00000489530	ENSG00000136535	chr2	161419024	161419221	EH38D3200920	EH38E2046278	pELS,CTCF-bound	group-1	193	233	8.8149995803833	1130	None	pELS,CTCF-bound	TBR1
chr2	165793851	165795050	ENST00000425688	ENSG00000235192	chr2	165794091	165794441	EH38D3204080	EH38E2048202	pELS,CTCF-bound	group-1	175	197	8.0629997253418	0	Simple_repeat	pELS,CTCF-bound
chr2	169583387	169584586	ENST00000462903	ENSG00000138398	chr2	169584574	169584874	EH38D3206959	EH38E2049992	pELS,CTCF-bound	group-1	232	236	8.76700019836426	0	None	pELS,CTCF-bound	PPIG
chr2	169583432	169584631	ENST00000448752	ENSG00000138398	chr2	169584574	169584874	EH38D3206959	EH38E2049992	pELS,CTCF-bound	group-1	232	236	8.76700019836426	0	None	pELS,CTCF-bound	PPIG
chr2	169583568	169584767	ENST00000418888	ENSG00000138398	chr2	169584574	169584874	EH38D3206959	EH38E2049992	pELS,CTCF-bound	group-1	232	236	8.76700019836426	0	None	pELS,CTCF-bound	PPIG
chr2	169583647	169584846	ENST00000414307	ENSG00000138398	chr2	169584574	169584874	EH38D3206959	EH38E2049992	pELS,CTCF-bound	group-1	232	236	8.76700019836426	0	None	pELS,CTCF-bound	PPIG
chr2	169826508	169827707	ENST00000418381	ENSG00000144357	chr2	169827668	169827828	EH38D3207158	EH38E2050123	pELS,CTCF-bound	group-1	196	213	8.10299968719482	215	Simple_repeat	pELS,CTCF-bound	UBR3
chr2	171921448	171922647	ENST00000412731	ENSG00000128708	chr2	171922618	171922772	EH38D3208854	EH38E2051258	pELS,CTCF-bound	group-1	229	237	4.99399995803833	158	None	pELS,CTCF-bound	HAT1
chr2	171921461	171922660	ENST00000264108	ENSG00000128708	chr2	171922618	171922772	EH38D3208854	EH38E2051258	pELS,CTCF-bound	group-1	229	237	4.99399995803833	158	None	pELS,CTCF-bound	HAT1
chr2	171921462	171922661	ENST00000460481	ENSG00000128708	chr2	171922618	171922772	EH38D3208854	EH38E2051258	pELS,CTCF-bound	group-1	229	237	4.99399995803833	158	None	pELS,CTCF-bound	HAT1
chr2	171921462	171922661	ENST00000457761	ENSG00000128708	chr2	171922618	171922772	EH38D3208854	EH38E2051258	pELS,CTCF-bound	group-1	229	237	4.99399995803833	158	None	pELS,CTCF-bound	HAT1
chr2	171921607	171922806	ENST00000494601	ENSG00000128708	chr2	171922618	171922772	EH38D3208854	EH38E2051258	pELS,CTCF-bound	group-1	229	237	4.99399995803833	158	None	pELS,CTCF-bound	HAT1
chr2	172102006	172103205	ENST00000448117	ENSG00000236651	chr2	172102140	172102372	EH38D3209045	EH38E2051411	pELS,CTCF-bound	group-1	229	236	8.6870002746582	529	Simple_repeat	pELS,CTCF-bound	DLX2-DT
chr2	176107790	176108989	ENST00000490088	ENSG00000128710	chr2	176107637	176107917	EH38D3212685	EH38E2054067	pELS	other	146	158	6.42000007629395	358	Simple_repeat	pELS	HOXD10
chr2	176107877	176109076	ENST00000549469	ENSG00000128710	chr2	176107637	176107917	EH38D3212685	EH38E2054067	pELS	other	146	158	6.42000007629395	358	Simple_repeat	pELS	HOXD10
chr2	176121719	176122918	ENST00000249499	ENSG00000128709	chr2	176122193	176122480	EH38D3212723	EH38E2054103	pELS,CTCF-bound	group-1	198	233	8.87800025939941	239	None	pELS,CTCF-bound	HOXD9
chr2	176129357	176130556	ENST00000450510	ENSG00000175879	chr2	176130514	176130747	EH38D3212745	EH38E2054125	pELS,CTCF-bound	group-1	161	210	5.90299987792969	158	Simple_repeat	pELS,CTCF-bound	HOXD8
chr2	177211749	177212948	ENST00000411529	ENSG00000170144	chr2	177212890	177213091	EH38D3213780	EH38E2054841	pELS,CTCF-bound	group-1	203	212	6.59000015258789	119	None	pELS,CTCF-bound	HNRNPA3
chr2	177211772	177212971	ENST00000435711	ENSG00000170144	chr2	177212890	177213091	EH38D3213780	EH38E2054841	pELS,CTCF-bound	group-1	203	212	6.59000015258789	119	None	pELS,CTCF-bound	HNRNPA3
chr2	186485260	186486459	ENST00000337859	ENSG00000065548	chr2	186486457	186486769	EH38D3220246	EH38E2058655	pELS,CTCF-bound	group-1	174	226	8.27700042724609	198	None	pELS,CTCF-bound	ZC3H15
chr2	186485263	186486462	ENST00000437396	ENSG00000065548	chr2	186486457	186486769	EH38D3220246	EH38E2058655	pELS,CTCF-bound	group-1	174	226	8.27700042724609	198	None	pELS,CTCF-bound	ZC3H15
chr2	186485267	186486466	ENST00000477672	ENSG00000065548	chr2	186486457	186486769	EH38D3220246	EH38E2058655	pELS,CTCF-bound	group-1	174	226	8.27700042724609	198	None	pELS,CTCF-bound	ZC3H15
chr2	186485891	186487090	ENST00000481101	ENSG00000065548	chr2	186486457	186486769	EH38D3220246	EH38E2058655	pELS,CTCF-bound	group-1	174	226	8.27700042724609	198	None	pELS,CTCF-bound	ZC3H15
chr2	186485918	186487117	ENST00000468120	ENSG00000065548	chr2	186486457	186486769	EH38D3220246	EH38E2058655	pELS,CTCF-bound	group-1	174	226	8.27700042724609	198	None	pELS,CTCF-bound	ZC3H15
chr2	186486270	186487469	ENST00000496289	ENSG00000065548	chr2	186486457	186486769	EH38D3220246	EH38E2058655	pELS,CTCF-bound	group-1	174	226	8.27700042724609	198	None	pELS,CTCF-bound	ZC3H15
chr2	199458760	199459959	ENST00000668832	ENSG00000225953	chr2	199459499	199459773	EH38D3229867	EH38E2064783	pELS,CTCF-bound	group-1	216	235	4.72599983215332	754	None	pELS,CTCF-bound	SATB2-AS1
chr2	202634489	202635688	ENST00000481658	ENSG00000138439	chr2	202635224	202635569	EH38D3232679	EH38E2066868	pELS,CTCF-bound	other	161	197	6.55499982833862	256	Simple_repeat	pELS,CTCF-bound	FAM117B
chr2	202634489	202635688	ENST00000481658	ENSG00000138439	chr2	202635617	202635767	EH38D3232680	EH38E2066869	pELS,CTCF-bound	other	187	187	7.49599981307983	649	Simple_repeat	pELS,CTCF-bound	FAM117B
chr2	203237940	203239139	ENST00000356079	ENSG00000119004	chr2	203239132	203239357	EH38D3233056	EH38E2067125	pELS,CTCF-bound	other	73	212	6.64699983596802	115	None	pELS,CTCF-bound	CYP20A1
chr2	203237977	203239176	ENST00000449301	ENSG00000119004	chr2	203239132	203239357	EH38D3233056	EH38E2067125	pELS,CTCF-bound	other	73	212	6.64699983596802	115	None	pELS,CTCF-bound	CYP20A1
chr2	203237982	203239181	ENST00000461371	ENSG00000119004	chr2	203239132	203239357	EH38D3233056	EH38E2067125	pELS,CTCF-bound	other	73	212	6.64699983596802	115	None	pELS,CTCF-bound	CYP20A1
chr2	203237982	203239181	ENST00000429815	ENSG00000119004	chr2	203239132	203239357	EH38D3233056	EH38E2067125	pELS,CTCF-bound	other	73	212	6.64699983596802	115	None	pELS,CTCF-bound	CYP20A1
chr2	203238009	203239208	ENST00000613925	ENSG00000119004	chr2	203239132	203239357	EH38D3233056	EH38E2067125	pELS,CTCF-bound	other	73	212	6.64699983596802	115	None	pELS,CTCF-bound	CYP20A1
chr2	203238011	203239210	ENST00000463131	ENSG00000119004	chr2	203239132	203239357	EH38D3233056	EH38E2067125	pELS,CTCF-bound	other	73	212	6.64699983596802	115	None	pELS,CTCF-bound	CYP20A1
chr2	203238021	203239220	ENST00000428265	ENSG00000119004	chr2	203239132	203239357	EH38D3233056	EH38E2067125	pELS,CTCF-bound	other	73	212	6.64699983596802	115	None	pELS,CTCF-bound	CYP20A1
chr2	203238021	203239220	ENST00000489360	ENSG00000119004	chr2	203239132	203239357	EH38D3233056	EH38E2067125	pELS,CTCF-bound	other	73	212	6.64699983596802	115	None	pELS,CTCF-bound	CYP20A1
chr2	203238027	203239226	ENST00000431118	ENSG00000119004	chr2	203239132	203239357	EH38D3233056	EH38E2067125	pELS,CTCF-bound	other	73	212	6.64699983596802	115	None	pELS,CTCF-bound	CYP20A1
chr2	203238035	203239234	ENST00000443941	ENSG00000119004	chr2	203239132	203239357	EH38D3233056	EH38E2067125	pELS,CTCF-bound	other	73	212	6.64699983596802	115	None	pELS,CTCF-bound	CYP20A1
chr2	206084522	206085721	ENST00000435627	ENSG00000227946	chr2	206085132	206085454	EH38D3235673	EH38E2068873	pELS,CTCF-bound	group-1	153	196	6.25799989700317	68	Simple_repeat	pELS,CTCF-bound	INO80D-AS1
chr2	207529072	207530271	ENST00000494094	ENSG00000118260	chr2	207530174	207530391	EH38D3236980	EH38E2069832	pELS,CTCF-bound	other	183	200	8.46399974822998	213	other	pELS,CTCF-bound	CREB1
chr2	207529104	207530303	ENST00000452474	ENSG00000118260	chr2	207530174	207530391	EH38D3236980	EH38E2069832	pELS,CTCF-bound	other	183	200	8.46399974822998	213	other	pELS,CTCF-bound	CREB1
chr2	209770993	209772192	ENST00000478701	ENSG00000144406	chr2	209772163	209772320	EH38D3238591	EH38E2070892	pELS,CTCF-bound	group-1	166	227	6.55399990081787	125	Simple_repeat	pELS,CTCF-bound	UNC80
chr2	209770993	209772192	ENST00000439458	ENSG00000144406	chr2	209772163	209772320	EH38D3238591	EH38E2070892	pELS,CTCF-bound	group-1	166	227	6.55399990081787	125	Simple_repeat	pELS,CTCF-bound	UNC80
chr2	209771039	209772238	ENST00000272845	ENSG00000144406	chr2	209772163	209772320	EH38D3238591	EH38E2070892	pELS,CTCF-bound	group-1	166	227	6.55399990081787	125	Simple_repeat	pELS,CTCF-bound	UNC80
chr2	216693464	216694663	ENST00000447289	ENSG00000236886	chr2	216694603	216694857	EH38D3243462	EH38E2073940	pELS,CTCF-bound	group-1	231	232	6.24700021743774	140	None	pELS,CTCF-bound	NA
chr2	218399071	218400270	ENST00000497677	ENSG00000144579	chr2	218400024	218400277	EH38D3245394	EH38E2075408	pELS,CTCF-bound	other	186	204	6.46700000762939	157	Simple_repeat	pELS,CTCF-bound	CTDSP1
chr2	218399133	218400332	ENST00000494067	ENSG00000144579	chr2	218400024	218400277	EH38D3245394	EH38E2075408	pELS,CTCF-bound	other	186	204	6.46700000762939	157	Simple_repeat	pELS,CTCF-bound	CTDSP1
chr2	218399134	218400333	ENST00000452977	ENSG00000144579	chr2	218400024	218400277	EH38D3245394	EH38E2075408	pELS,CTCF-bound	other	186	204	6.46700000762939	157	Simple_repeat	pELS,CTCF-bound	CTDSP1
chr2	218399308	218400507	ENST00000428361	ENSG00000144579	chr2	218400024	218400277	EH38D3245394	EH38E2075408	pELS,CTCF-bound	other	186	204	6.46700000762939	157	Simple_repeat	pELS,CTCF-bound	CTDSP1
chr2	218399308	218400507	ENST00000428361	ENSG00000144579	chr2	218400338	218400589	EH38D3245395	EH38E2075409	pELS,CTCF-bound	group-1	193	218	5.59700012207031	471	Simple_repeat	pELS,CTCF-bound	CTDSP1
chr2	218399587	218400786	ENST00000496785	ENSG00000144579	chr2	218400024	218400277	EH38D3245394	EH38E2075408	pELS,CTCF-bound	other	186	204	6.46700000762939	157	Simple_repeat	pELS,CTCF-bound	CTDSP1
chr2	218399587	218400786	ENST00000496785	ENSG00000144579	chr2	218400338	218400589	EH38D3245395	EH38E2075409	pELS,CTCF-bound	group-1	193	218	5.59700012207031	471	Simple_repeat	pELS,CTCF-bound	CTDSP1
chr2	218399587	218400786	ENST00000496785	ENSG00000144579	chr2	218400602	218400824	EH38D3245396	EH38E2075410	pELS,CTCF-bound	group-1	159	225	6.94299983978271	735	None	pELS,CTCF-bound	CTDSP1
chr2	218399678	218400877	ENST00000431127	ENSG00000144579	chr2	218400024	218400277	EH38D3245394	EH38E2075408	pELS,CTCF-bound	other	186	204	6.46700000762939	157	Simple_repeat	pELS,CTCF-bound	CTDSP1
chr2	218399678	218400877	ENST00000431127	ENSG00000144579	chr2	218400338	218400589	EH38D3245395	EH38E2075409	pELS,CTCF-bound	group-1	193	218	5.59700012207031	471	Simple_repeat	pELS,CTCF-bound	CTDSP1
chr2	218399678	218400877	ENST00000431127	ENSG00000144579	chr2	218400602	218400824	EH38D3245396	EH38E2075410	pELS,CTCF-bound	group-1	159	225	6.94299983978271	735	None	pELS,CTCF-bound	CTDSP1
chr2	218400062	218401261	ENST00000488627	ENSG00000144579	chr2	218400024	218400277	EH38D3245394	EH38E2075408	pELS,CTCF-bound	other	186	204	6.46700000762939	157	Simple_repeat	pELS,CTCF-bound	CTDSP1
chr2	218400062	218401261	ENST00000488627	ENSG00000144579	chr2	218400338	218400589	EH38D3245395	EH38E2075409	pELS,CTCF-bound	group-1	193	218	5.59700012207031	471	Simple_repeat	pELS,CTCF-bound	CTDSP1
chr2	218400062	218401261	ENST00000488627	ENSG00000144579	chr2	218400602	218400824	EH38D3245396	EH38E2075410	pELS,CTCF-bound	group-1	159	225	6.94299983978271	735	None	pELS,CTCF-bound	CTDSP1
chr2	218400167	218401366	ENST00000482272	ENSG00000144579	chr2	218400024	218400277	EH38D3245394	EH38E2075408	pELS,CTCF-bound	other	186	204	6.46700000762939	157	Simple_repeat	pELS,CTCF-bound	CTDSP1
chr2	218400167	218401366	ENST00000482272	ENSG00000144579	chr2	218400338	218400589	EH38D3245395	EH38E2075409	pELS,CTCF-bound	group-1	193	218	5.59700012207031	471	Simple_repeat	pELS,CTCF-bound	CTDSP1
chr2	218400167	218401366	ENST00000482272	ENSG00000144579	chr2	218400602	218400824	EH38D3245396	EH38E2075410	pELS,CTCF-bound	group-1	159	225	6.94299983978271	735	None	pELS,CTCF-bound	CTDSP1
chr2	218400168	218401367	ENST00000464255	ENSG00000144579	chr2	218400024	218400277	EH38D3245394	EH38E2075408	pELS,CTCF-bound	other	186	204	6.46700000762939	157	Simple_repeat	pELS,CTCF-bound	CTDSP1
chr2	218400168	218401367	ENST00000464255	ENSG00000144579	chr2	218400338	218400589	EH38D3245395	EH38E2075409	pELS,CTCF-bound	group-1	193	218	5.59700012207031	471	Simple_repeat	pELS,CTCF-bound	CTDSP1
chr2	218400168	218401367	ENST00000464255	ENSG00000144579	chr2	218400602	218400824	EH38D3245396	EH38E2075410	pELS,CTCF-bound	group-1	159	225	6.94299983978271	735	None	pELS,CTCF-bound	CTDSP1
chr2	218858965	218860164	ENST00000486233	ENSG00000115596	chr2	218860101	218860315	EH38D3245726	EH38E2075676	pELS,CTCF-bound	group-1	175	228	6.05100011825562	297	None	pELS,CTCF-bound	WNT6
chr2	219177275	219178474	ENST00000430297	ENSG00000144567	chr2	219178473	219178795	EH38D3246051	EH38E2075943	pELS,CTCF-bound	group-1	188	215	5.83099985122681	199	Simple_repeat	pELS,CTCF-bound	RETREG2
chr2	219177277	219178476	ENST00000452293	ENSG00000144567	chr2	219178473	219178795	EH38D3246051	EH38E2075943	pELS,CTCF-bound	group-1	188	215	5.83099985122681	199	Simple_repeat	pELS,CTCF-bound	RETREG2
chr2	219177714	219178913	ENST00000430747	ENSG00000144567	chr2	219178473	219178795	EH38D3246051	EH38E2075943	pELS,CTCF-bound	group-1	188	215	5.83099985122681	199	Simple_repeat	pELS,CTCF-bound	RETREG2
chr2	219177727	219178926	ENST00000452022	ENSG00000144567	chr2	219178473	219178795	EH38D3246051	EH38E2075943	pELS,CTCF-bound	group-1	188	215	5.83099985122681	199	Simple_repeat	pELS,CTCF-bound	RETREG2
chr2	219177986	219179185	ENST00000465672	ENSG00000144567	chr2	219178473	219178795	EH38D3246051	EH38E2075943	pELS,CTCF-bound	group-1	188	215	5.83099985122681	199	Simple_repeat	pELS,CTCF-bound	RETREG2
chr2	219542663	219543862	ENST00000344458	ENSG00000188760	chr2	219543251	219543471	EH38D3246492	EH38E2076297	pELS,CTCF-bound	group-1	218	220	6.5770001411438	103	None	pELS,CTCF-bound	TMEM198
chr2	219543006	219544205	ENST00000421791	ENSG00000188760	chr2	219543251	219543471	EH38D3246492	EH38E2076297	pELS,CTCF-bound	group-1	218	220	6.5770001411438	103	None	pELS,CTCF-bound	TMEM198
chr2	219543023	219544222	ENST00000373883	ENSG00000188760	chr2	219543251	219543471	EH38D3246492	EH38E2076297	pELS,CTCF-bound	group-1	218	220	6.5770001411438	103	None	pELS,CTCF-bound	TMEM198
chr2	219543050	219544249	ENST00000451952	ENSG00000188760	chr2	219543251	219543471	EH38D3246492	EH38E2076297	pELS,CTCF-bound	group-1	218	220	6.5770001411438	103	None	pELS,CTCF-bound	TMEM198
chr2	226799146	226800345	ENST00000668519	ENSG00000272622	chr2	226799156	226799357	EH38D3252695	EH38E2080236	pELS,CTCF-bound	group-1	207	216	5.68100023269653	403	Simple_repeat	pELS,CTCF-bound
chr2	226799146	226800345	ENST00000668519	ENSG00000272622	chr2	226799413	226799568	EH38D3252696	EH38E2080237	pELS,CTCF-bound	other	193	204	2025-05-05	192	None	pELS,CTCF-bound
chr2	231708781	231709980	ENST00000410064	ENSG00000187514	chr2	231708742	231709004	EH38D3256738	EH38E2083050	pELS,CTCF-bound	group-1	165	205	4.25600004196167	207	None	pELS,CTCF-bound	PTMA
chr2	235493702	235494901	ENST00000635100	ENSG00000157985	chr2	235494725	235495072	EH38D3260567	EH38E2085792	pELS,CTCF-bound	other	101	203	8.03400039672852	619	Simple_repeat	pELS,CTCF-bound	AGAP1
chr2	237084882	237086081	ENST00000392008	ENSG00000198612	chr2	237086042	237086219	EH38D3262290	EH38E2086988	pELS,CTCF-bound	other	83	201	7.84200000762939	154	None	pELS,CTCF-bound	COPS8
chr2	237084884	237086083	ENST00000409334	ENSG00000198612	chr2	237086042	237086219	EH38D3262290	EH38E2086988	pELS,CTCF-bound	other	83	201	7.84200000762939	154	None	pELS,CTCF-bound	COPS8
chr2	237084886	237086085	ENST00000470452	ENSG00000198612	chr2	237086042	237086219	EH38D3262290	EH38E2086988	pELS,CTCF-bound	other	83	201	7.84200000762939	154	None	pELS,CTCF-bound	COPS8
chr2	237084889	237086088	ENST00000354371	ENSG00000198612	chr2	237086042	237086219	EH38D3262290	EH38E2086988	pELS,CTCF-bound	other	83	201	7.84200000762939	154	None	pELS,CTCF-bound	COPS8
chr2	237084909	237086108	ENST00000419015	ENSG00000198612	chr2	237086042	237086219	EH38D3262290	EH38E2086988	pELS,CTCF-bound	other	83	201	7.84200000762939	154	None	pELS,CTCF-bound	COPS8
chr2	238847032	238848231	ENST00000448943	ENSG00000233608	chr2	238847003	238847336	EH38D3264337	EH38E2088558	pELS,CTCF-bound	group-1	149	207	6.39200019836426	696	None	pELS,CTCF-bound	TWIST2
chr2	238847085	238848284	ENST00000612363	ENSG00000233608	chr2	238847003	238847336	EH38D3264337	EH38E2088558	pELS,CTCF-bound	group-1	149	207	6.39200019836426	696	None	pELS,CTCF-bound	TWIST2
chr2	240567861	240569060	ENST00000486058	ENSG00000142327	chr2	240569018	240569360	EH38D3266605	EH38E2089969	pELS,CTCF-bound	group-1	130	213	4.34600019454956	535	None	pELS,CTCF-bound	RNPEPL1
chr2	240997838	240999037	ENST00000401884	ENSG00000162804	chr2	240999023	240999337	EH38D3267171	EH38E2090317	pELS,CTCF-bound	other	51	182	5.55999994277954	186	Simple_repeat	pELS,CTCF-bound	SNED1
chr2	240997838	240999037	ENST00000405547	ENSG00000162804	chr2	240999023	240999337	EH38D3267171	EH38E2090317	pELS,CTCF-bound	other	51	182	5.55999994277954	186	Simple_repeat	pELS,CTCF-bound	SNED1
chr2	8681665	8682864	ENST00000455965	ENSG00000235092	chr2	8682300	8682532	EH38D3085111	EH38E1971145	pELS,CTCF-bound	group-1	234	237	8.73799991607666	245	None	pELS,CTCF-bound	ID2-AS1
chr2	8681664	8682863	ENST00000453900	ENSG00000235092	chr2	8682300	8682532	EH38D3085111	EH38E1971145	pELS,CTCF-bound	group-1	234	237	8.73799991607666	245	None	pELS,CTCF-bound	ID2-AS1
chr2	12716358	12717557	ENST00000657078	ENSG00000286427	chr2	12717039	12717251	EH38D3089503	EH38E1974495	pELS,CTCF-bound	group-1	220	231	5.42899990081787	105	None	pELS,CTCF-bound
chr2	15941049	15942248	ENST00000641950	ENSG00000233718	chr2	15941989	15942332	EH38D3091883	EH38E1975911	pELS,CTCF-bound	group-1	195	218	7.5149998664856	407	None	pELS,CTCF-bound	MYCNOS
chr2	15941383	15942582	ENST00000641263	ENSG00000233718	chr2	15941989	15942332	EH38D3091883	EH38E1975911	pELS,CTCF-bound	group-1	195	218	7.5149998664856	407	None	pELS,CTCF-bound	MYCNOS
chr2	15941383	15942582	ENST00000641263	ENSG00000233718	chr2	15942364	15942594	EH38D3091884	EH38E1975912	pELS,CTCF-bound	other	155	203	8.40200042724609	782	Simple_repeat	pELS,CTCF-bound	MYCNOS
chr2	15941524	15942723	ENST00000419083	ENSG00000233718	chr2	15941989	15942332	EH38D3091883	EH38E1975911	pELS,CTCF-bound	group-1	195	218	7.5149998664856	407	None	pELS,CTCF-bound	MYCNOS
chr2	15941524	15942723	ENST00000419083	ENSG00000233718	chr2	15942364	15942594	EH38D3091884	EH38E1975912	pELS,CTCF-bound	other	155	203	8.40200042724609	782	Simple_repeat	pELS,CTCF-bound	MYCNOS
chr2	15941039	15942238	ENST00000641387	ENSG00000233718	chr2	15941989	15942332	EH38D3091883	EH38E1975911	pELS,CTCF-bound	group-1	195	218	7.5149998664856	407	None	pELS,CTCF-bound	MYCNOS
chr2	15942050	15943249	ENST00000641534	ENSG00000233718	chr2	15941989	15942332	EH38D3091883	EH38E1975911	pELS,CTCF-bound	group-1	195	218	7.5149998664856	407	None	pELS,CTCF-bound	MYCNOS
chr2	15942050	15943249	ENST00000641534	ENSG00000233718	chr2	15942364	15942594	EH38D3091884	EH38E1975912	pELS,CTCF-bound	other	155	203	8.40200042724609	782	Simple_repeat	pELS,CTCF-bound	MYCNOS
chr2	27262672	27263871	ENST00000445870	ENSG00000115194	chr2	27262465	27262695	EH38D3102073	EH38E1982666	pELS,CTCF-bound	other	65	205	6.47900009155273	353	None	pELS,CTCF-bound	SLC30A3
chr2	27261961	27263160	ENST00000450118	ENSG00000115194	chr2	27262465	27262695	EH38D3102073	EH38E1982666	pELS,CTCF-bound	other	65	205	6.47900009155273	353	None	pELS,CTCF-bound	SLC30A3
chr2	28751401	28752600	ENST00000666397	ENSG00000226833	chr2	28751979	28752135	EH38D3103676	EH38E1983902	pELS,CTCF-bound	other	195	208	4.94099998474121	150	other	pELS,CTCF-bound	PPP1CB-DT
chr2	28751371	28752570	ENST00000669783	ENSG00000226833	chr2	28751979	28752135	EH38D3103676	EH38E1983902	pELS,CTCF-bound	other	195	208	4.94099998474121	150	other	pELS,CTCF-bound	PPP1CB-DT
chr2	28751452	28752651	ENST00000665023	ENSG00000226833	chr2	28751979	28752135	EH38D3103676	EH38E1983902	pELS,CTCF-bound	other	195	208	4.94099998474121	150	other	pELS,CTCF-bound	PPP1CB-DT
chr2	28751391	28752590	ENST00000658445	ENSG00000226833	chr2	28751979	28752135	EH38D3103676	EH38E1983902	pELS,CTCF-bound	other	195	208	4.94099998474121	150	other	pELS,CTCF-bound	PPP1CB-DT
chr2	28751523	28752722	ENST00000653462	ENSG00000226833	chr2	28751979	28752135	EH38D3103676	EH38E1983902	pELS,CTCF-bound	other	195	208	4.94099998474121	150	other	pELS,CTCF-bound	PPP1CB-DT
chr2	36354915	36356114	ENST00000565283	ENSG00000260025	chr2	36356030	36356235	EH38D3109186	EH38E1987417	pELS,CTCF-bound	other	134	154	5.30999994277954	253	Simple_repeat	pELS,CTCF-bound	CRIM1-DT
chr2	38751083	38752282	ENST00000431066	ENSG00000115875	chr2	38750878	38751150	EH38D3111674	EH38E1989453	pELS,CTCF-bound	group-1	197	218	4.1269998550415	209	None	pELS,CTCF-bound	SRSF7
chr2	38750939	38752138	ENST00000415527	ENSG00000115875	chr2	38750878	38751150	EH38D3111674	EH38E1989453	pELS,CTCF-bound	group-1	197	218	4.1269998550415	209	None	pELS,CTCF-bound	SRSF7
chr2	38960143	38961342	ENST00000601251	ENSG00000269210	chr2	38960007	38960213	EH38D3111837	EH38E1989558	pELS,CTCF-bound	group-1	215	231	6.29099988937378	130	None	pELS,CTCF-bound
chr2	39120264	39121463	ENST00000402219	ENSG00000115904	chr2	39120685	39120850	EH38D3111963	EH38E1989646	pELS,CTCF-bound	other	116	168	5.30999994277954	202	None	pELS,CTCF-bound	SOS1
chr2	39120251	39121450	ENST00000395038	ENSG00000115904	chr2	39120685	39120850	EH38D3111963	EH38E1989646	pELS,CTCF-bound	other	116	168	5.30999994277954	202	None	pELS,CTCF-bound	SOS1
chr2	44935445	44936644	ENST00000432125	ENSG00000259439	chr2	44935734	44936067	EH38D3117374	EH38E1993593	pELS	group-1	196	226	6.00600004196167	150	Simple_repeat	pELS	LINC01833
chr2	44935160	44936359	ENST00000430847	ENSG00000259439	chr2	44935734	44936067	EH38D3117374	EH38E1993593	pELS	group-1	196	226	6.00600004196167	150	Simple_repeat	pELS	LINC01833
chr2	44941674	44942873	ENST00000419364	ENSG00000236502	chr2	44942047	44942232	EH38D3117389	EH38E1993608	pELS,CTCF-bound	group-1	187	211	7.96600008010864	174	Simple_repeat	pELS,CTCF-bound	SIX3-AS1
chr2	44941674	44942873	ENST00000419364	ENSG00000236502	chr2	44942742	44943010	EH38D3117391	EH38E1993610	pELS	group-1	217	225	8.58399963378906	869	None	pELS	SIX3-AS1
chr2	44941295	44942494	ENST00000456467	ENSG00000236502	chr2	44942047	44942232	EH38D3117389	EH38E1993608	pELS,CTCF-bound	group-1	187	211	7.96600008010864	174	Simple_repeat	pELS,CTCF-bound	SIX3-AS1
chr2	45009253	45010452	ENST00000303077	ENSG00000170577	chr2	45009508	45009857	EH38D3117496	EH38E1993692	pELS,CTCF-bound	group-1	195	216	8.41800022125244	56	None	pELS,CTCF-bound	SIX2
chr2	46542378	46543577	ENST00000522587	ENSG00000250565	chr2	46543189	46543523	EH38D3119215	EH38E1995025	pELS	group-1	159	214	4.22100019454956	612	None	pELS	ATP6V1E2
chr2	47175340	47176539	ENST00000668667	ENSG00000143933	chr2	47176034	47176238	EH38D3119988	EH38E1995661	pELS,CTCF-bound	group-1	166	224	4.43800020217896	0	None	pELS,CTCF-bound	CALM2
chr2	47176024	47177223	ENST00000655728	ENSG00000143933	chr2	47176034	47176238	EH38D3119988	EH38E1995661	pELS,CTCF-bound	group-1	166	224	4.43800020217896	0	None	pELS,CTCF-bound	CALM2
chr2	47570116	47571315	ENST00000493527	ENSG00000184261	chr2	47569963	47570312	EH38D3120429	EH38E1996001	pELS,CTCF-bound	group-1	197	206	6.17399978637695	674	Simple_repeat	pELS,CTCF-bound	KCNK12
chr2	47905369	47906568	ENST00000492225	ENSG00000138081	chr2	47905060	47905378	EH38D3120766	EH38E1996257	pELS,CTCF-bound	group-1	179	199	5.1560001373291	1121	None	pELS,CTCF-bound	FBXO11
chr2	47905011	47906210	ENST00000424163	ENSG00000138081	chr2	47905060	47905378	EH38D3120766	EH38E1996257	pELS,CTCF-bound	group-1	179	199	5.1560001373291	1121	None	pELS,CTCF-bound	FBXO11
chr2	55048999	55050198	ENST00000357376	ENSG00000115310	chr2	55049875	55050080	EH38D3125762	EH38E1999191	pELS,CTCF-bound	group-1	180	199	7.64599990844727	297	None	pELS,CTCF-bound	RTN4
chr2	55049441	55050640	ENST00000438462	ENSG00000115310	chr2	55049875	55050080	EH38D3125762	EH38E1999191	pELS,CTCF-bound	group-1	180	199	7.64599990844727	297	None	pELS,CTCF-bound	RTN4
chr2	55923583	55924782	ENST00000355426	ENSG00000115380	chr2	55923483	55923637	EH38D3126480	EH38E1999732	pELS,CTCF-bound	group-1	209	233	2025-05-05	146	Simple_repeat	pELS,CTCF-bound	EFEMP1
chr2	55923577	55924776	ENST00000635671	ENSG00000115380	chr2	55923483	55923637	EH38D3126480	EH38E1999732	pELS,CTCF-bound	group-1	209	233	2025-05-05	146	Simple_repeat	pELS,CTCF-bound	EFEMP1
chr2	55923582	55924781	ENST00000438672	ENSG00000115380	chr2	55923483	55923637	EH38D3126480	EH38E1999732	pELS,CTCF-bound	group-1	209	233	2025-05-05	146	Simple_repeat	pELS,CTCF-bound	EFEMP1
chr2	55923577	55924776	ENST00000452161	ENSG00000115380	chr2	55923483	55923637	EH38D3126480	EH38E1999732	pELS,CTCF-bound	group-1	209	233	2025-05-05	146	Simple_repeat	pELS,CTCF-bound	EFEMP1
chr2	55923596	55924795	ENST00000439193	ENSG00000115380	chr2	55923483	55923637	EH38D3126480	EH38E1999732	pELS,CTCF-bound	group-1	209	233	2025-05-05	146	Simple_repeat	pELS,CTCF-bound	EFEMP1
chr2	55923583	55924782	ENST00000440439	ENSG00000115380	chr2	55923483	55923637	EH38D3126480	EH38E1999732	pELS,CTCF-bound	group-1	209	233	2025-05-05	146	Simple_repeat	pELS,CTCF-bound	EFEMP1
chr2	55923583	55924782	ENST00000429909	ENSG00000115380	chr2	55923483	55923637	EH38D3126480	EH38E1999732	pELS,CTCF-bound	group-1	209	233	2025-05-05	146	Simple_repeat	pELS,CTCF-bound	EFEMP1
chr2	55923586	55924785	ENST00000452337	ENSG00000115380	chr2	55923483	55923637	EH38D3126480	EH38E1999732	pELS,CTCF-bound	group-1	209	233	2025-05-05	146	Simple_repeat	pELS,CTCF-bound	EFEMP1
chr2	55923596	55924795	ENST00000421664	ENSG00000115380	chr2	55923483	55923637	EH38D3126480	EH38E1999732	pELS,CTCF-bound	group-1	209	233	2025-05-05	146	Simple_repeat	pELS,CTCF-bound	EFEMP1
chr2	55923598	55924797	ENST00000480016	ENSG00000115380	chr2	55923483	55923637	EH38D3126480	EH38E1999732	pELS,CTCF-bound	group-1	209	233	2025-05-05	146	Simple_repeat	pELS,CTCF-bound	EFEMP1
chr2	55923583	55924782	ENST00000424207	ENSG00000115380	chr2	55923483	55923637	EH38D3126480	EH38E1999732	pELS,CTCF-bound	group-1	209	233	2025-05-05	146	Simple_repeat	pELS,CTCF-bound	EFEMP1
chr2	55923583	55924782	ENST00000497698	ENSG00000115380	chr2	55923483	55923637	EH38D3126480	EH38E1999732	pELS,CTCF-bound	group-1	209	233	2025-05-05	146	Simple_repeat	pELS,CTCF-bound	EFEMP1
chr2	60549714	60550913	ENST00000647038	ENSG00000119866	chr2	60549999	60550265	EH38D3129558	EH38E2001451	pELS,CTCF-bound	group-1	216	231	4.90399980545044	661	None	pELS,CTCF-bound	BCL11A
chr2	63048441	63049640	ENST00000437346	ENSG00000231609	chr2	63049315	63049660	EH38D3131641	EH38E2002984	pELS,CTCF-bound	group-1	226	237	7.08699989318848	397	None	pELS,CTCF-bound	EHBP1-AS1
chr2	63048322	63049521	ENST00000413549	ENSG00000231609	chr2	63049315	63049660	EH38D3131641	EH38E2002984	pELS,CTCF-bound	group-1	226	237	7.08699989318848	397	None	pELS,CTCF-bound	EHBP1-AS1
chr2	64018873	64020072	ENST00000409558	ENSG00000143952	chr2	64019227	64019574	EH38D3132282	EH38E2003407	pELS,CTCF-bound	group-1	154	187	6.0019998550415	0	Simple_repeat	pELS,CTCF-bound	VPS54
chr2	64019229	64020428	ENST00000272322	ENSG00000143952	chr2	64019227	64019574	EH38D3132282	EH38E2003407	pELS,CTCF-bound	group-1	154	187	6.0019998550415	0	Simple_repeat	pELS,CTCF-bound	VPS54
chr2	65432400	65433599	ENST00000356388	ENSG00000198369	chr2	65432514	65432864	EH38D3133897	EH38E2004719	pELS,CTCF-bound	group-1	214	227	6.19399976730347	0	None	pELS,CTCF-bound	SPRED2
chr2	65432438	65433637	ENST00000440972	ENSG00000198369	chr2	65432514	65432864	EH38D3133897	EH38E2004719	pELS,CTCF-bound	group-1	214	227	6.19399976730347	0	None	pELS,CTCF-bound	SPRED2
chr2	70087611	70088810	ENST00000629836	ENSG00000179818	chr2	70088056	70088400	EH38D3138123	EH38E2007766	pELS,CTCF-bound	other	85	190	4.48000001907349	0	None	pELS,CTCF-bound	PCBP1-AS1
chr2	70087121	70088320	ENST00000457076	ENSG00000179818	chr2	70088056	70088400	EH38D3138123	EH38E2007766	pELS,CTCF-bound	other	85	190	4.48000001907349	0	None	pELS,CTCF-bound	PCBP1-AS1
chr2	70087613	70088812	ENST00000413436	ENSG00000179818	chr2	70088056	70088400	EH38D3138123	EH38E2007766	pELS,CTCF-bound	other	85	190	4.48000001907349	0	None	pELS,CTCF-bound	PCBP1-AS1
chr2	70087144	70088343	ENST00000415222	ENSG00000179818	chr2	70088056	70088400	EH38D3138123	EH38E2007766	pELS,CTCF-bound	other	85	190	4.48000001907349	0	None	pELS,CTCF-bound	PCBP1-AS1
chr2	70088309	70089508	ENST00000629178	ENSG00000179818	chr2	70088056	70088400	EH38D3138123	EH38E2007766	pELS,CTCF-bound	other	85	190	4.48000001907349	0	None	pELS,CTCF-bound	PCBP1-AS1
chr2	70087708	70088907	ENST00000423402	ENSG00000179818	chr2	70088056	70088400	EH38D3138123	EH38E2007766	pELS,CTCF-bound	other	85	190	4.48000001907349	0	None	pELS,CTCF-bound	PCBP1-AS1
chr2	70087116	70088315	ENST00000434781	ENSG00000179818	chr2	70088056	70088400	EH38D3138123	EH38E2007766	pELS,CTCF-bound	other	85	190	4.48000001907349	0	None	pELS,CTCF-bound	PCBP1-AS1
chr2	70087121	70088320	ENST00000659586	ENSG00000179818	chr2	70088056	70088400	EH38D3138123	EH38E2007766	pELS,CTCF-bound	other	85	190	4.48000001907349	0	None	pELS,CTCF-bound	PCBP1-AS1
chr2	70087079	70088278	ENST00000653064	ENSG00000179818	chr2	70088056	70088400	EH38D3138123	EH38E2007766	pELS,CTCF-bound	other	85	190	4.48000001907349	0	None	pELS,CTCF-bound	PCBP1-AS1
chr2	70087113	70088312	ENST00000654601	ENSG00000179818	chr2	70088056	70088400	EH38D3138123	EH38E2007766	pELS,CTCF-bound	other	85	190	4.48000001907349	0	None	pELS,CTCF-bound	PCBP1-AS1
chr2	70088324	70089523	ENST00000659305	ENSG00000179818	chr2	70088056	70088400	EH38D3138123	EH38E2007766	pELS,CTCF-bound	other	85	190	4.48000001907349	0	None	pELS,CTCF-bound	PCBP1-AS1
chr2	70088252	70089451	ENST00000625518	ENSG00000179818	chr2	70088056	70088400	EH38D3138123	EH38E2007766	pELS,CTCF-bound	other	85	190	4.48000001907349	0	None	pELS,CTCF-bound	PCBP1-AS1
chr2	70087144	70088343	ENST00000425333	ENSG00000179818	chr2	70088056	70088400	EH38D3138123	EH38E2007766	pELS,CTCF-bound	other	85	190	4.48000001907349	0	None	pELS,CTCF-bound	PCBP1-AS1
chr2	70087105	70088304	ENST00000458698	ENSG00000179818	chr2	70088056	70088400	EH38D3138123	EH38E2007766	pELS,CTCF-bound	other	85	190	4.48000001907349	0	None	pELS,CTCF-bound	PCBP1-AS1
chr2	70087222	70088421	ENST00000413791	ENSG00000179818	chr2	70088056	70088400	EH38D3138123	EH38E2007766	pELS,CTCF-bound	other	85	190	4.48000001907349	0	None	pELS,CTCF-bound	PCBP1-AS1
chr2	70088058	70089257	ENST00000666167	ENSG00000179818	chr2	70088056	70088400	EH38D3138123	EH38E2007766	pELS,CTCF-bound	other	85	190	4.48000001907349	0	None	pELS,CTCF-bound	PCBP1-AS1
chr2	70087175	70088374	ENST00000667307	ENSG00000179818	chr2	70088056	70088400	EH38D3138123	EH38E2007766	pELS,CTCF-bound	other	85	190	4.48000001907349	0	None	pELS,CTCF-bound	PCBP1-AS1
chr2	70087892	70089091	ENST00000656852	ENSG00000179818	chr2	70088056	70088400	EH38D3138123	EH38E2007766	pELS,CTCF-bound	other	85	190	4.48000001907349	0	None	pELS,CTCF-bound	PCBP1-AS1
chr2	70088008	70089207	ENST00000662224	ENSG00000179818	chr2	70088056	70088400	EH38D3138123	EH38E2007766	pELS,CTCF-bound	other	85	190	4.48000001907349	0	None	pELS,CTCF-bound	PCBP1-AS1
chr2	70087208	70088407	ENST00000662425	ENSG00000179818	chr2	70088056	70088400	EH38D3138123	EH38E2007766	pELS,CTCF-bound	other	85	190	4.48000001907349	0	None	pELS,CTCF-bound	PCBP1-AS1
chr2	70087236	70088435	ENST00000594548	ENSG00000179818	chr2	70088056	70088400	EH38D3138123	EH38E2007766	pELS,CTCF-bound	other	85	190	4.48000001907349	0	None	pELS,CTCF-bound	PCBP1-AS1
chr2	72147663	72148862	ENST00000546307	ENSG00000003137	chr2	72147431	72147666	EH38D3140195	EH38E2009126	pELS,CTCF-bound	group-1	212	228	6.88600015640259	197	other	pELS,CTCF-bound	CYP26B1
chr2	72147663	72148862	ENST00000474509	ENSG00000003137	chr2	72147431	72147666	EH38D3140195	EH38E2009126	pELS,CTCF-bound	group-1	212	228	6.88600015640259	197	other	pELS,CTCF-bound	CYP26B1
chr2	73112584	73113783	ENST00000486777	ENSG00000135631	chr2	73112545	73112787	EH38D3141019	EH38E2009661	pELS,CTCF-bound	group-1	210	217	8.47299957275391	162	None	pELS,CTCF-bound	RAB11FIP5
chr2	74481058	74482257	ENST00000497232	ENSG00000135637	chr2	74481917	74482194	EH38D3142116	EH38E2010445	pELS,CTCF-bound	group-1	237	238	5.85200023651123	803	None	pELS,CTCF-bound	CCDC142
chr2	74481780	74482979	ENST00000472962	ENSG00000135637	chr2	74481917	74482194	EH38D3142116	EH38E2010445	pELS,CTCF-bound	group-1	237	238	5.85200023651123	803	None	pELS,CTCF-bound	CCDC142
chr2	74499404	74500603	ENST00000377566	ENSG00000179528	chr2	74499333	74499528	EH38D3142134	EH38E2010461	pELS,CTCF-bound	group-1	234	236	4.5939998626709	76	None	pELS,CTCF-bound	LBX2
chr2	74499168	74500367	ENST00000479098	ENSG00000179528	chr2	74499333	74499528	EH38D3142134	EH38E2010461	pELS,CTCF-bound	group-1	234	236	4.5939998626709	76	None	pELS,CTCF-bound	LBX2
chr2	74499343	74500542	ENST00000618878	ENSG00000179528	chr2	74499333	74499528	EH38D3142134	EH38E2010461	pELS,CTCF-bound	group-1	234	236	4.5939998626709	76	None	pELS,CTCF-bound	LBX2
chr2	74529561	74530760	ENST00000425118	ENSG00000115307	chr2	74530480	74530829	EH38D3142181	EH38E2010506	pELS,CTCF-bound	group-1	232	239	8.76500034332275	491	None	pELS,CTCF-bound	AUP1
chr2	74529498	74530697	ENST00000463900	ENSG00000115307	chr2	74530480	74530829	EH38D3142181	EH38E2010506	pELS,CTCF-bound	group-1	232	239	8.76500034332275	491	None	pELS,CTCF-bound	AUP1
chr2	74529507	74530706	ENST00000377526	ENSG00000115307	chr2	74530480	74530829	EH38D3142181	EH38E2010506	pELS,CTCF-bound	group-1	232	239	8.76500034332275	491	None	pELS,CTCF-bound	AUP1
chr2	74529486	74530685	ENST00000466894	ENSG00000115307	chr2	74530480	74530829	EH38D3142181	EH38E2010506	pELS,CTCF-bound	group-1	232	239	8.76500034332275	491	None	pELS,CTCF-bound	AUP1
chr2	74529561	74530760	ENST00000472800	ENSG00000115307	chr2	74530480	74530829	EH38D3142181	EH38E2010506	pELS,CTCF-bound	group-1	232	239	8.76500034332275	491	None	pELS,CTCF-bound	AUP1
chr2	74549260	74550459	ENST00000420535	ENSG00000115318	chr2	74549450	74549740	EH38D3142201	EH38E2010521	pELS,CTCF-bound	group-1	216	238	7.02600002288818	425	None	pELS,CTCF-bound	LOXL3
chr2	85611867	85613066	ENST00000306336	ENSG00000168887	chr2	85611675	85611882	EH38D3148903	EH38E2013945	pELS,CTCF-bound	group-1	217	226	6.85300016403198	151	Simple_repeat	pELS,CTCF-bound	C2orf68
chr2	85611736	85612935	ENST00000420686	ENSG00000168887	chr2	85611675	85611882	EH38D3148903	EH38E2013945	pELS,CTCF-bound	group-1	217	226	6.85300016403198	151	Simple_repeat	pELS,CTCF-bound	C2orf68
chr2	85611867	85613066	ENST00000423181	ENSG00000168887	chr2	85611675	85611882	EH38D3148903	EH38E2013945	pELS,CTCF-bound	group-1	217	226	6.85300016403198	151	Simple_repeat	pELS,CTCF-bound	C2orf68
chr2	85611833	85613032	ENST00000409734	ENSG00000168887	chr2	85611675	85611882	EH38D3148903	EH38E2013945	pELS,CTCF-bound	group-1	217	226	6.85300016403198	151	Simple_repeat	pELS,CTCF-bound	C2orf68
chr2	85611542	85612741	ENST00000478626	ENSG00000168887	chr2	85611675	85611882	EH38D3148903	EH38E2013945	pELS,CTCF-bound	group-1	217	226	6.85300016403198	151	Simple_repeat	pELS,CTCF-bound	C2orf68
chr2	86336866	86338065	ENST00000475475	ENSG00000068615	chr2	86337050	86337218	EH38D3149700	EH38E2014601	pELS,CTCF-bound	group-1	168	225	5.73799991607666	372	None	pELS,CTCF-bound	REEP1
chr2	96145241	96146440	ENST00000288943	ENSG00000158050	chr2	96146235	96146394	EH38D3152604	EH38E2016401	pELS,CTCF-bound	group-1	212	230	6.08900022506714	619	None	pELS,CTCF-bound	DUSP2
chr2	96144418	96145617	ENST00000488952	ENSG00000158050	chr2	96144851	96145076	EH38D3152600	EH38E2016397	pELS,CTCF-bound	group-1	186	218	8.22900009155273	365	None	pELS,CTCF-bound	DUSP2
chr2	127641932	127643131	ENST00000426981	ENSG00000072163	chr2	127642194	127642470	EH38D3176054	EH38E2031456	pELS,CTCF-bound	group-1	126	234	8.84200000762939	759	None	pELS,CTCF-bound	LIMS2
chr2	127642152	127643351	ENST00000484252	ENSG00000072163	chr2	127642194	127642470	EH38D3176054	EH38E2031456	pELS,CTCF-bound	group-1	126	234	8.84200000762939	759	None	pELS,CTCF-bound	LIMS2
chr2	132670006	132671205	ENST00000397463	ENSG00000150551	chr2	132669879	132670078	EH38D3179630	EH38E2033589	pELS,CTCF-bound	group-1	181	228	8.80200004577637	128	None	pELS,CTCF-bound	LYPD1
chr2	132670001	132671200	ENST00000449209	ENSG00000150551	chr2	132669879	132670078	EH38D3179630	EH38E2033589	pELS,CTCF-bound	group-1	181	228	8.80200004577637	128	None	pELS,CTCF-bound	LYPD1
chr2	134918471	134919670	ENST00000392929	ENSG00000224043	chr2	134918923	134919174	EH38D3181704	EH38E2034914	pELS,CTCF-bound	group-1	223	238	8.87100028991699	99	None	pELS,CTCF-bound	CCNT2-AS1
chr2	134918511	134919710	ENST00000668300	ENSG00000224043	chr2	134918923	134919174	EH38D3181704	EH38E2034914	pELS,CTCF-bound	group-1	223	238	8.87100028991699	99	None	pELS,CTCF-bound	CCNT2-AS1
chr2	134918511	134919710	ENST00000428857	ENSG00000224043	chr2	134918923	134919174	EH38D3181704	EH38E2034914	pELS,CTCF-bound	group-1	223	238	8.87100028991699	99	None	pELS,CTCF-bound	CCNT2-AS1
chr2	134918479	134919678	ENST00000413962	ENSG00000224043	chr2	134918923	134919174	EH38D3181704	EH38E2034914	pELS,CTCF-bound	group-1	223	238	8.87100028991699	99	None	pELS,CTCF-bound	CCNT2-AS1
chr2	151828242	151829441	ENST00000446896	ENSG00000162980	chr2	151828169	151828345	EH38D3193741	EH38E2041661	pELS,CTCF-bound	group-1	197	224	5.98600006103516	77	Simple_repeat	pELS,CTCF-bound	ARL5A
chr2	151828222	151829421	ENST00000295087	ENSG00000162980	chr2	151828169	151828345	EH38D3193741	EH38E2041661	pELS,CTCF-bound	group-1	197	224	5.98600006103516	77	Simple_repeat	pELS,CTCF-bound	ARL5A
chr2	151828293	151829492	ENST00000458140	ENSG00000162980	chr2	151828169	151828345	EH38D3193741	EH38E2041661	pELS,CTCF-bound	group-1	197	224	5.98600006103516	77	Simple_repeat	pELS,CTCF-bound	ARL5A
chr2	151828269	151829468	ENST00000428992	ENSG00000162980	chr2	151828169	151828345	EH38D3193741	EH38E2041661	pELS,CTCF-bound	group-1	197	224	5.98600006103516	77	Simple_repeat	pELS,CTCF-bound	ARL5A
chr2	151828266	151829465	ENST00000487723	ENSG00000162980	chr2	151828169	151828345	EH38D3193741	EH38E2041661	pELS,CTCF-bound	group-1	197	224	5.98600006103516	77	Simple_repeat	pELS,CTCF-bound	ARL5A
chr2	152717262	152718461	ENST00000648940	ENSG00000196504	chr2	152717354	152717700	EH38D3194647	EH38E2042337	pELS,CTCF-bound	group-1	223	230	8.82999992370605	282	other	pELS,CTCF-bound	PRPF40A
chr2	152717262	152718461	ENST00000354363	ENSG00000196504	chr2	152717354	152717700	EH38D3194647	EH38E2042337	pELS,CTCF-bound	group-1	223	230	8.82999992370605	282	other	pELS,CTCF-bound	PRPF40A
chr2	152717208	152718407	ENST00000545856	ENSG00000196504	chr2	152717354	152717700	EH38D3194647	EH38E2042337	pELS,CTCF-bound	group-1	223	230	8.82999992370605	282	other	pELS,CTCF-bound	PRPF40A
chr2	152717174	152718373	ENST00000493468	ENSG00000196504	chr2	152717354	152717700	EH38D3194647	EH38E2042337	pELS,CTCF-bound	group-1	223	230	8.82999992370605	282	other	pELS,CTCF-bound	PRPF40A
chr2	152717258	152718457	ENST00000448428	ENSG00000196504	chr2	152717354	152717700	EH38D3194647	EH38E2042337	pELS,CTCF-bound	group-1	223	230	8.82999992370605	282	other	pELS,CTCF-bound	PRPF40A
chr2	164621283	164622482	ENST00000263915	ENSG00000115290	chr2	164621013	164621352	EH38D3203092	EH38E2047512	pELS,CTCF-bound	group-1	179	201	8.63199996948242	131	None	pELS,CTCF-bound	GRB14
chr2	164621193	164622392	ENST00000488342	ENSG00000115290	chr2	164621013	164621352	EH38D3203092	EH38E2047512	pELS,CTCF-bound	group-1	179	201	8.63199996948242	131	None	pELS,CTCF-bound	GRB14
chr2	164621279	164622478	ENST00000446413	ENSG00000115290	chr2	164621013	164621352	EH38D3203092	EH38E2047512	pELS,CTCF-bound	group-1	179	201	8.63199996948242	131	None	pELS,CTCF-bound	GRB14
chr2	165794048	165795247	ENST00000392701	ENSG00000115339	chr2	165794091	165794441	EH38D3204080	EH38E2048202	pELS,CTCF-bound	group-1	175	197	8.0629997253418	0	Simple_repeat	pELS,CTCF-bound	GALNT3
chr2	165793680	165794879	ENST00000414977	ENSG00000115339	chr2	165794091	165794441	EH38D3204080	EH38E2048202	pELS,CTCF-bound	group-1	175	197	8.0629997253418	0	Simple_repeat	pELS,CTCF-bound	GALNT3
chr2	165794048	165795247	ENST00000422973	ENSG00000115339	chr2	165794091	165794441	EH38D3204080	EH38E2048202	pELS,CTCF-bound	group-1	175	197	8.0629997253418	0	Simple_repeat	pELS,CTCF-bound	GALNT3
chr2	171160296	171161495	ENST00000359766	ENSG00000198586	chr2	171160323	171160542	EH38D3208228	EH38E2050826	pELS,CTCF-bound	other	190	209	6.53200006484985	292	None	pELS,CTCF-bound	TLK1
chr2	171160365	171161564	ENST00000413010	ENSG00000198586	chr2	171160323	171160542	EH38D3208228	EH38E2050826	pELS,CTCF-bound	other	190	209	6.53200006484985	292	None	pELS,CTCF-bound	TLK1
chr2	171159628	171160827	ENST00000466220	ENSG00000198586	chr2	171160323	171160542	EH38D3208228	EH38E2050826	pELS,CTCF-bound	other	190	209	6.53200006484985	292	None	pELS,CTCF-bound	TLK1
chr2	173965503	173966702	ENST00000310015	ENSG00000172845	chr2	173965262	173965612	EH38D3210855	EH38E2052748	pELS,CTCF-bound	group-1	220	224	8.42399978637695	91	Simple_repeat	pELS,CTCF-bound	SP3
chr2	173964020	173965219	ENST00000418194	ENSG00000172845	chr2	173964613	173964961	EH38D3210853	EH38E2052746	pELS,CTCF-bound	other	137	188	6.61600017547607	394	other	pELS,CTCF-bound	SP3
chr2	173964354	173965553	ENST00000416195	ENSG00000172845	chr2	173964613	173964961	EH38D3210853	EH38E2052746	pELS,CTCF-bound	other	137	188	6.61600017547607	394	other	pELS,CTCF-bound	SP3
chr2	173964354	173965553	ENST00000416195	ENSG00000172845	chr2	173965262	173965612	EH38D3210855	EH38E2052748	pELS,CTCF-bound	group-1	220	224	8.42399978637695	91	Simple_repeat	pELS,CTCF-bound	SP3
chr2	173963870	173965069	ENST00000652005	ENSG00000172845	chr2	173964613	173964961	EH38D3210853	EH38E2052746	pELS,CTCF-bound	other	137	188	6.61600017547607	394	other	pELS,CTCF-bound	SP3
chr2	173963636	173964835	ENST00000640958	ENSG00000172845	chr2	173964613	173964961	EH38D3210853	EH38E2052746	pELS,CTCF-bound	other	137	188	6.61600017547607	394	other	pELS,CTCF-bound	SP3
chr2	173965111	173966310	ENST00000462904	ENSG00000172845	chr2	173965262	173965612	EH38D3210855	EH38E2052748	pELS,CTCF-bound	group-1	220	224	8.42399978637695	91	Simple_repeat	pELS,CTCF-bound	SP3
chr2	173964686	173965885	ENST00000490182	ENSG00000172845	chr2	173964613	173964961	EH38D3210853	EH38E2052746	pELS,CTCF-bound	other	137	188	6.61600017547607	394	other	pELS,CTCF-bound	SP3
chr2	173964686	173965885	ENST00000490182	ENSG00000172845	chr2	173965262	173965612	EH38D3210855	EH38E2052748	pELS,CTCF-bound	group-1	220	224	8.42399978637695	91	Simple_repeat	pELS,CTCF-bound	SP3
chr2	176165517	176166716	ENST00000608941	ENSG00000272729	chr2	176165293	176165568	EH38D3212829	EH38E2054204	pELS	group-1	220	239	6.3270001411438	149	None	pELS
chr2	176188332	176189531	ENST00000452365	ENSG00000224189	chr2	176189196	176189429	EH38D3212872	EH38E2054241	pELS,CTCF-bound	group-1	226	234	4.74200010299683	354	None	pELS,CTCF-bound	HAGLR
chr2	176188392	176189591	ENST00000643050	ENSG00000224189	chr2	176189196	176189429	EH38D3212872	EH38E2054241	pELS,CTCF-bound	group-1	226	234	4.74200010299683	354	None	pELS,CTCF-bound	HAGLR
chr2	176188352	176189551	ENST00000642267	ENSG00000224189	chr2	176189196	176189429	EH38D3212872	EH38E2054241	pELS,CTCF-bound	group-1	226	234	4.74200010299683	354	None	pELS,CTCF-bound	HAGLR
chr2	176188759	176189958	ENST00000644334	ENSG00000224189	chr2	176189196	176189429	EH38D3212872	EH38E2054241	pELS,CTCF-bound	group-1	226	234	4.74200010299683	354	None	pELS,CTCF-bound	HAGLR
chr2	176188332	176189531	ENST00000645228	ENSG00000224189	chr2	176189196	176189429	EH38D3212872	EH38E2054241	pELS,CTCF-bound	group-1	226	234	4.74200010299683	354	None	pELS,CTCF-bound	HAGLR
chr2	176188347	176189546	ENST00000417086	ENSG00000224189	chr2	176189196	176189429	EH38D3212872	EH38E2054241	pELS,CTCF-bound	group-1	226	234	4.74200010299683	354	None	pELS,CTCF-bound	HAGLR
chr2	176188070	176189269	ENST00000436126	ENSG00000224189	chr2	176189196	176189429	EH38D3212872	EH38E2054241	pELS,CTCF-bound	group-1	226	234	4.74200010299683	354	None	pELS,CTCF-bound	HAGLR
chr2	176188280	176189479	ENST00000425005	ENSG00000224189	chr2	176189196	176189429	EH38D3212872	EH38E2054241	pELS,CTCF-bound	group-1	226	234	4.74200010299683	354	None	pELS,CTCF-bound	HAGLR
chr2	177212428	177213627	ENST00000668465	ENSG00000229337	chr2	177212890	177213091	EH38D3213780	EH38E2054841	pELS,CTCF-bound	group-1	203	212	6.59000015258789	119	None	pELS,CTCF-bound
chr2	177212463	177213662	ENST00000455416	ENSG00000229337	chr2	177212890	177213091	EH38D3213780	EH38E2054841	pELS,CTCF-bound	group-1	203	212	6.59000015258789	119	None	pELS,CTCF-bound
chr2	177212368	177213567	ENST00000654107	ENSG00000229337	chr2	177212890	177213091	EH38D3213780	EH38E2054841	pELS,CTCF-bound	group-1	203	212	6.59000015258789	119	None	pELS,CTCF-bound
chr2	199458546	199459745	ENST00000443023	ENSG00000119042	chr2	199459499	199459773	EH38D3229867	EH38E2064783	pELS,CTCF-bound	group-1	216	235	4.72599983215332	754	None	pELS,CTCF-bound	SATB2
chr2	203535063	203536262	ENST00000457812	ENSG00000173166	chr2	203535663	203535818	EH38D3233282	EH38E2067280	pELS,CTCF-bound	group-1	180	232	8.61699962615967	328	None	pELS,CTCF-bound	RAPH1
chr2	203535102	203536301	ENST00000319170	ENSG00000173166	chr2	203535663	203535818	EH38D3233282	EH38E2067280	pELS,CTCF-bound	group-1	180	232	8.61699962615967	328	None	pELS,CTCF-bound	RAPH1
chr2	203535136	203536335	ENST00000630330	ENSG00000173166	chr2	203535663	203535818	EH38D3233282	EH38E2067280	pELS,CTCF-bound	group-1	180	232	8.61699962615967	328	None	pELS,CTCF-bound	RAPH1
chr2	203535136	203536335	ENST00000308091	ENSG00000173166	chr2	203535663	203535818	EH38D3233282	EH38E2067280	pELS,CTCF-bound	group-1	180	232	8.61699962615967	328	None	pELS,CTCF-bound	RAPH1
chr2	203535136	203536335	ENST00000453034	ENSG00000173166	chr2	203535663	203535818	EH38D3233282	EH38E2067280	pELS,CTCF-bound	group-1	180	232	8.61699962615967	328	None	pELS,CTCF-bound	RAPH1
chr2	203535136	203536335	ENST00000420371	ENSG00000173166	chr2	203535663	203535818	EH38D3233282	EH38E2067280	pELS,CTCF-bound	group-1	180	232	8.61699962615967	328	None	pELS,CTCF-bound	RAPH1
chr2	203535080	203536279	ENST00000465669	ENSG00000173166	chr2	203535663	203535818	EH38D3233282	EH38E2067280	pELS,CTCF-bound	group-1	180	232	8.61699962615967	328	None	pELS,CTCF-bound	RAPH1
chr2	207529596	207530795	ENST00000412387	ENSG00000223725	chr2	207530174	207530391	EH38D3236980	EH38E2069832	pELS,CTCF-bound	other	183	200	8.46399974822998	213	other	pELS,CTCF-bound
chr2	207529592	207530791	ENST00000418850	ENSG00000223725	chr2	207530174	207530391	EH38D3236980	EH38E2069832	pELS,CTCF-bound	other	183	200	8.46399974822998	213	other	pELS,CTCF-bound
chr2	216372284	216373483	ENST00000273067	ENSG00000144583	chr2	216372140	216372490	EH38D3243107	EH38E2073635	pELS,CTCF-bound	group-1	219	234	4.58099985122681	0	Simple_repeat	pELS,CTCF-bound	MARCHF4
chr2	216694595	216695794	ENST00000449583	ENSG00000115461	chr2	216694603	216694857	EH38D3243462	EH38E2073940	pELS,CTCF-bound	group-1	231	232	6.24700021743774	140	None	pELS,CTCF-bound	IGFBP5
chr2	218399020	218400219	ENST00000608367	ENSG00000273361	chr2	218400024	218400277	EH38D3245394	EH38E2075408	pELS,CTCF-bound	other	186	204	6.46700000762939	157	Simple_repeat	pELS,CTCF-bound
chr2	218984276	218985475	ENST00000470119	ENSG00000163497	chr2	218985040	218985292	EH38D3245860	EH38E2075785	pELS,CTCF-bound	group-1	189	216	6.17500019073486	0	other	pELS,CTCF-bound	FEV
chr2	218993222	218994421	ENST00000392096	ENSG00000163499	chr2	218993578	218993899	EH38D3245869	EH38E2075793	pELS,CTCF-bound	group-1	186	234	4.8439998626709	156	None	pELS,CTCF-bound	CRYBA2
chr2	218993223	218994422	ENST00000295728	ENSG00000163499	chr2	218993578	218993899	EH38D3245869	EH38E2075793	pELS,CTCF-bound	group-1	186	234	4.8439998626709	156	None	pELS,CTCF-bound	CRYBA2
chr2	218993202	218994401	ENST00000453769	ENSG00000163499	chr2	218993578	218993899	EH38D3245869	EH38E2075793	pELS,CTCF-bound	group-1	186	234	4.8439998626709	156	None	pELS,CTCF-bound	CRYBA2
chr2	218992979	218994178	ENST00000490678	ENSG00000163499	chr2	218993578	218993899	EH38D3245869	EH38E2075793	pELS,CTCF-bound	group-1	186	234	4.8439998626709	156	None	pELS,CTCF-bound	CRYBA2
chr2	219060722	219061921	ENST00000295731	ENSG00000163501	chr2	219060856	219061168	EH38D3245928	EH38E2075839	pELS,CTCF-bound	group-1	192	204	4.74499988555908	0	None	pELS,CTCF-bound	IHH
chr2	219060722	219061921	ENST00000295731	ENSG00000163501	chr2	219061315	219061470	EH38D3245929	EH38E2075840	pELS,CTCF-bound	group-1	207	237	4.86700010299683	394	None	pELS,CTCF-bound	IHH
chr2	219177907	219179106	ENST00000409789	ENSG00000115649	chr2	219178473	219178795	EH38D3246051	EH38E2075943	pELS,CTCF-bound	group-1	188	215	5.83099985122681	199	Simple_repeat	pELS,CTCF-bound	CNPPD1
chr2	219218277	219219476	ENST00000448398	ENSG00000115657	chr2	219218173	219218470	EH38D3246098	EH38E2075973	pELS,CTCF-bound	group-1	236	237	8.77000045776367	489	None	pELS,CTCF-bound	ABCB6
chr2	219218227	219219426	ENST00000417678	ENSG00000115657	chr2	219218173	219218470	EH38D3246098	EH38E2075973	pELS,CTCF-bound	group-1	236	237	8.77000045776367	489	None	pELS,CTCF-bound	ABCB6
chr2	219217991	219219190	ENST00000452545	ENSG00000115657	chr2	219218173	219218470	EH38D3246098	EH38E2075973	pELS,CTCF-bound	group-1	236	237	8.77000045776367	489	None	pELS,CTCF-bound	ABCB6
chr2	219542898	219544097	ENST00000535926	ENSG00000123989	chr2	219543251	219543471	EH38D3246492	EH38E2076297	pELS,CTCF-bound	group-1	218	220	6.5770001411438	103	None	pELS,CTCF-bound	CHPF
chr2	219543374	219544573	ENST00000373891	ENSG00000123989	chr2	219543251	219543471	EH38D3246492	EH38E2076297	pELS,CTCF-bound	group-1	218	220	6.5770001411438	103	None	pELS,CTCF-bound	CHPF
chr2	219570540	219571739	ENST00000465149	ENSG00000124006	chr2	219570456	219570715	EH38D3246533	EH38E2076330	pELS,CTCF-bound	group-1	212	217	6.2649998664856	527	Simple_repeat	pELS,CTCF-bound	OBSL1
chr2	226799560	226800759	ENST00000305123	ENSG00000169047	chr2	226799413	226799568	EH38D3252696	EH38E2080237	pELS,CTCF-bound	other	193	204	2025-05-05	192	None	pELS,CTCF-bound	IRS1
chr2	231464285	231465484	ENST00000322723	ENSG00000115053	chr2	231464142	231464333	EH38D3256470	EH38E2082835	pELS,CTCF-bound	group-1	223	228	4.55100011825562	0	None	pELS,CTCF-bound	NCL
chr2	231464008	231465207	ENST00000454824	ENSG00000115053	chr2	231464142	231464333	EH38D3256470	EH38E2082835	pELS,CTCF-bound	group-1	223	228	4.55100011825562	0	None	pELS,CTCF-bound	NCL
chr2	231464000	231465199	ENST00000417652	ENSG00000115053	chr2	231464142	231464333	EH38D3256470	EH38E2082835	pELS,CTCF-bound	group-1	223	228	4.55100011825562	0	None	pELS,CTCF-bound	NCL
chr2	231463981	231465180	ENST00000453992	ENSG00000115053	chr2	231464142	231464333	EH38D3256470	EH38E2082835	pELS,CTCF-bound	group-1	223	228	4.55100011825562	0	None	pELS,CTCF-bound	NCL
chr2	231463494	231464693	ENST00000436894	ENSG00000115053	chr2	231464142	231464333	EH38D3256470	EH38E2082835	pELS,CTCF-bound	group-1	223	228	4.55100011825562	0	None	pELS,CTCF-bound	NCL
chr2	231464180	231465379	ENST00000484328	ENSG00000115053	chr2	231464142	231464333	EH38D3256470	EH38E2082835	pELS,CTCF-bound	group-1	223	228	4.55100011825562	0	None	pELS,CTCF-bound	NCL
chr2	240568978	240570177	ENST00000418708	ENSG00000144504	chr2	240569018	240569360	EH38D3266605	EH38E2089969	pELS,CTCF-bound	group-1	130	213	4.34600019454956	535	None	pELS,CTCF-bound	ANKMY1
chr2	240569010	240570209	ENST00000418505	ENSG00000144504	chr2	240569018	240569360	EH38D3266605	EH38E2089969	pELS,CTCF-bound	group-1	130	213	4.34600019454956	535	None	pELS,CTCF-bound	ANKMY1
chr3	4492452	4493651	ENST00000456211	ENSG00000150995	chr3	4493634	4493979	EH38D3387594	EH38E2174785	pELS	group-1	204	230	8.05200004577637	74	Simple_repeat	pELS	ITPR1
chr3	4492454	4493653	ENST00000648266	ENSG00000150995	chr3	4493634	4493979	EH38D3387594	EH38E2174785	pELS	group-1	204	230	8.05200004577637	74	Simple_repeat	pELS	ITPR1
chr3	4492536	4493735	ENST00000477577	ENSG00000150995	chr3	4493634	4493979	EH38D3387594	EH38E2174785	pELS	group-1	204	230	8.05200004577637	74	Simple_repeat	pELS	ITPR1
chr3	4492550	4493749	ENST00000544951	ENSG00000150995	chr3	4493634	4493979	EH38D3387594	EH38E2174785	pELS	group-1	204	230	8.05200004577637	74	Simple_repeat	pELS	ITPR1
chr3	4492561	4493760	ENST00000650294	ENSG00000150995	chr3	4493634	4493979	EH38D3387594	EH38E2174785	pELS	group-1	204	230	8.05200004577637	74	Simple_repeat	pELS	ITPR1
chr3	4492583	4493782	ENST00000649015	ENSG00000150995	chr3	4493634	4493979	EH38D3387594	EH38E2174785	pELS	group-1	204	230	8.05200004577637	74	Simple_repeat	pELS	ITPR1
chr3	4978437	4979636	ENST00000467610	ENSG00000134107	chr3	4978342	4978539	EH38D3388119	EH38E2175231	pELS,CTCF-bound	group-1	154	213	4.19500017166138	898	None	pELS,CTCF-bound	BHLHE40
chr3	4978437	4979636	ENST00000467610	ENSG00000134107	chr3	4978677	4979027	EH38D3388120	EH38E2175232	pELS,CTCF-bound	other	197	207	6.46400022506714	410	None	pELS,CTCF-bound	BHLHE40
chr3	4978437	4979636	ENST00000256495	ENSG00000134107	chr3	4978342	4978539	EH38D3388119	EH38E2175231	pELS,CTCF-bound	group-1	154	213	4.19500017166138	898	None	pELS,CTCF-bound	BHLHE40
chr3	4978437	4979636	ENST00000256495	ENSG00000134107	chr3	4978677	4979027	EH38D3388120	EH38E2175232	pELS,CTCF-bound	other	197	207	6.46400022506714	410	None	pELS,CTCF-bound	BHLHE40
chr3	9396856	9398055	ENST00000463180	ENSG00000168137	chr3	9398039	9398193	EH38D3391462	EH38E2177130	pELS,CTCF-bound	group-1	208	224	5.46299982070923	136	None	pELS,CTCF-bound	SETD5
chr3	9396863	9398062	ENST00000478475	ENSG00000168137	chr3	9398039	9398193	EH38D3391462	EH38E2177130	pELS,CTCF-bound	group-1	208	224	5.46299982070923	136	None	pELS,CTCF-bound	SETD5
chr3	9396873	9398072	ENST00000415650	ENSG00000168137	chr3	9398039	9398193	EH38D3391462	EH38E2177130	pELS,CTCF-bound	group-1	208	224	5.46299982070923	136	None	pELS,CTCF-bound	SETD5
chr3	9396891	9398090	ENST00000663774	ENSG00000168137	chr3	9398039	9398193	EH38D3391462	EH38E2177130	pELS,CTCF-bound	group-1	208	224	5.46299982070923	136	None	pELS,CTCF-bound	SETD5
chr3	9396896	9398095	ENST00000665872	ENSG00000168137	chr3	9398039	9398193	EH38D3391462	EH38E2177130	pELS,CTCF-bound	group-1	208	224	5.46299982070923	136	None	pELS,CTCF-bound	SETD5
chr3	9396896	9398095	ENST00000666307	ENSG00000168137	chr3	9398039	9398193	EH38D3391462	EH38E2177130	pELS,CTCF-bound	group-1	208	224	5.46299982070923	136	None	pELS,CTCF-bound	SETD5
chr3	9396900	9398099	ENST00000443339	ENSG00000168137	chr3	9398039	9398193	EH38D3391462	EH38E2177130	pELS,CTCF-bound	group-1	208	224	5.46299982070923	136	None	pELS,CTCF-bound	SETD5
chr3	9396904	9398103	ENST00000406341	ENSG00000168137	chr3	9398039	9398193	EH38D3391462	EH38E2177130	pELS,CTCF-bound	group-1	208	224	5.46299982070923	136	None	pELS,CTCF-bound	SETD5
chr3	9730920	9732119	ENST00000424362	ENSG00000156983	chr3	9732069	9732233	EH38D3391693	EH38E2177297	pELS,CTCF-bound	group-1	207	232	4.39799976348877	150	None	pELS,CTCF-bound	BRPF1
chr3	9731480	9732679	ENST00000426583	ENSG00000156983	chr3	9732069	9732233	EH38D3391693	EH38E2177297	pELS,CTCF-bound	group-1	207	232	4.39799976348877	150	None	pELS,CTCF-bound	BRPF1
chr3	9889610	9890809	ENST00000647897	ENSG00000171135	chr3	9890797	9891147	EH38D3391851	EH38E2177431	pELS,CTCF-bound	group-1	145	230	8.70800018310547	188	SINE/MIR	pELS,CTCF-bound	JAGN1
chr3	9916074	9917273	ENST00000416074	ENSG00000163702	chr3	9915783	9916121	EH38D3391883	EH38E2177458	pELS,CTCF-bound	group-1	144	232	4.09299993515015	953	None	pELS,CTCF-bound	IL17RC
chr3	9916074	9917273	ENST00000383812	ENSG00000163702	chr3	9915783	9916121	EH38D3391883	EH38E2177458	pELS,CTCF-bound	group-1	144	232	4.09299993515015	953	None	pELS,CTCF-bound	IL17RC
chr3	9916098	9917297	ENST00000469686	ENSG00000163702	chr3	9915783	9916121	EH38D3391883	EH38E2177458	pELS,CTCF-bound	group-1	144	232	4.09299993515015	953	None	pELS,CTCF-bound	IL17RC
chr3	9916098	9917297	ENST00000434756	ENSG00000163702	chr3	9915783	9916121	EH38D3391883	EH38E2177458	pELS,CTCF-bound	group-1	144	232	4.09299993515015	953	None	pELS,CTCF-bound	IL17RC
chr3	9916098	9917297	ENST00000438091	ENSG00000163702	chr3	9915783	9916121	EH38D3391883	EH38E2177458	pELS,CTCF-bound	group-1	144	232	4.09299993515015	953	None	pELS,CTCF-bound	IL17RC
chr3	9916098	9917297	ENST00000412901	ENSG00000163702	chr3	9915783	9916121	EH38D3391883	EH38E2177458	pELS,CTCF-bound	group-1	144	232	4.09299993515015	953	None	pELS,CTCF-bound	IL17RC
chr3	9916098	9917297	ENST00000466046	ENSG00000163702	chr3	9915783	9916121	EH38D3391883	EH38E2177458	pELS,CTCF-bound	group-1	144	232	4.09299993515015	953	None	pELS,CTCF-bound	IL17RC
chr3	9916098	9917297	ENST00000498214	ENSG00000163702	chr3	9915783	9916121	EH38D3391883	EH38E2177458	pELS,CTCF-bound	group-1	144	232	4.09299993515015	953	None	pELS,CTCF-bound	IL17RC
chr3	9916098	9917297	ENST00000295981	ENSG00000163702	chr3	9915783	9916121	EH38D3391883	EH38E2177458	pELS,CTCF-bound	group-1	144	232	4.09299993515015	953	None	pELS,CTCF-bound	IL17RC
chr3	9916098	9917297	ENST00000451231	ENSG00000163702	chr3	9915783	9916121	EH38D3391883	EH38E2177458	pELS,CTCF-bound	group-1	144	232	4.09299993515015	953	None	pELS,CTCF-bound	IL17RC
chr3	9916098	9917297	ENST00000403601	ENSG00000163702	chr3	9915783	9916121	EH38D3391883	EH38E2177458	pELS,CTCF-bound	group-1	144	232	4.09299993515015	953	None	pELS,CTCF-bound	IL17RC
chr3	9916098	9917297	ENST00000483582	ENSG00000163702	chr3	9915783	9916121	EH38D3391883	EH38E2177458	pELS,CTCF-bound	group-1	144	232	4.09299993515015	953	None	pELS,CTCF-bound	IL17RC
chr3	9916102	9917301	ENST00000481032	ENSG00000163702	chr3	9915783	9916121	EH38D3391883	EH38E2177458	pELS,CTCF-bound	group-1	144	232	4.09299993515015	953	None	pELS,CTCF-bound	IL17RC
chr3	9916109	9917308	ENST00000497102	ENSG00000163702	chr3	9915783	9916121	EH38D3391883	EH38E2177458	pELS,CTCF-bound	group-1	144	232	4.09299993515015	953	None	pELS,CTCF-bound	IL17RC
chr3	9916109	9917308	ENST00000494365	ENSG00000163702	chr3	9915783	9916121	EH38D3391883	EH38E2177458	pELS,CTCF-bound	group-1	144	232	4.09299993515015	953	None	pELS,CTCF-bound	IL17RC
chr3	9916119	9917318	ENST00000436503	ENSG00000163702	chr3	9915783	9916121	EH38D3391883	EH38E2177458	pELS,CTCF-bound	group-1	144	232	4.09299993515015	953	None	pELS,CTCF-bound	IL17RC
chr3	14809853	14811052	ENST00000640506	ENSG00000154783	chr3	14810857	14811185	EH38D3396771	EH38E2181128	pELS,CTCF-bound	other	114	184	5.1399998664856	230	None	pELS,CTCF-bound	FGD5
chr3	18444024	18445223	ENST00000414198	ENSG00000228956	chr3	18444011	18444274	EH38D3400142	EH38E2183623	pELS	group-1	202	217	6.92999982833862	600	None	pELS	SATB1-AS1
chr3	18444237	18445436	ENST00000598149	ENSG00000228956	chr3	18444011	18444274	EH38D3400142	EH38E2183623	pELS	group-1	202	217	6.92999982833862	600	None	pELS	SATB1-AS1
chr3	20039698	20040897	ENST00000426228	ENSG00000114166	chr3	20040685	20041033	EH38D3401077	EH38E2184135	pELS,CTCF-bound	other	88	180	6.96000003814697	240	Simple_repeat	pELS,CTCF-bound	KAT2B
chr3	28575175	28576374	ENST00000636680	ENSG00000144642	chr3	28576260	28576515	EH38D3407209	EH38E2187672	pELS,CTCF-bound	group-1	215	228	8.13899993896484	86	Simple_repeat	pELS,CTCF-bound	RBMS3
chr3	28575411	28576610	ENST00000443912	ENSG00000144642	chr3	28576260	28576515	EH38D3407209	EH38E2187672	pELS,CTCF-bound	group-1	215	228	8.13899993896484	86	Simple_repeat	pELS,CTCF-bound	RBMS3
chr3	28575428	28576627	ENST00000445077	ENSG00000144642	chr3	28576260	28576515	EH38D3407209	EH38E2187672	pELS,CTCF-bound	group-1	215	228	8.13899993896484	86	Simple_repeat	pELS,CTCF-bound	RBMS3
chr3	32816997	32818196	ENST00000383763	ENSG00000206557	chr3	32816940	32817172	EH38D3411071	EH38E2190371	pELS,CTCF-bound	group-1	208	214	5.20699977874756	825	None	pELS,CTCF-bound	TRIM71
chr3	32816997	32818196	ENST00000383763	ENSG00000206557	chr3	32817261	32817475	EH38D3411072	EH38E2190372	pELS,CTCF-bound	other	151	188	7.77199983596802	522	None	pELS,CTCF-bound	TRIM71
chr3	33114275	33115474	ENST00000485310	ENSG00000170275	chr3	33114314	33114661	EH38D3411392	EH38E2190635	pELS,CTCF-bound	other	65	215	5.82800006866455	261	Simple_repeat	pELS,CTCF-bound	CRTAP
chr3	33797940	33799139	ENST00000498147	ENSG00000170248	chr3	33798861	33799209	EH38D3411885	EH38E2190961	pELS,CTCF-bound	other	110	227	6.19799995422363	232	None	pELS,CTCF-bound	PDCD6IP
chr3	36992332	36993531	ENST00000231790	ENSG00000076242	chr3	36992658	36992823	EH38D3414016	EH38E2192187	pELS,CTCF-bound	group-1	237	240	6.32600021362305	309	None	pELS,CTCF-bound	MLH1
chr3	36992350	36993549	ENST00000536378	ENSG00000076242	chr3	36992658	36992823	EH38D3414016	EH38E2192187	pELS,CTCF-bound	group-1	237	240	6.32600021362305	309	None	pELS,CTCF-bound	MLH1
chr3	36992516	36993715	ENST00000457004	ENSG00000076242	chr3	36992658	36992823	EH38D3414016	EH38E2192187	pELS,CTCF-bound	group-1	237	240	6.32600021362305	309	None	pELS,CTCF-bound	MLH1
chr3	36992524	36993723	ENST00000432299	ENSG00000076242	chr3	36992658	36992823	EH38D3414016	EH38E2192187	pELS,CTCF-bound	group-1	237	240	6.32600021362305	309	None	pELS,CTCF-bound	MLH1
chr3	36992533	36993732	ENST00000442249	ENSG00000076242	chr3	36992658	36992823	EH38D3414016	EH38E2192187	pELS,CTCF-bound	group-1	237	240	6.32600021362305	309	None	pELS,CTCF-bound	MLH1
chr3	36992534	36993733	ENST00000454028	ENSG00000076242	chr3	36992658	36992823	EH38D3414016	EH38E2192187	pELS,CTCF-bound	group-1	237	240	6.32600021362305	309	None	pELS,CTCF-bound	MLH1
chr3	36992573	36993772	ENST00000456676	ENSG00000076242	chr3	36992658	36992823	EH38D3414016	EH38E2192187	pELS,CTCF-bound	group-1	237	240	6.32600021362305	309	None	pELS,CTCF-bound	MLH1
chr3	36992776	36993975	ENST00000458205	ENSG00000076242	chr3	36992658	36992823	EH38D3414016	EH38E2192187	pELS,CTCF-bound	group-1	237	240	6.32600021362305	309	None	pELS,CTCF-bound	MLH1
chr3	36992777	36993976	ENST00000476172	ENSG00000076242	chr3	36992658	36992823	EH38D3414016	EH38E2192187	pELS,CTCF-bound	group-1	237	240	6.32600021362305	309	None	pELS,CTCF-bound	MLH1
chr3	36992777	36993976	ENST00000539477	ENSG00000076242	chr3	36992658	36992823	EH38D3414016	EH38E2192187	pELS,CTCF-bound	group-1	237	240	6.32600021362305	309	None	pELS,CTCF-bound	MLH1
chr3	36992798	36993997	ENST00000455445	ENSG00000076242	chr3	36992658	36992823	EH38D3414016	EH38E2192187	pELS,CTCF-bound	group-1	237	240	6.32600021362305	309	None	pELS,CTCF-bound	MLH1
chr3	36992804	36994003	ENST00000441265	ENSG00000076242	chr3	36992658	36992823	EH38D3414016	EH38E2192187	pELS,CTCF-bound	group-1	237	240	6.32600021362305	309	None	pELS,CTCF-bound	MLH1
chr3	36992804	36994003	ENST00000435176	ENSG00000076242	chr3	36992658	36992823	EH38D3414016	EH38E2192187	pELS,CTCF-bound	group-1	237	240	6.32600021362305	309	None	pELS,CTCF-bound	MLH1
chr3	37242424	37243623	ENST00000419177	ENSG00000144674	chr3	37243583	37243931	EH38D3414247	EH38E2192367	pELS	group-1	129	228	8.19900035858154	247	Simple_repeat	pELS	GOLGA4
chr3	37860880	37862079	ENST00000273179	ENSG00000144677	chr3	37860776	37860983	EH38D3414822	EH38E2192810	pELS,CTCF-bound	group-1	163	220	5.37200021743774	740	None	pELS,CTCF-bound	CTDSPL
chr3	37860960	37862159	ENST00000443503	ENSG00000144677	chr3	37860776	37860983	EH38D3414822	EH38E2192810	pELS,CTCF-bound	group-1	163	220	5.37200021743774	740	None	pELS,CTCF-bound	CTDSPL
chr3	38164647	38165846	ENST00000426620	ENSG00000172939	chr3	38165777	38165980	EH38D3415221	EH38E2193119	pELS,CTCF-bound	group-1	194	226	7.45900011062622	241	Simple_repeat	pELS,CTCF-bound	OXSR1
chr3	38452890	38454089	ENST00000352511	ENSG00000114739	chr3	38454027	38454228	EH38D3415427	EH38E2193262	pELS	other	151	174	6.88299989700317	138	None	pELS	ACVR2B
chr3	38453319	38454518	ENST00000465020	ENSG00000114739	chr3	38454027	38454228	EH38D3415427	EH38E2193262	pELS	other	151	174	6.88299989700317	138	None	pELS	ACVR2B
chr3	38453319	38454518	ENST00000465020	ENSG00000114739	chr3	38454277	38454508	EH38D3415428	EH38E2193263	pELS,CTCF-bound	other	177	202	4.45699977874756	313	None	pELS,CTCF-bound	ACVR2B
chr3	39382661	39383860	ENST00000642683	ENSG00000144659	chr3	39383766	39383951	EH38D3416225	EH38E2193805	pELS,CTCF-bound	group-2	43	176	6.29199981689453	350	None	pELS,CTCF-bound	SLC25A38
chr3	39383431	39384630	ENST00000645280	ENSG00000144659	chr3	39383766	39383951	EH38D3416225	EH38E2193805	pELS,CTCF-bound	group-2	43	176	6.29199981689453	350	None	pELS,CTCF-bound	SLC25A38
chr3	39383432	39384631	ENST00000643672	ENSG00000144659	chr3	39383766	39383951	EH38D3416225	EH38E2193805	pELS,CTCF-bound	group-2	43	176	6.29199981689453	350	None	pELS,CTCF-bound	SLC25A38
chr3	42589838	42591037	ENST00000011691	ENSG00000008324	chr3	42590958	42591197	EH38D3418804	EH38E2195463	pELS,CTCF-bound	group-1	148	224	6.31599998474121	99	SINE/Alu	pELS,CTCF-bound	SS18L2
chr3	42590274	42591473	ENST00000474941	ENSG00000008324	chr3	42590958	42591197	EH38D3418804	EH38E2195463	pELS,CTCF-bound	group-1	148	224	6.31599998474121	99	SINE/Alu	pELS,CTCF-bound	SS18L2
chr3	44860904	44862103	ENST00000477126	ENSG00000169964	chr3	44862032	44862216	EH38D3420758	EH38E2196816	pELS,CTCF-bound	group-2	46	198	4.19500017166138	121	None	pELS,CTCF-bound	TMEM42
chr3	44860912	44862111	ENST00000302392	ENSG00000169964	chr3	44862032	44862216	EH38D3420758	EH38E2196816	pELS,CTCF-bound	group-2	46	198	4.19500017166138	121	None	pELS,CTCF-bound	TMEM42
chr3	47824912	47826111	ENST00000471082	ENSG00000132153	chr3	47825251	47825472	EH38D3423790	EH38E2199139	pELS,CTCF-bound	group-1	140	190	8.21100044250488	224	None	pELS,CTCF-bound	DHX30
chr3	49020605	49021804	ENST00000451378	ENSG00000178057	chr3	49021786	49022083	EH38D3424883	EH38E2200017	pELS,CTCF-bound	group-1	190	225	6.6399998664856	38	None	pELS,CTCF-bound	NDUFAF3
chr3	49021113	49022312	ENST00000496152	ENSG00000178057	chr3	49021786	49022083	EH38D3424883	EH38E2200017	pELS,CTCF-bound	group-1	190	225	6.6399998664856	38	None	pELS,CTCF-bound	NDUFAF3
chr3	49021121	49022320	ENST00000480392	ENSG00000178057	chr3	49021786	49022083	EH38D3424883	EH38E2200017	pELS,CTCF-bound	group-1	190	225	6.6399998664856	38	None	pELS,CTCF-bound	NDUFAF3
chr3	49021121	49022320	ENST00000326925	ENSG00000178057	chr3	49021786	49022083	EH38D3424883	EH38E2200017	pELS,CTCF-bound	group-1	190	225	6.6399998664856	38	None	pELS,CTCF-bound	NDUFAF3
chr3	49171713	49172912	ENST00000476495	ENSG00000185909	chr3	49172794	49173132	EH38D3425018	EH38E2200113	pELS	group-1	237	237	6.32399988174438	1197	None	pELS	KLHDC8B
chr3	49411206	49412405	ENST00000273590	ENSG00000145022	chr3	49411394	49411578	EH38D3425220	EH38E2200284	pELS,CTCF-bound	group-1	163	227	8.47500038146973	351	None	pELS,CTCF-bound	TCTA
chr3	49411206	49412405	ENST00000273590	ENSG00000145022	chr3	49411586	49411799	EH38D3425221	EH38E2200285	pELS,CTCF-bound	other	164	191	5.88500022888184	130	other	pELS,CTCF-bound	TCTA
chr3	49411212	49412411	ENST00000488385	ENSG00000145022	chr3	49411394	49411578	EH38D3425220	EH38E2200284	pELS,CTCF-bound	group-1	163	227	8.47500038146973	351	None	pELS,CTCF-bound	TCTA
chr3	49411212	49412411	ENST00000488385	ENSG00000145022	chr3	49411586	49411799	EH38D3425221	EH38E2200285	pELS,CTCF-bound	other	164	191	5.88500022888184	130	other	pELS,CTCF-bound	TCTA
chr3	49411365	49412564	ENST00000487432	ENSG00000145022	chr3	49411394	49411578	EH38D3425220	EH38E2200284	pELS,CTCF-bound	group-1	163	227	8.47500038146973	351	None	pELS,CTCF-bound	TCTA
chr3	49411365	49412564	ENST00000487432	ENSG00000145022	chr3	49411586	49411799	EH38D3425221	EH38E2200285	pELS,CTCF-bound	other	164	191	5.88500022888184	130	other	pELS,CTCF-bound	TCTA
chr3	49411391	49412590	ENST00000482193	ENSG00000145022	chr3	49411394	49411578	EH38D3425220	EH38E2200284	pELS,CTCF-bound	group-1	163	227	8.47500038146973	351	None	pELS,CTCF-bound	TCTA
chr3	49411391	49412590	ENST00000482193	ENSG00000145022	chr3	49411586	49411799	EH38D3425221	EH38E2200285	pELS,CTCF-bound	other	164	191	5.88500022888184	130	other	pELS,CTCF-bound	TCTA
chr3	49411400	49412599	ENST00000493381	ENSG00000145022	chr3	49411394	49411578	EH38D3425220	EH38E2200284	pELS,CTCF-bound	group-1	163	227	8.47500038146973	351	None	pELS,CTCF-bound	TCTA
chr3	49411400	49412599	ENST00000493381	ENSG00000145022	chr3	49411586	49411799	EH38D3425221	EH38E2200285	pELS,CTCF-bound	other	164	191	5.88500022888184	130	other	pELS,CTCF-bound	TCTA
chr3	49411417	49412616	ENST00000497786	ENSG00000145022	chr3	49411394	49411578	EH38D3425220	EH38E2200284	pELS,CTCF-bound	group-1	163	227	8.47500038146973	351	None	pELS,CTCF-bound	TCTA
chr3	49411417	49412616	ENST00000497786	ENSG00000145022	chr3	49411586	49411799	EH38D3425221	EH38E2200285	pELS,CTCF-bound	other	164	191	5.88500022888184	130	other	pELS,CTCF-bound	TCTA
chr3	49553477	49554676	ENST00000296452	ENSG00000164061	chr3	49554649	49554872	EH38D3425367	EH38E2200413	pELS,CTCF-bound	group-1	126	203	6.04300022125244	173	Simple_repeat	pELS,CTCF-bound	BSN
chr3	49673351	49674550	ENST00000296456	ENSG00000164062	chr3	49674522	49674689	EH38D3425476	EH38E2200497	pELS,CTCF-bound	group-1	165	232	6.24700021743774	156	None	pELS,CTCF-bound	APEH
chr3	49673360	49674559	ENST00000446089	ENSG00000164062	chr3	49674522	49674689	EH38D3425476	EH38E2200497	pELS,CTCF-bound	group-1	165	232	6.24700021743774	156	None	pELS,CTCF-bound	APEH
chr3	49673362	49674561	ENST00000491799	ENSG00000164062	chr3	49674522	49674689	EH38D3425476	EH38E2200497	pELS,CTCF-bound	group-1	165	232	6.24700021743774	156	None	pELS,CTCF-bound	APEH
chr3	49673367	49674566	ENST00000442186	ENSG00000164062	chr3	49674522	49674689	EH38D3425476	EH38E2200497	pELS,CTCF-bound	group-1	165	232	6.24700021743774	156	None	pELS,CTCF-bound	APEH
chr3	49673367	49674566	ENST00000438011	ENSG00000164062	chr3	49674522	49674689	EH38D3425476	EH38E2200497	pELS,CTCF-bound	group-1	165	232	6.24700021743774	156	None	pELS,CTCF-bound	APEH
chr3	49673379	49674578	ENST00000463995	ENSG00000164062	chr3	49674522	49674689	EH38D3425476	EH38E2200497	pELS,CTCF-bound	group-1	165	232	6.24700021743774	156	None	pELS,CTCF-bound	APEH
chr3	49673383	49674582	ENST00000462439	ENSG00000164062	chr3	49674522	49674689	EH38D3425476	EH38E2200497	pELS,CTCF-bound	group-1	165	232	6.24700021743774	156	None	pELS,CTCF-bound	APEH
chr3	49673385	49674584	ENST00000447436	ENSG00000164062	chr3	49674522	49674689	EH38D3425476	EH38E2200497	pELS,CTCF-bound	group-1	165	232	6.24700021743774	156	None	pELS,CTCF-bound	APEH
chr3	49673486	49674685	ENST00000463616	ENSG00000164062	chr3	49674522	49674689	EH38D3425476	EH38E2200497	pELS,CTCF-bound	group-1	165	232	6.24700021743774	156	None	pELS,CTCF-bound	APEH
chr3	49673486	49674685	ENST00000457042	ENSG00000164062	chr3	49674522	49674689	EH38D3425476	EH38E2200497	pELS,CTCF-bound	group-1	165	232	6.24700021743774	156	None	pELS,CTCF-bound	APEH
chr3	49902845	49904044	ENST00000424174	ENSG00000228008	chr3	49902924	49903232	EH38D3425712	EH38E2200682	pELS	group-1	235	235	4.13700008392334	378	None	pELS
chr3	49902882	49904081	ENST00000412015	ENSG00000228008	chr3	49902924	49903232	EH38D3425712	EH38E2200682	pELS	group-1	235	235	4.13700008392334	378	None	pELS
chr3	49902987	49904186	ENST00000419183	ENSG00000228008	chr3	49902924	49903232	EH38D3425712	EH38E2200682	pELS	group-1	235	235	4.13700008392334	378	None	pELS
chr3	50235204	50236403	ENST00000441156	ENSG00000114353	chr3	50236293	50236452	EH38D3426053	EH38E2200948	pELS,CTCF-bound	group-1	215	225	6.41900014877319	90	other	pELS,CTCF-bound	GNAI2
chr3	50235204	50236403	ENST00000313601	ENSG00000114353	chr3	50236293	50236452	EH38D3426053	EH38E2200948	pELS,CTCF-bound	group-1	215	225	6.41900014877319	90	other	pELS,CTCF-bound	GNAI2
chr3	51390285	51391484	ENST00000563281	ENSG00000259956	chr3	51391415	51391573	EH38D3427005	EH38E2201633	pELS,CTCF-bound	other	182	188	5.64400005340576	131	other	pELS,CTCF-bound	RBM15B
chr3	51954381	51955580	ENST00000322241	ENSG00000180929	chr3	51955577	51955783	EH38D3427406	EH38E2201873	pELS,CTCF-bound	group-1	236	238	4.12799978256226	197	None	pELS,CTCF-bound	GPR62
chr3	52685005	52686204	ENST00000468146	ENSG00000163938	chr3	52685467	52685742	EH38D3428298	EH38E2202560	pELS,CTCF-bound	group-1	172	212	5.96799993515015	95	Simple_repeat	pELS,CTCF-bound	GNL3
chr3	52685016	52686215	ENST00000394799	ENSG00000163938	chr3	52685467	52685742	EH38D3428298	EH38E2202560	pELS,CTCF-bound	group-1	172	212	5.96799993515015	95	Simple_repeat	pELS,CTCF-bound	GNL3
chr3	52685030	52686229	ENST00000468885	ENSG00000163938	chr3	52685467	52685742	EH38D3428298	EH38E2202560	pELS,CTCF-bound	group-1	172	212	5.96799993515015	95	Simple_repeat	pELS,CTCF-bound	GNL3
chr3	52685032	52686231	ENST00000462550	ENSG00000163938	chr3	52685467	52685742	EH38D3428298	EH38E2202560	pELS,CTCF-bound	group-1	172	212	5.96799993515015	95	Simple_repeat	pELS,CTCF-bound	GNL3
chr3	52685032	52686231	ENST00000492349	ENSG00000163938	chr3	52685467	52685742	EH38D3428298	EH38E2202560	pELS,CTCF-bound	group-1	172	212	5.96799993515015	95	Simple_repeat	pELS,CTCF-bound	GNL3
chr3	52685032	52686231	ENST00000418458	ENSG00000163938	chr3	52685467	52685742	EH38D3428298	EH38E2202560	pELS,CTCF-bound	group-1	172	212	5.96799993515015	95	Simple_repeat	pELS,CTCF-bound	GNL3
chr3	52685049	52686248	ENST00000496254	ENSG00000163938	chr3	52685467	52685742	EH38D3428298	EH38E2202560	pELS,CTCF-bound	group-1	172	212	5.96799993515015	95	Simple_repeat	pELS,CTCF-bound	GNL3
chr3	52685171	52686370	ENST00000474423	ENSG00000163938	chr3	52685467	52685742	EH38D3428298	EH38E2202560	pELS,CTCF-bound	group-1	172	212	5.96799993515015	95	Simple_repeat	pELS,CTCF-bound	GNL3
chr3	52685177	52686376	ENST00000460073	ENSG00000163938	chr3	52685467	52685742	EH38D3428298	EH38E2202560	pELS,CTCF-bound	group-1	172	212	5.96799993515015	95	Simple_repeat	pELS,CTCF-bound	GNL3
chr3	57692205	57693404	ENST00000465933	ENSG00000241933	chr3	57692592	57692857	EH38D3432872	EH38E2205634	pELS,CTCF-bound	group-1	178	215	6.94299983978271	221	None	pELS,CTCF-bound	DENND6A-DT
chr3	64444231	64445430	ENST00000487097	ENSG00000244564	chr3	64444570	64444870	EH38D3438872	EH38E2209562	pELS,CTCF-bound	group-1	175	237	4.68599987030029	417	None	pELS,CTCF-bound	PRICKLE2-DT
chr3	64444287	64445486	ENST00000659263	ENSG00000244564	chr3	64444570	64444870	EH38D3438872	EH38E2209562	pELS,CTCF-bound	group-1	175	237	4.68599987030029	417	None	pELS,CTCF-bound	PRICKLE2-DT
chr3	69084015	69085214	ENST00000484921	ENSG00000144746	chr3	69085208	69085440	EH38D3442586	EH38E2211877	pELS,CTCF-bound	group-1	167	220	8.01900005340576	188	None	pELS,CTCF-bound	ARL6IP5
chr3	69084021	69085220	ENST00000478935	ENSG00000144746	chr3	69085208	69085440	EH38D3442586	EH38E2211877	pELS,CTCF-bound	group-1	167	220	8.01900005340576	188	None	pELS,CTCF-bound	ARL6IP5
chr3	69084036	69085235	ENST00000470936	ENSG00000144746	chr3	69085208	69085440	EH38D3442586	EH38E2211877	pELS,CTCF-bound	group-1	167	220	8.01900005340576	188	None	pELS,CTCF-bound	ARL6IP5
chr3	69084042	69085241	ENST00000485444	ENSG00000144746	chr3	69085208	69085440	EH38D3442586	EH38E2211877	pELS,CTCF-bound	group-1	167	220	8.01900005340576	188	None	pELS,CTCF-bound	ARL6IP5
chr3	88058255	88059454	ENST00000636215	ENSG00000175105	chr3	88058686	88058862	EH38D3454936	EH38E2218942	pELS,CTCF-bound	group-1	208	213	4.57399988174438	144	None	pELS,CTCF-bound	ZNF654
chr3	88058255	88059454	ENST00000636215	ENSG00000175105	chr3	88059373	88059683	EH38D3454938	EH38E2218944	pELS,CTCF-bound	group-1	221	229	8.48999977111816	119	Simple_repeat	pELS,CTCF-bound	ZNF654
chr3	88058274	88059473	ENST00000473136	ENSG00000175105	chr3	88058686	88058862	EH38D3454936	EH38E2218942	pELS,CTCF-bound	group-1	208	213	4.57399988174438	144	None	pELS,CTCF-bound	ZNF654
chr3	88058274	88059473	ENST00000473136	ENSG00000175105	chr3	88059373	88059683	EH38D3454938	EH38E2218944	pELS,CTCF-bound	group-1	221	229	8.48999977111816	119	Simple_repeat	pELS,CTCF-bound	ZNF654
chr3	96813581	96814780	ENST00000470610	ENSG00000080224	chr3	96813581	96813883	EH38D3457727	EH38E2220122	pELS,CTCF-bound	group-1	185	210	4.20100021362305	525	None	pELS,CTCF-bound	EPHA6
chr3	96813586	96814785	ENST00000389672	ENSG00000080224	chr3	96813581	96813883	EH38D3457727	EH38E2220122	pELS,CTCF-bound	group-1	185	210	4.20100021362305	525	None	pELS,CTCF-bound	EPHA6
chr3	96813791	96814990	ENST00000506569	ENSG00000080224	chr3	96813581	96813883	EH38D3457727	EH38E2220122	pELS,CTCF-bound	group-1	185	210	4.20100021362305	525	None	pELS,CTCF-bound	EPHA6
chr3	107524391	107525590	ENST00000456419	ENSG00000114439	chr3	107524758	107525065	EH38D3465384	EH38E2224924	pELS	group-1	189	207	8.50100040435791	1716	Simple_repeat	pELS	BBX
chr3	107524402	107525601	ENST00000402163	ENSG00000114439	chr3	107524758	107525065	EH38D3465384	EH38E2224924	pELS	group-1	189	207	8.50100040435791	1716	Simple_repeat	pELS	BBX
chr3	115146605	115147804	ENST00000653398	ENSG00000242880	chr3	115147787	115148135	EH38D3471270	EH38E2228876	pELS,CTCF-bound	group-1	220	226	4.90500020980835	121	Simple_repeat	pELS,CTCF-bound
chr3	115146641	115147840	ENST00000663637	ENSG00000242880	chr3	115147787	115148135	EH38D3471270	EH38E2228876	pELS,CTCF-bound	group-1	220	226	4.90500020980835	121	Simple_repeat	pELS,CTCF-bound
chr3	115146641	115147840	ENST00000662602	ENSG00000242880	chr3	115147787	115148135	EH38D3471270	EH38E2228876	pELS,CTCF-bound	group-1	220	226	4.90500020980835	121	Simple_repeat	pELS,CTCF-bound
chr3	115146647	115147846	ENST00000663677	ENSG00000242880	chr3	115147787	115148135	EH38D3471270	EH38E2228876	pELS,CTCF-bound	group-1	220	226	4.90500020980835	121	Simple_repeat	pELS,CTCF-bound
chr3	115146647	115147846	ENST00000667087	ENSG00000242880	chr3	115147787	115148135	EH38D3471270	EH38E2228876	pELS,CTCF-bound	group-1	220	226	4.90500020980835	121	Simple_repeat	pELS,CTCF-bound
chr3	115146667	115147866	ENST00000661932	ENSG00000242880	chr3	115147787	115148135	EH38D3471270	EH38E2228876	pELS,CTCF-bound	group-1	220	226	4.90500020980835	121	Simple_repeat	pELS,CTCF-bound
chr3	115146667	115147866	ENST00000657371	ENSG00000242880	chr3	115147787	115148135	EH38D3471270	EH38E2228876	pELS,CTCF-bound	group-1	220	226	4.90500020980835	121	Simple_repeat	pELS,CTCF-bound
chr3	127914475	127915674	ENST00000476626	ENSG00000187715	chr3	127915590	127915791	EH38D3481991	EH38E2236042	pELS	group-2	23	98	5.86100006103516	116	None	pELS	KBTBD12
chr3	127914475	127915674	ENST00000407609	ENSG00000187715	chr3	127915590	127915791	EH38D3481991	EH38E2236042	pELS	group-2	23	98	5.86100006103516	116	None	pELS	KBTBD12
chr3	133572730	133573929	ENST00000264993	ENSG00000091527	chr3	133573248	133573597	EH38D3486952	EH38E2239519	pELS,CTCF-bound	group-1	205	227	7.04699993133545	89	None	pELS,CTCF-bound	CDV3
chr3	133572976	133574175	ENST00000431519	ENSG00000091527	chr3	133573248	133573597	EH38D3486952	EH38E2239519	pELS,CTCF-bound	group-1	205	227	7.04699993133545	89	None	pELS,CTCF-bound	CDV3
chr3	133573080	133574279	ENST00000503932	ENSG00000091527	chr3	133573248	133573597	EH38D3486952	EH38E2239519	pELS,CTCF-bound	group-1	205	227	7.04699993133545	89	None	pELS,CTCF-bound	CDV3
chr3	133573434	133574633	ENST00000508481	ENSG00000091527	chr3	133573248	133573597	EH38D3486952	EH38E2239519	pELS,CTCF-bound	group-1	205	227	7.04699993133545	89	None	pELS,CTCF-bound	CDV3
chr3	133573457	133574656	ENST00000420115	ENSG00000091527	chr3	133573248	133573597	EH38D3486952	EH38E2239519	pELS,CTCF-bound	group-1	205	227	7.04699993133545	89	None	pELS,CTCF-bound	CDV3
chr3	133573498	133574697	ENST00000504867	ENSG00000091527	chr3	133573248	133573597	EH38D3486952	EH38E2239519	pELS,CTCF-bound	group-1	205	227	7.04699993133545	89	None	pELS,CTCF-bound	CDV3
chr3	138946217	138947416	ENST00000383165	ENSG00000206262	chr3	138946716	138946934	EH38D3491200	EH38E2242249	pELS,CTCF-bound	other	178	207	8.11400032043457	204	LTR	pELS,CTCF-bound	FOXL2NB
chr3	138946234	138947433	ENST00000470680	ENSG00000206262	chr3	138946716	138946934	EH38D3491200	EH38E2242249	pELS,CTCF-bound	other	178	207	8.11400032043457	204	LTR	pELS,CTCF-bound	FOXL2NB
chr3	138946612	138947811	ENST00000498709	ENSG00000206262	chr3	138946716	138946934	EH38D3491200	EH38E2242249	pELS,CTCF-bound	other	178	207	8.11400032043457	204	LTR	pELS,CTCF-bound	FOXL2NB
chr3	141050347	141051546	ENST00000310546	ENSG00000175093	chr3	141051515	141051711	EH38D3492832	EH38E2243209	pELS,CTCF-bound	group-1	193	214	4.5479998588562	169	None	pELS,CTCF-bound	SPSB4
chr3	142963058	142964257	ENST00000608349	ENSG00000241570	chr3	142963022	142963268	EH38D3494536	EH38E2244449	pELS,CTCF-bound	group-1	223	235	6.27199983596802	407	None	pELS,CTCF-bound	PAQR9-AS1
chr3	142963058	142964257	ENST00000497652	ENSG00000241570	chr3	142963022	142963268	EH38D3494536	EH38E2244449	pELS,CTCF-bound	group-1	223	235	6.27199983596802	407	None	pELS,CTCF-bound	PAQR9-AS1
chr3	142963130	142964329	ENST00000607937	ENSG00000241570	chr3	142963022	142963268	EH38D3494536	EH38E2244449	pELS,CTCF-bound	group-1	223	235	6.27199983596802	407	None	pELS,CTCF-bound	PAQR9-AS1
chr3	142963160	142964359	ENST00000478823	ENSG00000241570	chr3	142963022	142963268	EH38D3494536	EH38E2244449	pELS,CTCF-bound	group-1	223	235	6.27199983596802	407	None	pELS,CTCF-bound	PAQR9-AS1
chr3	143971637	143972836	ENST00000493396	ENSG00000181744	chr3	143972470	143972815	EH38D3495492	EH38E2245083	pELS,CTCF-bound	group-1	210	218	5.44299983978271	266	None	pELS,CTCF-bound	DIPK2A
chr3	143971655	143972854	ENST00000491798	ENSG00000181744	chr3	143972470	143972815	EH38D3495492	EH38E2245083	pELS,CTCF-bound	group-1	210	218	5.44299983978271	266	None	pELS,CTCF-bound	DIPK2A
chr3	143971877	143973076	ENST00000483808	ENSG00000181744	chr3	143972470	143972815	EH38D3495492	EH38E2245083	pELS,CTCF-bound	group-1	210	218	5.44299983978271	266	None	pELS,CTCF-bound	DIPK2A
chr3	143972081	143973280	ENST00000495414	ENSG00000181744	chr3	143972470	143972815	EH38D3495492	EH38E2245083	pELS,CTCF-bound	group-1	210	218	5.44299983978271	266	None	pELS,CTCF-bound	DIPK2A
chr3	143972090	143973289	ENST00000492452	ENSG00000181744	chr3	143972470	143972815	EH38D3495492	EH38E2245083	pELS,CTCF-bound	group-1	210	218	5.44299983978271	266	None	pELS,CTCF-bound	DIPK2A
chr3	143972608	143973807	ENST00000441925	ENSG00000181744	chr3	143972470	143972815	EH38D3495492	EH38E2245083	pELS,CTCF-bound	group-1	210	218	5.44299983978271	266	None	pELS,CTCF-bound	DIPK2A
chr3	151085889	151087088	ENST00000474524	ENSG00000144893	chr3	151087058	151087271	EH38D3500909	EH38E2248440	pELS,CTCF-bound	group-1	204	224	5.19999980926514	165	None	pELS,CTCF-bound	MED12L
chr3	151085894	151087093	ENST00000273432	ENSG00000144893	chr3	151087058	151087271	EH38D3500909	EH38E2248440	pELS,CTCF-bound	group-1	204	224	5.19999980926514	165	None	pELS,CTCF-bound	MED12L
chr3	155853752	155854951	ENST00000653103	ENSG00000286585	chr3	155853705	155853865	EH38D3504764	EH38E2251006	pELS,CTCF-bound	group-1	235	238	6.35099983215332	563	None	pELS,CTCF-bound
chr3	159762713	159763912	ENST00000640565	ENSG00000283154	chr3	159763619	159763969	EH38D3507839	EH38E2252978	pELS,CTCF-bound	group-1	152	198	6.22900009155273	33	Simple_repeat	pELS,CTCF-bound	IQCJ-SCHIP1
chr3	159763002	159764201	ENST00000460298	ENSG00000283154	chr3	159763619	159763969	EH38D3507839	EH38E2252978	pELS,CTCF-bound	group-1	152	198	6.22900009155273	33	Simple_repeat	pELS,CTCF-bound	IQCJ-SCHIP1
chr3	159763216	159764415	ENST00000639448	ENSG00000283154	chr3	159763619	159763969	EH38D3507839	EH38E2252978	pELS,CTCF-bound	group-1	152	198	6.22900009155273	33	Simple_repeat	pELS,CTCF-bound	IQCJ-SCHIP1
chr3	159764103	159765302	ENST00000638311	ENSG00000283154	chr3	159764481	159764661	EH38D3507842	EH38E2252981	pELS,CTCF-bound	group-1	220	223	5.62799978256226	480	Simple_repeat	pELS,CTCF-bound	IQCJ-SCHIP1
chr3	159764103	159765302	ENST00000638311	ENSG00000283154	chr3	159765075	159765231	EH38D3507844	EH38E2252983	pELS,CTCF-bound	group-1	199	233	8.58399963378906	1074	None	pELS,CTCF-bound	IQCJ-SCHIP1
chr3	160754602	160755801	ENST00000497343	ENSG00000163590	chr3	160755723	160755977	EH38D3508739	EH38E2253624	pELS,CTCF-bound	other	189	208	4.28000020980835	122	None	pELS,CTCF-bound	PPM1L
chr3	160755231	160756430	ENST00000498165	ENSG00000163590	chr3	160755723	160755977	EH38D3508739	EH38E2253624	pELS,CTCF-bound	other	189	208	4.28000020980835	122	None	pELS,CTCF-bound	PPM1L
chr3	180601189	180602388	ENST00000491380	ENSG00000163728	chr3	180602333	180602579	EH38D3522916	EH38E2262275	pELS,CTCF-bound	group-1	176	233	8.72299957275391	123	None	pELS,CTCF-bound	TTC14
chr3	180601193	180602392	ENST00000412756	ENSG00000163728	chr3	180602333	180602579	EH38D3522916	EH38E2262275	pELS,CTCF-bound	group-1	176	233	8.72299957275391	123	None	pELS,CTCF-bound	TTC14
chr3	180601195	180602394	ENST00000465065	ENSG00000163728	chr3	180602333	180602579	EH38D3522916	EH38E2262275	pELS,CTCF-bound	group-1	176	233	8.72299957275391	123	None	pELS,CTCF-bound	TTC14
chr3	180601211	180602410	ENST00000470669	ENSG00000163728	chr3	180602333	180602579	EH38D3522916	EH38E2262275	pELS,CTCF-bound	group-1	176	233	8.72299957275391	123	None	pELS,CTCF-bound	TTC14
chr3	180601211	180602410	ENST00000382584	ENSG00000163728	chr3	180602333	180602579	EH38D3522916	EH38E2262275	pELS,CTCF-bound	group-1	176	233	8.72299957275391	123	None	pELS,CTCF-bound	TTC14
chr3	180601217	180602416	ENST00000462895	ENSG00000163728	chr3	180602333	180602579	EH38D3522916	EH38E2262275	pELS,CTCF-bound	group-1	176	233	8.72299957275391	123	None	pELS,CTCF-bound	TTC14
chr3	180601506	180602705	ENST00000492617	ENSG00000163728	chr3	180602333	180602579	EH38D3522916	EH38E2262275	pELS,CTCF-bound	group-1	176	233	8.72299957275391	123	None	pELS,CTCF-bound	TTC14
chr3	180601562	180602761	ENST00000495660	ENSG00000163728	chr3	180602333	180602579	EH38D3522916	EH38E2262275	pELS,CTCF-bound	group-1	176	233	8.72299957275391	123	None	pELS,CTCF-bound	TTC14
chr3	181710102	181711301	ENST00000646296	ENSG00000242808	chr3	181710469	181710815	EH38D3523551	EH38E2262665	pELS,CTCF-bound	group-1	178	228	6.21999979019165	1110	None	pELS,CTCF-bound	SOX2-OT
chr3	184154559	184155758	ENST00000435708	ENSG00000161202	chr3	184155654	184155901	EH38D3525603	EH38E2264193	pELS,CTCF-bound	group-1	195	231	6.13700008392334	90	None	pELS,CTCF-bound	DVL3
chr3	184154562	184155761	ENST00000462665	ENSG00000161202	chr3	184155654	184155901	EH38D3525603	EH38E2264193	pELS,CTCF-bound	group-1	195	231	6.13700008392334	90	None	pELS,CTCF-bound	DVL3
chr3	184154565	184155764	ENST00000431765	ENSG00000161202	chr3	184155654	184155901	EH38D3525603	EH38E2264193	pELS,CTCF-bound	group-1	195	231	6.13700008392334	90	None	pELS,CTCF-bound	DVL3
chr3	184154569	184155768	ENST00000649364	ENSG00000161202	chr3	184155654	184155901	EH38D3525603	EH38E2264193	pELS,CTCF-bound	group-1	195	231	6.13700008392334	90	None	pELS,CTCF-bound	DVL3
chr3	184155775	184156974	ENST00000423300	ENSG00000161202	chr3	184155654	184155901	EH38D3525603	EH38E2264193	pELS,CTCF-bound	group-1	195	231	6.13700008392334	90	None	pELS,CTCF-bound	DVL3
chr3	184334926	184336125	ENST00000450976	ENSG00000175182	chr3	184334845	184335135	EH38D3525769	EH38E2264327	pELS,CTCF-bound	group-1	230	239	6.30800008773804	791	None	pELS,CTCF-bound	FAM131A
chr3	184334929	184336128	ENST00000418281	ENSG00000175182	chr3	184334845	184335135	EH38D3525769	EH38E2264327	pELS,CTCF-bound	group-1	230	239	6.30800008773804	791	None	pELS,CTCF-bound	FAM131A
chr3	184334937	184336136	ENST00000340957	ENSG00000175182	chr3	184334845	184335135	EH38D3525769	EH38E2264327	pELS,CTCF-bound	group-1	230	239	6.30800008773804	791	None	pELS,CTCF-bound	FAM131A
chr3	184334945	184336144	ENST00000433578	ENSG00000175182	chr3	184334845	184335135	EH38D3525769	EH38E2264327	pELS,CTCF-bound	group-1	230	239	6.30800008773804	791	None	pELS,CTCF-bound	FAM131A
chr3	184379623	184380822	ENST00000485883	ENSG00000090539	chr3	184380702	184381006	EH38D3525847	EH38E2264398	pELS,CTCF-bound	group-1	170	227	8.39099979400635	384	SINE/MIR	pELS,CTCF-bound	CHRD
chr3	184379992	184381191	ENST00000482805	ENSG00000090539	chr3	184380702	184381006	EH38D3525847	EH38E2264398	pELS,CTCF-bound	group-1	170	227	8.39099979400635	384	SINE/MIR	pELS,CTCF-bound	CHRD
chr3	184380019	184381218	ENST00000486066	ENSG00000090539	chr3	184380702	184381006	EH38D3525847	EH38E2264398	pELS,CTCF-bound	group-1	170	227	8.39099979400635	384	SINE/MIR	pELS,CTCF-bound	CHRD
chr3	184380019	184381218	ENST00000461684	ENSG00000090539	chr3	184380702	184381006	EH38D3525847	EH38E2264398	pELS,CTCF-bound	group-1	170	227	8.39099979400635	384	SINE/MIR	pELS,CTCF-bound	CHRD
chr3	184380406	184381605	ENST00000482014	ENSG00000090539	chr3	184380702	184381006	EH38D3525847	EH38E2264398	pELS,CTCF-bound	group-1	170	227	8.39099979400635	384	SINE/MIR	pELS,CTCF-bound	CHRD
chr3	188152931	188154130	ENST00000414139	ENSG00000145012	chr3	188154108	188154451	EH38D3529560	EH38E2267168	pELS,CTCF-bound	group-1	184	209	7.2189998626709	51	Simple_repeat	pELS,CTCF-bound	LPP
chr3	188152942	188154141	ENST00000454789	ENSG00000145012	chr3	188154108	188154451	EH38D3529560	EH38E2267168	pELS,CTCF-bound	group-1	184	209	7.2189998626709	51	Simple_repeat	pELS,CTCF-bound	LPP
chr3	190119964	190121163	ENST00000412203	ENSG00000225764	chr3	190120274	190120558	EH38D3531432	EH38E2268649	pELS,CTCF-bound	group-1	207	228	6.22800016403198	340	None	pELS,CTCF-bound	P3H2-AS1
chr3	197001906	197003105	ENST00000415244	ENSG00000228109	chr3	197003100	197003446	EH38D3537552	EH38E2273056	pELS,CTCF-bound	other	52	223	5.3289999961853	195	other	pELS,CTCF-bound	MELTF-AS1
chr3	197002132	197003331	ENST00000446695	ENSG00000228109	chr3	197003100	197003446	EH38D3537552	EH38E2273056	pELS,CTCF-bound	other	52	223	5.3289999961853	195	other	pELS,CTCF-bound	MELTF-AS1
chr3	197002637	197003836	ENST00000437064	ENSG00000228109	chr3	197003100	197003446	EH38D3537552	EH38E2273056	pELS,CTCF-bound	other	52	223	5.3289999961853	195	other	pELS,CTCF-bound	MELTF-AS1
chr3	197002750	197003949	ENST00000414354	ENSG00000228109	chr3	197003100	197003446	EH38D3537552	EH38E2273056	pELS,CTCF-bound	other	52	223	5.3289999961853	195	other	pELS,CTCF-bound	MELTF-AS1
chr3	4492964	4494163	ENST00000412804	ENSG00000231249	chr3	4493634	4493979	EH38D3387594	EH38E2174785	pELS	group-1	204	230	8.05200004577637	74	Simple_repeat	pELS	ITPR1-DT
chr3	9397297	9398496	ENST00000661342	ENSG00000206573	chr3	9398039	9398193	EH38D3391462	EH38E2177130	pELS,CTCF-bound	group-1	208	224	5.46299982070923	136	None	pELS,CTCF-bound	THUMPD3-AS1
chr3	9397295	9398494	ENST00000657509	ENSG00000206573	chr3	9398039	9398193	EH38D3391462	EH38E2177130	pELS,CTCF-bound	group-1	208	224	5.46299982070923	136	None	pELS,CTCF-bound	THUMPD3-AS1
chr3	9397229	9398428	ENST00000521609	ENSG00000206573	chr3	9398039	9398193	EH38D3391462	EH38E2177130	pELS,CTCF-bound	group-1	208	224	5.46299982070923	136	None	pELS,CTCF-bound	THUMPD3-AS1
chr3	9397305	9398504	ENST00000522525	ENSG00000206573	chr3	9398039	9398193	EH38D3391462	EH38E2177130	pELS,CTCF-bound	group-1	208	224	5.46299982070923	136	None	pELS,CTCF-bound	THUMPD3-AS1
chr3	9397253	9398452	ENST00000661714	ENSG00000206573	chr3	9398039	9398193	EH38D3391462	EH38E2177130	pELS,CTCF-bound	group-1	208	224	5.46299982070923	136	None	pELS,CTCF-bound	THUMPD3-AS1
chr3	9397275	9398474	ENST00000481221	ENSG00000206573	chr3	9398039	9398193	EH38D3391462	EH38E2177130	pELS,CTCF-bound	group-1	208	224	5.46299982070923	136	None	pELS,CTCF-bound	THUMPD3-AS1
chr3	9397295	9398494	ENST00000664441	ENSG00000206573	chr3	9398039	9398193	EH38D3391462	EH38E2177130	pELS,CTCF-bound	group-1	208	224	5.46299982070923	136	None	pELS,CTCF-bound	THUMPD3-AS1
chr3	9397253	9398452	ENST00000667458	ENSG00000206573	chr3	9398039	9398193	EH38D3391462	EH38E2177130	pELS,CTCF-bound	group-1	208	224	5.46299982070923	136	None	pELS,CTCF-bound	THUMPD3-AS1
chr3	9397296	9398495	ENST00000520447	ENSG00000206573	chr3	9398039	9398193	EH38D3391462	EH38E2177130	pELS,CTCF-bound	group-1	208	224	5.46299982070923	136	None	pELS,CTCF-bound	THUMPD3-AS1
chr3	9397253	9398452	ENST00000664273	ENSG00000206573	chr3	9398039	9398193	EH38D3391462	EH38E2177130	pELS,CTCF-bound	group-1	208	224	5.46299982070923	136	None	pELS,CTCF-bound	THUMPD3-AS1
chr3	9397230	9398429	ENST00000467069	ENSG00000206573	chr3	9398039	9398193	EH38D3391462	EH38E2177130	pELS,CTCF-bound	group-1	208	224	5.46299982070923	136	None	pELS,CTCF-bound	THUMPD3-AS1
chr3	9397240	9398439	ENST00000494680	ENSG00000206573	chr3	9398039	9398193	EH38D3391462	EH38E2177130	pELS,CTCF-bound	group-1	208	224	5.46299982070923	136	None	pELS,CTCF-bound	THUMPD3-AS1
chr3	9397242	9398441	ENST00000518437	ENSG00000206573	chr3	9398039	9398193	EH38D3391462	EH38E2177130	pELS,CTCF-bound	group-1	208	224	5.46299982070923	136	None	pELS,CTCF-bound	THUMPD3-AS1
chr3	9397274	9398473	ENST00000522221	ENSG00000206573	chr3	9398039	9398193	EH38D3391462	EH38E2177130	pELS,CTCF-bound	group-1	208	224	5.46299982070923	136	None	pELS,CTCF-bound	THUMPD3-AS1
chr3	9397305	9398504	ENST00000469846	ENSG00000206573	chr3	9398039	9398193	EH38D3391462	EH38E2177130	pELS,CTCF-bound	group-1	208	224	5.46299982070923	136	None	pELS,CTCF-bound	THUMPD3-AS1
chr3	9398168	9399367	ENST00000521708	ENSG00000206573	chr3	9398039	9398193	EH38D3391462	EH38E2177130	pELS,CTCF-bound	group-1	208	224	5.46299982070923	136	None	pELS,CTCF-bound	THUMPD3-AS1
chr3	18425140	18426339	ENST00000338745	ENSG00000182568	chr3	18425023	18425249	EH38D3400101	EH38E2183583	pELS,CTCF-bound	other	119	154	4.87799978256226	91	Simple_repeat	pELS,CTCF-bound	SATB1
chr3	18425140	18426339	ENST00000338745	ENSG00000182568	chr3	18425570	18425899	EH38D3400103	EH38E2183585	pELS,CTCF-bound	other	72	122	5.20599985122681	231	other	pELS,CTCF-bound	SATB1
chr3	18424374	18425573	ENST00000417717	ENSG00000182568	chr3	18425023	18425249	EH38D3400101	EH38E2183583	pELS,CTCF-bound	other	119	154	4.87799978256226	91	Simple_repeat	pELS,CTCF-bound	SATB1
chr3	18424374	18425573	ENST00000417717	ENSG00000182568	chr3	18425570	18425899	EH38D3400103	EH38E2183585	pELS,CTCF-bound	other	72	122	5.20599985122681	231	other	pELS,CTCF-bound	SATB1
chr3	18424541	18425740	ENST00000457005	ENSG00000182568	chr3	18425023	18425249	EH38D3400101	EH38E2183583	pELS,CTCF-bound	other	119	154	4.87799978256226	91	Simple_repeat	pELS,CTCF-bound	SATB1
chr3	18424541	18425740	ENST00000457005	ENSG00000182568	chr3	18425570	18425899	EH38D3400103	EH38E2183585	pELS,CTCF-bound	other	72	122	5.20599985122681	231	other	pELS,CTCF-bound	SATB1
chr3	18425170	18426369	ENST00000450898	ENSG00000182568	chr3	18425023	18425249	EH38D3400101	EH38E2183583	pELS,CTCF-bound	other	119	154	4.87799978256226	91	Simple_repeat	pELS,CTCF-bound	SATB1
chr3	18425170	18426369	ENST00000450898	ENSG00000182568	chr3	18425570	18425899	EH38D3400103	EH38E2183585	pELS,CTCF-bound	other	72	122	5.20599985122681	231	other	pELS,CTCF-bound	SATB1
chr3	33798340	33799539	ENST00000604982	ENSG00000271643	chr3	33798861	33799209	EH38D3411885	EH38E2190961	pELS,CTCF-bound	other	110	227	6.19799995422363	232	None	pELS,CTCF-bound	PDCD6IP-DT
chr3	36992741	36993940	ENST00000623924	ENSG00000178567	chr3	36992658	36992823	EH38D3414016	EH38E2192187	pELS,CTCF-bound	group-1	237	240	6.32600021362305	309	None	pELS,CTCF-bound	EPM2AIP1
chr3	36992069	36993268	ENST00000624586	ENSG00000178567	chr3	36992658	36992823	EH38D3414016	EH38E2192187	pELS,CTCF-bound	group-1	237	240	6.32600021362305	309	None	pELS,CTCF-bound	EPM2AIP1
chr3	37860271	37861470	ENST00000630589	ENSG00000235257	chr3	37860776	37860983	EH38D3414822	EH38E2192810	pELS,CTCF-bound	group-1	163	220	5.37200021743774	740	None	pELS,CTCF-bound	ITGA9-AS1
chr3	48188157	48189356	ENST00000351231	ENSG00000164045	chr3	48188398	48188748	EH38D3424103	EH38E2199380	pELS,CTCF-bound	group-1	188	232	4.78200006484985	0	None	pELS,CTCF-bound	CDC25A
chr3	48188218	48189417	ENST00000302506	ENSG00000164045	chr3	48188398	48188748	EH38D3424103	EH38E2199380	pELS,CTCF-bound	group-1	188	232	4.78200006484985	0	None	pELS,CTCF-bound	CDC25A
chr3	48187767	48188966	ENST00000443342	ENSG00000164045	chr3	48188398	48188748	EH38D3424103	EH38E2199380	pELS,CTCF-bound	group-1	188	232	4.78200006484985	0	None	pELS,CTCF-bound	CDC25A
chr3	48188203	48189402	ENST00000437972	ENSG00000164045	chr3	48188398	48188748	EH38D3424103	EH38E2199380	pELS,CTCF-bound	group-1	188	232	4.78200006484985	0	None	pELS,CTCF-bound	CDC25A
chr3	48429264	48430463	ENST00000358536	ENSG00000164050	chr3	48429125	48429379	EH38D3424329	EH38E2199550	pELS,CTCF-bound	other	147	190	5.05000019073486	85	Simple_repeat	pELS,CTCF-bound	PLXNB1
chr3	48429282	48430481	ENST00000466353	ENSG00000164050	chr3	48429125	48429379	EH38D3424329	EH38E2199550	pELS,CTCF-bound	other	147	190	5.05000019073486	85	Simple_repeat	pELS,CTCF-bound	PLXNB1
chr3	48423375	48424574	ENST00000473683	ENSG00000164050	chr3	48423854	48424069	EH38D3424317	EH38E2199538	pELS	group-1	232	233	8.70100021362305	543	None	pELS	PLXNB1
chr3	48989789	48990988	ENST00000452042	ENSG00000223343	chr3	48990865	48991024	EH38D3424832	EH38E2199973	pELS,CTCF-bound	group-1	226	239	4.95599985122681	625	None	pELS,CTCF-bound
chr3	49020859	49022058	ENST00000440857	ENSG00000178149	chr3	49021786	49022083	EH38D3424883	EH38E2200017	pELS,CTCF-bound	group-1	190	225	6.6399998664856	38	None	pELS,CTCF-bound	DALRD3
chr3	49021052	49022251	ENST00000313778	ENSG00000178149	chr3	49021786	49022083	EH38D3424883	EH38E2200017	pELS,CTCF-bound	group-1	190	225	6.6399998664856	38	None	pELS,CTCF-bound	DALRD3
chr3	49132851	49134050	ENST00000305544	ENSG00000172037	chr3	49132597	49132889	EH38D3424973	EH38E2200085	pELS,CTCF-bound	group-1	231	237	6.28499984741211	162	None	pELS,CTCF-bound	LAMB2
chr3	49132857	49134056	ENST00000494831	ENSG00000172037	chr3	49132597	49132889	EH38D3424973	EH38E2200085	pELS,CTCF-bound	group-1	231	237	6.28499984741211	162	None	pELS,CTCF-bound	LAMB2
chr3	49411777	49412976	ENST00000418115	ENSG00000067560	chr3	49411586	49411799	EH38D3425221	EH38E2200285	pELS,CTCF-bound	other	164	191	5.88500022888184	130	other	pELS,CTCF-bound	RHOA
chr3	49411729	49412928	ENST00000454011	ENSG00000067560	chr3	49411586	49411799	EH38D3425221	EH38E2200285	pELS,CTCF-bound	other	164	191	5.88500022888184	130	other	pELS,CTCF-bound	RHOA
chr3	49411771	49412970	ENST00000422781	ENSG00000067560	chr3	49411586	49411799	EH38D3425221	EH38E2200285	pELS,CTCF-bound	other	164	191	5.88500022888184	130	other	pELS,CTCF-bound	RHOA
chr3	49411769	49412968	ENST00000445425	ENSG00000067560	chr3	49411586	49411799	EH38D3425221	EH38E2200285	pELS,CTCF-bound	other	164	191	5.88500022888184	130	other	pELS,CTCF-bound	RHOA
chr3	49554167	49555366	ENST00000421598	ENSG00000226913	chr3	49554649	49554872	EH38D3425367	EH38E2200413	pELS,CTCF-bound	group-1	126	203	6.04300022125244	173	Simple_repeat	pELS,CTCF-bound	BSN-DT
chr3	49554106	49555305	ENST00000665395	ENSG00000226913	chr3	49554649	49554872	EH38D3425367	EH38E2200413	pELS,CTCF-bound	group-1	126	203	6.04300022125244	173	Simple_repeat	pELS,CTCF-bound	BSN-DT
chr3	49554141	49555340	ENST00000433882	ENSG00000226913	chr3	49554649	49554872	EH38D3425367	EH38E2200413	pELS,CTCF-bound	group-1	126	203	6.04300022125244	173	Simple_repeat	pELS,CTCF-bound	BSN-DT
chr3	52685637	52686836	ENST00000394830	ENSG00000163939	chr3	52685467	52685742	EH38D3428298	EH38E2202560	pELS,CTCF-bound	group-1	172	212	5.96799993515015	95	Simple_repeat	pELS,CTCF-bound	PBRM1
chr3	52685651	52686850	ENST00000431678	ENSG00000163939	chr3	52685467	52685742	EH38D3428298	EH38E2202560	pELS,CTCF-bound	group-1	172	212	5.96799993515015	95	Simple_repeat	pELS,CTCF-bound	PBRM1
chr3	52685718	52686917	ENST00000420148	ENSG00000163939	chr3	52685467	52685742	EH38D3428298	EH38E2202560	pELS,CTCF-bound	group-1	172	212	5.96799993515015	95	Simple_repeat	pELS,CTCF-bound	PBRM1
chr3	52685383	52686582	ENST00000449505	ENSG00000163939	chr3	52685467	52685742	EH38D3428298	EH38E2202560	pELS,CTCF-bound	group-1	172	212	5.96799993515015	95	Simple_repeat	pELS,CTCF-bound	PBRM1
chr3	52685651	52686850	ENST00000450271	ENSG00000163939	chr3	52685467	52685742	EH38D3428298	EH38E2202560	pELS,CTCF-bound	group-1	172	212	5.96799993515015	95	Simple_repeat	pELS,CTCF-bound	PBRM1
chr3	52685379	52686578	ENST00000439181	ENSG00000163939	chr3	52685467	52685742	EH38D3428298	EH38E2202560	pELS,CTCF-bound	group-1	172	212	5.96799993515015	95	Simple_repeat	pELS,CTCF-bound	PBRM1
chr3	52685683	52686882	ENST00000458294	ENSG00000163939	chr3	52685467	52685742	EH38D3428298	EH38E2202560	pELS,CTCF-bound	group-1	172	212	5.96799993515015	95	Simple_repeat	pELS,CTCF-bound	PBRM1
chr3	52685595	52686794	ENST00000424867	ENSG00000163939	chr3	52685467	52685742	EH38D3428298	EH38E2202560	pELS,CTCF-bound	group-1	172	212	5.96799993515015	95	Simple_repeat	pELS,CTCF-bound	PBRM1
chr3	53045070	53046269	ENST00000470575	ENSG00000163935	chr3	53045272	53045622	EH38D3428613	EH38E2202801	pELS,CTCF-bound	other	118	140	5.95300006866455	452	None	pELS,CTCF-bound	SFMBT1
chr3	57692645	57693844	ENST00000464875	ENSG00000174839	chr3	57692592	57692857	EH38D3432872	EH38E2205634	pELS,CTCF-bound	group-1	178	215	6.94299983978271	221	None	pELS,CTCF-bound	DENND6A
chr3	62369143	62370342	ENST00000661510	ENSG00000241472	chr3	62370303	62370629	EH38D3437081	EH38E2208365	pELS,CTCF-bound	group-1	207	232	6.33599996566772	897	None	pELS,CTCF-bound	PTPRG-AS1
chr3	62369157	62370356	ENST00000665590	ENSG00000241472	chr3	62370303	62370629	EH38D3437081	EH38E2208365	pELS,CTCF-bound	group-1	207	232	6.33599996566772	897	None	pELS,CTCF-bound	PTPRG-AS1
chr3	62369187	62370386	ENST00000665832	ENSG00000241472	chr3	62370303	62370629	EH38D3437081	EH38E2208365	pELS,CTCF-bound	group-1	207	232	6.33599996566772	897	None	pELS,CTCF-bound	PTPRG-AS1
chr3	62369207	62370406	ENST00000664757	ENSG00000241472	chr3	62370303	62370629	EH38D3437081	EH38E2208365	pELS,CTCF-bound	group-1	207	232	6.33599996566772	897	None	pELS,CTCF-bound	PTPRG-AS1
chr3	62369193	62370392	ENST00000653279	ENSG00000241472	chr3	62370303	62370629	EH38D3437081	EH38E2208365	pELS,CTCF-bound	group-1	207	232	6.33599996566772	897	None	pELS,CTCF-bound	PTPRG-AS1
chr3	62369174	62370373	ENST00000669426	ENSG00000241472	chr3	62370303	62370629	EH38D3437081	EH38E2208365	pELS,CTCF-bound	group-1	207	232	6.33599996566772	897	None	pELS,CTCF-bound	PTPRG-AS1
chr3	62369131	62370330	ENST00000495542	ENSG00000241472	chr3	62370303	62370629	EH38D3437081	EH38E2208365	pELS,CTCF-bound	group-1	207	232	6.33599996566772	897	None	pELS,CTCF-bound	PTPRG-AS1
chr3	62369127	62370326	ENST00000490916	ENSG00000241472	chr3	62370303	62370629	EH38D3437081	EH38E2208365	pELS,CTCF-bound	group-1	207	232	6.33599996566772	897	None	pELS,CTCF-bound	PTPRG-AS1
chr3	71754184	71755383	ENST00000448225	ENSG00000163412	chr3	71754936	71755126	EH38D3445077	EH38E2213690	pELS,CTCF-bound	group-1	228	234	5.72300004959106	163	None	pELS,CTCF-bound	EIF4E3
chr3	71754574	71755773	ENST00000421769	ENSG00000163412	chr3	71754936	71755126	EH38D3445077	EH38E2213690	pELS,CTCF-bound	group-1	228	234	5.72300004959106	163	None	pELS,CTCF-bound	EIF4E3
chr3	71754184	71755383	ENST00000496214	ENSG00000163412	chr3	71754936	71755126	EH38D3445077	EH38E2213690	pELS,CTCF-bound	group-1	228	234	5.72300004959106	163	None	pELS,CTCF-bound	EIF4E3
chr3	81761446	81762645	ENST00000429644	ENSG00000114480	chr3	81761450	81761737	EH38D3451939	EH38E2217574	pELS,CTCF-bound	other	95	218	4.51399993896484	0	None	pELS,CTCF-bound	GBE1
chr3	88058849	88060048	ENST00000309534	ENSG00000163320	chr3	88058686	88058862	EH38D3454936	EH38E2218942	pELS,CTCF-bound	group-1	208	213	4.57399988174438	144	None	pELS,CTCF-bound	CGGBP1
chr3	88058849	88060048	ENST00000309534	ENSG00000163320	chr3	88059373	88059683	EH38D3454938	EH38E2218944	pELS,CTCF-bound	group-1	221	229	8.48999977111816	119	Simple_repeat	pELS,CTCF-bound	CGGBP1
chr3	88058806	88060005	ENST00000482016	ENSG00000163320	chr3	88058686	88058862	EH38D3454936	EH38E2218942	pELS,CTCF-bound	group-1	208	213	4.57399988174438	144	None	pELS,CTCF-bound	CGGBP1
chr3	88058806	88060005	ENST00000482016	ENSG00000163320	chr3	88059373	88059683	EH38D3454938	EH38E2218944	pELS,CTCF-bound	group-1	221	229	8.48999977111816	119	Simple_repeat	pELS,CTCF-bound	CGGBP1
chr3	88058746	88059945	ENST00000474441	ENSG00000163320	chr3	88058686	88058862	EH38D3454936	EH38E2218942	pELS,CTCF-bound	group-1	208	213	4.57399988174438	144	None	pELS,CTCF-bound	CGGBP1
chr3	88058746	88059945	ENST00000474441	ENSG00000163320	chr3	88059373	88059683	EH38D3454938	EH38E2218944	pELS,CTCF-bound	group-1	221	229	8.48999977111816	119	Simple_repeat	pELS,CTCF-bound	CGGBP1
chr3	96813483	96814682	ENST00000657027	ENSG00000286447	chr3	96813581	96813883	EH38D3457727	EH38E2220122	pELS,CTCF-bound	group-1	185	210	4.20100021362305	525	None	pELS,CTCF-bound
chr3	96813816	96815015	ENST00000671120	ENSG00000286447	chr3	96813581	96813883	EH38D3457727	EH38E2220122	pELS,CTCF-bound	group-1	185	210	4.20100021362305	525	None	pELS,CTCF-bound
chr3	115147072	115148271	ENST00000357258	ENSG00000181722	chr3	115147787	115148135	EH38D3471270	EH38E2228876	pELS,CTCF-bound	group-1	220	226	4.90500020980835	121	Simple_repeat	pELS,CTCF-bound	ZBTB20
chr3	115147066	115148265	ENST00000488663	ENSG00000181722	chr3	115147787	115148135	EH38D3471270	EH38E2228876	pELS,CTCF-bound	group-1	220	226	4.90500020980835	121	Simple_repeat	pELS,CTCF-bound	ZBTB20
chr3	116444784	116445983	ENST00000333617	ENSG00000185565	chr3	116445009	116445225	EH38D3472336	EH38E2229542	pELS	group-1	209	231	7.11899995803833	263	None	pELS	LSAMP
chr3	123027564	123028763	ENST00000357599	ENSG00000082684	chr3	123027394	123027599	EH38D3476979	EH38E2232531	pELS,CTCF-bound	group-1	192	219	6.15199995040894	165	None	pELS,CTCF-bound	SEMA5B
chr3	123027512	123028711	ENST00000649167	ENSG00000082684	chr3	123027394	123027599	EH38D3476979	EH38E2232531	pELS,CTCF-bound	group-1	192	219	6.15199995040894	165	None	pELS,CTCF-bound	SEMA5B
chr3	123027379	123028578	ENST00000421053	ENSG00000082684	chr3	123027394	123027599	EH38D3476979	EH38E2232531	pELS,CTCF-bound	group-1	192	219	6.15199995040894	165	None	pELS,CTCF-bound	SEMA5B
chr3	123027379	123028578	ENST00000477001	ENSG00000082684	chr3	123027394	123027599	EH38D3476979	EH38E2232531	pELS,CTCF-bound	group-1	192	219	6.15199995040894	165	None	pELS,CTCF-bound	SEMA5B
chr3	123449559	123450758	ENST00000462833	ENSG00000173175	chr3	123449324	123449658	EH38D3477472	EH38E2232910	pELS,CTCF-bound	other	161	172	7.64499998092651	234	None	pELS,CTCF-bound	ADCY5
chr3	129121591	129122790	ENST00000315150	ENSG00000172780	chr3	129121394	129121743	EH38D3483351	EH38E2237073	pELS,CTCF-bound	group-2	41	191	8.01599979400635	39	None	pELS,CTCF-bound	RAB43
chr3	129121605	129122804	ENST00000393304	ENSG00000172780	chr3	129121394	129121743	EH38D3483351	EH38E2237073	pELS,CTCF-bound	group-2	41	191	8.01599979400635	39	None	pELS,CTCF-bound	RAB43
chr3	129121723	129122922	ENST00000393308	ENSG00000172780	chr3	129121394	129121743	EH38D3483351	EH38E2237073	pELS,CTCF-bound	group-2	41	191	8.01599979400635	39	None	pELS,CTCF-bound	RAB43
chr3	129121582	129122781	ENST00000476465	ENSG00000172780	chr3	129121394	129121743	EH38D3483351	EH38E2237073	pELS,CTCF-bound	group-2	41	191	8.01599979400635	39	None	pELS,CTCF-bound	RAB43
chr3	129121605	129122804	ENST00000615093	ENSG00000172780	chr3	129121394	129121743	EH38D3483351	EH38E2237073	pELS,CTCF-bound	group-2	41	191	8.01599979400635	39	None	pELS,CTCF-bound	RAB43
chr3	136196136	136197335	ENST00000309993	ENSG00000174579	chr3	136196312	136196662	EH38D3489210	EH38E2240955	pELS,CTCF-bound	group-1	212	226	8.56400012969971	0	None	pELS,CTCF-bound	MSL2
chr3	136196390	136197589	ENST00000491050	ENSG00000174579	chr3	136196312	136196662	EH38D3489210	EH38E2240955	pELS,CTCF-bound	group-1	212	226	8.56400012969971	0	None	pELS,CTCF-bound	MSL2
chr3	136196128	136197327	ENST00000473093	ENSG00000174579	chr3	136196312	136196662	EH38D3489210	EH38E2240955	pELS,CTCF-bound	group-1	212	226	8.56400012969971	0	None	pELS,CTCF-bound	MSL2
chr3	142962358	142963557	ENST00000492509	ENSG00000188582	chr3	142963022	142963268	EH38D3494536	EH38E2244449	pELS,CTCF-bound	group-1	223	235	6.27199983596802	407	None	pELS,CTCF-bound	PAQR9
chr3	154121112	154122311	ENST00000491862	ENSG00000243069	chr3	154122233	154122405	EH38D3503443	EH38E2250174	pELS,CTCF-bound	group-1	215	223	8.44799995422363	794	Simple_repeat	pELS,CTCF-bound	ARHGEF26-AS1
chr3	154121133	154122332	ENST00000479270	ENSG00000243069	chr3	154122233	154122405	EH38D3503443	EH38E2250174	pELS,CTCF-bound	group-1	215	223	8.44799995422363	794	Simple_repeat	pELS,CTCF-bound	ARHGEF26-AS1
chr3	154121148	154122347	ENST00000480639	ENSG00000243069	chr3	154122233	154122405	EH38D3503443	EH38E2250174	pELS,CTCF-bound	group-1	215	223	8.44799995422363	794	Simple_repeat	pELS,CTCF-bound	ARHGEF26-AS1
chr3	154121140	154122339	ENST00000664850	ENSG00000243069	chr3	154122233	154122405	EH38D3503443	EH38E2250174	pELS,CTCF-bound	group-1	215	223	8.44799995422363	794	Simple_repeat	pELS,CTCF-bound	ARHGEF26-AS1
chr3	154121143	154122342	ENST00000657639	ENSG00000243069	chr3	154122233	154122405	EH38D3503443	EH38E2250174	pELS,CTCF-bound	group-1	215	223	8.44799995422363	794	Simple_repeat	pELS,CTCF-bound	ARHGEF26-AS1
chr3	154121112	154122311	ENST00000657305	ENSG00000243069	chr3	154122233	154122405	EH38D3503443	EH38E2250174	pELS,CTCF-bound	group-1	215	223	8.44799995422363	794	Simple_repeat	pELS,CTCF-bound	ARHGEF26-AS1
chr3	154121133	154122332	ENST00000467912	ENSG00000243069	chr3	154122233	154122405	EH38D3503443	EH38E2250174	pELS,CTCF-bound	group-1	215	223	8.44799995422363	794	Simple_repeat	pELS,CTCF-bound	ARHGEF26-AS1
chr3	154121129	154122328	ENST00000659466	ENSG00000243069	chr3	154122233	154122405	EH38D3503443	EH38E2250174	pELS,CTCF-bound	group-1	215	223	8.44799995422363	794	Simple_repeat	pELS,CTCF-bound	ARHGEF26-AS1
chr3	160225100	160226299	ENST00000486168	ENSG00000244040	chr3	160226270	160226528	EH38D3508334	EH38E2253342	pELS,CTCF-bound	group-1	187	217	8.3459997177124	775	None	pELS,CTCF-bound	IL12A-AS1
chr3	160754943	160756142	ENST00000566372	ENSG00000260572	chr3	160755723	160755977	EH38D3508739	EH38E2253624	pELS,CTCF-bound	other	189	208	4.28000020980835	122	None	pELS,CTCF-bound	PPM1L-DT
chr3	180601736	180602935	ENST00000472596	ENSG00000239774	chr3	180602333	180602579	EH38D3522916	EH38E2262275	pELS,CTCF-bound	group-1	176	233	8.72299957275391	123	None	pELS,CTCF-bound	TTC14-DT
chr3	184261354	184262553	ENST00000296238	ENSG00000163888	chr3	184261559	184261909	EH38D3525713	EH38E2264277	pELS	other	74	183	6.34299993515015	6	Simple_repeat	pELS	CAMK2N2
chr3	188153858	188155057	ENST00000605573	ENSG00000270959	chr3	188154108	188154451	EH38D3529560	EH38E2267168	pELS,CTCF-bound	group-1	184	209	7.2189998626709	51	Simple_repeat	pELS,CTCF-bound	LPP-AS2
chr3	192408850	192410049	ENST00000454309	ENSG00000114279	chr3	192409854	192410055	EH38D3533077	EH38E2269670	pELS,CTCF-bound	group-1	169	212	4.3769998550415	805	Simple_repeat	pELS,CTCF-bound	FGF12
chr4	498289	499488	ENST00000509768	ENSG00000174227	chr4	499486	499690	EH38D3538741	EH38E2273955	pELS,CTCF-bound	other	57	181	5.73199987411499	198	None	pELS,CTCF-bound	PIGG
chr4	498354	499553	ENST00000514953	ENSG00000174227	chr4	499486	499690	EH38D3538741	EH38E2273955	pELS,CTCF-bound	other	57	181	5.73199987411499	198	None	pELS,CTCF-bound	PIGG
chr4	576168	577367	ENST00000637674	ENSG00000283183	chr4	575922	576233	EH38D3538795	EH38E2273987	pELS	other	113	126	6.17600011825562	63	None	pELS
chr4	20250905	20252104	ENST00000504154	ENSG00000145147	chr4	20251519	20251694	EH38D3556126	EH38E2285069	pELS,CTCF-bound	group-1	210	226	8.41600036621094	211	None	pELS,CTCF-bound	SLIT2
chr4	20252260	20253459	ENST00000503823	ENSG00000145147	chr4	20252640	20252838	EH38D3556130	EH38E2285073	pELS,CTCF-bound	group-1	223	235	8.6879997253418	422	None	pELS,CTCF-bound	SLIT2
chr4	20252564	20253763	ENST00000622093	ENSG00000145147	chr4	20252640	20252838	EH38D3556130	EH38E2285073	pELS,CTCF-bound	group-1	223	235	8.6879997253418	422	None	pELS,CTCF-bound	SLIT2
chr4	20252590	20253789	ENST00000273739	ENSG00000145147	chr4	20252640	20252838	EH38D3556130	EH38E2285073	pELS,CTCF-bound	group-1	223	235	8.6879997253418	422	None	pELS,CTCF-bound	SLIT2
chr4	20252816	20254015	ENST00000503837	ENSG00000145147	chr4	20252640	20252838	EH38D3556130	EH38E2285073	pELS,CTCF-bound	group-1	223	235	8.6879997253418	422	None	pELS,CTCF-bound	SLIT2
chr4	20252816	20254015	ENST00000503837	ENSG00000145147	chr4	20253915	20254194	EH38D3556134	EH38E2285077	pELS,CTCF-bound	group-1	214	233	8.69900035858154	100	None	pELS,CTCF-bound	SLIT2
chr4	20253920	20255119	ENST00000508824	ENSG00000145147	chr4	20253915	20254194	EH38D3556134	EH38E2285077	pELS,CTCF-bound	group-1	214	233	8.69900035858154	100	None	pELS,CTCF-bound	SLIT2
chr4	30721354	30722553	ENST00000511884	ENSG00000169851	chr4	30721866	30722113	EH38D3563186	EH38E2288963	pELS,CTCF-bound	group-1	200	221	4.58099985122681	0	Simple_repeat	pELS,CTCF-bound	PCDH7
chr4	30722050	30723249	ENST00000507864	ENSG00000169851	chr4	30721866	30722113	EH38D3563186	EH38E2288963	pELS,CTCF-bound	group-1	200	221	4.58099985122681	0	Simple_repeat	pELS,CTCF-bound	PCDH7
chr4	38663197	38664396	ENST00000514033	ENSG00000109787	chr4	38663559	38663715	EH38D3567843	EH38E2291419	pELS,CTCF-bound	other	151	179	4.48799991607666	482	Simple_repeat	pELS,CTCF-bound	KLF3
chr4	38663199	38664398	ENST00000261438	ENSG00000109787	chr4	38663559	38663715	EH38D3567843	EH38E2291419	pELS,CTCF-bound	other	151	179	4.48799991607666	482	Simple_repeat	pELS,CTCF-bound	KLF3
chr4	38663344	38664543	ENST00000482150	ENSG00000109787	chr4	38663559	38663715	EH38D3567843	EH38E2291419	pELS,CTCF-bound	other	151	179	4.48799991607666	482	Simple_repeat	pELS,CTCF-bound	KLF3
chr4	41934384	41935583	ENST00000510383	ENSG00000109133	chr4	41935511	41935713	EH38D3570859	EH38E2293802	pELS,CTCF-bound	group-1	175	230	8.64500045776367	83	None	pELS,CTCF-bound	TMEM33
chr4	41934429	41935628	ENST00000504986	ENSG00000109133	chr4	41935511	41935713	EH38D3570859	EH38E2293802	pELS,CTCF-bound	group-1	175	230	8.64500045776367	83	None	pELS,CTCF-bound	TMEM33
chr4	41934444	41935643	ENST00000506794	ENSG00000109133	chr4	41935511	41935713	EH38D3570859	EH38E2293802	pELS,CTCF-bound	group-1	175	230	8.64500045776367	83	None	pELS,CTCF-bound	TMEM33
chr4	41989502	41990701	ENST00000513699	ENSG00000014824	chr4	41990661	41990821	EH38D3570895	EH38E2293826	pELS,CTCF-bound	group-1	186	231	6.81300020217896	132	None	pELS,CTCF-bound	SLC30A9
chr4	41989527	41990726	ENST00000510460	ENSG00000014824	chr4	41990661	41990821	EH38D3570895	EH38E2293826	pELS,CTCF-bound	group-1	186	231	6.81300020217896	132	None	pELS,CTCF-bound	SLC30A9
chr4	41989530	41990729	ENST00000264451	ENSG00000014824	chr4	41990661	41990821	EH38D3570895	EH38E2293826	pELS,CTCF-bound	group-1	186	231	6.81300020217896	132	None	pELS,CTCF-bound	SLC30A9
chr4	46992723	46993922	ENST00000513567	ENSG00000163288	chr4	46993050	46993337	EH38D3573288	EH38E2294886	pELS	group-1	213	234	4.21199989318848	245	None	pELS	GABRB1
chr4	54228843	54230042	ENST00000503856	ENSG00000134853	chr4	54229976	54230277	EH38D3577103	EH38E2297530	pELS	group-1	218	232	5.51999998092651	684	other	pELS	PDGFRA
chr4	54229322	54230521	ENST00000504461	ENSG00000134853	chr4	54229976	54230277	EH38D3577103	EH38E2297530	pELS	group-1	218	232	5.51999998092651	684	other	pELS	PDGFRA
chr4	56976722	56977921	ENST00000450656	ENSG00000047315	chr4	56976794	56977124	EH38D3579281	EH38E2298924	pELS,CTCF-bound	group-1	229	235	4.63100004196167	483	None	pELS,CTCF-bound	POLR2B
chr4	56976742	56977941	ENST00000381227	ENSG00000047315	chr4	56976794	56977124	EH38D3579281	EH38E2298924	pELS,CTCF-bound	group-1	229	235	4.63100004196167	483	None	pELS,CTCF-bound	POLR2B
chr4	61200258	61201457	ENST00000512091	ENSG00000150471	chr4	61200715	61200866	EH38D3581399	EH38E2299794	pELS	other	186	194	4.48899984359741	392	Simple_repeat	pELS	ADGRL3
chr4	61200664	61201863	ENST00000509779	ENSG00000150471	chr4	61200715	61200866	EH38D3581399	EH38E2299794	pELS	other	186	194	4.48899984359741	392	Simple_repeat	pELS	ADGRL3
chr4	80265825	80267024	ENST00000380628	ENSG00000138675	chr4	80266850	80267148	EH38D3593534	EH38E2307039	pELS,CTCF-bound	group-1	233	235	5.88500022888184	212	Simple_repeat	pELS,CTCF-bound	FGF5
chr4	80265942	80267141	ENST00000507780	ENSG00000138675	chr4	80266850	80267148	EH38D3593534	EH38E2307039	pELS,CTCF-bound	group-1	233	235	5.88500022888184	212	Simple_repeat	pELS,CTCF-bound	FGF5
chr4	84582127	84583326	ENST00000295887	ENSG00000163624	chr4	84583101	84583451	EH38D3596694	EH38E2309040	pELS,CTCF-bound	other	119	186	6.31300020217896	0	None	pELS,CTCF-bound	CDS1
chr4	84582269	84583468	ENST00000511298	ENSG00000163624	chr4	84583101	84583451	EH38D3596694	EH38E2309040	pELS,CTCF-bound	other	119	186	6.31300020217896	0	None	pELS,CTCF-bound	CDS1
chr4	95548129	95549328	ENST00000605849	ENSG00000271474	chr4	95548757	95548914	EH38D3604443	EH38E2313861	pELS,CTCF-bound	group-1	230	233	6.03999996185303	60	None	pELS,CTCF-bound	UNC5C-AS1
chr4	118684392	118685591	ENST00000388822	ENSG00000145388	chr4	118685535	118685696	EH38D3619530	EH38E2322707	pELS,CTCF-bound	group-1	155	234	4.66300010681152	144	None	pELS,CTCF-bound	METTL14
chr4	118684400	118685599	ENST00000626212	ENSG00000145388	chr4	118685535	118685696	EH38D3619530	EH38E2322707	pELS,CTCF-bound	group-1	155	234	4.66300010681152	144	None	pELS,CTCF-bound	METTL14
chr4	118684413	118685612	ENST00000628452	ENSG00000145388	chr4	118685535	118685696	EH38D3619530	EH38E2322707	pELS,CTCF-bound	group-1	155	234	4.66300010681152	144	None	pELS,CTCF-bound	METTL14
chr4	118684415	118685614	ENST00000508801	ENSG00000145388	chr4	118685535	118685696	EH38D3619530	EH38E2322707	pELS,CTCF-bound	group-1	155	234	4.66300010681152	144	None	pELS,CTCF-bound	METTL14
chr4	128810288	128811487	ENST00000510308	ENSG00000077684	chr4	128811479	128811629	EH38D3626842	EH38E2327239	pELS,CTCF-bound	other	142	197	7.6100001335144	154	None	pELS,CTCF-bound	JADE1
chr4	128810292	128811491	ENST00000511925	ENSG00000077684	chr4	128811479	128811629	EH38D3626842	EH38E2327239	pELS,CTCF-bound	other	142	197	7.6100001335144	154	None	pELS,CTCF-bound	JADE1
chr4	128810326	128811525	ENST00000413543	ENSG00000077684	chr4	128811479	128811629	EH38D3626842	EH38E2327239	pELS,CTCF-bound	other	142	197	7.6100001335144	154	None	pELS,CTCF-bound	JADE1
chr4	128810844	128812043	ENST00000507833	ENSG00000077684	chr4	128811479	128811629	EH38D3626842	EH38E2327239	pELS,CTCF-bound	other	142	197	7.6100001335144	154	None	pELS,CTCF-bound	JADE1
chr4	128810844	128812043	ENST00000611140	ENSG00000077684	chr4	128811479	128811629	EH38D3626842	EH38E2327239	pELS,CTCF-bound	other	142	197	7.6100001335144	154	None	pELS,CTCF-bound	JADE1
chr4	139555799	139556998	ENST00000608402	ENSG00000272717	chr4	139555925	139556089	EH38D3632514	EH38E2329941	pELS,CTCF-bound	other	143	203	5.96199989318848	120	None	pELS,CTCF-bound
chr4	143512702	143513901	ENST00000283131	ENSG00000153147	chr4	143513860	143514026	EH38D3635831	EH38E2332218	pELS,CTCF-bound	group-1	199	220	6.41099977493286	159	None	pELS,CTCF-bound	SMARCA5
chr4	153465346	153466545	ENST00000409663	ENSG00000121210	chr4	153466480	153466650	EH38D3643670	EH38E2337268	pELS,CTCF-bound	other	161	198	4.36499977111816	121	None	pELS,CTCF-bound	TMEM131L
chr4	153465348	153466547	ENST00000445960	ENSG00000121210	chr4	153466480	153466650	EH38D3643670	EH38E2337268	pELS,CTCF-bound	other	161	198	4.36499977111816	121	None	pELS,CTCF-bound	TMEM131L
chr4	153465360	153466559	ENST00000409959	ENSG00000121210	chr4	153466480	153466650	EH38D3643670	EH38E2337268	pELS,CTCF-bound	other	161	198	4.36499977111816	121	None	pELS,CTCF-bound	TMEM131L
chr4	165378286	165379485	ENST00000480404	ENSG00000109472	chr4	165379309	165379469	EH38D3651313	EH38E2341618	pELS,CTCF-bound	group-1	206	211	5.16099977493286	302	None	pELS,CTCF-bound	CPE
chr4	173529371	173530570	ENST00000514673	ENSG00000237125	chr4	173529483	173529830	EH38D3656552	EH38E2344609	pELS,CTCF-bound	other	167	188	4.49399995803833	400	Simple_repeat	pELS,CTCF-bound	HAND2-AS1
chr4	173529371	173530570	ENST00000507062	ENSG00000237125	chr4	173529483	173529830	EH38D3656552	EH38E2344609	pELS,CTCF-bound	other	167	188	4.49399995803833	400	Simple_repeat	pELS,CTCF-bound	HAND2-AS1
chr4	173529441	173530640	ENST00000512929	ENSG00000237125	chr4	173529483	173529830	EH38D3656552	EH38E2344609	pELS,CTCF-bound	other	167	188	4.49399995803833	400	Simple_repeat	pELS,CTCF-bound	HAND2-AS1
chr4	173529458	173530657	ENST00000502334	ENSG00000237125	chr4	173529483	173529830	EH38D3656552	EH38E2344609	pELS,CTCF-bound	other	167	188	4.49399995803833	400	Simple_repeat	pELS,CTCF-bound	HAND2-AS1
chr4	173529458	173530657	ENST00000502941	ENSG00000237125	chr4	173529483	173529830	EH38D3656552	EH38E2344609	pELS,CTCF-bound	other	167	188	4.49399995803833	400	Simple_repeat	pELS,CTCF-bound	HAND2-AS1
chr4	173529458	173530657	ENST00000507322	ENSG00000237125	chr4	173529483	173529830	EH38D3656552	EH38E2344609	pELS,CTCF-bound	other	167	188	4.49399995803833	400	Simple_repeat	pELS,CTCF-bound	HAND2-AS1
chr4	173529458	173530657	ENST00000507636	ENSG00000237125	chr4	173529483	173529830	EH38D3656552	EH38E2344609	pELS,CTCF-bound	other	167	188	4.49399995803833	400	Simple_repeat	pELS,CTCF-bound	HAND2-AS1
chr4	173529458	173530657	ENST00000509640	ENSG00000237125	chr4	173529483	173529830	EH38D3656552	EH38E2344609	pELS,CTCF-bound	other	167	188	4.49399995803833	400	Simple_repeat	pELS,CTCF-bound	HAND2-AS1
chr4	173529458	173530657	ENST00000510221	ENSG00000237125	chr4	173529483	173529830	EH38D3656552	EH38E2344609	pELS,CTCF-bound	other	167	188	4.49399995803833	400	Simple_repeat	pELS,CTCF-bound	HAND2-AS1
chr4	173529458	173530657	ENST00000512246	ENSG00000237125	chr4	173529483	173529830	EH38D3656552	EH38E2344609	pELS,CTCF-bound	other	167	188	4.49399995803833	400	Simple_repeat	pELS,CTCF-bound	HAND2-AS1
chr4	173529458	173530657	ENST00000502896	ENSG00000237125	chr4	173529483	173529830	EH38D3656552	EH38E2344609	pELS,CTCF-bound	other	167	188	4.49399995803833	400	Simple_repeat	pELS,CTCF-bound	HAND2-AS1
chr4	173529458	173530657	ENST00000505621	ENSG00000237125	chr4	173529483	173529830	EH38D3656552	EH38E2344609	pELS,CTCF-bound	other	167	188	4.49399995803833	400	Simple_repeat	pELS,CTCF-bound	HAND2-AS1
chr4	173529458	173530657	ENST00000507571	ENSG00000237125	chr4	173529483	173529830	EH38D3656552	EH38E2344609	pELS,CTCF-bound	other	167	188	4.49399995803833	400	Simple_repeat	pELS,CTCF-bound	HAND2-AS1
chr4	173529458	173530657	ENST00000508534	ENSG00000237125	chr4	173529483	173529830	EH38D3656552	EH38E2344609	pELS,CTCF-bound	other	167	188	4.49399995803833	400	Simple_repeat	pELS,CTCF-bound	HAND2-AS1
chr4	173529458	173530657	ENST00000510339	ENSG00000237125	chr4	173529483	173529830	EH38D3656552	EH38E2344609	pELS,CTCF-bound	other	167	188	4.49399995803833	400	Simple_repeat	pELS,CTCF-bound	HAND2-AS1
chr4	173529458	173530657	ENST00000515350	ENSG00000237125	chr4	173529483	173529830	EH38D3656552	EH38E2344609	pELS,CTCF-bound	other	167	188	4.49399995803833	400	Simple_repeat	pELS,CTCF-bound	HAND2-AS1
chr4	173529459	173530658	ENST00000616485	ENSG00000237125	chr4	173529483	173529830	EH38D3656552	EH38E2344609	pELS,CTCF-bound	other	167	188	4.49399995803833	400	Simple_repeat	pELS,CTCF-bound	HAND2-AS1
chr4	173529459	173530658	ENST00000503198	ENSG00000237125	chr4	173529483	173529830	EH38D3656552	EH38E2344609	pELS,CTCF-bound	other	167	188	4.49399995803833	400	Simple_repeat	pELS,CTCF-bound	HAND2-AS1
chr4	173529460	173530659	ENST00000511196	ENSG00000237125	chr4	173529483	173529830	EH38D3656552	EH38E2344609	pELS,CTCF-bound	other	167	188	4.49399995803833	400	Simple_repeat	pELS,CTCF-bound	HAND2-AS1
chr4	173529460	173530659	ENST00000515376	ENSG00000237125	chr4	173529483	173529830	EH38D3656552	EH38E2344609	pELS,CTCF-bound	other	167	188	4.49399995803833	400	Simple_repeat	pELS,CTCF-bound	HAND2-AS1
chr4	173529462	173530661	ENST00000505032	ENSG00000237125	chr4	173529483	173529830	EH38D3656552	EH38E2344609	pELS,CTCF-bound	other	167	188	4.49399995803833	400	Simple_repeat	pELS,CTCF-bound	HAND2-AS1
chr4	173529462	173530661	ENST00000515741	ENSG00000237125	chr4	173529483	173529830	EH38D3656552	EH38E2344609	pELS,CTCF-bound	other	167	188	4.49399995803833	400	Simple_repeat	pELS,CTCF-bound	HAND2-AS1
chr4	173529462	173530661	ENST00000511728	ENSG00000237125	chr4	173529483	173529830	EH38D3656552	EH38E2344609	pELS,CTCF-bound	other	167	188	4.49399995803833	400	Simple_repeat	pELS,CTCF-bound	HAND2-AS1
chr4	173529462	173530661	ENST00000509866	ENSG00000237125	chr4	173529483	173529830	EH38D3656552	EH38E2344609	pELS,CTCF-bound	other	167	188	4.49399995803833	400	Simple_repeat	pELS,CTCF-bound	HAND2-AS1
chr4	173529462	173530661	ENST00000645869	ENSG00000237125	chr4	173529483	173529830	EH38D3656552	EH38E2344609	pELS,CTCF-bound	other	167	188	4.49399995803833	400	Simple_repeat	pELS,CTCF-bound	HAND2-AS1
chr4	173529463	173530662	ENST00000512943	ENSG00000237125	chr4	173529483	173529830	EH38D3656552	EH38E2344609	pELS,CTCF-bound	other	167	188	4.49399995803833	400	Simple_repeat	pELS,CTCF-bound	HAND2-AS1
chr4	173529463	173530662	ENST00000503474	ENSG00000237125	chr4	173529483	173529830	EH38D3656552	EH38E2344609	pELS,CTCF-bound	other	167	188	4.49399995803833	400	Simple_repeat	pELS,CTCF-bound	HAND2-AS1
chr4	173529474	173530673	ENST00000515345	ENSG00000237125	chr4	173529483	173529830	EH38D3656552	EH38E2344609	pELS,CTCF-bound	other	167	188	4.49399995803833	400	Simple_repeat	pELS,CTCF-bound	HAND2-AS1
chr4	173529475	173530674	ENST00000503309	ENSG00000237125	chr4	173529483	173529830	EH38D3656552	EH38E2344609	pELS,CTCF-bound	other	167	188	4.49399995803833	400	Simple_repeat	pELS,CTCF-bound	HAND2-AS1
chr4	173529475	173530674	ENST00000512209	ENSG00000237125	chr4	173529483	173529830	EH38D3656552	EH38E2344609	pELS,CTCF-bound	other	167	188	4.49399995803833	400	Simple_repeat	pELS,CTCF-bound	HAND2-AS1
chr4	173529479	173530678	ENST00000504740	ENSG00000237125	chr4	173529483	173529830	EH38D3656552	EH38E2344609	pELS,CTCF-bound	other	167	188	4.49399995803833	400	Simple_repeat	pELS,CTCF-bound	HAND2-AS1
chr4	173529484	173530683	ENST00000508887	ENSG00000237125	chr4	173529483	173529830	EH38D3656552	EH38E2344609	pELS,CTCF-bound	other	167	188	4.49399995803833	400	Simple_repeat	pELS,CTCF-bound	HAND2-AS1
chr4	173529507	173530706	ENST00000505817	ENSG00000237125	chr4	173529483	173529830	EH38D3656552	EH38E2344609	pELS,CTCF-bound	other	167	188	4.49399995803833	400	Simple_repeat	pELS,CTCF-bound	HAND2-AS1
chr4	173529515	173530714	ENST00000514431	ENSG00000237125	chr4	173529483	173529830	EH38D3656552	EH38E2344609	pELS,CTCF-bound	other	167	188	4.49399995803833	400	Simple_repeat	pELS,CTCF-bound	HAND2-AS1
chr4	173529520	173530719	ENST00000643969	ENSG00000237125	chr4	173529483	173529830	EH38D3656552	EH38E2344609	pELS,CTCF-bound	other	167	188	4.49399995803833	400	Simple_repeat	pELS,CTCF-bound	HAND2-AS1
chr4	173529758	173530957	ENST00000645615	ENSG00000237125	chr4	173529483	173529830	EH38D3656552	EH38E2344609	pELS,CTCF-bound	other	167	188	4.49399995803833	400	Simple_repeat	pELS,CTCF-bound	HAND2-AS1
chr4	176318966	176320165	ENST00000503362	ENSG00000129128	chr4	176320158	176320321	EH38D3658488	EH38E2345810	pELS,CTCF-bound	group-2	47	191	6.0019998550415	138	Simple_repeat	pELS,CTCF-bound	SPCS3
chr4	176318991	176320190	ENST00000507678	ENSG00000129128	chr4	176320158	176320321	EH38D3658488	EH38E2345810	pELS,CTCF-bound	group-2	47	191	6.0019998550415	138	Simple_repeat	pELS,CTCF-bound	SPCS3
chr4	176319002	176320201	ENST00000513139	ENSG00000129128	chr4	176320158	176320321	EH38D3658488	EH38E2345810	pELS,CTCF-bound	group-2	47	191	6.0019998550415	138	Simple_repeat	pELS,CTCF-bound	SPCS3
chr4	182142987	182144186	ENST00000513201	ENSG00000218336	chr4	182143800	182144021	EH38D3661878	EH38E2347421	pELS,CTCF-bound	group-1	223	227	4.56400012969971	138	Simple_repeat	pELS,CTCF-bound	TENM3
chr4	182143690	182144889	ENST00000512480	ENSG00000218336	chr4	182143800	182144021	EH38D3661878	EH38E2347421	pELS,CTCF-bound	group-1	223	227	4.56400012969971	138	Simple_repeat	pELS,CTCF-bound	TENM3
chr4	182143852	182145051	ENST00000505389	ENSG00000248266	chr4	182143800	182144021	EH38D3661878	EH38E2347421	pELS,CTCF-bound	group-1	223	227	4.56400012969971	138	Simple_repeat	pELS,CTCF-bound
chr4	183444176	183445375	ENST00000506835	ENSG00000168564	chr4	183445041	183445215	EH38D3663121	EH38E2348240	pELS,CTCF-bound	group-1	140	219	2025-05-08	345	None	pELS,CTCF-bound	CDKN2AIP
chr4	183505082	183506281	ENST00000412117	ENSG00000168556	chr4	183505314	183505550	EH38D3663181	EH38E2348280	pELS,CTCF-bound	group-1	177	220	5.61700010299683	257	None	pELS,CTCF-bound	ING2
chr4	498903	500102	ENST00000338977	ENSG00000182903	chr4	499486	499690	EH38D3538741	EH38E2273955	pELS,CTCF-bound	other	57	181	5.73199987411499	198	None	pELS,CTCF-bound	ZNF721
chr4	498957	500156	ENST00000511833	ENSG00000182903	chr4	499486	499690	EH38D3538741	EH38E2273955	pELS,CTCF-bound	other	57	181	5.73199987411499	198	None	pELS,CTCF-bound	ZNF721
chr4	576101	577300	ENST00000610212	ENSG00000273238	chr4	575922	576233	EH38D3538795	EH38E2273987	pELS	other	113	126	6.17600011825562	63	None	pELS	TMEM271
chr4	1170871	1172070	ENST00000509697	ENSG00000159674	chr4	1171869	1172080	EH38D3539577	EH38E2274557	pELS,CTCF-bound	group-1	222	224	8.57499980926514	504	None	pELS,CTCF-bound	SPON2
chr4	1171426	1172625	ENST00000507466	ENSG00000159674	chr4	1171869	1172080	EH38D3539577	EH38E2274557	pELS,CTCF-bound	group-1	222	224	8.57499980926514	504	None	pELS,CTCF-bound	SPON2
chr4	2261910	2263109	ENST00000337190	ENSG00000123933	chr4	2261772	2261926	EH38D3540871	EH38E2275431	pELS,CTCF-bound	other	173	178	7.53999996185303	184	None	pELS,CTCF-bound	MXD4
chr4	2261600	2262799	ENST00000513380	ENSG00000123933	chr4	2261772	2261926	EH38D3540871	EH38E2275431	pELS,CTCF-bound	other	173	178	7.53999996185303	184	None	pELS,CTCF-bound	MXD4
chr4	2261823	2263022	ENST00000515378	ENSG00000123933	chr4	2261772	2261926	EH38D3540871	EH38E2275431	pELS,CTCF-bound	other	173	178	7.53999996185303	184	None	pELS,CTCF-bound	MXD4
chr4	2261823	2263022	ENST00000510822	ENSG00000123933	chr4	2261772	2261926	EH38D3540871	EH38E2275431	pELS,CTCF-bound	other	173	178	7.53999996185303	184	None	pELS,CTCF-bound	MXD4
chr4	6200356	6201555	ENST00000531445	ENSG00000181215	chr4	6200262	6200442	EH38D3544797	EH38E2278067	pELS,CTCF-bound	other	147	191	4.89400005340576	108	Simple_repeat	pELS,CTCF-bound	C4orf50
chr4	6200350	6201549	ENST00000409021	ENSG00000152969	chr4	6200262	6200442	EH38D3544797	EH38E2278067	pELS,CTCF-bound	other	147	191	4.89400005340576	108	Simple_repeat	pELS,CTCF-bound	JAKMIP1
chr4	6200356	6201555	ENST00000409371	ENSG00000152969	chr4	6200262	6200442	EH38D3544797	EH38E2278067	pELS,CTCF-bound	other	147	191	4.89400005340576	108	Simple_repeat	pELS,CTCF-bound	JAKMIP1
chr4	6200356	6201555	ENST00000473053	ENSG00000152969	chr4	6200262	6200442	EH38D3544797	EH38E2278067	pELS,CTCF-bound	other	147	191	4.89400005340576	108	Simple_repeat	pELS,CTCF-bound	JAKMIP1
chr4	6200392	6201591	ENST00000282924	ENSG00000152969	chr4	6200262	6200442	EH38D3544797	EH38E2278067	pELS,CTCF-bound	other	147	191	4.89400005340576	108	Simple_repeat	pELS,CTCF-bound	JAKMIP1
chr4	7042802	7044001	ENST00000310085	ENSG00000173013	chr4	7043792	7044124	EH38D3545721	EH38E2278796	pELS,CTCF-bound	group-2	42	163	4.26900005340576	258	SINE/MIR	pELS,CTCF-bound	CCDC96
chr4	10116140	10117339	ENST00000508079	ENSG00000071127	chr4	10116156	10116344	EH38D3548739	EH38E2280770	pELS,CTCF-bound	group-1	207	232	6.22499990463257	272	Simple_repeat	pELS,CTCF-bound	WDR1
chr4	10116305	10117504	ENST00000505851	ENSG00000071127	chr4	10116156	10116344	EH38D3548739	EH38E2280770	pELS,CTCF-bound	group-1	207	232	6.22499990463257	272	Simple_repeat	pELS,CTCF-bound	WDR1
chr4	10116263	10117462	ENST00000514319	ENSG00000071127	chr4	10116156	10116344	EH38D3548739	EH38E2280770	pELS,CTCF-bound	group-1	207	232	6.22499990463257	272	Simple_repeat	pELS,CTCF-bound	WDR1
chr4	22515867	22517066	ENST00000334304	ENSG00000152990	chr4	22515600	22515899	EH38D3557605	EH38E2285793	pELS,CTCF-bound	other	110	166	4.41300010681152	99	Simple_repeat	pELS,CTCF-bound	ADGRA3
chr4	22515798	22516997	ENST00000502482	ENSG00000152990	chr4	22515600	22515899	EH38D3557605	EH38E2285793	pELS,CTCF-bound	other	110	166	4.41300010681152	99	Simple_repeat	pELS,CTCF-bound	ADGRA3
chr4	22515497	22516696	ENST00000506346	ENSG00000152990	chr4	22515600	22515899	EH38D3557605	EH38E2285793	pELS,CTCF-bound	other	110	166	4.41300010681152	99	Simple_repeat	pELS,CTCF-bound	ADGRA3
chr4	24912687	24913886	ENST00000504487	ENSG00000181982	chr4	24912503	24912754	EH38D3559421	EH38E2286899	pELS,CTCF-bound	other	67	212	6.73699998855591	133	None	pELS,CTCF-bound	CCDC149
chr4	24912695	24913894	ENST00000635206	ENSG00000181982	chr4	24912503	24912754	EH38D3559421	EH38E2286899	pELS,CTCF-bound	other	67	212	6.73699998855591	133	None	pELS,CTCF-bound	CCDC149
chr4	25030466	25031665	ENST00000512108	ENSG00000153012	chr4	25030525	25030708	EH38D3559528	EH38E2286971	pELS,CTCF-bound	group-1	188	225	4.65299987792969	239	Simple_repeat	pELS,CTCF-bound	LGI2
chr4	30721771	30722970	ENST00000660555	ENSG00000286596	chr4	30721866	30722113	EH38D3563186	EH38E2288963	pELS,CTCF-bound	group-1	200	221	4.58099985122681	0	Simple_repeat	pELS,CTCF-bound
chr4	39977712	39978911	ENST00000303538	ENSG00000121892	chr4	39977546	39977798	EH38D3568983	EH38E2292278	pELS,CTCF-bound	other	147	171	5.50799989700317	114	Simple_repeat	pELS,CTCF-bound	PDS5A
chr4	39977757	39978956	ENST00000503396	ENSG00000121892	chr4	39977546	39977798	EH38D3568983	EH38E2292278	pELS,CTCF-bound	other	147	171	5.50799989700317	114	Simple_repeat	pELS,CTCF-bound	PDS5A
chr4	39977311	39978510	ENST00000506262	ENSG00000121892	chr4	39977546	39977798	EH38D3568983	EH38E2292278	pELS,CTCF-bound	other	147	171	5.50799989700317	114	Simple_repeat	pELS,CTCF-bound	PDS5A
chr4	41214343	41215542	ENST00000508593	ENSG00000163697	chr4	41214164	41214348	EH38D3570192	EH38E2293283	pELS,CTCF-bound	group-1	161	209	4.93800020217896	111	None	pELS,CTCF-bound	APBB2
chr4	41214259	41215458	ENST00000513140	ENSG00000163697	chr4	41214164	41214348	EH38D3570192	EH38E2293283	pELS,CTCF-bound	group-1	161	209	4.93800020217896	111	None	pELS,CTCF-bound	APBB2
chr4	41214294	41215493	ENST00000509446	ENSG00000163697	chr4	41214164	41214348	EH38D3570192	EH38E2293283	pELS,CTCF-bound	group-1	161	209	4.93800020217896	111	None	pELS,CTCF-bound	APBB2
chr4	41214321	41215520	ENST00000508707	ENSG00000163697	chr4	41214164	41214348	EH38D3570192	EH38E2293283	pELS,CTCF-bound	group-1	161	209	4.93800020217896	111	None	pELS,CTCF-bound	APBB2
chr4	41214319	41215518	ENST00000503264	ENSG00000163697	chr4	41214164	41214348	EH38D3570192	EH38E2293283	pELS,CTCF-bound	group-1	161	209	4.93800020217896	111	None	pELS,CTCF-bound	APBB2
chr4	41214286	41215485	ENST00000503503	ENSG00000163697	chr4	41214164	41214348	EH38D3570192	EH38E2293283	pELS,CTCF-bound	group-1	161	209	4.93800020217896	111	None	pELS,CTCF-bound	APBB2
chr4	41214298	41215497	ENST00000505266	ENSG00000163697	chr4	41214164	41214348	EH38D3570192	EH38E2293283	pELS,CTCF-bound	group-1	161	209	4.93800020217896	111	None	pELS,CTCF-bound	APBB2
chr4	41881644	41882843	ENST00000498940	ENSG00000245870	chr4	41882775	41883124	EH38D3570814	EH38E2293778	pELS,CTCF-bound	group-1	225	239	4.89200019836426	0	None	pELS,CTCF-bound	LINC00682
chr4	41934876	41936075	ENST00000660525	ENSG00000249771	chr4	41935511	41935713	EH38D3570859	EH38E2293802	pELS,CTCF-bound	group-1	175	230	8.64500045776367	83	None	pELS,CTCF-bound
chr4	44447414	44448613	ENST00000515268	ENSG00000183783	chr4	44448153	44448496	EH38D3572192	EH38E2294473	pELS,CTCF-bound	group-1	217	219	6.1729998588562	314	None	pELS,CTCF-bound	KCTD8
chr4	46993306	46994505	ENST00000508560	ENSG00000109158	chr4	46993050	46993337	EH38D3573288	EH38E2294886	pELS	group-1	213	234	4.21199989318848	245	None	pELS	GABRA4
chr4	46993306	46994505	ENST00000511523	ENSG00000109158	chr4	46993050	46993337	EH38D3573288	EH38E2294886	pELS	group-1	213	234	4.21199989318848	245	None	pELS	GABRA4
chr4	75724326	75725525	ENST00000511868	ENSG00000138757	chr4	75724852	75725010	EH38D3589814	EH38E2304446	pELS,CTCF-bound	group-1	178	216	6.11399984359741	255	other	pELS,CTCF-bound	G3BP2
chr4	75724246	75725445	ENST00000509561	ENSG00000138757	chr4	75724852	75725010	EH38D3589814	EH38E2304446	pELS,CTCF-bound	group-1	178	216	6.11399984359741	255	other	pELS,CTCF-bound	G3BP2
chr4	75724176	75725375	ENST00000508510	ENSG00000138757	chr4	75724852	75725010	EH38D3589814	EH38E2304446	pELS,CTCF-bound	group-1	178	216	6.11399984359741	255	other	pELS,CTCF-bound	G3BP2
chr4	75724271	75725470	ENST00000499709	ENSG00000138757	chr4	75724852	75725010	EH38D3589814	EH38E2304446	pELS,CTCF-bound	group-1	178	216	6.11399984359741	255	other	pELS,CTCF-bound	G3BP2
chr4	95548774	95549973	ENST00000453304	ENSG00000182168	chr4	95548757	95548914	EH38D3604443	EH38E2313861	pELS,CTCF-bound	group-1	230	233	6.03999996185303	60	None	pELS,CTCF-bound	UNC5C
chr4	95548773	95549972	ENST00000513796	ENSG00000182168	chr4	95548757	95548914	EH38D3604443	EH38E2313861	pELS,CTCF-bound	group-1	230	233	6.03999996185303	60	None	pELS,CTCF-bound	UNC5C
chr4	98261431	98262630	ENST00000356499	ENSG00000214559	chr4	98261840	98261998	EH38D3605783	EH38E2314392	pELS,CTCF-bound	group-1	129	212	5.15799999237061	210	None	pELS,CTCF-bound
chr4	102825661	102826860	ENST00000350435	ENSG00000109332	chr4	102826633	102826806	EH38D3609335	EH38E2316809	pELS,CTCF-bound	group-1	200	216	5.58400011062622	317	None	pELS,CTCF-bound	UBE2D3
chr4	102825581	102826780	ENST00000505207	ENSG00000109332	chr4	102826633	102826806	EH38D3609335	EH38E2316809	pELS,CTCF-bound	group-1	200	216	5.58400011062622	317	None	pELS,CTCF-bound	UBE2D3
chr4	102825586	102826785	ENST00000507845	ENSG00000109332	chr4	102826633	102826806	EH38D3609335	EH38E2316809	pELS,CTCF-bound	group-1	200	216	5.58400011062622	317	None	pELS,CTCF-bound	UBE2D3
chr4	102825581	102826780	ENST00000502404	ENSG00000109332	chr4	102826633	102826806	EH38D3609335	EH38E2316809	pELS,CTCF-bound	group-1	200	216	5.58400011062622	317	None	pELS,CTCF-bound	UBE2D3
chr4	102826668	102827867	ENST00000502563	ENSG00000109332	chr4	102826633	102826806	EH38D3609335	EH38E2316809	pELS,CTCF-bound	group-1	200	216	5.58400011062622	317	None	pELS,CTCF-bound	UBE2D3
chr4	110621535	110622734	ENST00000645131	ENSG00000164093	chr4	110622493	110622643	EH38D3614587	EH38E2320007	pELS,CTCF-bound	group-1	186	231	6.56300020217896	409	None	pELS,CTCF-bound	PITX2
chr4	118685114	118686313	ENST00000628457	ENSG00000281731	chr4	118685535	118685696	EH38D3619530	EH38E2322707	pELS,CTCF-bound	group-1	155	234	4.66300010681152	144	None	pELS,CTCF-bound	METTL14-DT
chr4	118685142	118686341	ENST00000629093	ENSG00000281731	chr4	118685535	118685696	EH38D3619530	EH38E2322707	pELS,CTCF-bound	group-1	155	234	4.66300010681152	144	None	pELS,CTCF-bound	METTL14-DT
chr4	118685144	118686343	ENST00000667475	ENSG00000281731	chr4	118685535	118685696	EH38D3619530	EH38E2322707	pELS,CTCF-bound	group-1	155	234	4.66300010681152	144	None	pELS,CTCF-bound	METTL14-DT
chr4	118685094	118686293	ENST00000660675	ENSG00000281731	chr4	118685535	118685696	EH38D3619530	EH38E2322707	pELS,CTCF-bound	group-1	155	234	4.66300010681152	144	None	pELS,CTCF-bound	METTL14-DT
chr4	118685117	118686316	ENST00000660577	ENSG00000281731	chr4	118685535	118685696	EH38D3619530	EH38E2322707	pELS,CTCF-bound	group-1	155	234	4.66300010681152	144	None	pELS,CTCF-bound	METTL14-DT
chr4	118685142	118686341	ENST00000660319	ENSG00000281731	chr4	118685535	118685696	EH38D3619530	EH38E2322707	pELS,CTCF-bound	group-1	155	234	4.66300010681152	144	None	pELS,CTCF-bound	METTL14-DT
chr4	118685121	118686320	ENST00000657708	ENSG00000281731	chr4	118685535	118685696	EH38D3619530	EH38E2322707	pELS,CTCF-bound	group-1	155	234	4.66300010681152	144	None	pELS,CTCF-bound	METTL14-DT
chr4	118685063	118686262	ENST00000669615	ENSG00000281731	chr4	118685535	118685696	EH38D3619530	EH38E2322707	pELS,CTCF-bound	group-1	155	234	4.66300010681152	144	None	pELS,CTCF-bound	METTL14-DT
chr4	118685138	118686337	ENST00000665753	ENSG00000281731	chr4	118685535	118685696	EH38D3619530	EH38E2322707	pELS,CTCF-bound	group-1	155	234	4.66300010681152	144	None	pELS,CTCF-bound	METTL14-DT
chr4	118685091	118686290	ENST00000664083	ENSG00000281731	chr4	118685535	118685696	EH38D3619530	EH38E2322707	pELS,CTCF-bound	group-1	155	234	4.66300010681152	144	None	pELS,CTCF-bound	METTL14-DT
chr4	118685103	118686302	ENST00000668247	ENSG00000281731	chr4	118685535	118685696	EH38D3619530	EH38E2322707	pELS,CTCF-bound	group-1	155	234	4.66300010681152	144	None	pELS,CTCF-bound	METTL14-DT
chr4	139556039	139557238	ENST00000506866	ENSG00000145391	chr4	139555925	139556089	EH38D3632514	EH38E2329941	pELS,CTCF-bound	other	143	203	5.96199989318848	120	None	pELS,CTCF-bound	SETD7
chr4	139556009	139557208	ENST00000406354	ENSG00000145391	chr4	139555925	139556089	EH38D3632514	EH38E2329941	pELS,CTCF-bound	other	143	203	5.96199989318848	120	None	pELS,CTCF-bound	SETD7
chr4	140152770	140153969	ENST00000502696	ENSG00000196782	chr4	140153092	140153292	EH38D3633241	EH38E2330571	pELS,CTCF-bound	group-1	218	234	8.65900039672852	893	Simple_repeat	pELS,CTCF-bound	MAML3
chr4	141132438	141133637	ENST00000506101	ENSG00000170153	chr4	141132389	141132635	EH38D3634059	EH38E2331168	pELS,CTCF-bound	group-1	223	228	8.64599990844727	3	Simple_repeat	pELS,CTCF-bound	RNF150
chr4	145935990	145937189	ENST00000671699	ENSG00000151612	chr4	145936680	145937025	EH38D3637551	EH38E2333222	pELS,CTCF-bound	group-1	189	210	6.14200019836426	1398	Simple_repeat	pELS,CTCF-bound	ZNF827
chr4	173528713	173529912	ENST00000503024	ENSG00000164107	chr4	173529483	173529830	EH38D3656552	EH38E2344609	pELS,CTCF-bound	other	167	188	4.49399995803833	400	Simple_repeat	pELS,CTCF-bound	HAND2
chr4	173529090	173530289	ENST00000621866	ENSG00000164107	chr4	173529483	173529830	EH38D3656552	EH38E2344609	pELS,CTCF-bound	other	167	188	4.49399995803833	400	Simple_repeat	pELS,CTCF-bound	HAND2
chr4	176320259	176321458	ENST00000512634	ENSG00000248980	chr4	176320158	176320321	EH38D3658488	EH38E2345810	pELS,CTCF-bound	group-2	47	191	6.0019998550415	138	Simple_repeat	pELS,CTCF-bound	SPCS3-AS1
chr4	182143996	182145195	ENST00000509012	ENSG00000177822	chr4	182143800	182144021	EH38D3661878	EH38E2347421	pELS,CTCF-bound	group-1	223	227	4.56400012969971	138	Simple_repeat	pELS,CTCF-bound	TENM3-AS1
chr4	182143959	182145158	ENST00000507869	ENSG00000177822	chr4	182143800	182144021	EH38D3661878	EH38E2347421	pELS,CTCF-bound	group-1	223	227	4.56400012969971	138	Simple_repeat	pELS,CTCF-bound	TENM3-AS1
chr4	182143577	182144776	ENST00000505873	ENSG00000177822	chr4	182143800	182144021	EH38D3661878	EH38E2347421	pELS,CTCF-bound	group-1	223	227	4.56400012969971	138	Simple_repeat	pELS,CTCF-bound	TENM3-AS1
chr4	182143689	182144888	ENST00000511052	ENSG00000177822	chr4	182143800	182144021	EH38D3661878	EH38E2347421	pELS,CTCF-bound	group-1	223	227	4.56400012969971	138	Simple_repeat	pELS,CTCF-bound	TENM3-AS1
chr4	183504295	183505494	ENST00000457303	ENSG00000232648	chr4	183505314	183505550	EH38D3663181	EH38E2348280	pELS,CTCF-bound	group-1	177	220	5.61700010299683	257	None	pELS,CTCF-bound	ING2-DT
chr5	6447859	6449058	ENST00000399816	ENSG00000215218	chr5	6448945	6449248	EH38D3673955	EH38E2354889	pELS,CTCF-bound	group-1	207	215	5.96199989318848	87	None	pELS,CTCF-bound	UBE2QL1
chr5	6632427	6633626	ENST00000510531	ENSG00000145545	chr5	6632733	6632888	EH38D3674138	EH38E2355016	pELS,CTCF-bound	other	94	214	6.24900007247925	155	None	pELS,CTCF-bound	SRD5A1
chr5	6632427	6633626	ENST00000513117	ENSG00000145545	chr5	6632733	6632888	EH38D3674138	EH38E2355016	pELS,CTCF-bound	other	94	214	6.24900007247925	155	None	pELS,CTCF-bound	SRD5A1
chr5	6632440	6633639	ENST00000274192	ENSG00000145545	chr5	6632733	6632888	EH38D3674138	EH38E2355016	pELS,CTCF-bound	other	94	214	6.24900007247925	155	None	pELS,CTCF-bound	SRD5A1
chr5	6632456	6633655	ENST00000504286	ENSG00000145545	chr5	6632733	6632888	EH38D3674138	EH38E2355016	pELS,CTCF-bound	other	94	214	6.24900007247925	155	None	pELS,CTCF-bound	SRD5A1
chr5	7395138	7396337	ENST00000338316	ENSG00000078295	chr5	7396329	7396672	EH38D3674683	EH38E2355340	pELS,CTCF-bound	other	86	190	5.44299983978271	192	Simple_repeat	pELS,CTCF-bound	ADCY2
chr5	16616225	16617424	ENST00000504935	ENSG00000250415	chr5	16616704	16616865	EH38D3681704	EH38E2359685	pELS,CTCF-bound	other	79	199	8.35400009155273	194	None	pELS,CTCF-bound
chr5	17216631	17217830	ENST00000322611	ENSG00000176788	chr5	17217760	17217961	EH38D3682308	EH38E2360176	pELS,CTCF-bound	other	131	177	4.28900003433228	130	Simple_repeat	pELS,CTCF-bound	BASP1
chr5	37838884	37840083	ENST00000637926	ENSG00000248587	chr5	37839903	37840172	EH38D3694446	EH38E2366768	pELS,CTCF-bound	group-1	185	213	4.63700008392334	0	other	pELS,CTCF-bound	GDNF-AS1
chr5	37839438	37840637	ENST00000503382	ENSG00000248587	chr5	37839903	37840172	EH38D3694446	EH38E2366768	pELS,CTCF-bound	group-1	185	213	4.63700008392334	0	other	pELS,CTCF-bound	GDNF-AS1
chr5	50665374	50666573	ENST00000502524	ENSG00000151883	chr5	50666359	50666526	EH38D3700280	EH38E2370447	pELS,CTCF-bound	group-1	172	215	5.38100004196167	111	None	pELS,CTCF-bound	PARP8
chr5	50665637	50666836	ENST00000281631	ENSG00000151883	chr5	50666359	50666526	EH38D3700280	EH38E2370447	pELS,CTCF-bound	group-1	172	215	5.38100004196167	111	None	pELS,CTCF-bound	PARP8
chr5	50665688	50666887	ENST00000515175	ENSG00000151883	chr5	50666359	50666526	EH38D3700280	EH38E2370447	pELS,CTCF-bound	group-1	172	215	5.38100004196167	111	None	pELS,CTCF-bound	PARP8
chr5	50665761	50666960	ENST00000513414	ENSG00000151883	chr5	50666359	50666526	EH38D3700280	EH38E2370447	pELS,CTCF-bound	group-1	172	215	5.38100004196167	111	None	pELS,CTCF-bound	PARP8
chr5	50665819	50667018	ENST00000510040	ENSG00000151883	chr5	50666359	50666526	EH38D3700280	EH38E2370447	pELS,CTCF-bound	group-1	172	215	5.38100004196167	111	None	pELS,CTCF-bound	PARP8
chr5	50665938	50667137	ENST00000514342	ENSG00000151883	chr5	50666359	50666526	EH38D3700280	EH38E2370447	pELS,CTCF-bound	group-1	172	215	5.38100004196167	111	None	pELS,CTCF-bound	PARP8
chr5	50665967	50667166	ENST00000513738	ENSG00000151883	chr5	50666359	50666526	EH38D3700280	EH38E2370447	pELS,CTCF-bound	group-1	172	215	5.38100004196167	111	None	pELS,CTCF-bound	PARP8
chr5	50665967	50667166	ENST00000503665	ENSG00000151883	chr5	50666359	50666526	EH38D3700280	EH38E2370447	pELS,CTCF-bound	group-1	172	215	5.38100004196167	111	None	pELS,CTCF-bound	PARP8
chr5	50665967	50667166	ENST00000503707	ENSG00000151883	chr5	50666359	50666526	EH38D3700280	EH38E2370447	pELS,CTCF-bound	group-1	172	215	5.38100004196167	111	None	pELS,CTCF-bound	PARP8
chr5	50665979	50667178	ENST00000514067	ENSG00000151883	chr5	50666359	50666526	EH38D3700280	EH38E2370447	pELS,CTCF-bound	group-1	172	215	5.38100004196167	111	None	pELS,CTCF-bound	PARP8
chr5	50665979	50667178	ENST00000514067	ENSG00000151883	chr5	50667178	50667417	EH38D3700283	EH38E2370450	pELS,CTCF-bound	group-1	178	216	5.50699996948242	140	None	pELS,CTCF-bound	PARP8
chr5	50665981	50667180	ENST00000503046	ENSG00000151883	chr5	50666359	50666526	EH38D3700280	EH38E2370447	pELS,CTCF-bound	group-1	172	215	5.38100004196167	111	None	pELS,CTCF-bound	PARP8
chr5	50665981	50667180	ENST00000503046	ENSG00000151883	chr5	50667178	50667417	EH38D3700283	EH38E2370450	pELS,CTCF-bound	group-1	178	216	5.50699996948242	140	None	pELS,CTCF-bound	PARP8
chr5	50666004	50667203	ENST00000503193	ENSG00000151883	chr5	50666359	50666526	EH38D3700280	EH38E2370447	pELS,CTCF-bound	group-1	172	215	5.38100004196167	111	None	pELS,CTCF-bound	PARP8
chr5	50666004	50667203	ENST00000503193	ENSG00000151883	chr5	50667178	50667417	EH38D3700283	EH38E2370450	pELS,CTCF-bound	group-1	178	216	5.50699996948242	140	None	pELS,CTCF-bound	PARP8
chr5	50666089	50667288	ENST00000515166	ENSG00000151883	chr5	50666359	50666526	EH38D3700280	EH38E2370447	pELS,CTCF-bound	group-1	172	215	5.38100004196167	111	None	pELS,CTCF-bound	PARP8
chr5	50666089	50667288	ENST00000515166	ENSG00000151883	chr5	50667178	50667417	EH38D3700283	EH38E2370450	pELS,CTCF-bound	group-1	178	216	5.50699996948242	140	None	pELS,CTCF-bound	PARP8
chr5	50666557	50667756	ENST00000505554	ENSG00000151883	chr5	50667178	50667417	EH38D3700283	EH38E2370450	pELS,CTCF-bound	group-1	178	216	5.50699996948242	140	None	pELS,CTCF-bound	PARP8
chr5	50666884	50668083	ENST00000505180	ENSG00000151883	chr5	50667178	50667417	EH38D3700283	EH38E2370450	pELS,CTCF-bound	group-1	178	216	5.50699996948242	140	None	pELS,CTCF-bound	PARP8
chr5	50666893	50668092	ENST00000503561	ENSG00000151883	chr5	50667178	50667417	EH38D3700283	EH38E2370450	pELS,CTCF-bound	group-1	178	216	5.50699996948242	140	None	pELS,CTCF-bound	PARP8
chr5	61331258	61332457	ENST00000252744	ENSG00000130449	chr5	61331651	61331852	EH38D3708818	EH38E2376384	pELS,CTCF-bound	group-1	201	226	8.61999988555908	406	None	pELS,CTCF-bound	ZSWIM6
chr5	64505015	64506214	ENST00000334025	ENSG00000186479	chr5	64505851	64506201	EH38D3710763	EH38E2377417	pELS,CTCF-bound	group-1	234	238	7.02699995040894	0	None	pELS,CTCF-bound	RGS7BP
chr5	64505257	64506456	ENST00000508162	ENSG00000186479	chr5	64505851	64506201	EH38D3710763	EH38E2377417	pELS,CTCF-bound	group-1	234	238	7.02699995040894	0	None	pELS,CTCF-bound	RGS7BP
chr5	66143300	66144499	ENST00000334121	ENSG00000153914	chr5	66144478	66144696	EH38D3712000	EH38E2378213	pELS,CTCF-bound	group-1	210	236	6.23400020599365	100	other	pELS,CTCF-bound	SREK1
chr5	66143307	66144506	ENST00000520058	ENSG00000153914	chr5	66144478	66144696	EH38D3712000	EH38E2378213	pELS,CTCF-bound	group-1	210	236	6.23400020599365	100	other	pELS,CTCF-bound	SREK1
chr5	66143315	66144514	ENST00000522912	ENSG00000153914	chr5	66144478	66144696	EH38D3712000	EH38E2378213	pELS,CTCF-bound	group-1	210	236	6.23400020599365	100	other	pELS,CTCF-bound	SREK1
chr5	66143315	66144514	ENST00000520953	ENSG00000153914	chr5	66144478	66144696	EH38D3712000	EH38E2378213	pELS,CTCF-bound	group-1	210	236	6.23400020599365	100	other	pELS,CTCF-bound	SREK1
chr5	66143336	66144535	ENST00000524111	ENSG00000153914	chr5	66144478	66144696	EH38D3712000	EH38E2378213	pELS,CTCF-bound	group-1	210	236	6.23400020599365	100	other	pELS,CTCF-bound	SREK1
chr5	66143835	66145034	ENST00000380918	ENSG00000153914	chr5	66144478	66144696	EH38D3712000	EH38E2378213	pELS,CTCF-bound	group-1	210	236	6.23400020599365	100	other	pELS,CTCF-bound	SREK1
chr5	72106475	72107674	ENST00000296755	ENSG00000131711	chr5	72107618	72107801	EH38D3715576	EH38E2380736	pELS,CTCF-bound	group-1	220	234	8.78800010681152	144	None	pELS,CTCF-bound	MAP1B
chr5	72106477	72107676	ENST00000504183	ENSG00000131711	chr5	72107618	72107801	EH38D3715576	EH38E2380736	pELS,CTCF-bound	group-1	220	234	8.78800010681152	144	None	pELS,CTCF-bound	MAP1B
chr5	72106477	72107676	ENST00000513526	ENSG00000131711	chr5	72107618	72107801	EH38D3715576	EH38E2380736	pELS,CTCF-bound	group-1	220	234	8.78800010681152	144	None	pELS,CTCF-bound	MAP1B
chr5	72106486	72107685	ENST00000511641	ENSG00000131711	chr5	72107618	72107801	EH38D3715576	EH38E2380736	pELS,CTCF-bound	group-1	220	234	8.78800010681152	144	None	pELS,CTCF-bound	MAP1B
chr5	72847385	72848584	ENST00000509030	ENSG00000083312	chr5	72848518	72848855	EH38D3716377	EH38E2381386	pELS,CTCF-bound	other	92	162	4.20900011062622	335	None	pELS,CTCF-bound	TNPO1
chr5	72847385	72848584	ENST00000511754	ENSG00000083312	chr5	72848518	72848855	EH38D3716377	EH38E2381386	pELS,CTCF-bound	other	92	162	4.20900011062622	335	None	pELS,CTCF-bound	TNPO1
chr5	72847385	72848584	ENST00000506528	ENSG00000083312	chr5	72848518	72848855	EH38D3716377	EH38E2381386	pELS,CTCF-bound	other	92	162	4.20900011062622	335	None	pELS,CTCF-bound	TNPO1
chr5	73497431	73498630	ENST00000512257	ENSG00000145741	chr5	73498617	73498857	EH38D3716986	EH38E2381835	pELS,CTCF-bound	group-1	212	225	8.33600044250488	152	Simple_repeat	pELS,CTCF-bound	BTF3
chr5	73497436	73498635	ENST00000514505	ENSG00000145741	chr5	73498617	73498857	EH38D3716986	EH38E2381835	pELS,CTCF-bound	group-1	212	225	8.33600044250488	152	Simple_repeat	pELS,CTCF-bound	BTF3
chr5	73497442	73498641	ENST00000514360	ENSG00000145741	chr5	73498617	73498857	EH38D3716986	EH38E2381835	pELS,CTCF-bound	group-1	212	225	8.33600044250488	152	Simple_repeat	pELS,CTCF-bound	BTF3
chr5	73497449	73498648	ENST00000380591	ENSG00000145741	chr5	73498617	73498857	EH38D3716986	EH38E2381835	pELS,CTCF-bound	group-1	212	225	8.33600044250488	152	Simple_repeat	pELS,CTCF-bound	BTF3
chr5	73497457	73498656	ENST00000510787	ENSG00000145741	chr5	73498617	73498857	EH38D3716986	EH38E2381835	pELS,CTCF-bound	group-1	212	225	8.33600044250488	152	Simple_repeat	pELS,CTCF-bound	BTF3
chr5	73497473	73498672	ENST00000508901	ENSG00000145741	chr5	73498617	73498857	EH38D3716986	EH38E2381835	pELS,CTCF-bound	group-1	212	225	8.33600044250488	152	Simple_repeat	pELS,CTCF-bound	BTF3
chr5	73497510	73498709	ENST00000507081	ENSG00000145741	chr5	73498617	73498857	EH38D3716986	EH38E2381835	pELS,CTCF-bound	group-1	212	225	8.33600044250488	152	Simple_repeat	pELS,CTCF-bound	BTF3
chr5	75510756	75511955	ENST00000241436	ENSG00000122008	chr5	75511116	75511289	EH38D3718923	EH38E2383270	pELS,CTCF-bound	other	204	208	5.73199987411499	0	None	pELS,CTCF-bound	POLK
chr5	75510845	75512044	ENST00000503479	ENSG00000122008	chr5	75511116	75511289	EH38D3718923	EH38E2383270	pELS,CTCF-bound	other	204	208	5.73199987411499	0	None	pELS,CTCF-bound	POLK
chr5	75510891	75512090	ENST00000510815	ENSG00000122008	chr5	75511116	75511289	EH38D3718923	EH38E2383270	pELS,CTCF-bound	other	204	208	5.73199987411499	0	None	pELS,CTCF-bound	POLK
chr5	75510891	75512090	ENST00000506928	ENSG00000122008	chr5	75511116	75511289	EH38D3718923	EH38E2383270	pELS,CTCF-bound	other	204	208	5.73199987411499	0	None	pELS,CTCF-bound	POLK
chr5	75511065	75512264	ENST00000505774	ENSG00000122008	chr5	75511116	75511289	EH38D3718923	EH38E2383270	pELS,CTCF-bound	other	204	208	5.73199987411499	0	None	pELS,CTCF-bound	POLK
chr5	75511069	75512268	ENST00000514296	ENSG00000122008	chr5	75511116	75511289	EH38D3718923	EH38E2383270	pELS,CTCF-bound	other	204	208	5.73199987411499	0	None	pELS,CTCF-bound	POLK
chr5	87266883	87268082	ENST00000274376	ENSG00000145715	chr5	87268057	87268272	EH38D3727316	EH38E2388721	pELS,CTCF-bound	group-1	205	214	4.46199989318848	175	None	pELS,CTCF-bound	RASA1
chr5	87266888	87268087	ENST00000515800	ENSG00000145715	chr5	87268057	87268272	EH38D3727316	EH38E2388721	pELS,CTCF-bound	group-1	205	214	4.46199989318848	175	None	pELS,CTCF-bound	RASA1
chr5	87267933	87269132	ENST00000456692	ENSG00000145715	chr5	87268057	87268272	EH38D3727316	EH38E2388721	pELS,CTCF-bound	group-1	205	214	4.46199989318848	175	None	pELS,CTCF-bound	RASA1
chr5	87267944	87269143	ENST00000512763	ENSG00000145715	chr5	87268057	87268272	EH38D3727316	EH38E2388721	pELS,CTCF-bound	group-1	205	214	4.46199989318848	175	None	pELS,CTCF-bound	RASA1
chr5	87267944	87269143	ENST00000506290	ENSG00000145715	chr5	87268057	87268272	EH38D3727316	EH38E2388721	pELS,CTCF-bound	group-1	205	214	4.46199989318848	175	None	pELS,CTCF-bound	RASA1
chr5	96934394	96935593	ENST00000395784	ENSG00000113441	chr5	96934840	96935046	EH38D3734574	EH38E2393527	pELS,CTCF-bound	group-1	179	230	4.51000022888184	0	None	pELS,CTCF-bound	LNPEP
chr5	98928171	98929370	ENST00000513175	ENSG00000248489	chr5	98928593	98928746	EH38D3735858	EH38E2394257	pELS,CTCF-bound	other	160	199	4.72800016403198	262	other	pELS,CTCF-bound	CHD1-DT
chr5	98928188	98929387	ENST00000670964	ENSG00000248489	chr5	98928593	98928746	EH38D3735858	EH38E2394257	pELS,CTCF-bound	other	160	199	4.72800016403198	262	other	pELS,CTCF-bound	CHD1-DT
chr5	109688366	109689565	ENST00000261483	ENSG00000112893	chr5	109689519	109689682	EH38D3742488	EH38E2397772	pELS,CTCF-bound	other	184	199	8.19099998474121	154	None	pELS,CTCF-bound	MAN2A1
chr5	112418583	112419782	ENST00000624967	ENSG00000278921	chr5	112418950	112419201	EH38D3744621	EH38E2399116	pELS,CTCF-bound	group-1	190	228	6.24200010299683	77	None	pELS,CTCF-bound	EPB41L4A-DT
chr5	112418583	112419782	ENST00000623705	ENSG00000278921	chr5	112418950	112419201	EH38D3744621	EH38E2399116	pELS,CTCF-bound	group-1	190	228	6.24200010299683	77	None	pELS,CTCF-bound	EPB41L4A-DT
chr5	114361738	114362937	ENST00000631899	ENSG00000080709	chr5	114362803	114363094	EH38D3746221	EH38E2400195	pELS,CTCF-bound	group-1	192	226	6.04199981689453	485	Simple_repeat	pELS,CTCF-bound	KCNN2
chr5	114362107	114363306	ENST00000507750	ENSG00000080709	chr5	114362803	114363094	EH38D3746221	EH38E2400195	pELS,CTCF-bound	group-1	192	226	6.04199981689453	485	Simple_repeat	pELS,CTCF-bound	KCNN2
chr5	115840935	115842134	ENST00000316788	ENSG00000177879	chr5	115842079	115842281	EH38D3747221	EH38E2400779	pELS,CTCF-bound	other	152	191	5.17399978637695	145	None	pELS,CTCF-bound	AP3S1
chr5	115840946	115842145	ENST00000515066	ENSG00000177879	chr5	115842079	115842281	EH38D3747221	EH38E2400779	pELS,CTCF-bound	other	152	191	5.17399978637695	145	None	pELS,CTCF-bound	AP3S1
chr5	115840958	115842157	ENST00000506430	ENSG00000177879	chr5	115842079	115842281	EH38D3747221	EH38E2400779	pELS,CTCF-bound	other	152	191	5.17399978637695	145	None	pELS,CTCF-bound	AP3S1
chr5	115840997	115842196	ENST00000395548	ENSG00000177879	chr5	115842079	115842281	EH38D3747221	EH38E2400779	pELS,CTCF-bound	other	152	191	5.17399978637695	145	None	pELS,CTCF-bound	AP3S1
chr5	115841038	115842237	ENST00000640413	ENSG00000177879	chr5	115842079	115842281	EH38D3747221	EH38E2400779	pELS,CTCF-bound	other	152	191	5.17399978637695	145	None	pELS,CTCF-bound	AP3S1
chr5	115841487	115842686	ENST00000509055	ENSG00000177879	chr5	115842079	115842281	EH38D3747221	EH38E2400779	pELS,CTCF-bound	other	152	191	5.17399978637695	145	None	pELS,CTCF-bound	AP3S1
chr5	116573482	116574681	ENST00000508766	ENSG00000249167	chr5	116573648	116573804	EH38D3747849	EH38E2401203	pELS,CTCF-bound	group-1	231	234	6.11399984359741	592	None	pELS,CTCF-bound	SEMA6A-AS2
chr5	116573483	116574682	ENST00000663913	ENSG00000249167	chr5	116573648	116573804	EH38D3747849	EH38E2401203	pELS,CTCF-bound	group-1	231	234	6.11399984359741	592	None	pELS,CTCF-bound	SEMA6A-AS2
chr5	116573483	116574682	ENST00000660260	ENSG00000249167	chr5	116573648	116573804	EH38D3747849	EH38E2401203	pELS,CTCF-bound	group-1	231	234	6.11399984359741	592	None	pELS,CTCF-bound	SEMA6A-AS2
chr5	132369276	132370475	ENST00000415928	ENSG00000197375	chr5	132370320	132370551	EH38D3759526	EH38E2408431	pELS,CTCF-bound	group-1	140	232	5.8439998626709	348	None	pELS,CTCF-bound	SLC22A5
chr5	134524657	134525856	ENST00000282605	ENSG00000043143	chr5	134524542	134524785	EH38D3761776	EH38E2410134	pELS,CTCF-bound	group-1	231	233	4.57100009918213	872	None	pELS,CTCF-bound	JADE2
chr5	134524657	134525856	ENST00000282605	ENSG00000043143	chr5	134525051	134525352	EH38D3761777	EH38E2410135	pELS,CTCF-bound	group-1	211	224	6.13000011444092	305	None	pELS,CTCF-bound	JADE2
chr5	134524657	134525856	ENST00000282605	ENSG00000043143	chr5	134525354	134525524	EH38D3761778	EH38E2410136	pELS,CTCF-bound	other	151	189	7.84800004959106	133	None	pELS,CTCF-bound	JADE2
chr5	134524662	134525861	ENST00000515554	ENSG00000043143	chr5	134524542	134524785	EH38D3761776	EH38E2410134	pELS,CTCF-bound	group-1	231	233	4.57100009918213	872	None	pELS,CTCF-bound	JADE2
chr5	134524662	134525861	ENST00000515554	ENSG00000043143	chr5	134525051	134525352	EH38D3761777	EH38E2410135	pELS,CTCF-bound	group-1	211	224	6.13000011444092	305	None	pELS,CTCF-bound	JADE2
chr5	134524662	134525861	ENST00000515554	ENSG00000043143	chr5	134525354	134525524	EH38D3761778	EH38E2410136	pELS,CTCF-bound	other	151	189	7.84800004959106	133	None	pELS,CTCF-bound	JADE2
chr5	134524673	134525872	ENST00000361895	ENSG00000043143	chr5	134524542	134524785	EH38D3761776	EH38E2410134	pELS,CTCF-bound	group-1	231	233	4.57100009918213	872	None	pELS,CTCF-bound	JADE2
chr5	134524673	134525872	ENST00000361895	ENSG00000043143	chr5	134525051	134525352	EH38D3761777	EH38E2410135	pELS,CTCF-bound	group-1	211	224	6.13000011444092	305	None	pELS,CTCF-bound	JADE2
chr5	134524673	134525872	ENST00000361895	ENSG00000043143	chr5	134525354	134525524	EH38D3761778	EH38E2410136	pELS,CTCF-bound	other	151	189	7.84800004959106	133	None	pELS,CTCF-bound	JADE2
chr5	134524742	134525941	ENST00000402835	ENSG00000043143	chr5	134524542	134524785	EH38D3761776	EH38E2410134	pELS,CTCF-bound	group-1	231	233	4.57100009918213	872	None	pELS,CTCF-bound	JADE2
chr5	134524742	134525941	ENST00000402835	ENSG00000043143	chr5	134525051	134525352	EH38D3761777	EH38E2410135	pELS,CTCF-bound	group-1	211	224	6.13000011444092	305	None	pELS,CTCF-bound	JADE2
chr5	134524742	134525941	ENST00000402835	ENSG00000043143	chr5	134525354	134525524	EH38D3761778	EH38E2410136	pELS,CTCF-bound	other	151	189	7.84800004959106	133	None	pELS,CTCF-bound	JADE2
chr5	134525108	134526307	ENST00000395003	ENSG00000043143	chr5	134525051	134525352	EH38D3761777	EH38E2410135	pELS,CTCF-bound	group-1	211	224	6.13000011444092	305	None	pELS,CTCF-bound	JADE2
chr5	134525108	134526307	ENST00000395003	ENSG00000043143	chr5	134525354	134525524	EH38D3761778	EH38E2410136	pELS,CTCF-bound	other	151	189	7.84800004959106	133	None	pELS,CTCF-bound	JADE2
chr5	138464479	138465678	ENST00000239938	ENSG00000120738	chr5	138464869	138465218	EH38D3765385	EH38E2412554	pELS,CTCF-bound	group-1	219	228	5.55600023269653	261	Simple_repeat	pELS,CTCF-bound	EGR1
chr5	139649989	139651188	ENST00000512816	ENSG00000171604	chr5	139650440	139650613	EH38D3766664	EH38E2413625	pELS,CTCF-bound	group-1	228	231	7.85200023651123	712	None	pELS,CTCF-bound	CXXC5
chr5	139649989	139651188	ENST00000512816	ENSG00000171604	chr5	139650776	139651122	EH38D3766665	EH38E2413626	pELS,CTCF-bound	group-1	219	235	4.82999992370605	1048	None	pELS,CTCF-bound	CXXC5
chr5	139794808	139796007	ENST00000274710	ENSG00000146005	chr5	139795977	139796308	EH38D3766902	EH38E2413830	pELS,CTCF-bound	group-1	208	230	4.67500019073486	170	Simple_repeat	pELS,CTCF-bound	PSD2
chr5	139847290	139848489	ENST00000504413	ENSG00000250692	chr5	139848484	139848688	EH38D3766948	EH38E2413854	pELS,CTCF-bound	group-1	211	226	4.36100006103516	195	Simple_repeat	pELS,CTCF-bound
chr5	140113109	140114308	ENST00000331327	ENSG00000185129	chr5	140113691	140113876	EH38D3767190	EH38E2414021	pELS,CTCF-bound	other	86	222	4.69099998474121	233	Simple_repeat	pELS,CTCF-bound	PURA
chr5	140965470	140966669	ENST00000615316	ENSG00000243232	chr5	140966621	140966817	EH38D3767808	EH38E2414527	pELS,CTCF-bound	group-1	213	220	5.50899982452393	131	None	pELS,CTCF-bound	PCDHAC2
chr5	140965476	140966675	ENST00000289269	ENSG00000243232	chr5	140966621	140966817	EH38D3767808	EH38E2414527	pELS,CTCF-bound	group-1	213	220	5.50899982452393	131	None	pELS,CTCF-bound	PCDHAC2
chr5	141922855	141924054	ENST00000194118	ENSG00000081791	chr5	141923957	141924175	EH38D3768585	EH38E2415181	pELS,CTCF-bound	group-1	182	238	5.79400014877319	87	None	pELS,CTCF-bound	DELE1
chr5	141922871	141924070	ENST00000432126	ENSG00000081791	chr5	141923957	141924175	EH38D3768585	EH38E2415181	pELS,CTCF-bound	group-1	182	238	5.79400014877319	87	None	pELS,CTCF-bound	DELE1
chr5	141922910	141924109	ENST00000508751	ENSG00000081791	chr5	141923957	141924175	EH38D3768585	EH38E2415181	pELS,CTCF-bound	group-1	182	238	5.79400014877319	87	None	pELS,CTCF-bound	DELE1
chr5	142324293	142325492	ENST00000510311	ENSG00000231185	chr5	142324205	142324407	EH38D3769013	EH38E2415545	pELS,CTCF-bound	group-1	236	239	6.29300022125244	595	None	pELS,CTCF-bound	SPRY4-AS1
chr5	142324298	142325497	ENST00000515288	ENSG00000231185	chr5	142324205	142324407	EH38D3769013	EH38E2415545	pELS,CTCF-bound	group-1	236	239	6.29300022125244	595	None	pELS,CTCF-bound	SPRY4-AS1
chr5	142769377	142770576	ENST00000645722	ENSG00000145819	chr5	142769922	142770132	EH38D3769498	EH38E2415948	pELS,CTCF-bound	group-1	215	239	6.04500007629395	245	None	pELS,CTCF-bound	ARHGAP26
chr5	142769377	142770576	ENST00000274498	ENSG00000145819	chr5	142769922	142770132	EH38D3769498	EH38E2415948	pELS,CTCF-bound	group-1	215	239	6.04500007629395	245	None	pELS,CTCF-bound	ARHGAP26
chr5	142770119	142771318	ENST00000642734	ENSG00000145819	chr5	142769922	142770132	EH38D3769498	EH38E2415948	pELS,CTCF-bound	group-1	215	239	6.04500007629395	245	None	pELS,CTCF-bound	ARHGAP26
chr5	142770119	142771318	ENST00000642734	ENSG00000145819	chr5	142770911	142771104	EH38D3769500	EH38E2415950	pELS,CTCF-bound	group-1	172	226	6.15399980545044	15	None	pELS,CTCF-bound	ARHGAP26
chr5	157742712	157743911	ENST00000286307	ENSG00000155858	chr5	157743882	157744037	EH38D3782336	EH38E2424866	pELS,CTCF-bound	other	180	199	5.79199981689453	171	Simple_repeat	pELS,CTCF-bound	LSM11
chr5	172640263	172641462	ENST00000369800	ENSG00000214357	chr5	172641411	172641621	EH38D3794091	EH38E2432158	pELS,CTCF-bound	group-1	194	222	4.58099985122681	146	None	pELS,CTCF-bound	NEURL1B
chr5	172640266	172641465	ENST00000520919	ENSG00000214357	chr5	172641411	172641621	EH38D3794091	EH38E2432158	pELS,CTCF-bound	group-1	194	222	4.58099985122681	146	None	pELS,CTCF-bound	NEURL1B
chr5	172640266	172641465	ENST00000522853	ENSG00000214357	chr5	172641411	172641621	EH38D3794091	EH38E2432158	pELS,CTCF-bound	group-1	194	222	4.58099985122681	146	None	pELS,CTCF-bound	NEURL1B
chr5	173056344	173057543	ENST00000517882	ENSG00000164463	chr5	173056850	173057008	EH38D3794640	EH38E2432661	pELS,CTCF-bound	other	181	205	7.80299997329712	483	other	pELS,CTCF-bound	CREBRF
chr5	173056394	173057593	ENST00000523161	ENSG00000164463	chr5	173056850	173057008	EH38D3794640	EH38E2432661	pELS,CTCF-bound	other	181	205	7.80299997329712	483	other	pELS,CTCF-bound	CREBRF
chr5	174723582	174724781	ENST00000239243	ENSG00000120149	chr5	174724767	174724946	EH38D3796372	EH38E2434003	pELS,CTCF-bound	group-1	222	227	6.85900020599365	166	None	pELS,CTCF-bound	MSX2
chr5	174723602	174724801	ENST00000507785	ENSG00000120149	chr5	174724767	174724946	EH38D3796372	EH38E2434003	pELS,CTCF-bound	group-1	222	227	6.85900020599365	166	None	pELS,CTCF-bound	MSX2
chr5	176364487	176365686	ENST00000310389	ENSG00000175414	chr5	176365645	176365918	EH38D3797527	EH38E2434737	pELS,CTCF-bound	group-2	48	210	8.13500022888184	159	None	pELS,CTCF-bound	ARL10
chr5	176365538	176366737	ENST00000507151	ENSG00000175414	chr5	176365645	176365918	EH38D3797527	EH38E2434737	pELS,CTCF-bound	group-2	48	210	8.13500022888184	159	None	pELS,CTCF-bound	ARL10
chr5	177302799	177303998	ENST00000303204	ENSG00000169230	chr5	177303080	177303337	EH38D3798492	EH38E2435472	pELS,CTCF-bound	group-1	229	238	5.88800001144409	370	None	pELS,CTCF-bound	PRELID1
chr5	177302803	177304002	ENST00000511309	ENSG00000169230	chr5	177303080	177303337	EH38D3798492	EH38E2435472	pELS,CTCF-bound	group-1	229	238	5.88800001144409	370	None	pELS,CTCF-bound	PRELID1
chr5	177302811	177304010	ENST00000510797	ENSG00000169230	chr5	177303080	177303337	EH38D3798492	EH38E2435472	pELS,CTCF-bound	group-1	229	238	5.88800001144409	370	None	pELS,CTCF-bound	PRELID1
chr5	177302815	177304014	ENST00000504594	ENSG00000169230	chr5	177303080	177303337	EH38D3798492	EH38E2435472	pELS,CTCF-bound	group-1	229	238	5.88800001144409	370	None	pELS,CTCF-bound	PRELID1
chr5	177302821	177304020	ENST00000503216	ENSG00000169230	chr5	177303080	177303337	EH38D3798492	EH38E2435472	pELS,CTCF-bound	group-1	229	238	5.88800001144409	370	None	pELS,CTCF-bound	PRELID1
chr5	177302855	177304054	ENST00000502670	ENSG00000169230	chr5	177303080	177303337	EH38D3798492	EH38E2435472	pELS,CTCF-bound	group-1	229	238	5.88800001144409	370	None	pELS,CTCF-bound	PRELID1
chr5	177356924	177358123	ENST00000408923	ENSG00000169220	chr5	177358002	177358231	EH38D3798562	EH38E2435532	pELS,CTCF-bound	group-1	228	239	4.9229998588562	79	None	pELS,CTCF-bound	RGS14
chr5	179794555	179795754	ENST00000509898	ENSG00000213316	chr5	179795633	179795973	EH38D3800818	EH38E2437096	pELS,CTCF-bound	group-1	175	221	8.59099960327148	1601	Simple_repeat	pELS,CTCF-bound	LTC4S
chr5	181223691	181224890	ENST00000515834	ENSG00000146063	chr5	181224428	181224776	EH38D3802189	EH38E2438080	pELS,CTCF-bound	group-1	235	236	8.53699970245361	1139	None	pELS,CTCF-bound	TRIM41
chr5	181260169	181261368	ENST00000657194	ENSG00000248275	chr5	181260427	181260641	EH38D3802244	EH38E2438131	pELS,CTCF-bound	group-1	222	224	6.05399990081787	478	Simple_repeat	pELS,CTCF-bound	TRIM52-AS1
chr5	181260212	181261411	ENST00000514146	ENSG00000248275	chr5	181260427	181260641	EH38D3802244	EH38E2438131	pELS,CTCF-bound	group-1	222	224	6.05399990081787	478	Simple_repeat	pELS,CTCF-bound	TRIM52-AS1
chr5	181260222	181261421	ENST00000507434	ENSG00000248275	chr5	181260427	181260641	EH38D3802244	EH38E2438131	pELS,CTCF-bound	group-1	222	224	6.05399990081787	478	Simple_repeat	pELS,CTCF-bound	TRIM52-AS1
chr5	181260224	181261423	ENST00000509252	ENSG00000248275	chr5	181260427	181260641	EH38D3802244	EH38E2438131	pELS,CTCF-bound	group-1	222	224	6.05399990081787	478	Simple_repeat	pELS,CTCF-bound	TRIM52-AS1
chr5	3599989	3601188	ENST00000559410	ENSG00000259603	chr5	3599674	3600024	EH38D3671904	EH38E2353799	pELS,CTCF-bound	group-1	186	207	8.35499954223633	165	None	pELS,CTCF-bound
chr5	6632845	6634044	ENST00000264670	ENSG00000037474	chr5	6632733	6632888	EH38D3674138	EH38E2355016	pELS,CTCF-bound	other	94	214	6.24900007247925	155	None	pELS,CTCF-bound	NSUN2
chr5	6632843	6634042	ENST00000506139	ENSG00000037474	chr5	6632733	6632888	EH38D3674138	EH38E2355016	pELS,CTCF-bound	other	94	214	6.24900007247925	155	None	pELS,CTCF-bound	NSUN2
chr5	16616859	16618058	ENST00000306320	ENSG00000154153	chr5	16616704	16616865	EH38D3681704	EH38E2359685	pELS,CTCF-bound	other	79	199	8.35400009155273	194	None	pELS,CTCF-bound	RETREG1
chr5	16616839	16618038	ENST00000509048	ENSG00000154153	chr5	16616704	16616865	EH38D3681704	EH38E2359685	pELS,CTCF-bound	other	79	199	8.35400009155273	194	None	pELS,CTCF-bound	RETREG1
chr5	16936089	16937288	ENST00000513610	ENSG00000145555	chr5	16935859	16936186	EH38D3682024	EH38E2359964	pELS,CTCF-bound	group-1	205	226	7.67600011825562	74	None	pELS,CTCF-bound	MYO10
chr5	16936077	16937276	ENST00000274203	ENSG00000145555	chr5	16935859	16936186	EH38D3682024	EH38E2359964	pELS,CTCF-bound	group-1	205	226	7.67600011825562	74	None	pELS,CTCF-bound	MYO10
chr5	16935739	16936938	ENST00000502436	ENSG00000145555	chr5	16935859	16936186	EH38D3682024	EH38E2359964	pELS,CTCF-bound	group-1	205	226	7.67600011825562	74	None	pELS,CTCF-bound	MYO10
chr5	16936060	16937259	ENST00000507288	ENSG00000145555	chr5	16935859	16936186	EH38D3682024	EH38E2359964	pELS,CTCF-bound	group-1	205	226	7.67600011825562	74	None	pELS,CTCF-bound	MYO10
chr5	17216598	17217797	ENST00000655365	ENSG00000215196	chr5	17217760	17217961	EH38D3682308	EH38E2360176	pELS,CTCF-bound	other	131	177	4.28900003433228	130	Simple_repeat	pELS,CTCF-bound	BASP1-AS1
chr5	17216595	17217794	ENST00000668327	ENSG00000215196	chr5	17217760	17217961	EH38D3682308	EH38E2360176	pELS,CTCF-bound	other	131	177	4.28900003433228	130	Simple_repeat	pELS,CTCF-bound	BASP1-AS1
chr5	17216848	17218047	ENST00000399760	ENSG00000215196	chr5	17217760	17217961	EH38D3682308	EH38E2360176	pELS,CTCF-bound	other	131	177	4.28900003433228	130	Simple_repeat	pELS,CTCF-bound	BASP1-AS1
chr5	17216804	17218003	ENST00000667677	ENSG00000215196	chr5	17217760	17217961	EH38D3682308	EH38E2360176	pELS,CTCF-bound	other	131	177	4.28900003433228	130	Simple_repeat	pELS,CTCF-bound	BASP1-AS1
chr5	36876458	36877657	ENST00000647750	ENSG00000285967	chr5	36877257	36877601	EH38D3693869	EH38E2366402	pELS,CTCF-bound	group-1	223	233	6.60300016403198	417	None	pELS,CTCF-bound	NIPBL-DT
chr5	36876501	36877700	ENST00000649921	ENSG00000285967	chr5	36877257	36877601	EH38D3693869	EH38E2366402	pELS,CTCF-bound	group-1	223	233	6.60300016403198	417	None	pELS,CTCF-bound	NIPBL-DT
chr5	37839842	37841041	ENST00000326524	ENSG00000168621	chr5	37839903	37840172	EH38D3694446	EH38E2366768	pELS,CTCF-bound	group-1	185	213	4.63700008392334	0	other	pELS,CTCF-bound	GDNF
chr5	37839487	37840686	ENST00000515058	ENSG00000168621	chr5	37839903	37840172	EH38D3694446	EH38E2366768	pELS,CTCF-bound	group-1	185	213	4.63700008392334	0	other	pELS,CTCF-bound	GDNF
chr5	39074200	39075399	ENST00000357387	ENSG00000164327	chr5	39074068	39074220	EH38D3695457	EH38E2367434	pELS,CTCF-bound	other	174	195	5.35900020599365	180	None	pELS,CTCF-bound	RICTOR
chr5	39074190	39075389	ENST00000511516	ENSG00000164327	chr5	39074068	39074220	EH38D3695457	EH38E2367434	pELS,CTCF-bound	other	174	195	5.35900020599365	180	None	pELS,CTCF-bound	RICTOR
chr5	39074200	39075399	ENST00000296782	ENSG00000164327	chr5	39074068	39074220	EH38D3695457	EH38E2367434	pELS,CTCF-bound	other	174	195	5.35900020599365	180	None	pELS,CTCF-bound	RICTOR
chr5	39074190	39075389	ENST00000510711	ENSG00000164327	chr5	39074068	39074220	EH38D3695457	EH38E2367434	pELS,CTCF-bound	other	174	195	5.35900020599365	180	None	pELS,CTCF-bound	RICTOR
chr5	39074200	39075399	ENST00000513566	ENSG00000164327	chr5	39074068	39074220	EH38D3695457	EH38E2367434	pELS,CTCF-bound	other	174	195	5.35900020599365	180	None	pELS,CTCF-bound	RICTOR
chr5	39074190	39075389	ENST00000514735	ENSG00000164327	chr5	39074068	39074220	EH38D3695457	EH38E2367434	pELS,CTCF-bound	other	174	195	5.35900020599365	180	None	pELS,CTCF-bound	RICTOR
chr5	45695526	45696725	ENST00000638054	ENSG00000164588	chr5	45695644	45695803	EH38D3699934	EH38E2370251	pELS,CTCF-bound	group-1	204	210	4.8270001411438	578	None	pELS,CTCF-bound	HCN1
chr5	54310216	54311415	ENST00000510591	ENSG00000185305	chr5	54310027	54310231	EH38D3702722	EH38E2371941	pELS,CTCF-bound	group-1	179	218	5.71799993515015	343	None	pELS,CTCF-bound	ARL15
chr5	55227116	55228315	ENST00000513312	ENSG00000234602	chr5	55226830	55227150	EH38D3703556	EH38E2372571	pELS,CTCF-bound	group-1	220	223	6.13299989700317	166	None	pELS,CTCF-bound	MCIDAS
chr5	55227116	55228315	ENST00000513468	ENSG00000234602	chr5	55226830	55227150	EH38D3703556	EH38E2372571	pELS,CTCF-bound	group-1	220	223	6.13299989700317	166	None	pELS,CTCF-bound	MCIDAS
chr5	55227063	55228262	ENST00000515336	ENSG00000234602	chr5	55226830	55227150	EH38D3703556	EH38E2372571	pELS,CTCF-bound	group-1	220	223	6.13299989700317	166	None	pELS,CTCF-bound	MCIDAS
chr5	58459306	58460505	ENST00000515415	ENSG00000145632	chr5	58459660	58459817	EH38D3706533	EH38E2374788	pELS,CTCF-bound	group-1	216	224	4.97599983215332	270	Simple_repeat	pELS,CTCF-bound	PLK2
chr5	58458696	58459895	ENST00000509555	ENSG00000145632	chr5	58459660	58459817	EH38D3706533	EH38E2374788	pELS,CTCF-bound	group-1	216	224	4.97599983215332	270	Simple_repeat	pELS,CTCF-bound	PLK2
chr5	58458940	58460139	ENST00000508300	ENSG00000145632	chr5	58459660	58459817	EH38D3706533	EH38E2374788	pELS,CTCF-bound	group-1	216	224	4.97599983215332	270	Simple_repeat	pELS,CTCF-bound	PLK2
chr5	58459660	58460859	ENST00000514306	ENSG00000145632	chr5	58459660	58459817	EH38D3706533	EH38E2374788	pELS,CTCF-bound	group-1	216	224	4.97599983215332	270	Simple_repeat	pELS,CTCF-bound	PLK2
chr5	72107801	72109000	ENST00000649991	ENSG00000285804	chr5	72107618	72107801	EH38D3715576	EH38E2380736	pELS,CTCF-bound	group-1	220	234	8.78800010681152	144	None	pELS,CTCF-bound
chr5	73498094	73499293	ENST00000607001	ENSG00000272525	chr5	73498617	73498857	EH38D3716986	EH38E2381835	pELS,CTCF-bound	group-1	212	225	8.33600044250488	152	Simple_repeat	pELS,CTCF-bound	BTF3-DT
chr5	73498094	73499293	ENST00000607001	ENSG00000272525	chr5	73498864	73499212	EH38D3716987	EH38E2381836	pELS,CTCF-bound	group-1	203	226	6.16099977493286	399	Simple_repeat	pELS,CTCF-bound	BTF3-DT
chr5	75511087	75512286	ENST00000644912	ENSG00000113163	chr5	75511116	75511289	EH38D3718923	EH38E2383270	pELS,CTCF-bound	other	204	208	5.73199987411499	0	None	pELS,CTCF-bound	CERT1
chr5	75511067	75512266	ENST00000644445	ENSG00000113163	chr5	75511116	75511289	EH38D3718923	EH38E2383270	pELS,CTCF-bound	other	204	208	5.73199987411499	0	None	pELS,CTCF-bound	CERT1
chr5	75511103	75512302	ENST00000642809	ENSG00000113163	chr5	75511116	75511289	EH38D3718923	EH38E2383270	pELS,CTCF-bound	other	204	208	5.73199987411499	0	None	pELS,CTCF-bound	CERT1
chr5	75511288	75512487	ENST00000642225	ENSG00000113163	chr5	75511116	75511289	EH38D3718923	EH38E2383270	pELS,CTCF-bound	other	204	208	5.73199987411499	0	None	pELS,CTCF-bound	CERT1
chr5	75511118	75512317	ENST00000644377	ENSG00000113163	chr5	75511116	75511289	EH38D3718923	EH38E2383270	pELS,CTCF-bound	other	204	208	5.73199987411499	0	None	pELS,CTCF-bound	CERT1
chr5	75511221	75512420	ENST00000647512	ENSG00000113163	chr5	75511116	75511289	EH38D3718923	EH38E2383270	pELS,CTCF-bound	other	204	208	5.73199987411499	0	None	pELS,CTCF-bound	CERT1
chr5	75511084	75512283	ENST00000646302	ENSG00000113163	chr5	75511116	75511289	EH38D3718923	EH38E2383270	pELS,CTCF-bound	other	204	208	5.73199987411499	0	None	pELS,CTCF-bound	CERT1
chr5	75511001	75512200	ENST00000647127	ENSG00000113163	chr5	75511116	75511289	EH38D3718923	EH38E2383270	pELS,CTCF-bound	other	204	208	5.73199987411499	0	None	pELS,CTCF-bound	CERT1
chr5	79235839	79237038	ENST00000520388	ENSG00000132837	chr5	79236954	79237204	EH38D3721967	EH38E2385439	pELS,CTCF-bound	other	60	220	4.75899982452393	824	None	pELS,CTCF-bound	DMGDH
chr5	79235806	79237005	ENST00000520855	ENSG00000132837	chr5	79236954	79237204	EH38D3721967	EH38E2385439	pELS,CTCF-bound	other	60	220	4.75899982452393	824	None	pELS,CTCF-bound	DMGDH
chr5	93580580	93581779	ENST00000660523	ENSG00000237187	chr5	93581397	93581747	EH38D3731720	EH38E2391528	pELS,CTCF-bound	other	86	209	6.10599994659424	0	Simple_repeat	pELS,CTCF-bound	NR2F1-AS1
chr5	93580580	93581779	ENST00000653598	ENSG00000237187	chr5	93581397	93581747	EH38D3731720	EH38E2391528	pELS,CTCF-bound	other	86	209	6.10599994659424	0	Simple_repeat	pELS,CTCF-bound	NR2F1-AS1
chr5	93581101	93582300	ENST00000671683	ENSG00000237187	chr5	93581397	93581747	EH38D3731720	EH38E2391528	pELS,CTCF-bound	other	86	209	6.10599994659424	0	Simple_repeat	pELS,CTCF-bound	NR2F1-AS1
chr5	93581353	93582552	ENST00000664017	ENSG00000237187	chr5	93581397	93581747	EH38D3731720	EH38E2391528	pELS,CTCF-bound	other	86	209	6.10599994659424	0	Simple_repeat	pELS,CTCF-bound	NR2F1-AS1
chr5	93581328	93582527	ENST00000654055	ENSG00000237187	chr5	93581397	93581747	EH38D3731720	EH38E2391528	pELS,CTCF-bound	other	86	209	6.10599994659424	0	Simple_repeat	pELS,CTCF-bound	NR2F1-AS1
chr5	93580580	93581779	ENST00000653325	ENSG00000237187	chr5	93581397	93581747	EH38D3731720	EH38E2391528	pELS,CTCF-bound	other	86	209	6.10599994659424	0	Simple_repeat	pELS,CTCF-bound	NR2F1-AS1
chr5	93581126	93582325	ENST00000671432	ENSG00000237187	chr5	93581397	93581747	EH38D3731720	EH38E2391528	pELS,CTCF-bound	other	86	209	6.10599994659424	0	Simple_repeat	pELS,CTCF-bound	NR2F1-AS1
chr5	93581353	93582552	ENST00000665798	ENSG00000237187	chr5	93581397	93581747	EH38D3731720	EH38E2391528	pELS,CTCF-bound	other	86	209	6.10599994659424	0	Simple_repeat	pELS,CTCF-bound	NR2F1-AS1
chr5	93581353	93582552	ENST00000671514	ENSG00000237187	chr5	93581397	93581747	EH38D3731720	EH38E2391528	pELS,CTCF-bound	other	86	209	6.10599994659424	0	Simple_repeat	pELS,CTCF-bound	NR2F1-AS1
chr5	93585423	93586622	ENST00000659336	ENSG00000237187	chr5	93585254	93585580	EH38D3731729	EH38E2391537	pELS,CTCF-bound	other	190	192	7.80600023269653	231	None	pELS,CTCF-bound	NR2F1-AS1
chr5	93585450	93586649	ENST00000666033	ENSG00000237187	chr5	93585254	93585580	EH38D3731729	EH38E2391537	pELS,CTCF-bound	other	190	192	7.80600023269653	231	None	pELS,CTCF-bound	NR2F1-AS1
chr5	93580826	93582025	ENST00000653419	ENSG00000237187	chr5	93581397	93581747	EH38D3731720	EH38E2391528	pELS,CTCF-bound	other	86	209	6.10599994659424	0	Simple_repeat	pELS,CTCF-bound	NR2F1-AS1
chr5	93580826	93582025	ENST00000669221	ENSG00000237187	chr5	93581397	93581747	EH38D3731720	EH38E2391528	pELS,CTCF-bound	other	86	209	6.10599994659424	0	Simple_repeat	pELS,CTCF-bound	NR2F1-AS1
chr5	93581353	93582552	ENST00000653133	ENSG00000237187	chr5	93581397	93581747	EH38D3731720	EH38E2391528	pELS,CTCF-bound	other	86	209	6.10599994659424	0	Simple_repeat	pELS,CTCF-bound	NR2F1-AS1
chr5	93581034	93582233	ENST00000664135	ENSG00000237187	chr5	93581397	93581747	EH38D3731720	EH38E2391528	pELS,CTCF-bound	other	86	209	6.10599994659424	0	Simple_repeat	pELS,CTCF-bound	NR2F1-AS1
chr5	93581036	93582235	ENST00000658662	ENSG00000237187	chr5	93581397	93581747	EH38D3731720	EH38E2391528	pELS,CTCF-bound	other	86	209	6.10599994659424	0	Simple_repeat	pELS,CTCF-bound	NR2F1-AS1
chr5	93581116	93582315	ENST00000654431	ENSG00000237187	chr5	93581397	93581747	EH38D3731720	EH38E2391528	pELS,CTCF-bound	other	86	209	6.10599994659424	0	Simple_repeat	pELS,CTCF-bound	NR2F1-AS1
chr5	93585390	93586589	ENST00000656155	ENSG00000237187	chr5	93585254	93585580	EH38D3731729	EH38E2391537	pELS,CTCF-bound	other	190	192	7.80600023269653	231	None	pELS,CTCF-bound	NR2F1-AS1
chr5	93581353	93582552	ENST00000661345	ENSG00000237187	chr5	93581397	93581747	EH38D3731720	EH38E2391528	pELS,CTCF-bound	other	86	209	6.10599994659424	0	Simple_repeat	pELS,CTCF-bound	NR2F1-AS1
chr5	93581261	93582460	ENST00000654617	ENSG00000237187	chr5	93581397	93581747	EH38D3731720	EH38E2391528	pELS,CTCF-bound	other	86	209	6.10599994659424	0	Simple_repeat	pELS,CTCF-bound	NR2F1-AS1
chr5	93580826	93582025	ENST00000510254	ENSG00000237187	chr5	93581397	93581747	EH38D3731720	EH38E2391528	pELS,CTCF-bound	other	86	209	6.10599994659424	0	Simple_repeat	pELS,CTCF-bound	NR2F1-AS1
chr5	93585428	93586627	ENST00000659381	ENSG00000237187	chr5	93585254	93585580	EH38D3731729	EH38E2391537	pELS,CTCF-bound	other	190	192	7.80600023269653	231	None	pELS,CTCF-bound	NR2F1-AS1
chr5	93581353	93582552	ENST00000659983	ENSG00000237187	chr5	93581397	93581747	EH38D3731720	EH38E2391528	pELS,CTCF-bound	other	86	209	6.10599994659424	0	Simple_repeat	pELS,CTCF-bound	NR2F1-AS1
chr5	93585438	93586637	ENST00000661870	ENSG00000237187	chr5	93585254	93585580	EH38D3731729	EH38E2391537	pELS,CTCF-bound	other	190	192	7.80600023269653	231	None	pELS,CTCF-bound	NR2F1-AS1
chr5	93581043	93582242	ENST00000656079	ENSG00000237187	chr5	93581397	93581747	EH38D3731720	EH38E2391528	pELS,CTCF-bound	other	86	209	6.10599994659424	0	Simple_repeat	pELS,CTCF-bound	NR2F1-AS1
chr5	93581353	93582552	ENST00000606233	ENSG00000237187	chr5	93581397	93581747	EH38D3731720	EH38E2391528	pELS,CTCF-bound	other	86	209	6.10599994659424	0	Simple_repeat	pELS,CTCF-bound	NR2F1-AS1
chr5	93581353	93582552	ENST00000670457	ENSG00000237187	chr5	93581397	93581747	EH38D3731720	EH38E2391528	pELS,CTCF-bound	other	86	209	6.10599994659424	0	Simple_repeat	pELS,CTCF-bound	NR2F1-AS1
chr5	93580856	93582055	ENST00000665095	ENSG00000237187	chr5	93581397	93581747	EH38D3731720	EH38E2391528	pELS,CTCF-bound	other	86	209	6.10599994659424	0	Simple_repeat	pELS,CTCF-bound	NR2F1-AS1
chr5	93581010	93582209	ENST00000660787	ENSG00000237187	chr5	93581397	93581747	EH38D3731720	EH38E2391528	pELS,CTCF-bound	other	86	209	6.10599994659424	0	Simple_repeat	pELS,CTCF-bound	NR2F1-AS1
chr5	93580833	93582032	ENST00000665725	ENSG00000237187	chr5	93581397	93581747	EH38D3731720	EH38E2391528	pELS,CTCF-bound	other	86	209	6.10599994659424	0	Simple_repeat	pELS,CTCF-bound	NR2F1-AS1
chr5	93581353	93582552	ENST00000660272	ENSG00000237187	chr5	93581397	93581747	EH38D3731720	EH38E2391528	pELS,CTCF-bound	other	86	209	6.10599994659424	0	Simple_repeat	pELS,CTCF-bound	NR2F1-AS1
chr5	93581043	93582242	ENST00000665047	ENSG00000237187	chr5	93581397	93581747	EH38D3731720	EH38E2391528	pELS,CTCF-bound	other	86	209	6.10599994659424	0	Simple_repeat	pELS,CTCF-bound	NR2F1-AS1
chr5	93585335	93586534	ENST00000657648	ENSG00000237187	chr5	93585254	93585580	EH38D3731729	EH38E2391537	pELS,CTCF-bound	other	190	192	7.80600023269653	231	None	pELS,CTCF-bound	NR2F1-AS1
chr5	93581353	93582552	ENST00000664241	ENSG00000237187	chr5	93581397	93581747	EH38D3731720	EH38E2391528	pELS,CTCF-bound	other	86	209	6.10599994659424	0	Simple_repeat	pELS,CTCF-bound	NR2F1-AS1
chr5	93581353	93582552	ENST00000669203	ENSG00000237187	chr5	93581397	93581747	EH38D3731720	EH38E2391528	pELS,CTCF-bound	other	86	209	6.10599994659424	0	Simple_repeat	pELS,CTCF-bound	NR2F1-AS1
chr5	93580580	93581779	ENST00000664359	ENSG00000237187	chr5	93581397	93581747	EH38D3731720	EH38E2391528	pELS,CTCF-bound	other	86	209	6.10599994659424	0	Simple_repeat	pELS,CTCF-bound	NR2F1-AS1
chr5	93581000	93582199	ENST00000663076	ENSG00000237187	chr5	93581397	93581747	EH38D3731720	EH38E2391528	pELS,CTCF-bound	other	86	209	6.10599994659424	0	Simple_repeat	pELS,CTCF-bound	NR2F1-AS1
chr5	93580826	93582025	ENST00000671166	ENSG00000237187	chr5	93581397	93581747	EH38D3731720	EH38E2391528	pELS,CTCF-bound	other	86	209	6.10599994659424	0	Simple_repeat	pELS,CTCF-bound	NR2F1-AS1
chr5	93585400	93586599	ENST00000513055	ENSG00000237187	chr5	93585254	93585580	EH38D3731729	EH38E2391537	pELS,CTCF-bound	other	190	192	7.80600023269653	231	None	pELS,CTCF-bound	NR2F1-AS1
chr5	93581000	93582199	ENST00000652888	ENSG00000237187	chr5	93581397	93581747	EH38D3731720	EH38E2391528	pELS,CTCF-bound	other	86	209	6.10599994659424	0	Simple_repeat	pELS,CTCF-bound	NR2F1-AS1
chr5	93580580	93581779	ENST00000653235	ENSG00000237187	chr5	93581397	93581747	EH38D3731720	EH38E2391528	pELS,CTCF-bound	other	86	209	6.10599994659424	0	Simple_repeat	pELS,CTCF-bound	NR2F1-AS1
chr5	93580580	93581779	ENST00000653284	ENSG00000237187	chr5	93581397	93581747	EH38D3731720	EH38E2391528	pELS,CTCF-bound	other	86	209	6.10599994659424	0	Simple_repeat	pELS,CTCF-bound	NR2F1-AS1
chr5	93580993	93582192	ENST00000655454	ENSG00000237187	chr5	93581397	93581747	EH38D3731720	EH38E2391528	pELS,CTCF-bound	other	86	209	6.10599994659424	0	Simple_repeat	pELS,CTCF-bound	NR2F1-AS1
chr5	93581000	93582199	ENST00000503134	ENSG00000237187	chr5	93581397	93581747	EH38D3731720	EH38E2391528	pELS,CTCF-bound	other	86	209	6.10599994659424	0	Simple_repeat	pELS,CTCF-bound	NR2F1-AS1
chr5	93580826	93582025	ENST00000667268	ENSG00000237187	chr5	93581397	93581747	EH38D3731720	EH38E2391528	pELS,CTCF-bound	other	86	209	6.10599994659424	0	Simple_repeat	pELS,CTCF-bound	NR2F1-AS1
chr5	93580595	93581794	ENST00000653510	ENSG00000237187	chr5	93581397	93581747	EH38D3731720	EH38E2391528	pELS,CTCF-bound	other	86	209	6.10599994659424	0	Simple_repeat	pELS,CTCF-bound	NR2F1-AS1
chr5	93580822	93582021	ENST00000655613	ENSG00000237187	chr5	93581397	93581747	EH38D3731720	EH38E2391528	pELS,CTCF-bound	other	86	209	6.10599994659424	0	Simple_repeat	pELS,CTCF-bound	NR2F1-AS1
chr5	93585390	93586589	ENST00000664168	ENSG00000237187	chr5	93585254	93585580	EH38D3731729	EH38E2391537	pELS,CTCF-bound	other	190	192	7.80600023269653	231	None	pELS,CTCF-bound	NR2F1-AS1
chr5	93581001	93582200	ENST00000663096	ENSG00000237187	chr5	93581397	93581747	EH38D3731720	EH38E2391528	pELS,CTCF-bound	other	86	209	6.10599994659424	0	Simple_repeat	pELS,CTCF-bound	NR2F1-AS1
chr5	93580580	93581779	ENST00000670693	ENSG00000237187	chr5	93581397	93581747	EH38D3731720	EH38E2391528	pELS,CTCF-bound	other	86	209	6.10599994659424	0	Simple_repeat	pELS,CTCF-bound	NR2F1-AS1
chr5	93581006	93582205	ENST00000653643	ENSG00000237187	chr5	93581397	93581747	EH38D3731720	EH38E2391528	pELS,CTCF-bound	other	86	209	6.10599994659424	0	Simple_repeat	pELS,CTCF-bound	NR2F1-AS1
chr5	93581098	93582297	ENST00000504474	ENSG00000237187	chr5	93581397	93581747	EH38D3731720	EH38E2391528	pELS,CTCF-bound	other	86	209	6.10599994659424	0	Simple_repeat	pELS,CTCF-bound	NR2F1-AS1
chr5	93581353	93582552	ENST00000661182	ENSG00000237187	chr5	93581397	93581747	EH38D3731720	EH38E2391528	pELS,CTCF-bound	other	86	209	6.10599994659424	0	Simple_repeat	pELS,CTCF-bound	NR2F1-AS1
chr5	93581015	93582214	ENST00000668988	ENSG00000237187	chr5	93581397	93581747	EH38D3731720	EH38E2391528	pELS,CTCF-bound	other	86	209	6.10599994659424	0	Simple_repeat	pELS,CTCF-bound	NR2F1-AS1
chr5	93581064	93582263	ENST00000606696	ENSG00000237187	chr5	93581397	93581747	EH38D3731720	EH38E2391528	pELS,CTCF-bound	other	86	209	6.10599994659424	0	Simple_repeat	pELS,CTCF-bound	NR2F1-AS1
chr5	93585182	93586381	ENST00000661573	ENSG00000237187	chr5	93585254	93585580	EH38D3731729	EH38E2391537	pELS,CTCF-bound	other	190	192	7.80600023269653	231	None	pELS,CTCF-bound	NR2F1-AS1
chr5	93585449	93586648	ENST00000670813	ENSG00000237187	chr5	93585254	93585580	EH38D3731729	EH38E2391537	pELS,CTCF-bound	other	190	192	7.80600023269653	231	None	pELS,CTCF-bound	NR2F1-AS1
chr5	93580856	93582055	ENST00000507963	ENSG00000237187	chr5	93581397	93581747	EH38D3731720	EH38E2391528	pELS,CTCF-bound	other	86	209	6.10599994659424	0	Simple_repeat	pELS,CTCF-bound	NR2F1-AS1
chr5	96934740	96935939	ENST00000665723	ENSG00000247121	chr5	96934840	96935046	EH38D3734574	EH38E2393527	pELS,CTCF-bound	group-1	179	230	4.51000022888184	0	None	pELS,CTCF-bound
chr5	96934740	96935939	ENST00000660209	ENSG00000247121	chr5	96934840	96935046	EH38D3734574	EH38E2393527	pELS,CTCF-bound	group-1	179	230	4.51000022888184	0	None	pELS,CTCF-bound
chr5	96934756	96935955	ENST00000656950	ENSG00000247121	chr5	96934840	96935046	EH38D3734574	EH38E2393527	pELS,CTCF-bound	group-1	179	230	4.51000022888184	0	None	pELS,CTCF-bound
chr5	96934756	96935955	ENST00000659319	ENSG00000247121	chr5	96934840	96935046	EH38D3734574	EH38E2393527	pELS,CTCF-bound	group-1	179	230	4.51000022888184	0	None	pELS,CTCF-bound
chr5	96934740	96935939	ENST00000655392	ENSG00000247121	chr5	96934840	96935046	EH38D3734574	EH38E2393527	pELS,CTCF-bound	group-1	179	230	4.51000022888184	0	None	pELS,CTCF-bound
chr5	96934740	96935939	ENST00000660988	ENSG00000247121	chr5	96934840	96935046	EH38D3734574	EH38E2393527	pELS,CTCF-bound	group-1	179	230	4.51000022888184	0	None	pELS,CTCF-bound
chr5	96934740	96935939	ENST00000663822	ENSG00000247121	chr5	96934840	96935046	EH38D3734574	EH38E2393527	pELS,CTCF-bound	group-1	179	230	4.51000022888184	0	None	pELS,CTCF-bound
chr5	96934740	96935939	ENST00000665421	ENSG00000247121	chr5	96934840	96935046	EH38D3734574	EH38E2393527	pELS,CTCF-bound	group-1	179	230	4.51000022888184	0	None	pELS,CTCF-bound
chr5	96934756	96935955	ENST00000669694	ENSG00000247121	chr5	96934840	96935046	EH38D3734574	EH38E2393527	pELS,CTCF-bound	group-1	179	230	4.51000022888184	0	None	pELS,CTCF-bound
chr5	98772889	98774088	ENST00000501938	ENSG00000246763	chr5	98774065	98774221	EH38D3735733	EH38E2394167	pELS,CTCF-bound	group-1	195	208	5.43400001525879	403	Simple_repeat	pELS,CTCF-bound	RGMB-AS1
chr5	98772940	98774139	ENST00000498871	ENSG00000246763	chr5	98774065	98774221	EH38D3735733	EH38E2394167	pELS,CTCF-bound	group-1	195	208	5.43400001525879	403	Simple_repeat	pELS,CTCF-bound	RGMB-AS1
chr5	98772873	98774072	ENST00000505362	ENSG00000246763	chr5	98774065	98774221	EH38D3735733	EH38E2394167	pELS,CTCF-bound	group-1	195	208	5.43400001525879	403	Simple_repeat	pELS,CTCF-bound	RGMB-AS1
chr5	98772918	98774117	ENST00000668195	ENSG00000246763	chr5	98774065	98774221	EH38D3735733	EH38E2394167	pELS,CTCF-bound	group-1	195	208	5.43400001525879	403	Simple_repeat	pELS,CTCF-bound	RGMB-AS1
chr5	98773270	98774469	ENST00000505677	ENSG00000246763	chr5	98774065	98774221	EH38D3735733	EH38E2394167	pELS,CTCF-bound	group-1	195	208	5.43400001525879	403	Simple_repeat	pELS,CTCF-bound	RGMB-AS1
chr5	98773164	98774363	ENST00000657458	ENSG00000246763	chr5	98774065	98774221	EH38D3735733	EH38E2394167	pELS,CTCF-bound	group-1	195	208	5.43400001525879	403	Simple_repeat	pELS,CTCF-bound	RGMB-AS1
chr5	98773167	98774366	ENST00000652853	ENSG00000246763	chr5	98774065	98774221	EH38D3735733	EH38E2394167	pELS,CTCF-bound	group-1	195	208	5.43400001525879	403	Simple_repeat	pELS,CTCF-bound	RGMB-AS1
chr5	108380764	108381963	ENST00000518486	ENSG00000145743	chr5	108380744	108380908	EH38D3741537	EH38E2397195	pELS,CTCF-bound	group-1	209	227	5.60200023651123	202	None	pELS,CTCF-bound	FBXL17
chr5	110738757	110739956	ENST00000515278	ENSG00000186952	chr5	110739402	110739558	EH38D3743238	EH38E2398235	pELS,CTCF-bound	other	98	223	4.57200002670288	362	None	pELS,CTCF-bound	TMEM232
chr5	110738719	110739918	ENST00000503527	ENSG00000186952	chr5	110739402	110739558	EH38D3743238	EH38E2398235	pELS,CTCF-bound	other	98	223	4.57200002670288	362	None	pELS,CTCF-bound	TMEM232
chr5	112419114	112420313	ENST00000621003	ENSG00000129595	chr5	112418950	112419201	EH38D3744621	EH38E2399116	pELS,CTCF-bound	group-1	190	228	6.24200010299683	77	None	pELS,CTCF-bound	EPB41L4A
chr5	112419078	112420277	ENST00000261486	ENSG00000129595	chr5	112418950	112419201	EH38D3744621	EH38E2399116	pELS,CTCF-bound	group-1	190	228	6.24200010299683	77	None	pELS,CTCF-bound	EPB41L4A
chr5	112419114	112420313	ENST00000305368	ENSG00000129595	chr5	112418950	112419201	EH38D3744621	EH38E2399116	pELS,CTCF-bound	group-1	190	228	6.24200010299683	77	None	pELS,CTCF-bound	EPB41L4A
chr5	113488254	113489453	ENST00000408903	ENSG00000171444	chr5	113488330	113488680	EH38D3745666	EH38E2399945	pELS,CTCF-bound	other	109	212	4.50400018692017	0	Simple_repeat	pELS,CTCF-bound	MCC
chr5	113488624	113489823	ENST00000511242	ENSG00000171444	chr5	113488330	113488680	EH38D3745666	EH38E2399945	pELS,CTCF-bound	other	109	212	4.50400018692017	0	Simple_repeat	pELS,CTCF-bound	MCC
chr5	115841366	115842565	ENST00000509910	ENSG00000145782	chr5	115842079	115842281	EH38D3747221	EH38E2400779	pELS,CTCF-bound	other	152	191	5.17399978637695	145	None	pELS,CTCF-bound	ATG12
chr5	115841366	115842565	ENST00000500945	ENSG00000145782	chr5	115842079	115842281	EH38D3747221	EH38E2400779	pELS,CTCF-bound	other	152	191	5.17399978637695	145	None	pELS,CTCF-bound	ATG12
chr5	115841624	115842823	ENST00000513322	ENSG00000145782	chr5	115842079	115842281	EH38D3747221	EH38E2400779	pELS,CTCF-bound	other	152	191	5.17399978637695	145	None	pELS,CTCF-bound	ATG12
chr5	115841638	115842837	ENST00000379594	ENSG00000145782	chr5	115842079	115842281	EH38D3747221	EH38E2400779	pELS,CTCF-bound	other	152	191	5.17399978637695	145	None	pELS,CTCF-bound	ATG12
chr5	115841366	115842565	ENST00000505993	ENSG00000145782	chr5	115842079	115842281	EH38D3747221	EH38E2400779	pELS,CTCF-bound	other	152	191	5.17399978637695	145	None	pELS,CTCF-bound	ATG12
chr5	115841345	115842544	ENST00000513167	ENSG00000145782	chr5	115842079	115842281	EH38D3747221	EH38E2400779	pELS,CTCF-bound	other	152	191	5.17399978637695	145	None	pELS,CTCF-bound	ATG12
chr5	115841360	115842559	ENST00000514775	ENSG00000145782	chr5	115842079	115842281	EH38D3747221	EH38E2400779	pELS,CTCF-bound	other	152	191	5.17399978637695	145	None	pELS,CTCF-bound	ATG12
chr5	122076975	122078174	ENST00000513319	ENSG00000113083	chr5	122077629	122077965	EH38D3751400	EH38E2403028	pELS,CTCF-bound	group-1	181	206	6.64900016784668	295	None	pELS,CTCF-bound	LOX
chr5	122077024	122078223	ENST00000503759	ENSG00000113083	chr5	122077629	122077965	EH38D3751400	EH38E2403028	pELS,CTCF-bound	group-1	181	206	6.64900016784668	295	None	pELS,CTCF-bound	LOX
chr5	122077273	122078472	ENST00000508067	ENSG00000113083	chr5	122077629	122077965	EH38D3751400	EH38E2403028	pELS,CTCF-bound	group-1	181	206	6.64900016784668	295	None	pELS,CTCF-bound	LOX
chr5	128538046	128539245	ENST00000262464	ENSG00000138829	chr5	128538732	128538938	EH38D3756932	EH38E2406850	pELS,CTCF-bound	group-1	179	224	6.48899984359741	487	None	pELS,CTCF-bound	FBN2
chr5	128537622	128538821	ENST00000508989	ENSG00000138829	chr5	128538732	128538938	EH38D3756932	EH38E2406850	pELS,CTCF-bound	group-1	179	224	6.48899984359741	487	None	pELS,CTCF-bound	FBN2
chr5	128538024	128539223	ENST00000502468	ENSG00000138829	chr5	128538732	128538938	EH38D3756932	EH38E2406850	pELS,CTCF-bound	group-1	179	224	6.48899984359741	487	None	pELS,CTCF-bound	FBN2
chr5	128538024	128539223	ENST00000514742	ENSG00000138829	chr5	128538732	128538938	EH38D3756932	EH38E2406850	pELS,CTCF-bound	group-1	179	224	6.48899984359741	487	None	pELS,CTCF-bound	FBN2
chr5	129905413	129906612	ENST00000661736	ENSG00000251680	chr5	129905250	129905454	EH38D3757769	EH38E2407307	pELS,CTCF-bound	group-1	220	227	8.22200012207031	159	None	pELS,CTCF-bound
chr5	132369717	132370916	ENST00000621103	ENSG00000233006	chr5	132370320	132370551	EH38D3759526	EH38E2408431	pELS,CTCF-bound	group-1	140	232	5.8439998626709	348	None	pELS,CTCF-bound	MIR3936HG
chr5	132369460	132370659	ENST00000649993	ENSG00000233006	chr5	132370320	132370551	EH38D3759526	EH38E2408431	pELS,CTCF-bound	group-1	140	232	5.8439998626709	348	None	pELS,CTCF-bound	MIR3936HG
chr5	132369504	132370703	ENST00000666504	ENSG00000233006	chr5	132370320	132370551	EH38D3759526	EH38E2408431	pELS,CTCF-bound	group-1	140	232	5.8439998626709	348	None	pELS,CTCF-bound	MIR3936HG
chr5	132369971	132371170	ENST00000668364	ENSG00000233006	chr5	132370320	132370551	EH38D3759526	EH38E2408431	pELS,CTCF-bound	group-1	140	232	5.8439998626709	348	None	pELS,CTCF-bound	MIR3936HG
chr5	132369449	132370648	ENST00000457998	ENSG00000233006	chr5	132370320	132370551	EH38D3759526	EH38E2408431	pELS,CTCF-bound	group-1	140	232	5.8439998626709	348	None	pELS,CTCF-bound	MIR3936HG
chr5	135034435	135035634	ENST00000506438	ENSG00000069011	chr5	135035472	135035737	EH38D3762219	EH38E2410489	pELS	group-1	197	238	5.6230001449585	838	DNA	pELS	PITX1
chr5	135034614	135035813	ENST00000507253	ENSG00000069011	chr5	135035472	135035737	EH38D3762219	EH38E2410489	pELS	group-1	197	238	5.6230001449585	838	DNA	pELS	PITX1
chr5	135034558	135035757	ENST00000502676	ENSG00000069011	chr5	135035472	135035737	EH38D3762219	EH38E2410489	pELS	group-1	197	238	5.6230001449585	838	DNA	pELS	PITX1
chr5	135535765	135536964	ENST00000314744	ENSG00000181965	chr5	135536020	135536368	EH38D3762886	EH38E2410987	pELS,CTCF-bound	group-1	218	231	4.10900020599365	56	None	pELS,CTCF-bound	NEUROG1
chr5	137754164	137755363	ENST00000314940	ENSG00000177733	chr5	137754036	137754189	EH38D3764866	EH38E2412173	pELS,CTCF-bound	group-1	224	231	4.1269998550415	175	None	pELS,CTCF-bound	HNRNPA0
chr5	138213124	138214323	ENST00000394886	ENSG00000094880	chr5	138213039	138213189	EH38D3765200	EH38E2412418	pELS,CTCF-bound	group-1	237	238	6.32299995422363	135	None	pELS,CTCF-bound	CDC23
chr5	138213016	138214215	ENST00000482948	ENSG00000094880	chr5	138213039	138213189	EH38D3765200	EH38E2412418	pELS,CTCF-bound	group-1	237	238	6.32299995422363	135	None	pELS,CTCF-bound	CDC23
chr5	138213124	138214323	ENST00000483961	ENSG00000094880	chr5	138213039	138213189	EH38D3765200	EH38E2412418	pELS,CTCF-bound	group-1	237	238	6.32299995422363	135	None	pELS,CTCF-bound	CDC23
chr5	138213105	138214304	ENST00000511383	ENSG00000094880	chr5	138213039	138213189	EH38D3765200	EH38E2412418	pELS,CTCF-bound	group-1	237	238	6.32299995422363	135	None	pELS,CTCF-bound	CDC23
chr5	138213144	138214343	ENST00000394884	ENSG00000094880	chr5	138213039	138213189	EH38D3765200	EH38E2412418	pELS,CTCF-bound	group-1	237	238	6.32299995422363	135	None	pELS,CTCF-bound	CDC23
chr5	138213124	138214323	ENST00000505120	ENSG00000094880	chr5	138213039	138213189	EH38D3765200	EH38E2412418	pELS,CTCF-bound	group-1	237	238	6.32299995422363	135	None	pELS,CTCF-bound	CDC23
chr5	138543030	138544229	ENST00000499810	ENSG00000120705	chr5	138542871	138543068	EH38D3765477	EH38E2412637	pELS,CTCF-bound	group-1	231	233	4.68800020217896	162	None	pELS,CTCF-bound	ETF1
chr5	138543037	138544236	ENST00000360541	ENSG00000120705	chr5	138542871	138543068	EH38D3765477	EH38E2412637	pELS,CTCF-bound	group-1	231	233	4.68800020217896	162	None	pELS,CTCF-bound	ETF1
chr5	138542952	138544151	ENST00000512198	ENSG00000120705	chr5	138542871	138543068	EH38D3765477	EH38E2412637	pELS,CTCF-bound	group-1	231	233	4.68800020217896	162	None	pELS,CTCF-bound	ETF1
chr5	138543017	138544216	ENST00000572514	ENSG00000120705	chr5	138542871	138543068	EH38D3765477	EH38E2412637	pELS,CTCF-bound	group-1	231	233	4.68800020217896	162	None	pELS,CTCF-bound	ETF1
chr5	138543010	138544209	ENST00000507939	ENSG00000120705	chr5	138542871	138543068	EH38D3765477	EH38E2412637	pELS,CTCF-bound	group-1	231	233	4.68800020217896	162	None	pELS,CTCF-bound	ETF1
chr5	139394905	139396104	ENST00000434752	ENSG00000228672	chr5	139394770	139394971	EH38D3766388	EH38E2413386	pELS,CTCF-bound	group-1	218	224	8.73200035095215	134	other	pELS,CTCF-bound	PROB1
chr5	139649529	139650728	ENST00000514287	ENSG00000250635	chr5	139650440	139650613	EH38D3766664	EH38E2413625	pELS,CTCF-bound	group-1	228	231	7.85200023651123	712	None	pELS,CTCF-bound	CXXC5-AS1
chr5	139904198	139905397	ENST00000340391	ENSG00000158458	chr5	139904760	139904969	EH38D3767014	EH38E2413897	pELS,CTCF-bound	group-1	217	236	4.85599994659424	282	None	pELS,CTCF-bound	NRG2
chr5	140042870	140044069	ENST00000289409	ENSG00000158458	chr5	140042735	140042939	EH38D3767135	EH38E2413980	pELS,CTCF-bound	group-1	198	212	5.96199989318848	131	Simple_repeat	pELS,CTCF-bound	NRG2
chr5	140042870	140044069	ENST00000358522	ENSG00000158458	chr5	140042735	140042939	EH38D3767135	EH38E2413980	pELS,CTCF-bound	group-1	198	212	5.96199989318848	131	Simple_repeat	pELS,CTCF-bound	NRG2
chr5	140042870	140044069	ENST00000378238	ENSG00000158458	chr5	140042735	140042939	EH38D3767135	EH38E2413980	pELS,CTCF-bound	group-1	198	212	5.96199989318848	131	Simple_repeat	pELS,CTCF-bound	NRG2
chr5	139904111	139905310	ENST00000518130	ENSG00000158458	chr5	139904760	139904969	EH38D3767014	EH38E2413897	pELS,CTCF-bound	group-1	217	236	4.85599994659424	282	None	pELS,CTCF-bound	NRG2
chr5	140966291	140967490	ENST00000625092	ENSG00000279028	chr5	140966621	140966817	EH38D3767808	EH38E2414527	pELS,CTCF-bound	group-1	213	220	5.50899982452393	131	None	pELS,CTCF-bound
chr5	142323983	142325182	ENST00000511815	ENSG00000187678	chr5	142323890	142324178	EH38D3769012	EH38E2415544	pELS	group-1	237	239	4.11899995803833	824	None	pELS	SPRY4
chr5	142323983	142325182	ENST00000511815	ENSG00000187678	chr5	142324205	142324407	EH38D3769013	EH38E2415545	pELS,CTCF-bound	group-1	236	239	6.29300022125244	595	None	pELS,CTCF-bound	SPRY4
chr5	142324218	142325417	ENST00000503582	ENSG00000187678	chr5	142324205	142324407	EH38D3769013	EH38E2415545	pELS,CTCF-bound	group-1	236	239	6.29300022125244	595	None	pELS,CTCF-bound	SPRY4
chr5	143403130	143404329	ENST00000415690	ENSG00000113580	chr5	143403031	143403198	EH38D3770336	EH38E2416687	pELS,CTCF-bound	group-1	154	218	8.54399967193604	132	None	pELS,CTCF-bound	NR3C1
chr5	143402538	143403737	ENST00000510170	ENSG00000113580	chr5	143403031	143403198	EH38D3770336	EH38E2416687	pELS,CTCF-bound	group-1	154	218	8.54399967193604	132	None	pELS,CTCF-bound	NR3C1
chr5	149379093	149380292	ENST00000261796	ENSG00000127743	chr5	149379474	149379659	EH38D3775150	EH38E2419843	pELS	group-1	235	238	4.625	182	None	pELS	IL17B
chr5	154478028	154479227	ENST00000231121	ENSG00000113196	chr5	154477708	154478056	EH38D3779782	EH38E2423193	pELS	group-1	204	230	4.44999980926514	172	Simple_repeat	pELS	HAND1
chr5	171309578	171310777	ENST00000619056	ENSG00000275038	chr5	171309497	171309778	EH38D3792642	EH38E2431098	pELS	group-1	215	223	8.41399955749512	0	None	pELS
chr5	171309578	171310777	ENST00000619056	ENSG00000275038	chr5	171309783	171309986	EH38D3792643	EH38E2431099	pELS,CTCF-bound	group-1	215	226	8.56700038909912	6	None	pELS,CTCF-bound
chr5	172188025	172189224	ENST00000176763	ENSG00000072786	chr5	172187886	172188134	EH38D3793597	EH38E2431786	pELS,CTCF-bound	group-1	163	220	8.45800018310547	91	Simple_repeat	pELS,CTCF-bound	STK10
chr5	172283565	172284764	ENST00000393792	ENSG00000168246	chr5	172283751	172283974	EH38D3793673	EH38E2431839	pELS,CTCF-bound	other	169	175	6.30399990081787	0	Simple_repeat	pELS,CTCF-bound	UBTD2
chr5	173235007	173236206	ENST00000329198	ENSG00000183072	chr5	173234802	173235087	EH38D3794782	EH38E2432759	pELS,CTCF-bound	group-1	218	226	5.7960000038147	120	None	pELS,CTCF-bound	NKX2-5
chr5	173235065	173236264	ENST00000424406	ENSG00000183072	chr5	173234802	173235087	EH38D3794782	EH38E2432759	pELS,CTCF-bound	group-1	218	226	5.7960000038147	120	None	pELS,CTCF-bound	NKX2-5
chr5	173235007	173236206	ENST00000521848	ENSG00000183072	chr5	173234802	173235087	EH38D3794782	EH38E2432759	pELS,CTCF-bound	group-1	218	226	5.7960000038147	120	None	pELS,CTCF-bound	NKX2-5
chr5	181260058	181261257	ENST00000510796	ENSG00000183718	chr5	181260427	181260641	EH38D3802244	EH38E2438131	pELS,CTCF-bound	group-1	222	224	6.05399990081787	478	Simple_repeat	pELS,CTCF-bound	TRIM52
chr5	181260125	181261324	ENST00000503005	ENSG00000183718	chr5	181260427	181260641	EH38D3802244	EH38E2438131	pELS,CTCF-bound	group-1	222	224	6.05399990081787	478	Simple_repeat	pELS,CTCF-bound	TRIM52
chr6	5260499	5261698	ENST00000648580	ENSG00000145982	chr6	5261662	5261817	EH38D3807648	EH38E2442170	pELS,CTCF-bound	group-1	132	198	6.56799983978271	150	None	pELS,CTCF-bound	FARS2
chr6	5260526	5261725	ENST00000274680	ENSG00000145982	chr6	5261662	5261817	EH38D3807648	EH38E2442170	pELS,CTCF-bound	group-1	132	198	6.56799983978271	150	None	pELS,CTCF-bound	FARS2
chr6	7107632	7108831	ENST00000475946	ENSG00000124782	chr6	7108291	7108639	EH38D3809364	EH38E2443424	pELS,CTCF-bound	other	196	207	4.56799983978271	261	Simple_repeat	pELS,CTCF-bound	RREB1
chr6	7107632	7108831	ENST00000475946	ENSG00000124782	chr6	7108647	7108896	EH38D3809365	EH38E2443425	pELS,CTCF-bound	other	138	196	4.49200010299683	617	None	pELS,CTCF-bound	RREB1
chr6	11536749	11537948	ENST00000379426	ENSG00000205269	chr6	11537796	11538023	EH38D3813077	EH38E2445965	pELS,CTCF-bound	other	144	167	4.70900011062622	48	None	pELS,CTCF-bound	TMEM170B
chr6	12007762	12008961	ENST00000491710	ENSG00000095951	chr6	12008894	12009189	EH38D3813590	EH38E2446361	pELS,CTCF-bound	other	98	220	6.88899993896484	1225	Simple_repeat	pELS,CTCF-bound	HIVEP1
chr6	15245069	15246268	ENST00000341776	ENSG00000008083	chr6	15245268	15245601	EH38D3817038	EH38E2448943	pELS,CTCF-bound	group-1	189	218	5.56699991226196	268	other	pELS,CTCF-bound	JARID2
chr6	16760912	16762111	ENST00000450930	ENSG00000229931	chr6	16761926	16762274	EH38D3818835	EH38E2450367	pELS,CTCF-bound	group-1	227	233	4.74399995803833	466	None	pELS,CTCF-bound	ATXN1-AS1
chr6	17280361	17281560	ENST00000379052	ENSG00000112183	chr6	17281508	17281788	EH38D3819311	EH38E2450677	pELS,CTCF-bound	other	194	209	8.04899978637695	84	Simple_repeat	pELS,CTCF-bound	RBM24
chr6	17280705	17281904	ENST00000509686	ENSG00000112183	chr6	17281508	17281788	EH38D3819311	EH38E2450677	pELS,CTCF-bound	other	194	209	8.04899978637695	84	Simple_repeat	pELS,CTCF-bound	RBM24
chr6	17281064	17282263	ENST00000425446	ENSG00000112183	chr6	17281508	17281788	EH38D3819311	EH38E2450677	pELS,CTCF-bound	other	194	209	8.04899978637695	84	Simple_repeat	pELS,CTCF-bound	RBM24
chr6	17281337	17282536	ENST00000503965	ENSG00000112183	chr6	17281508	17281788	EH38D3819311	EH38E2450677	pELS,CTCF-bound	other	194	209	8.04899978637695	84	Simple_repeat	pELS,CTCF-bound	RBM24
chr6	17281701	17282900	ENST00000318204	ENSG00000112183	chr6	17281508	17281788	EH38D3819311	EH38E2450677	pELS,CTCF-bound	other	194	209	8.04899978637695	84	Simple_repeat	pELS,CTCF-bound	RBM24
chr6	20402679	20403878	ENST00000535432	ENSG00000112242	chr6	20402919	20403071	EH38D3821711	EH38E2452320	pELS,CTCF-bound	other	195	198	4.16099977493286	608	None	pELS,CTCF-bound	E2F3
chr6	20402679	20403878	ENST00000535432	ENSG00000112242	chr6	20403779	20404072	EH38D3821714	EH38E2452323	pELS,CTCF-bound	group-1	207	216	8.0600004196167	101	Simple_repeat	pELS,CTCF-bound	E2F3
chr6	31899999	31901198	ENST00000452323	ENSG00000166278	chr6	31901168	31901333	EH38D3831784	EH38E2459623	pELS,CTCF-bound	group-1	228	229	8.7819995880127	170	None	pELS,CTCF-bound	C2
chr6	31900004	31901203	ENST00000452202	ENSG00000166278	chr6	31901168	31901333	EH38D3831784	EH38E2459623	pELS,CTCF-bound	group-1	228	229	8.7819995880127	170	None	pELS,CTCF-bound	C2
chr6	31970899	31972098	ENST00000492583	ENSG00000204344	chr6	31971341	31971610	EH38D3831861	EH38E2459677	pELS,CTCF-bound	group-1	236	236	5.94899988174438	221	None	pELS,CTCF-bound	STK19
chr6	31970944	31972143	ENST00000375333	ENSG00000204344	chr6	31971341	31971610	EH38D3831861	EH38E2459677	pELS,CTCF-bound	group-1	236	236	5.94899988174438	221	None	pELS,CTCF-bound	STK19
chr6	31971340	31972539	ENST00000473983	ENSG00000204344	chr6	31971341	31971610	EH38D3831861	EH38E2459677	pELS,CTCF-bound	group-1	236	236	5.94899988174438	221	None	pELS,CTCF-bound	STK19
chr6	31971340	31972539	ENST00000473983	ENSG00000204344	chr6	31972466	31972636	EH38D3831863	EH38E2459679	pELS,CTCF-bound	group-1	146	228	6.72599983215332	176	None	pELS,CTCF-bound	STK19
chr6	31971352	31972551	ENST00000478486	ENSG00000204344	chr6	31971341	31971610	EH38D3831861	EH38E2459677	pELS,CTCF-bound	group-1	236	236	5.94899988174438	221	None	pELS,CTCF-bound	STK19
chr6	31971352	31972551	ENST00000478486	ENSG00000204344	chr6	31972466	31972636	EH38D3831863	EH38E2459679	pELS,CTCF-bound	group-1	146	228	6.72599983215332	176	None	pELS,CTCF-bound	STK19
chr6	31971374	31972573	ENST00000463823	ENSG00000204344	chr6	31971341	31971610	EH38D3831861	EH38E2459677	pELS,CTCF-bound	group-1	236	236	5.94899988174438	221	None	pELS,CTCF-bound	STK19
chr6	31971374	31972573	ENST00000463823	ENSG00000204344	chr6	31972466	31972636	EH38D3831863	EH38E2459679	pELS,CTCF-bound	group-1	146	228	6.72599983215332	176	None	pELS,CTCF-bound	STK19
chr6	31971381	31972580	ENST00000483801	ENSG00000204344	chr6	31971341	31971610	EH38D3831861	EH38E2459677	pELS,CTCF-bound	group-1	236	236	5.94899988174438	221	None	pELS,CTCF-bound	STK19
chr6	31971381	31972580	ENST00000483801	ENSG00000204344	chr6	31972466	31972636	EH38D3831863	EH38E2459679	pELS,CTCF-bound	group-1	146	228	6.72599983215332	176	None	pELS,CTCF-bound	STK19
chr6	31971381	31972580	ENST00000519179	ENSG00000204344	chr6	31971341	31971610	EH38D3831861	EH38E2459677	pELS,CTCF-bound	group-1	236	236	5.94899988174438	221	None	pELS,CTCF-bound	STK19
chr6	31971381	31972580	ENST00000519179	ENSG00000204344	chr6	31972466	31972636	EH38D3831863	EH38E2459679	pELS,CTCF-bound	group-1	146	228	6.72599983215332	176	None	pELS,CTCF-bound	STK19
chr6	31971397	31972596	ENST00000466336	ENSG00000204344	chr6	31971341	31971610	EH38D3831861	EH38E2459677	pELS,CTCF-bound	group-1	236	236	5.94899988174438	221	None	pELS,CTCF-bound	STK19
chr6	31971397	31972596	ENST00000466336	ENSG00000204344	chr6	31972466	31972636	EH38D3831863	EH38E2459679	pELS,CTCF-bound	group-1	146	228	6.72599983215332	176	None	pELS,CTCF-bound	STK19
chr6	31971535	31972734	ENST00000471028	ENSG00000204344	chr6	31971341	31971610	EH38D3831861	EH38E2459677	pELS,CTCF-bound	group-1	236	236	5.94899988174438	221	None	pELS,CTCF-bound	STK19
chr6	31971535	31972734	ENST00000471028	ENSG00000204344	chr6	31972466	31972636	EH38D3831863	EH38E2459679	pELS,CTCF-bound	group-1	146	228	6.72599983215332	176	None	pELS,CTCF-bound	STK19
chr6	31971555	31972754	ENST00000491861	ENSG00000204344	chr6	31971341	31971610	EH38D3831861	EH38E2459677	pELS,CTCF-bound	group-1	236	236	5.94899988174438	221	None	pELS,CTCF-bound	STK19
chr6	31971555	31972754	ENST00000491861	ENSG00000204344	chr6	31972466	31972636	EH38D3831863	EH38E2459679	pELS,CTCF-bound	group-1	146	228	6.72599983215332	176	None	pELS,CTCF-bound	STK19
chr6	31971578	31972777	ENST00000484540	ENSG00000204344	chr6	31971341	31971610	EH38D3831861	EH38E2459677	pELS,CTCF-bound	group-1	236	236	5.94899988174438	221	None	pELS,CTCF-bound	STK19
chr6	31971578	31972777	ENST00000484540	ENSG00000204344	chr6	31972466	31972636	EH38D3831863	EH38E2459679	pELS,CTCF-bound	group-1	146	228	6.72599983215332	176	None	pELS,CTCF-bound	STK19
chr6	31971582	31972781	ENST00000469907	ENSG00000204344	chr6	31971341	31971610	EH38D3831861	EH38E2459677	pELS,CTCF-bound	group-1	236	236	5.94899988174438	221	None	pELS,CTCF-bound	STK19
chr6	31971582	31972781	ENST00000469907	ENSG00000204344	chr6	31972466	31972636	EH38D3831863	EH38E2459679	pELS,CTCF-bound	group-1	146	228	6.72599983215332	176	None	pELS,CTCF-bound	STK19
chr6	32971217	32972416	ENST00000607833	ENSG00000204256	chr6	32971571	32971826	EH38D3832702	EH38E2460276	pELS,CTCF-bound	group-1	188	233	6.24399995803833	684	None	pELS,CTCF-bound	BRD2
chr6	32971217	32972416	ENST00000607833	ENSG00000204256	chr6	32972232	32972440	EH38D3832704	EH38E2460278	pELS,CTCF-bound	group-1	233	234	5.7480001449585	290	None	pELS,CTCF-bound	BRD2
chr6	32971730	32972929	ENST00000395287	ENSG00000204256	chr6	32971571	32971826	EH38D3832702	EH38E2460276	pELS,CTCF-bound	group-1	188	233	6.24399995803833	684	None	pELS,CTCF-bound	BRD2
chr6	32971730	32972929	ENST00000395287	ENSG00000204256	chr6	32972232	32972440	EH38D3832704	EH38E2460278	pELS,CTCF-bound	group-1	233	234	5.7480001449585	290	None	pELS,CTCF-bound	BRD2
chr6	32972084	32973283	ENST00000449025	ENSG00000204256	chr6	32972232	32972440	EH38D3832704	EH38E2460278	pELS,CTCF-bound	group-1	233	234	5.7480001449585	290	None	pELS,CTCF-bound	BRD2
chr6	32972084	32973283	ENST00000449085	ENSG00000204256	chr6	32972232	32972440	EH38D3832704	EH38E2460278	pELS,CTCF-bound	group-1	233	234	5.7480001449585	290	None	pELS,CTCF-bound	BRD2
chr6	33277688	33278887	ENST00000606990	ENSG00000235863	chr6	33277981	33278270	EH38D3833030	EH38E2460518	pELS,CTCF-bound	group-1	234	239	6.31799983978271	859	None	pELS,CTCF-bound	B3GALT4
chr6	33409961	33411160	ENST00000374512	ENSG00000112511	chr6	33411058	33411272	EH38D3833186	EH38E2460636	pELS,CTCF-bound	group-1	201	204	8.36600017547607	45	other	pELS,CTCF-bound	PHF1
chr6	33409961	33411160	ENST00000374516	ENSG00000112511	chr6	33411058	33411272	EH38D3833186	EH38E2460636	pELS,CTCF-bound	group-1	201	204	8.36600017547607	45	other	pELS,CTCF-bound	PHF1
chr6	33410126	33411325	ENST00000495509	ENSG00000112511	chr6	33411058	33411272	EH38D3833186	EH38E2460636	pELS,CTCF-bound	group-1	201	204	8.36600017547607	45	other	pELS,CTCF-bound	PHF1
chr6	33430731	33431930	ENST00000428982	ENSG00000197283	chr6	33431894	33432059	EH38D3833229	EH38E2460677	pELS	group-1	235	235	6.22900009155273	0	None	pELS	SYNGAP1
chr6	33430911	33432110	ENST00000645250	ENSG00000197283	chr6	33431894	33432059	EH38D3833229	EH38E2460677	pELS	group-1	235	235	6.22900009155273	0	None	pELS	SYNGAP1
chr6	34235873	34237072	ENST00000447654	ENSG00000137309	chr6	34237043	34237274	EH38D3834156	EH38E2461385	pELS,CTCF-bound	other	182	200	6.68900012969971	171	Simple_repeat	pELS,CTCF-bound	HMGA1
chr6	34235873	34237072	ENST00000311487	ENSG00000137309	chr6	34237043	34237274	EH38D3834156	EH38E2461385	pELS,CTCF-bound	other	182	200	6.68900012969971	171	Simple_repeat	pELS,CTCF-bound	HMGA1
chr6	34235873	34237072	ENST00000347617	ENSG00000137309	chr6	34237043	34237274	EH38D3834156	EH38E2461385	pELS,CTCF-bound	other	182	200	6.68900012969971	171	Simple_repeat	pELS,CTCF-bound	HMGA1
chr6	34235873	34237072	ENST00000401473	ENSG00000137309	chr6	34237043	34237274	EH38D3834156	EH38E2461385	pELS,CTCF-bound	other	182	200	6.68900012969971	171	Simple_repeat	pELS,CTCF-bound	HMGA1
chr6	34236204	34237403	ENST00000478214	ENSG00000137309	chr6	34237043	34237274	EH38D3834156	EH38E2461385	pELS,CTCF-bound	other	182	200	6.68900012969971	171	Simple_repeat	pELS,CTCF-bound	HMGA1
chr6	34237791	34238990	ENST00000374116	ENSG00000137309	chr6	34238030	34238374	EH38D3834159	EH38E2461388	pELS,CTCF-bound	group-1	187	226	5.0019998550415	417	None	pELS,CTCF-bound	HMGA1
chr6	34513872	34515071	ENST00000538621	ENSG00000124507	chr6	34515045	34515267	EH38D3834432	EH38E2461616	pELS,CTCF-bound	other	78	222	5.08199977874756	174	None	pELS,CTCF-bound	PACSIN1
chr6	34513889	34515088	ENST00000486120	ENSG00000124507	chr6	34515045	34515267	EH38D3834432	EH38E2461616	pELS,CTCF-bound	other	78	222	5.08199977874756	174	None	pELS,CTCF-bound	PACSIN1
chr6	34513890	34515089	ENST00000487760	ENSG00000124507	chr6	34515045	34515267	EH38D3834432	EH38E2461616	pELS,CTCF-bound	other	78	222	5.08199977874756	174	None	pELS,CTCF-bound	PACSIN1
chr6	34695317	34696516	ENST00000606971	ENSG00000272288	chr6	34696515	34696721	EH38D3834642	EH38E2461780	pELS,CTCF-bound	group-1	196	212	4.75600004196167	47	None	pELS,CTCF-bound	ILRUN-AS1
chr6	34695934	34697133	ENST00000667026	ENSG00000272288	chr6	34696515	34696721	EH38D3834642	EH38E2461780	pELS,CTCF-bound	group-1	196	212	4.75600004196167	47	None	pELS,CTCF-bound	ILRUN-AS1
chr6	34695945	34697144	ENST00000606496	ENSG00000272288	chr6	34696515	34696721	EH38D3834642	EH38E2461780	pELS,CTCF-bound	group-1	196	212	4.75600004196167	47	None	pELS,CTCF-bound	ILRUN-AS1
chr6	37169152	37170351	ENST00000373509	ENSG00000137193	chr6	37169748	37170098	EH38D3837372	EH38E2464019	pELS,CTCF-bound	other	144	191	4.49900007247925	54	Simple_repeat	pELS,CTCF-bound	PIM1
chr6	39791298	39792497	ENST00000633794	ENSG00000146122	chr6	39791773	39791988	EH38D3839944	EH38E2465846	pELS,CTCF-bound	group-1	181	232	4.94500017166138	310	None	pELS,CTCF-bound	DAAM2
chr6	39791374	39792573	ENST00000494405	ENSG00000146122	chr6	39791773	39791988	EH38D3839944	EH38E2465846	pELS,CTCF-bound	group-1	181	232	4.94500017166138	310	None	pELS,CTCF-bound	DAAM2
chr6	39791376	39792575	ENST00000491083	ENSG00000146122	chr6	39791773	39791988	EH38D3839944	EH38E2465846	pELS,CTCF-bound	group-1	181	232	4.94500017166138	310	None	pELS,CTCF-bound	DAAM2
chr6	39791376	39792575	ENST00000274867	ENSG00000146122	chr6	39791773	39791988	EH38D3839944	EH38E2465846	pELS,CTCF-bound	group-1	181	232	4.94500017166138	310	None	pELS,CTCF-bound	DAAM2
chr6	39791396	39792595	ENST00000475489	ENSG00000146122	chr6	39791773	39791988	EH38D3839944	EH38E2465846	pELS,CTCF-bound	group-1	181	232	4.94500017166138	310	None	pELS,CTCF-bound	DAAM2
chr6	41920499	41921698	ENST00000230340	ENSG00000112578	chr6	41921637	41921791	EH38D3842052	EH38E2467269	pELS,CTCF-bound	group-1	235	237	5.83300018310547	139	None	pELS,CTCF-bound	BYSL
chr6	41920530	41921729	ENST00000494032	ENSG00000112578	chr6	41921637	41921791	EH38D3842052	EH38E2467269	pELS,CTCF-bound	group-1	235	237	5.83300018310547	139	None	pELS,CTCF-bound	BYSL
chr6	41920534	41921733	ENST00000489290	ENSG00000112578	chr6	41921637	41921791	EH38D3842052	EH38E2467269	pELS,CTCF-bound	group-1	235	237	5.83300018310547	139	None	pELS,CTCF-bound	BYSL
chr6	41920550	41921749	ENST00000475702	ENSG00000112578	chr6	41921637	41921791	EH38D3842052	EH38E2467269	pELS,CTCF-bound	group-1	235	237	5.83300018310547	139	None	pELS,CTCF-bound	BYSL
chr6	42983600	42984799	ENST00000230402	ENSG00000112640	chr6	42984772	42984951	EH38D3843097	EH38E2468150	pELS,CTCF-bound	group-1	218	227	6.99300003051758	121	None	pELS,CTCF-bound	PPP2R5D
chr6	42983652	42984851	ENST00000461010	ENSG00000112640	chr6	42984772	42984951	EH38D3843097	EH38E2468150	pELS,CTCF-bound	group-1	218	227	6.99300003051758	121	None	pELS,CTCF-bound	PPP2R5D
chr6	43075307	43076506	ENST00000476760	ENSG00000112655	chr6	43075406	43075752	EH38D3843171	EH38E2468212	pELS,CTCF-bound	group-1	224	235	4.57100009918213	555	None	pELS,CTCF-bound	PTK7
chr6	43075314	43076513	ENST00000230419	ENSG00000112655	chr6	43075406	43075752	EH38D3843171	EH38E2468212	pELS,CTCF-bound	group-1	224	235	4.57100009918213	555	None	pELS,CTCF-bound	PTK7
chr6	43075333	43076532	ENST00000470019	ENSG00000112655	chr6	43075406	43075752	EH38D3843171	EH38E2468212	pELS,CTCF-bound	group-1	224	235	4.57100009918213	555	None	pELS,CTCF-bound	PTK7
chr6	43075339	43076538	ENST00000471863	ENSG00000112655	chr6	43075406	43075752	EH38D3843171	EH38E2468212	pELS,CTCF-bound	group-1	224	235	4.57100009918213	555	None	pELS,CTCF-bound	PTK7
chr6	43075342	43076541	ENST00000230418	ENSG00000112655	chr6	43075406	43075752	EH38D3843171	EH38E2468212	pELS,CTCF-bound	group-1	224	235	4.57100009918213	555	None	pELS,CTCF-bound	PTK7
chr6	43075342	43076541	ENST00000345201	ENSG00000112655	chr6	43075406	43075752	EH38D3843171	EH38E2468212	pELS,CTCF-bound	group-1	224	235	4.57100009918213	555	None	pELS,CTCF-bound	PTK7
chr6	43075342	43076541	ENST00000349241	ENSG00000112655	chr6	43075406	43075752	EH38D3843171	EH38E2468212	pELS,CTCF-bound	group-1	224	235	4.57100009918213	555	None	pELS,CTCF-bound	PTK7
chr6	43075342	43076541	ENST00000352931	ENSG00000112655	chr6	43075406	43075752	EH38D3843171	EH38E2468212	pELS,CTCF-bound	group-1	224	235	4.57100009918213	555	None	pELS,CTCF-bound	PTK7
chr6	43075369	43076568	ENST00000487673	ENSG00000112655	chr6	43075406	43075752	EH38D3843171	EH38E2468212	pELS,CTCF-bound	group-1	224	235	4.57100009918213	555	None	pELS,CTCF-bound	PTK7
chr6	43222240	43223439	ENST00000504647	ENSG00000112659	chr6	43222778	43223095	EH38D3843333	EH38E2468341	pELS	group-2	47	213	7.02899980545044	766	Simple_repeat	pELS	CUL9
chr6	43246989	43248188	ENST00000304139	ENSG00000146216	chr6	43246764	43247096	EH38D3843362	EH38E2468361	pELS,CTCF-bound	group-1	210	235	5.83300018310547	893	other	pELS,CTCF-bound	TTBK1
chr6	43628540	43629739	ENST00000451025	ENSG00000124688	chr6	43629662	43629867	EH38D3843690	EH38E2468630	pELS,CTCF-bound	group-1	236	238	5.70100021362305	123	None	pELS,CTCF-bound	MAD2L1BP
chr6	43770992	43772191	ENST00000230480	ENSG00000112715	chr6	43771525	43771873	EH38D3843890	EH38E2468794	pELS,CTCF-bound	other	197	204	8.1850004196167	119	Simple_repeat	pELS,CTCF-bound	VEGFA
chr6	44386706	44387905	ENST00000371477	ENSG00000096401	chr6	44387850	44388003	EH38D3844742	EH38E2469500	pELS,CTCF-bound	group-1	210	233	8.54399967193604	145	None	pELS,CTCF-bound	CDC5L
chr6	52575787	52576986	ENST00000606558	ENSG00000225791	chr6	52576460	52576610	EH38D3850751	EH38E2473193	pELS,CTCF-bound	group-1	217	232	4.50299978256226	451	Simple_repeat	pELS,CTCF-bound	TRAM2-AS1
chr6	52576181	52577380	ENST00000666605	ENSG00000225791	chr6	52576460	52576610	EH38D3850751	EH38E2473193	pELS,CTCF-bound	group-1	217	232	4.50299978256226	451	Simple_repeat	pELS,CTCF-bound	TRAM2-AS1
chr6	52576204	52577403	ENST00000663931	ENSG00000225791	chr6	52576460	52576610	EH38D3850751	EH38E2473193	pELS,CTCF-bound	group-1	217	232	4.50299978256226	451	Simple_repeat	pELS,CTCF-bound	TRAM2-AS1
chr6	52576214	52577413	ENST00000666938	ENSG00000225791	chr6	52576460	52576610	EH38D3850751	EH38E2473193	pELS,CTCF-bound	group-1	217	232	4.50299978256226	451	Simple_repeat	pELS,CTCF-bound	TRAM2-AS1
chr6	52576231	52577430	ENST00000658849	ENSG00000225791	chr6	52576460	52576610	EH38D3850751	EH38E2473193	pELS,CTCF-bound	group-1	217	232	4.50299978256226	451	Simple_repeat	pELS,CTCF-bound	TRAM2-AS1
chr6	52576239	52577438	ENST00000662922	ENSG00000225791	chr6	52576460	52576610	EH38D3850751	EH38E2473193	pELS,CTCF-bound	group-1	217	232	4.50299978256226	451	Simple_repeat	pELS,CTCF-bound	TRAM2-AS1
chr6	52576260	52577459	ENST00000606714	ENSG00000225791	chr6	52576460	52576610	EH38D3850751	EH38E2473193	pELS,CTCF-bound	group-1	217	232	4.50299978256226	451	Simple_repeat	pELS,CTCF-bound	TRAM2-AS1
chr6	52576307	52577506	ENST00000664753	ENSG00000225791	chr6	52576460	52576610	EH38D3850751	EH38E2473193	pELS,CTCF-bound	group-1	217	232	4.50299978256226	451	Simple_repeat	pELS,CTCF-bound	TRAM2-AS1
chr6	52576307	52577506	ENST00000667019	ENSG00000225791	chr6	52576460	52576610	EH38D3850751	EH38E2473193	pELS,CTCF-bound	group-1	217	232	4.50299978256226	451	Simple_repeat	pELS,CTCF-bound	TRAM2-AS1
chr6	52576314	52577513	ENST00000667402	ENSG00000225791	chr6	52576460	52576610	EH38D3850751	EH38E2473193	pELS,CTCF-bound	group-1	217	232	4.50299978256226	451	Simple_repeat	pELS,CTCF-bound	TRAM2-AS1
chr6	52576354	52577553	ENST00000664404	ENSG00000225791	chr6	52576460	52576610	EH38D3850751	EH38E2473193	pELS,CTCF-bound	group-1	217	232	4.50299978256226	451	Simple_repeat	pELS,CTCF-bound	TRAM2-AS1
chr6	52576416	52577615	ENST00000653877	ENSG00000225791	chr6	52576460	52576610	EH38D3850751	EH38E2473193	pELS,CTCF-bound	group-1	217	232	4.50299978256226	451	Simple_repeat	pELS,CTCF-bound	TRAM2-AS1
chr6	52576431	52577630	ENST00000653743	ENSG00000225791	chr6	52576460	52576610	EH38D3850751	EH38E2473193	pELS,CTCF-bound	group-1	217	232	4.50299978256226	451	Simple_repeat	pELS,CTCF-bound	TRAM2-AS1
chr6	52576481	52577680	ENST00000605910	ENSG00000225791	chr6	52576460	52576610	EH38D3850751	EH38E2473193	pELS,CTCF-bound	group-1	217	232	4.50299978256226	451	Simple_repeat	pELS,CTCF-bound	TRAM2-AS1
chr6	52576588	52577787	ENST00000453216	ENSG00000225791	chr6	52576460	52576610	EH38D3850751	EH38E2473193	pELS,CTCF-bound	group-1	217	232	4.50299978256226	451	Simple_repeat	pELS,CTCF-bound	TRAM2-AS1
chr6	70667530	70668729	ENST00000619054	ENSG00000112305	chr6	70668142	70668366	EH38D3859552	EH38E2477992	pELS,CTCF-bound	other	99	188	5.70800018310547	164	Simple_repeat	pELS,CTCF-bound	SMAP1
chr6	71886024	71887223	ENST00000517960	ENSG00000079841	chr6	71887141	71887345	EH38D3860393	EH38E2478491	pELS,CTCF-bound	group-1	180	207	6.15999984741211	118	Simple_repeat	pELS,CTCF-bound	RIMS1
chr6	71886024	71887223	ENST00000518273	ENSG00000079841	chr6	71887141	71887345	EH38D3860393	EH38E2478491	pELS,CTCF-bound	group-1	180	207	6.15999984741211	118	Simple_repeat	pELS,CTCF-bound	RIMS1
chr6	71886024	71887223	ENST00000521978	ENSG00000079841	chr6	71887141	71887345	EH38D3860393	EH38E2478491	pELS,CTCF-bound	group-1	180	207	6.15999984741211	118	Simple_repeat	pELS,CTCF-bound	RIMS1
chr6	71886024	71887223	ENST00000522291	ENSG00000079841	chr6	71887141	71887345	EH38D3860393	EH38E2478491	pELS,CTCF-bound	group-1	180	207	6.15999984741211	118	Simple_repeat	pELS,CTCF-bound	RIMS1
chr6	71886024	71887223	ENST00000520567	ENSG00000079841	chr6	71887141	71887345	EH38D3860393	EH38E2478491	pELS,CTCF-bound	group-1	180	207	6.15999984741211	118	Simple_repeat	pELS,CTCF-bound	RIMS1
chr6	71886024	71887223	ENST00000264839	ENSG00000079841	chr6	71887141	71887345	EH38D3860393	EH38E2478491	pELS,CTCF-bound	group-1	180	207	6.15999984741211	118	Simple_repeat	pELS,CTCF-bound	RIMS1
chr6	79630329	79631528	ENST00000369838	ENSG00000198478	chr6	79631483	79631687	EH38D3865070	EH38E2481102	pELS,CTCF-bound	group-1	145	214	8.51700019836426	155	None	pELS,CTCF-bound	SH3BGRL2
chr6	79946810	79948009	ENST00000653117	ENSG00000287816	chr6	79947234	79947442	EH38D3865326	EH38E2481281	pELS,CTCF-bound	group-1	155	205	4.86800003051758	112	Simple_repeat	pELS,CTCF-bound
chr6	83858656	83859855	ENST00000369679	ENSG00000065615	chr6	83859792	83859973	EH38D3867771	EH38E2482677	pELS,CTCF-bound	group-1	186	231	4.71099996566772	104	None	pELS,CTCF-bound	CYB5R4
chr6	83858689	83859888	ENST00000369681	ENSG00000065615	chr6	83859792	83859973	EH38D3867771	EH38E2482677	pELS,CTCF-bound	group-1	186	231	4.71099996566772	104	None	pELS,CTCF-bound	CYB5R4
chr6	87154565	87155764	ENST00000369578	ENSG00000188994	chr6	87155740	87156078	EH38D3869641	EH38E2483718	pELS,CTCF-bound	group-1	196	208	8.54800033569336	160	None	pELS,CTCF-bound	ZNF292
chr6	87154565	87155764	ENST00000369577	ENSG00000188994	chr6	87155740	87156078	EH38D3869641	EH38E2483718	pELS,CTCF-bound	group-1	196	208	8.54800033569336	160	None	pELS,CTCF-bound	ZNF292
chr6	87154576	87155775	ENST00000518845	ENSG00000188994	chr6	87155740	87156078	EH38D3869641	EH38E2483718	pELS,CTCF-bound	group-1	196	208	8.54800033569336	160	None	pELS,CTCF-bound	ZNF292
chr6	87154581	87155780	ENST00000339907	ENSG00000188994	chr6	87155740	87156078	EH38D3869641	EH38E2483718	pELS,CTCF-bound	group-1	196	208	8.54800033569336	160	None	pELS,CTCF-bound	ZNF292
chr6	87154621	87155820	ENST00000496806	ENSG00000188994	chr6	87155740	87156078	EH38D3869641	EH38E2483718	pELS,CTCF-bound	group-1	196	208	8.54800033569336	160	None	pELS,CTCF-bound	ZNF292
chr6	108165058	108166257	ENST00000368986	ENSG00000112333	chr6	108166169	108166513	EH38D3883366	EH38E2491939	pELS,CTCF-bound	group-1	232	236	4.74700021743774	148	Simple_repeat	pELS,CTCF-bound	NR2E1
chr6	110874575	110875774	ENST00000368876	ENSG00000123505	chr6	110875086	110875351	EH38D3885769	EH38E2493764	pELS,CTCF-bound	group-1	147	225	8.64299964904785	224	None	pELS,CTCF-bound	AMD1
chr6	130019491	130020690	ENST00000368139	ENSG00000198945	chr6	130019838	130020069	EH38D3899598	EH38E2502550	pELS	group-2	31	121	4.94399976730347	422	Simple_repeat	pELS	L3MBTL3
chr6	130019520	130020719	ENST00000526019	ENSG00000198945	chr6	130019838	130020069	EH38D3899598	EH38E2502550	pELS	group-2	31	121	4.94399976730347	422	Simple_repeat	pELS	L3MBTL3
chr6	130019557	130020756	ENST00000368136	ENSG00000198945	chr6	130019838	130020069	EH38D3899598	EH38E2502550	pELS	group-2	31	121	4.94399976730347	422	Simple_repeat	pELS	L3MBTL3
chr6	130364734	130365933	ENST00000296978	ENSG00000164484	chr6	130365876	130366042	EH38D3899857	EH38E2502715	pELS,CTCF-bound	other	180	205	5.02500009536743	0	None	pELS,CTCF-bound	TMEM200A
chr6	130365281	130366480	ENST00000617887	ENSG00000164484	chr6	130365876	130366042	EH38D3899857	EH38E2502715	pELS,CTCF-bound	other	180	205	5.02500009536743	0	None	pELS,CTCF-bound	TMEM200A
chr6	131949946	131951145	ENST00000435287	ENSG00000227220	chr6	131950297	131950500	EH38D3901193	EH38E2503651	pELS,CTCF-bound	group-1	236	236	5.81699991226196	446	None	pELS,CTCF-bound	CCN2-AS1
chr6	136821564	136822763	ENST00000541292	ENSG00000112357	chr6	136822728	136823026	EH38D3905505	EH38E2506749	pELS,CTCF-bound	group-1	142	221	5.6710000038147	0	Simple_repeat	pELS,CTCF-bound	PEX7
chr6	136821579	136822778	ENST00000367756	ENSG00000112357	chr6	136822728	136823026	EH38D3905505	EH38E2506749	pELS,CTCF-bound	group-1	142	221	5.6710000038147	0	Simple_repeat	pELS,CTCF-bound	PEX7
chr6	136821592	136822791	ENST00000318471	ENSG00000112357	chr6	136822728	136823026	EH38D3905505	EH38E2506749	pELS,CTCF-bound	group-1	142	221	5.6710000038147	0	Simple_repeat	pELS,CTCF-bound	PEX7
chr6	142945406	142946605	ENST00000663724	ENSG00000232618	chr6	142946315	142946665	EH38D3910805	EH38E2510562	pELS,CTCF-bound	group-1	179	216	5.5460000038147	0	other	pELS,CTCF-bound	HIVEP2-DT
chr6	147508226	147509425	ENST00000566741	ENSG00000203727	chr6	147509055	147509232	EH38D3914385	EH38E2512827	pELS,CTCF-bound	group-1	192	211	6.63399982452393	366	Simple_repeat	pELS,CTCF-bound	SAMD5
chr6	148746030	148747229	ENST00000367463	ENSG00000111962	chr6	148746718	148747067	EH38D3915513	EH38E2513596	pELS,CTCF-bound	group-1	191	224	6.94199991226196	0	None	pELS,CTCF-bound	UST
chr6	156776930	156778129	ENST00000350026	ENSG00000049618	chr6	156777592	156777789	EH38D3922196	EH38E2518244	pELS	other	81	160	5.72100019454956	141	Simple_repeat	pELS	ARID1B
chr6	156776930	156778129	ENST00000636930	ENSG00000049618	chr6	156777592	156777789	EH38D3922196	EH38E2518244	pELS	other	81	160	5.72100019454956	141	Simple_repeat	pELS	ARID1B
chr6	156776930	156778129	ENST00000647938	ENSG00000049618	chr6	156777592	156777789	EH38D3922196	EH38E2518244	pELS	other	81	160	5.72100019454956	141	Simple_repeat	pELS	ARID1B
chr6	156778400	156779599	ENST00000637910	ENSG00000049618	chr6	156778613	156778930	EH38D3922199	EH38E2518247	pELS,CTCF-bound	other	124	141	6.43499994277954	191	Simple_repeat	pELS,CTCF-bound	ARID1B
chr6	156778400	156779599	ENST00000637910	ENSG00000049618	chr6	156778958	156779171	EH38D3922200	EH38E2518248	pELS,CTCF-bound	other	128	137	4.63299989700317	536	Simple_repeat	pELS,CTCF-bound	ARID1B
chr6	156778400	156779599	ENST00000637910	ENSG00000049618	chr6	156779332	156779638	EH38D3922201	EH38E2518249	pELS,CTCF-bound	other	142	173	7.29899978637695	94	Simple_repeat	pELS,CTCF-bound	ARID1B
chr6	156778400	156779599	ENST00000494260	ENSG00000049618	chr6	156778613	156778930	EH38D3922199	EH38E2518247	pELS,CTCF-bound	other	124	141	6.43499994277954	191	Simple_repeat	pELS,CTCF-bound	ARID1B
chr6	156778400	156779599	ENST00000494260	ENSG00000049618	chr6	156778958	156779171	EH38D3922200	EH38E2518248	pELS,CTCF-bound	other	128	137	4.63299989700317	536	Simple_repeat	pELS,CTCF-bound	ARID1B
chr6	156778400	156779599	ENST00000494260	ENSG00000049618	chr6	156779332	156779638	EH38D3922201	EH38E2518249	pELS,CTCF-bound	other	142	173	7.29899978637695	94	Simple_repeat	pELS,CTCF-bound	ARID1B
chr6	156778400	156779599	ENST00000636748	ENSG00000049618	chr6	156778613	156778930	EH38D3922199	EH38E2518247	pELS,CTCF-bound	other	124	141	6.43499994277954	191	Simple_repeat	pELS,CTCF-bound	ARID1B
chr6	156778400	156779599	ENST00000636748	ENSG00000049618	chr6	156778958	156779171	EH38D3922200	EH38E2518248	pELS,CTCF-bound	other	128	137	4.63299989700317	536	Simple_repeat	pELS,CTCF-bound	ARID1B
chr6	156778400	156779599	ENST00000636748	ENSG00000049618	chr6	156779332	156779638	EH38D3922201	EH38E2518249	pELS,CTCF-bound	other	142	173	7.29899978637695	94	Simple_repeat	pELS,CTCF-bound	ARID1B
chr6	156778418	156779617	ENST00000636607	ENSG00000049618	chr6	156778613	156778930	EH38D3922199	EH38E2518247	pELS,CTCF-bound	other	124	141	6.43499994277954	191	Simple_repeat	pELS,CTCF-bound	ARID1B
chr6	156778418	156779617	ENST00000636607	ENSG00000049618	chr6	156778958	156779171	EH38D3922200	EH38E2518248	pELS,CTCF-bound	other	128	137	4.63299989700317	536	Simple_repeat	pELS,CTCF-bound	ARID1B
chr6	156778418	156779617	ENST00000636607	ENSG00000049618	chr6	156779332	156779638	EH38D3922201	EH38E2518249	pELS,CTCF-bound	other	142	173	7.29899978637695	94	Simple_repeat	pELS,CTCF-bound	ARID1B
chr6	156778433	156779632	ENST00000414678	ENSG00000049618	chr6	156778613	156778930	EH38D3922199	EH38E2518247	pELS,CTCF-bound	other	124	141	6.43499994277954	191	Simple_repeat	pELS,CTCF-bound	ARID1B
chr6	156778433	156779632	ENST00000414678	ENSG00000049618	chr6	156778958	156779171	EH38D3922200	EH38E2518248	pELS,CTCF-bound	other	128	137	4.63299989700317	536	Simple_repeat	pELS,CTCF-bound	ARID1B
chr6	156778433	156779632	ENST00000414678	ENSG00000049618	chr6	156779332	156779638	EH38D3922201	EH38E2518249	pELS,CTCF-bound	other	142	173	7.29899978637695	94	Simple_repeat	pELS,CTCF-bound	ARID1B
chr6	156778464	156779663	ENST00000638000	ENSG00000049618	chr6	156778613	156778930	EH38D3922199	EH38E2518247	pELS,CTCF-bound	other	124	141	6.43499994277954	191	Simple_repeat	pELS,CTCF-bound	ARID1B
chr6	156778464	156779663	ENST00000638000	ENSG00000049618	chr6	156778958	156779171	EH38D3922200	EH38E2518248	pELS,CTCF-bound	other	128	137	4.63299989700317	536	Simple_repeat	pELS,CTCF-bound	ARID1B
chr6	156778464	156779663	ENST00000638000	ENSG00000049618	chr6	156779332	156779638	EH38D3922201	EH38E2518249	pELS,CTCF-bound	other	142	173	7.29899978637695	94	Simple_repeat	pELS,CTCF-bound	ARID1B
chr6	160347378	160348577	ENST00000275300	ENSG00000146477	chr6	160348521	160348725	EH38D3926012	EH38E2521286	pELS,CTCF-bound	other	146	191	7.41599988937378	144	Simple_repeat	pELS,CTCF-bound	SLC22A3
chr6	163414170	163415369	ENST00000361195	ENSG00000112531	chr6	163415299	163415500	EH38D3928386	EH38E2522722	pELS	group-2	37	134	6.28999996185303	106	None	pELS	QKI
chr6	163414194	163415393	ENST00000424802	ENSG00000112531	chr6	163415299	163415500	EH38D3928386	EH38E2522722	pELS	group-2	37	134	6.28999996185303	106	None	pELS	QKI
chr6	163414238	163415437	ENST00000545607	ENSG00000112531	chr6	163415299	163415500	EH38D3928386	EH38E2522722	pELS	group-2	37	134	6.28999996185303	106	None	pELS	QKI
chr6	163415315	163416514	ENST00000544436	ENSG00000112531	chr6	163415299	163415500	EH38D3928386	EH38E2522722	pELS	group-2	37	134	6.28999996185303	106	None	pELS	QKI
chr6	3456360	3457559	ENST00000406686	ENSG00000137266	chr6	3456227	3456377	EH38D3805793	EH38E2440786	pELS,CTCF-bound	other	197	207	8.35499954223633	183	None	pELS,CTCF-bound	SLC22A23
chr6	3455844	3457043	ENST00000485307	ENSG00000137266	chr6	3456227	3456377	EH38D3805793	EH38E2440786	pELS,CTCF-bound	other	197	207	8.35499954223633	183	None	pELS,CTCF-bound	SLC22A23
chr6	3456360	3457559	ENST00000380298	ENSG00000137266	chr6	3456227	3456377	EH38D3805793	EH38E2440786	pELS,CTCF-bound	other	197	207	8.35499954223633	183	None	pELS,CTCF-bound	SLC22A23
chr6	5260740	5261939	ENST00000330636	ENSG00000214113	chr6	5261662	5261817	EH38D3807648	EH38E2442170	pELS,CTCF-bound	group-1	132	198	6.56799983978271	150	None	pELS,CTCF-bound	LYRM4
chr6	5260543	5261742	ENST00000468929	ENSG00000214113	chr6	5261662	5261817	EH38D3807648	EH38E2442170	pELS,CTCF-bound	group-1	132	198	6.56799983978271	150	None	pELS,CTCF-bound	LYRM4
chr6	5260534	5261733	ENST00000464010	ENSG00000214113	chr6	5261662	5261817	EH38D3807648	EH38E2442170	pELS,CTCF-bound	group-1	132	198	6.56799983978271	150	None	pELS,CTCF-bound	LYRM4
chr6	5260543	5261742	ENST00000480566	ENSG00000214113	chr6	5261662	5261817	EH38D3807648	EH38E2442170	pELS,CTCF-bound	group-1	132	198	6.56799983978271	150	None	pELS,CTCF-bound	LYRM4
chr6	5260538	5261737	ENST00000500576	ENSG00000214113	chr6	5261662	5261817	EH38D3807648	EH38E2442170	pELS,CTCF-bound	group-1	132	198	6.56799983978271	150	None	pELS,CTCF-bound	LYRM4
chr6	5260522	5261721	ENST00000455814	ENSG00000214113	chr6	5261662	5261817	EH38D3807648	EH38E2442170	pELS,CTCF-bound	group-1	132	198	6.56799983978271	150	None	pELS,CTCF-bound	LYRM4
chr6	7541139	7542338	ENST00000561592	ENSG00000261189	chr6	7541992	7542187	EH38D3809828	EH38E2443795	pELS,CTCF-bound	other	114	215	5.14799976348877	322	None	pELS,CTCF-bound	DSP-AS1
chr6	10412190	10413389	ENST00000379608	ENSG00000137203	chr6	10412598	10412806	EH38D3811931	EH38E2445036	pELS,CTCF-bound	other	176	189	5.98699998855591	207	None	pELS,CTCF-bound	TFAP2A
chr6	10411976	10413175	ENST00000489805	ENSG00000137203	chr6	10412598	10412806	EH38D3811931	EH38E2445036	pELS,CTCF-bound	other	176	189	5.98699998855591	207	None	pELS,CTCF-bound	TFAP2A
chr6	10415991	10417190	ENST00000482890	ENSG00000137203	chr6	10417189	10417517	EH38D3811945	EH38E2445050	pELS,CTCF-bound	group-1	205	233	4.60300016403198	999	None	pELS,CTCF-bound	TFAP2A
chr6	10410819	10412018	ENST00000497266	ENSG00000137203	chr6	10411680	10411891	EH38D3811929	EH38E2445034	pELS	group-1	225	228	6.90199995040894	501	None	pELS	TFAP2A
chr6	10409895	10411094	ENST00000475264	ENSG00000137203	chr6	10410240	10410457	EH38D3811924	EH38E2445029	pELS	group-1	189	228	6.01900005340576	901	None	pELS	TFAP2A
chr6	10417008	10418207	ENST00000490875	ENSG00000137203	chr6	10417189	10417517	EH38D3811945	EH38E2445050	pELS,CTCF-bound	group-1	205	233	4.60300016403198	999	None	pELS,CTCF-bound	TFAP2A
chr6	10411847	10413046	ENST00000474952	ENSG00000137203	chr6	10411680	10411891	EH38D3811929	EH38E2445034	pELS	group-1	225	228	6.90199995040894	501	None	pELS	TFAP2A
chr6	10411847	10413046	ENST00000474952	ENSG00000137203	chr6	10412598	10412806	EH38D3811931	EH38E2445036	pELS,CTCF-bound	other	176	189	5.98699998855591	207	None	pELS,CTCF-bound	TFAP2A
chr6	10410743	10411942	ENST00000462727	ENSG00000137203	chr6	10411680	10411891	EH38D3811929	EH38E2445034	pELS	group-1	225	228	6.90199995040894	501	None	pELS	TFAP2A
chr6	10412680	10413879	ENST00000465858	ENSG00000137203	chr6	10412598	10412806	EH38D3811931	EH38E2445036	pELS,CTCF-bound	other	176	189	5.98699998855591	207	None	pELS,CTCF-bound	TFAP2A
chr6	13487401	13488600	ENST00000379287	ENSG00000145990	chr6	13487883	13488129	EH38D3815149	EH38E2447517	pELS,CTCF-bound	group-1	198	226	4.72100019454956	221	SINE/MIR	pELS,CTCF-bound	GFOD1
chr6	13487463	13488662	ENST00000603223	ENSG00000145990	chr6	13487883	13488129	EH38D3815149	EH38E2447517	pELS,CTCF-bound	group-1	198	226	4.72100019454956	221	SINE/MIR	pELS,CTCF-bound	GFOD1
chr6	15244801	15246000	ENST00000607711	ENSG00000271888	chr6	15245268	15245601	EH38D3817038	EH38E2448943	pELS,CTCF-bound	group-1	189	218	5.56699991226196	268	other	pELS,CTCF-bound	JARID2-DT
chr6	16761257	16762456	ENST00000244769	ENSG00000124788	chr6	16761926	16762274	EH38D3818835	EH38E2450367	pELS,CTCF-bound	group-1	227	233	4.74399995803833	466	None	pELS,CTCF-bound	ATXN1
chr6	16761291	16762490	ENST00000436367	ENSG00000124788	chr6	16761926	16762274	EH38D3818835	EH38E2450367	pELS,CTCF-bound	group-1	227	233	4.74399995803833	466	None	pELS,CTCF-bound	ATXN1
chr6	16761261	16762460	ENST00000473388	ENSG00000124788	chr6	16761926	16762274	EH38D3818835	EH38E2450367	pELS,CTCF-bound	group-1	227	233	4.74399995803833	466	None	pELS,CTCF-bound	ATXN1
chr6	16761171	16762370	ENST00000646259	ENSG00000124788	chr6	16761926	16762274	EH38D3818835	EH38E2450367	pELS,CTCF-bound	group-1	227	233	4.74399995803833	466	None	pELS,CTCF-bound	ATXN1
chr6	16761171	16762370	ENST00000643828	ENSG00000124788	chr6	16761926	16762274	EH38D3818835	EH38E2450367	pELS,CTCF-bound	group-1	227	233	4.74399995803833	466	None	pELS,CTCF-bound	ATXN1
chr6	16761257	16762456	ENST00000483954	ENSG00000124788	chr6	16761926	16762274	EH38D3818835	EH38E2450367	pELS,CTCF-bound	group-1	227	233	4.74399995803833	466	None	pELS,CTCF-bound	ATXN1
chr6	16761277	16762476	ENST00000467008	ENSG00000124788	chr6	16761926	16762274	EH38D3818835	EH38E2450367	pELS,CTCF-bound	group-1	227	233	4.74399995803833	466	None	pELS,CTCF-bound	ATXN1
chr6	16761292	16762491	ENST00000498374	ENSG00000124788	chr6	16761926	16762274	EH38D3818835	EH38E2450367	pELS,CTCF-bound	group-1	227	233	4.74399995803833	466	None	pELS,CTCF-bound	ATXN1
chr6	16761264	16762463	ENST00000492857	ENSG00000124788	chr6	16761926	16762274	EH38D3818835	EH38E2450367	pELS,CTCF-bound	group-1	227	233	4.74399995803833	466	None	pELS,CTCF-bound	ATXN1
chr6	16761280	16762479	ENST00000479680	ENSG00000124788	chr6	16761926	16762274	EH38D3818835	EH38E2450367	pELS,CTCF-bound	group-1	227	233	4.74399995803833	466	None	pELS,CTCF-bound	ATXN1
chr6	17281225	17282424	ENST00000659730	ENSG00000287559	chr6	17281508	17281788	EH38D3819311	EH38E2450677	pELS,CTCF-bound	other	194	209	8.04899978637695	84	Simple_repeat	pELS,CTCF-bound
chr6	18264009	18265208	ENST00000651992	ENSG00000124795	chr6	18263928	18264134	EH38D3820158	EH38E2451366	pELS,CTCF-bound	group-2	48	218	5.97399997711182	134	None	pELS,CTCF-bound	DEK
[truncated: 4,413 more rows]

## Sheet: Zoonomia - genes with GQ pEP pa
List of genes with GQ pEP pairs based on top 5% conserved pELS from Zoonomia project
Unique genes = 1961
gene_id	gene_symbol
ENSG00000187634	SAMD11
ENSG00000169972	PUSL1
ENSG00000067606	PRKCZ
ENSG00000272449
ENSG00000069424	KCNAB2
ENSG00000204624	DISP3
ENSG00000142634	EFHD2
ENSG00000117154	IGSF21
ENSG00000287192
ENSG00000133216	EPHB2
ENSG00000011009	LYPLA2
ENSG00000189266	PNRC2
ENSG00000284602
ENSG00000198830	HMGN2
ENSG00000117676	RPS6KA1
ENSG00000204160	ZDHHC18
ENSG00000186501	TMEM222
ENSG00000188060	RAB42
ENSG00000159023	EPB41
ENSG00000121774	KHDRBS1
ENSG00000084623	EIF3I
ENSG00000126070	AGO3
ENSG00000116863	ADPRS
ENSG00000228436	RRAGC-DT
ENSG00000117000	RLF
ENSG00000117013	KCNQ4
ENSG00000204060	FOXO6
ENSG00000177181	RIMKLA
ENSG00000127125	PPCS
ENSG00000117408	IPO13
ENSG00000126088	UROD
ENSG00000134717	BTF3L4
ENSG00000157184	CPT2
ENSG00000259818	CZIB-DT
ENSG00000158966	CACHD1
ENSG00000184588	PDE4B
ENSG00000033122	LRRC7
ENSG00000197568	HHLA3
ENSG00000142871	CCN1
ENSG00000143013	LMO4
ENSG00000171492	LRRC8D
ENSG00000172031	EPHX4
ENSG00000122484	RPAP2
ENSG00000079335	CDC14A
ENSG00000162631	NTNG1
ENSG00000162650	ATXN7L2
ENSG00000116337	AMPD2
ENSG00000116396	KCNC4
ENSG00000231437	LINC01750
ENSG00000155363	MOV10
ENSG00000081026	MAGI3
ENSG00000118655	DCLRE1B
ENSG00000065183	WDR3
ENSG00000092621	PHGDH
ENSG00000278431
ENSG00000159208	CIART
ENSG00000159377	PSMB4
ENSG00000143376	SNX27
ENSG00000143553	SNAPIN
ENSG00000143554	SLC27A3
ENSG00000284738
ENSG00000169242	EFNA1
ENSG00000143630	HCN3
ENSG00000160753	RUSC1
ENSG00000160789	LMNA
ENSG00000162706	CADM3
ENSG00000162755	KLHDC9
ENSG00000158864	NDUFS2
ENSG00000198929	NOS1AP
ENSG00000229588
ENSG00000094975	SUCO
ENSG00000185278	ZBTB37
ENSG00000236021	COP1-DT
ENSG00000116199	FAM20B
ENSG00000116698	SMG7
ENSG00000176393	RNPEP
ENSG00000058673	ZC3H11A
ENSG00000257315	ZBED6
ENSG00000133069	TMCC2
ENSG00000174514	MFSD4A
ENSG00000117625	RCOR3
ENSG00000229258	LPGAT1-AS1
ENSG00000117691	NENF
ENSG00000136643	RPS6KC1
ENSG00000092969	TGFB2
ENSG00000231563
ENSG00000152904	GGPS1
ENSG00000285053	TBCE
ENSG00000077522	ACTN2
ENSG00000273175
ENSG00000162849	KIF26B
ENSG00000143653	SCCPDH
ENSG00000224969
ENSG00000078808	SDF4
ENSG00000131584	ACAP3
ENSG00000242485	MRPL20
ENSG00000197921	HES5
ENSG00000131697	NPHP4
ENSG00000162413	KLHL21
ENSG00000130940	CASZ1
ENSG00000162496	DHRS3
ENSG00000228140	EFHD2-AS1
ENSG00000169991	IFFO2
ENSG00000162552	WNT4
ENSG00000007968	E2F2
ENSG00000117318	ID3
ENSG00000117614	SYF2
ENSG00000126705	AHDC1
ENSG00000117748	RPA2
ENSG00000116350	SRSF4
ENSG00000184007	PTP4A2
ENSG00000160055	TMEM234
ENSG00000160097	FNDC5
ENSG00000239636	TFAP2E-AS1
ENSG00000163873	GRIK3
ENSG00000196449	YRDC
ENSG00000116954	RRAGC
ENSG00000066185	ZMYND12
ENSG00000228192	ZNF691-DT
ENSG00000196517	SLC6A9
ENSG00000159588	CCDC17
ENSG00000269113	TRABD2B
ENSG00000117862	TXNDC12
ENSG00000162384	CZIB
ENSG00000157216	SSBP3
ENSG00000224209	LINC00466
ENSG00000230798	FOXD3-AS1
ENSG00000172260	NEGR1
ENSG00000183291	SELENOF
ENSG00000174842	GLMN
ENSG00000224616	RTCA-AS1
ENSG00000134222	PSRC1
ENSG00000197852	INKA2
ENSG00000284830
ENSG00000171385	KCND3
ENSG00000134262	AP4B1
ENSG00000196505	GDAP2
ENSG00000092607	TBX15
ENSG00000143067	ZNF697
ENSG00000131788	PIAS3
ENSG00000143418	CERS2
ENSG00000261168
ENSG00000143434	SEMA6C
ENSG00000143614	GATAD2B
ENSG00000143549	TPM3
ENSG00000160714	UBE2Q1
ENSG00000160710	ADAR
ENSG00000254726	MEX3A
ENSG00000143321	HDGF
ENSG00000027869	SH2D2A
ENSG00000132716	DCAF8
ENSG00000158773	USF1
ENSG00000158796	DEDD
ENSG00000188859	FAM78B
ENSG00000230898
ENSG00000234741	GAS5
ENSG00000143207	COP1
ENSG00000232860	SMG7-AS1
ENSG00000174307	PHLDA3
ENSG00000159348	CYB5R1
ENSG00000143850	PLEKHA6
ENSG00000123684	LPGAT1
ENSG00000287445
ENSG00000123685	BATF3
ENSG00000196482	ESRRG
ENSG00000232480	TGFB2-AS1
ENSG00000233384	CNIH3-AS2
ENSG00000143772	ITPKB
ENSG00000162913	OBSCN-AS1
ENSG00000154370	TRIM11
ENSG00000054267	ARID4B
ENSG00000119285	HEATR1
ENSG00000117020	AKT3
ENSG00000153187	HNRNPU
ENSG00000171163	ZNF692
ENSG00000115738	ID2
ENSG00000071575	TRIB2
ENSG00000162981	LRATD1
ENSG00000119771	KLHL29
ENSG00000213699	SLC35F6
ENSG00000115163	CENPA
ENSG00000157992	KRTCAP3
ENSG00000213639	PPP1CB
ENSG00000163811	WDR43
ENSG00000021574	SPAST
ENSG00000150938	CRIM1
ENSG00000152147	GEMIN6
ENSG00000214694	ARHGEF33
ENSG00000152154	TMEM178A
ENSG00000162878	PKDCC
ENSG00000143921	ABCG8
ENSG00000116016	EPAS1
ENSG00000119729	RHOQ
ENSG00000095002	MSH2
ENSG00000233230
ENSG00000170634	ACYP2
ENSG00000214595	EML6
ENSG00000173163	COMMD1
ENSG00000170340	B3GNT2
ENSG00000115507	OTX1
ENSG00000135638	EMX1
ENSG00000272702
ENSG00000239779	WBP1
ENSG00000115282	TTC31
ENSG00000115297	TLX2
ENSG00000115317	HTRA2
ENSG00000176407	KCMF1
ENSG00000152284	TCF7L1
ENSG00000168883	USP39
ENSG00000155066	PROM2
ENSG00000153208	MERTK
ENSG00000188177	ZC3H6
ENSG00000163083	INHBB
ENSG00000082258	CCNT2
ENSG00000121989	ACVR2A
ENSG00000135999	EPC2
ENSG00000177917	ARL6IP6
ENSG00000136535	TBR1
ENSG00000235192
ENSG00000138398	PPIG
ENSG00000144357	UBR3
ENSG00000128708	HAT1
ENSG00000236651	DLX2-DT
ENSG00000128710	HOXD10
ENSG00000128709	HOXD9
ENSG00000175879	HOXD8
ENSG00000170144	HNRNPA3
ENSG00000065548	ZC3H15
ENSG00000225953	SATB2-AS1
ENSG00000138439	FAM117B
ENSG00000119004	CYP20A1
ENSG00000227946	INO80D-AS1
ENSG00000118260	CREB1
ENSG00000144406	UNC80
ENSG00000236886	NA
ENSG00000144579	CTDSP1
ENSG00000115596	WNT6
ENSG00000144567	RETREG2
ENSG00000188760	TMEM198
ENSG00000272622
ENSG00000187514	PTMA
ENSG00000157985	AGAP1
ENSG00000198612	COPS8
ENSG00000233608	TWIST2
ENSG00000142327	RNPEPL1
ENSG00000162804	SNED1
ENSG00000235092	ID2-AS1
ENSG00000286427
ENSG00000233718	MYCNOS
ENSG00000115194	SLC30A3
ENSG00000226833	PPP1CB-DT
ENSG00000260025	CRIM1-DT
ENSG00000115875	SRSF7
ENSG00000269210
ENSG00000115904	SOS1
ENSG00000259439	LINC01833
ENSG00000236502	SIX3-AS1
ENSG00000170577	SIX2
ENSG00000250565	ATP6V1E2
ENSG00000143933	CALM2
ENSG00000184261	KCNK12
ENSG00000138081	FBXO11
ENSG00000115310	RTN4
ENSG00000115380	EFEMP1
ENSG00000119866	BCL11A
ENSG00000231609	EHBP1-AS1
ENSG00000143952	VPS54
ENSG00000198369	SPRED2
ENSG00000179818	PCBP1-AS1
ENSG00000003137	CYP26B1
ENSG00000135631	RAB11FIP5
ENSG00000135637	CCDC142
ENSG00000179528	LBX2
ENSG00000115307	AUP1
ENSG00000115318	LOXL3
ENSG00000168887	C2orf68
ENSG00000068615	REEP1
ENSG00000158050	DUSP2
ENSG00000072163	LIMS2
ENSG00000150551	LYPD1
ENSG00000224043	CCNT2-AS1
ENSG00000162980	ARL5A
ENSG00000196504	PRPF40A
ENSG00000115290	GRB14
ENSG00000115339	GALNT3
ENSG00000198586	TLK1
ENSG00000172845	SP3
ENSG00000272729
ENSG00000224189	HAGLR
ENSG00000229337
ENSG00000119042	SATB2
ENSG00000173166	RAPH1
ENSG00000223725
ENSG00000144583	MARCHF4
ENSG00000115461	IGFBP5
ENSG00000273361
ENSG00000163497	FEV
ENSG00000163499	CRYBA2
ENSG00000163501	IHH
ENSG00000115649	CNPPD1
ENSG00000115657	ABCB6
ENSG00000123989	CHPF
ENSG00000124006	OBSL1
ENSG00000169047	IRS1
ENSG00000115053	NCL
ENSG00000144504	ANKMY1
ENSG00000150995	ITPR1
ENSG00000134107	BHLHE40
ENSG00000168137	SETD5
ENSG00000156983	BRPF1
ENSG00000171135	JAGN1
ENSG00000163702	IL17RC
ENSG00000154783	FGD5
ENSG00000228956	SATB1-AS1
ENSG00000114166	KAT2B
ENSG00000144642	RBMS3
ENSG00000206557	TRIM71
ENSG00000170275	CRTAP
ENSG00000170248	PDCD6IP
ENSG00000076242	MLH1
ENSG00000144674	GOLGA4
ENSG00000144677	CTDSPL
ENSG00000172939	OXSR1
ENSG00000114739	ACVR2B
ENSG00000144659	SLC25A38
ENSG00000008324	SS18L2
ENSG00000169964	TMEM42
ENSG00000132153	DHX30
ENSG00000178057	NDUFAF3
ENSG00000185909	KLHDC8B
ENSG00000145022	TCTA
ENSG00000164061	BSN
ENSG00000164062	APEH
ENSG00000228008
ENSG00000114353	GNAI2
ENSG00000259956	RBM15B
ENSG00000180929	GPR62
ENSG00000163938	GNL3
ENSG00000241933	DENND6A-DT
ENSG00000244564	PRICKLE2-DT
ENSG00000144746	ARL6IP5
ENSG00000175105	ZNF654
ENSG00000080224	EPHA6
ENSG00000114439	BBX
ENSG00000242880
ENSG00000187715	KBTBD12
ENSG00000091527	CDV3
ENSG00000206262	FOXL2NB
ENSG00000175093	SPSB4
ENSG00000241570	PAQR9-AS1
ENSG00000181744	DIPK2A
ENSG00000144893	MED12L
ENSG00000286585
ENSG00000283154	IQCJ-SCHIP1
ENSG00000163590	PPM1L
ENSG00000163728	TTC14
ENSG00000242808	SOX2-OT
ENSG00000161202	DVL3
ENSG00000175182	FAM131A
ENSG00000090539	CHRD
ENSG00000145012	LPP
ENSG00000225764	P3H2-AS1
ENSG00000228109	MELTF-AS1
ENSG00000231249	ITPR1-DT
ENSG00000206573	THUMPD3-AS1
ENSG00000182568	SATB1
ENSG00000271643	PDCD6IP-DT
ENSG00000178567	EPM2AIP1
ENSG00000235257	ITGA9-AS1
ENSG00000164045	CDC25A
ENSG00000164050	PLXNB1
ENSG00000223343
ENSG00000178149	DALRD3
ENSG00000172037	LAMB2
ENSG00000067560	RHOA
ENSG00000226913	BSN-DT
ENSG00000163939	PBRM1
ENSG00000163935	SFMBT1
ENSG00000174839	DENND6A
ENSG00000241472	PTPRG-AS1
ENSG00000163412	EIF4E3
ENSG00000114480	GBE1
ENSG00000163320	CGGBP1
ENSG00000286447
ENSG00000181722	ZBTB20
ENSG00000185565	LSAMP
ENSG00000082684	SEMA5B
ENSG00000173175	ADCY5
ENSG00000172780	RAB43
ENSG00000174579	MSL2
ENSG00000188582	PAQR9
ENSG00000243069	ARHGEF26-AS1
ENSG00000244040	IL12A-AS1
ENSG00000260572	PPM1L-DT
ENSG00000239774	TTC14-DT
ENSG00000163888	CAMK2N2
ENSG00000270959	LPP-AS2
ENSG00000114279	FGF12
ENSG00000174227	PIGG
ENSG00000283183
ENSG00000145147	SLIT2
ENSG00000169851	PCDH7
ENSG00000109787	KLF3
ENSG00000109133	TMEM33
ENSG00000014824	SLC30A9
ENSG00000163288	GABRB1
ENSG00000134853	PDGFRA
ENSG00000047315	POLR2B
ENSG00000150471	ADGRL3
ENSG00000138675	FGF5
ENSG00000163624	CDS1
ENSG00000271474	UNC5C-AS1
ENSG00000145388	METTL14
ENSG00000077684	JADE1
ENSG00000272717
ENSG00000153147	SMARCA5
ENSG00000121210	TMEM131L
ENSG00000109472	CPE
ENSG00000237125	HAND2-AS1
ENSG00000129128	SPCS3
ENSG00000218336	TENM3
ENSG00000248266
ENSG00000168564	CDKN2AIP
ENSG00000168556	ING2
ENSG00000182903	ZNF721
ENSG00000273238	TMEM271
ENSG00000159674	SPON2
ENSG00000123933	MXD4
ENSG00000181215	C4orf50
ENSG00000152969	JAKMIP1
ENSG00000173013	CCDC96
ENSG00000071127	WDR1
ENSG00000152990	ADGRA3
ENSG00000181982	CCDC149
ENSG00000153012	LGI2
ENSG00000286596
ENSG00000121892	PDS5A
ENSG00000163697	APBB2
ENSG00000245870	LINC00682
ENSG00000249771
ENSG00000183783	KCTD8
ENSG00000109158	GABRA4
ENSG00000138757	G3BP2
ENSG00000182168	UNC5C
ENSG00000214559
ENSG00000109332	UBE2D3
ENSG00000164093	PITX2
ENSG00000281731	METTL14-DT
ENSG00000145391	SETD7
ENSG00000196782	MAML3
ENSG00000170153	RNF150
ENSG00000151612	ZNF827
ENSG00000164107	HAND2
ENSG00000248980	SPCS3-AS1
ENSG00000177822	TENM3-AS1
ENSG00000232648	ING2-DT
ENSG00000215218	UBE2QL1
ENSG00000145545	SRD5A1
ENSG00000078295	ADCY2
ENSG00000250415
ENSG00000176788	BASP1
ENSG00000248587	GDNF-AS1
ENSG00000151883	PARP8
ENSG00000130449	ZSWIM6
ENSG00000186479	RGS7BP
ENSG00000153914	SREK1
ENSG00000131711	MAP1B
ENSG00000083312	TNPO1
ENSG00000145741	BTF3
ENSG00000122008	POLK
ENSG00000145715	RASA1
ENSG00000113441	LNPEP
ENSG00000248489	CHD1-DT
ENSG00000112893	MAN2A1
ENSG00000278921	EPB41L4A-DT
ENSG00000080709	KCNN2
ENSG00000177879	AP3S1
ENSG00000249167	SEMA6A-AS2
ENSG00000197375	SLC22A5
ENSG00000043143	JADE2
ENSG00000120738	EGR1
ENSG00000171604	CXXC5
ENSG00000146005	PSD2
ENSG00000250692
ENSG00000185129	PURA
ENSG00000243232	PCDHAC2
ENSG00000081791	DELE1
ENSG00000231185	SPRY4-AS1
ENSG00000145819	ARHGAP26
ENSG00000155858	LSM11
ENSG00000214357	NEURL1B
ENSG00000164463	CREBRF
ENSG00000120149	MSX2
ENSG00000175414	ARL10
ENSG00000169230	PRELID1
ENSG00000169220	RGS14
ENSG00000213316	LTC4S
ENSG00000146063	TRIM41
ENSG00000248275	TRIM52-AS1
ENSG00000259603
ENSG00000037474	NSUN2
ENSG00000154153	RETREG1
ENSG00000145555	MYO10
ENSG00000215196	BASP1-AS1
ENSG00000285967	NIPBL-DT
ENSG00000168621	GDNF
ENSG00000164327	RICTOR
ENSG00000164588	HCN1
ENSG00000185305	ARL15
ENSG00000234602	MCIDAS
ENSG00000145632	PLK2
ENSG00000285804
ENSG00000272525	BTF3-DT
ENSG00000113163	CERT1
ENSG00000132837	DMGDH
ENSG00000237187	NR2F1-AS1
ENSG00000247121
ENSG00000246763	RGMB-AS1
ENSG00000145743	FBXL17
ENSG00000186952	TMEM232
ENSG00000129595	EPB41L4A
ENSG00000171444	MCC
ENSG00000145782	ATG12
ENSG00000113083	LOX
ENSG00000138829	FBN2
ENSG00000251680
ENSG00000233006	MIR3936HG
ENSG00000069011	PITX1
ENSG00000181965	NEUROG1
ENSG00000177733	HNRNPA0
ENSG00000094880	CDC23
ENSG00000120705	ETF1
ENSG00000228672	PROB1
ENSG00000250635	CXXC5-AS1
ENSG00000158458	NRG2
ENSG00000279028
ENSG00000187678	SPRY4
ENSG00000113580	NR3C1
ENSG00000127743	IL17B
ENSG00000113196	HAND1
ENSG00000275038
ENSG00000072786	STK10
ENSG00000168246	UBTD2
ENSG00000183072	NKX2-5
ENSG00000183718	TRIM52
ENSG00000145982	FARS2
ENSG00000124782	RREB1
ENSG00000205269	TMEM170B
ENSG00000095951	HIVEP1
ENSG00000008083	JARID2
ENSG00000229931	ATXN1-AS1
ENSG00000112183	RBM24
ENSG00000112242	E2F3
ENSG00000166278	C2
ENSG00000204344	STK19
ENSG00000204256	BRD2
ENSG00000235863	B3GALT4
ENSG00000112511	PHF1
ENSG00000197283	SYNGAP1
ENSG00000137309	HMGA1
ENSG00000124507	PACSIN1
ENSG00000272288	ILRUN-AS1
ENSG00000137193	PIM1
ENSG00000146122	DAAM2
ENSG00000112578	BYSL
ENSG00000112640	PPP2R5D
ENSG00000112655	PTK7
ENSG00000112659	CUL9
ENSG00000146216	TTBK1
ENSG00000124688	MAD2L1BP
ENSG00000112715	VEGFA
ENSG00000096401	CDC5L
ENSG00000225791	TRAM2-AS1
ENSG00000112305	SMAP1
ENSG00000079841	RIMS1
ENSG00000198478	SH3BGRL2
ENSG00000287816
ENSG00000065615	CYB5R4
ENSG00000188994	ZNF292
ENSG00000112333	NR2E1
ENSG00000123505	AMD1
ENSG00000198945	L3MBTL3
ENSG00000164484	TMEM200A
ENSG00000227220	CCN2-AS1
ENSG00000112357	PEX7
ENSG00000232618	HIVEP2-DT
ENSG00000203727	SAMD5
ENSG00000111962	UST
ENSG00000049618	ARID1B
ENSG00000146477	SLC22A3
ENSG00000112531	QKI
ENSG00000137266	SLC22A23
ENSG00000214113	LYRM4
ENSG00000261189	DSP-AS1
ENSG00000137203	TFAP2A
ENSG00000145990	GFOD1
ENSG00000271888	JARID2-DT
ENSG00000124788	ATXN1
ENSG00000287559
ENSG00000124795	DEK
ENSG00000172197	MBOAT1
ENSG00000213722	DDAH2
ENSG00000204348	DXO
ENSG00000168477	TNXB
ENSG00000213654	GPSM3
ENSG00000204248	COL11A2
ENSG00000237441	RGL2
ENSG00000231925	TAPBP
ENSG00000161904	LEMD2
ENSG00000272325	NUDT3
ENSG00000196821	ILRUN
ENSG00000124772	CPNE5
ENSG00000164626	KCNK5
ENSG00000156564	LRFN2
ENSG00000137218	FRS3
ENSG00000124641	MED20
ENSG00000112576	CCND3
ENSG00000124496	TRERF1
ENSG00000172432	GTPBP2
ENSG00000272114
ENSG00000001084	GCLC
ENSG00000227885
ENSG00000118402	ELOVL4
ENSG00000112773	TENT5A
ENSG00000065609	SNAP91
ENSG00000135317	SNX14
ENSG00000272008
ENSG00000135334	AKIRIN2
ENSG00000118432	CNR1
ENSG00000288009
ENSG00000135341	MAP3K7
ENSG00000283010
ENSG00000085382	HACE1
ENSG00000203809	LIN28B-AS1
ENSG00000081087	OSTM1
ENSG00000164483	SAMD3
ENSG00000118515	SGK1
ENSG00000164442	CITED2
ENSG00000010818	HIVEP2
ENSG00000271551
ENSG00000112541	PDE10A
ENSG00000164458	TBXT
ENSG00000248767	FOXL3
ENSG00000164818	DNAAF5
ENSG00000164853	UNCX
ENSG00000146555	SDK1
ENSG00000272953
ENSG00000075618	FSCN1
ENSG00000106392	C1GALT1
ENSG00000105866	SP4
ENSG00000233429	HOTAIRM1
ENSG00000253552	HOXA-AS2
ENSG00000254369	HOXA-AS3
ENSG00000065883	CDK13
ENSG00000106591	MRPL32
ENSG00000136280	CCM2
ENSG00000146731	CCT6A
ENSG00000106609	TMEM248
ENSG00000185274	GALNT17
ENSG00000106211	HSPB1
ENSG00000127947	PTPN12
ENSG00000006634	DBF4
ENSG00000157259	GATAD1
ENSG00000004766	VPS50
ENSG00000240211	PPP1R35-AS1
ENSG00000106333	PCOLCE
ENSG00000106330	MOSPD3
ENSG00000172354	GNB2
ENSG00000087077	TRIP6
ENSG00000257923	CUX1
ENSG00000005249	PRKAR2B
ENSG00000128573	FOXP2
ENSG00000230316	FEZF1-AS1
ENSG00000272686	WASL-DT
ENSG00000128578	STRIP2
ENSG00000122787	AKR1D1
ENSG00000122779	TRIM24
ENSG00000159840	ZYX
ENSG00000170265	ZNF282
ENSG00000214022	REPIN1
ENSG00000133612	AGAP3
ENSG00000243018
ENSG00000239911	PRKAG2-AS1
ENSG00000218672	LINC03010
ENSG00000197461	PDGFA
ENSG00000188191	PRKAR1B
ENSG00000234432	LINC02983
ENSG00000155034	FBXL18
ENSG00000122691	TWIST1
ENSG00000197576	HOXA4
ENSG00000106004	HOXA5
ENSG00000106006	HOXA6
ENSG00000122592	HOXA7
ENSG00000253293	HOXA10
ENSG00000255690	TRIL
ENSG00000154678	PDE1C
ENSG00000164532	TBX20
ENSG00000259826	CDK13-DT
ENSG00000106588	PSMA2
ENSG00000062582	MRPS24
ENSG00000146676	PURB
ENSG00000146733	PSPH
ENSG00000009954	BAZ1B
ENSG00000165215	CLDN3
ENSG00000127946	HIP1
ENSG00000135211	TMEM60
ENSG00000186472	PCLO
ENSG00000075303	SLC25A40
ENSG00000242798
ENSG00000160813	PPP1R35
ENSG00000166925	TSC22D4
ENSG00000224729	PCOLCE-AS1
ENSG00000146830	GIGYF1
ENSG00000087085	ACHE
ENSG00000253276	CCDC71L
ENSG00000105989	WNT2
ENSG00000128610	FEZF1
ENSG00000106299	WASL
ENSG00000128594	LRRC4
ENSG00000273270
ENSG00000266265	KLF14
ENSG00000221866	PLXNA4
ENSG00000273391
ENSG00000106462	EZH2
ENSG00000164896	FASTK
ENSG00000082014	SMARCD3
ENSG00000130675	MNX1
ENSG00000117868	ESYT2
ENSG00000173273	TNKS
ENSG00000008853	RHOBTB2
ENSG00000147457	CHMP7
ENSG00000221914	PPP2R2A
ENSG00000285601
ENSG00000165392	WRN
ENSG00000157168	NRG1
ENSG00000156687	UNC5D
ENSG00000147471	PLPBP
ENSG00000104388	RAB2A
ENSG00000171316	CHD7
ENSG00000271966	ARFGEF1-DT
ENSG00000246528	SLCO5A1-AS1
ENSG00000121039	RDH10
ENSG00000104381	GDAP1
ENSG00000091656	ZFHX4
ENSG00000272138	LINC01607
ENSG00000184672	RALYL
ENSG00000104413	ESRP1
ENSG00000164941	INTS8
ENSG00000156170	NDUFAF6
ENSG00000156471	PTDSS1
ENSG00000104341	LAPTM4B
ENSG00000176406	RIMS2
ENSG00000272502
ENSG00000178764	ZHX2
ENSG00000173334	TRIB1
ENSG00000136997	MYC
ENSG00000131773	KHDRBS3
ENSG00000104472	CHRAC1
ENSG00000130193	THEM6
ENSG00000178719	GRINA
ENSG00000178896	EXOSC4
ENSG00000160972	PPP1R16A
ENSG00000167700	MFSD3
ENSG00000171044	XKR6
ENSG00000154359	LONRF1
ENSG00000147443	DOK2
ENSG00000168453	HR
ENSG00000134020	PEBP4
ENSG00000240694	PNMA2
ENSG00000172733	PURG
ENSG00000221869	CEBPD
ENSG00000104331	BPNT2
ENSG00000251396	LINC01301
ENSG00000066777	ARFGEF1
ENSG00000137571	SLCO5A1
ENSG00000140396	NCOA2
ENSG00000147604	RPL7
ENSG00000164683	HEY1
ENSG00000251867
ENSG00000079102	RUNX1T1
ENSG00000261437	LINC02894
ENSG00000156469	MTERF3
ENSG00000253477
ENSG00000147655	RSPO2
ENSG00000164794	KCNV1
ENSG00000104447	TRPS1
ENSG00000172164	SNTB1
ENSG00000272384
ENSG00000164983	TMEM65
ENSG00000245149	RNF139-DT
ENSG00000153310	CYRIB
ENSG00000254372
ENSG00000198576	ARC
ENSG00000253741	LNCOC1
ENSG00000253806
ENSG00000182759	MAFA
ENSG00000204839	MROH6
ENSG00000147813	NAPRT
ENSG00000180900	SCRIB
ENSG00000178209	PLEC
ENSG00000178685	PARP10
ENSG00000261236	BOP1
ENSG00000185000	DGAT1
ENSG00000261678	SCRT1
ENSG00000187954	CYHR1
ENSG00000255182
ENSG00000160957	RECQL4
ENSG00000080503	SMARCA2
ENSG00000106993	CDC37L1
ENSG00000120158	RCL1
ENSG00000236924
ENSG00000281128	PTENP1-AS
ENSG00000213930	GALT
ENSG00000154330	PGM5
ENSG00000119139	TJP2
ENSG00000204612	FOXB2
ENSG00000106829	TLE4
ENSG00000229694	LINC00484
ENSG00000048828	FAM120A
ENSG00000271155
ENSG00000136938	ANP32B
ENSG00000119508	NR4A3
ENSG00000148143	ZNF462
ENSG00000119318	RAD23B
ENSG00000148154	UGCG
ENSG00000138835	RGS3
ENSG00000136848	DAB2IP
ENSG00000239705	HSPA5-DT
ENSG00000136944	LMX1B
ENSG00000136856	SLC2A8
ENSG00000286196
ENSG00000136807	CDK9
ENSG00000171159	BBLN
ENSG00000167123	CERCAM
ENSG00000197694	SPTAN1
ENSG00000204055	IER5L-AS1
ENSG00000136816	TOR1B
ENSG00000136878	USP20
ENSG00000097007	ABL1
ENSG00000196358	NTNG2
ENSG00000197859	ADAMTSL2
ENSG00000130558	OLFM1
ENSG00000160360	GPSM1
ENSG00000054148	PHPT1
ENSG00000176919	C8G
ENSG00000107317	PTGDS
ENSG00000176884	GRIN1
ENSG00000176101	SSNA1
ENSG00000233198	RNF224
ENSG00000188986	NELFB
ENSG00000273061	CDC37L1-DT
ENSG00000183354	KIAA2026
ENSG00000178445	GLDC
ENSG00000147862	NFIB
ENSG00000107105	ELAVL2
ENSG00000198876	DCAF12
ENSG00000147955	SIGMAR1
ENSG00000198467	TPM2
ENSG00000224958	PGM5-AS1
ENSG00000268364	SMC5-DT
ENSG00000107372	ZFAND5
ENSG00000156017	CARNMT1
ENSG00000156052	GNAQ
ENSG00000285907
ENSG00000188938	FAM120AOS
ENSG00000185920	PTCH1
ENSG00000270412
ENSG00000237461
ENSG00000136826	KLF4
ENSG00000136813	ECPAS
ENSG00000136883	KIF12
ENSG00000095397	WHRN
ENSG00000106780	MEGF9
ENSG00000136931	NR5A1
ENSG00000224842	LMX1B-DT
ENSG00000207955	MIR219A2HG
ENSG00000228395
ENSG00000125485	DDX31
ENSG00000262075	DKFZP434A062
ENSG00000159069	FBXW5
ENSG00000107281	NPDC1
ENSG00000176058	TPRN
ENSG00000232638
ENSG00000183049	CAMK1D
ENSG00000286958
ENSG00000151025	GPR158
ENSG00000233825
ENSG00000229327	EPC1-AS1
ENSG00000185532	PRKG1
ENSG00000122873	CISD1
ENSG00000108064	TFAM
ENSG00000156515	HK1
ENSG00000197467	COL13A1
ENSG00000099284	MACROH2A2
ENSG00000196968	FUT11
ENSG00000214655	ZSWIM8
ENSG00000156110	ADK
ENSG00000272692
ENSG00000173267	SNCG
ENSG00000171862	PTEN
ENSG00000232936	PANK1-AS1
ENSG00000165338	HECTD2
ENSG00000095596	CYP26A1
ENSG00000186188	FFAR4
ENSG00000165879	FRAT1
ENSG00000225850
ENSG00000099194	SCD
ENSG00000166135	HIF1AN
ENSG00000075891	PAX2
ENSG00000107815	TWNK
ENSG00000107816	LZTS2
ENSG00000107807	TLX1
ENSG00000269609	C10orf95-AS1
ENSG00000107882	SUFU
ENSG00000171206	TRIM8
ENSG00000107954	NEURL1
ENSG00000108055	SMC3
ENSG00000150594	ADRA2A
ENSG00000196865	NHLRC2
ENSG00000107518	ATRNL1
ENSG00000170370	EMX2
ENSG00000198873	GRK5
ENSG00000198825	INPP5F
ENSG00000203805	PLPP4
ENSG00000138162	TACC2
ENSG00000154478	GPR26
ENSG00000171813	PWWP2B
ENSG00000068383	INPP5A
ENSG00000148832	PAOX
ENSG00000213994
ENSG00000151461	UPF2
ENSG00000148484	RSU1
ENSG00000120616	EPC1
ENSG00000273312
ENSG00000238280
ENSG00000122877	EGR2
ENSG00000107742	SPOCK2
ENSG00000122882	ECD
ENSG00000185009	AP3M1
ENSG00000287358
ENSG00000173269	MMRN2
ENSG00000227268	KLLN
ENSG00000152782	PANK1
ENSG00000148680	HTR7
ENSG00000077147	TM9SF3
ENSG00000120057	SFRP5
ENSG00000231188
ENSG00000272572
ENSG00000055950	MRPL43
ENSG00000236311	TLX1NB
ENSG00000059915	PSD
ENSG00000272933	TRIM8-DT
ENSG00000286575
ENSG00000198924	DCLRE1A
ENSG00000151892	GFRA1
ENSG00000229847	EMX2OS
ENSG00000285955
ENSG00000175029	CTBP2
ENSG00000188916	INSYN2A
ENSG00000108001	EBF3
ENSG00000148826	NKX6-2
ENSG00000166917	MIR202HG
ENSG00000142102	PGGHG
ENSG00000177106	EPS8L2
ENSG00000177685	CRACR2B
ENSG00000177697	CD151
ENSG00000167325	RRM1
ENSG00000148926	ADM
ENSG00000197702	PARVA
ENSG00000187079	TEAD1
ENSG00000152270	PDE3B
ENSG00000129159	KCNC1
ENSG00000134343	ANO3
ENSG00000109911	ELP4
ENSG00000049449	RCN1
ENSG00000135387	CAPRIN1
ENSG00000179431	FJX1
ENSG00000151348	EXT2
ENSG00000019485	PRDM11
ENSG00000121653	MAPK8IP1
ENSG00000255314
ENSG00000110492	MDK
ENSG00000025434	NR1H3
ENSG00000165915	SLC39A13
ENSG00000110536	PTPMT1
ENSG00000006118	TMEM132A
ENSG00000167985	SDHAF2
ENSG00000124920	MYRF
ENSG00000286264
ENSG00000173486	FKBP2
ENSG00000168071	CCDC88B
ENSG00000068971	PPP2R5B
ENSG00000110025	SNX15
ENSG00000149823	VPS51
ENSG00000255173
ENSG00000213445	SIPA1
ENSG00000285533	RELA-DT
ENSG00000175550	DRAP1
ENSG00000174903	RAB1B
ENSG00000179292	TMEM151A
ENSG00000248746	ACTN3
ENSG00000239306	RBM14
ENSG00000173621	LRFN4
ENSG00000173227	SYT12
ENSG00000172932	ANKRD13D
ENSG00000172613	RAD9A
ENSG00000175634	RPS6KB2
ENSG00000110711	AIP
ENSG00000084207	GSTP1
ENSG00000110719	TCIRG1
ENSG00000110075	PPP6R3
ENSG00000110092	CCND1
ENSG00000165458	INPPL1
ENSG00000255440
ENSG00000137474	MYO7A
ENSG00000165494	PCF11
ENSG00000246523	FZD4-DT
ENSG00000166037	CEP57
ENSG00000178105	DDX10
ENSG00000170145	SIK2
ENSG00000150768	DLAT
ENSG00000109906	ZBTB16
ENSG00000235910	APOA1-AS
ENSG00000118058	KMT2A
ENSG00000245248	USP2-AS1
ENSG00000184232	OAF
ENSG00000137709	POU2F3
ENSG00000196914	ARHGEF12
ENSG00000245498	MSANTD2-AS1
ENSG00000165495	PKNOX2
ENSG00000233220	PRDM10-DT
ENSG00000255545	B3GAT1-DT
ENSG00000185507	IRF7
[truncated: 928 more rows]

## Sheet: Zoonomia - GO genes with GQ pEP
Category	Term	Count	%	PValue	Genes	List Total	Pop Hits	Pop Total	Fold Enrichment	Bonferroni	Benjamini	FDR
[truncated: 1,177 more rows]
