# Supplementary material for: GQ-DNABERT reveals GQ proximal enhancer–promoter interactions associated with tissue-specific transcription
Source: Nucleic Acids Res. 2025 Oct 14;53(19):gkaf1007. doi: 10.1093/nar/gkaf1007 (PMC12526042; doi:10.1093/nar/gkaf1007)
Supplement: gkaf1007_Supplemental_Files [file gkaf1007_supplemental_files.zip › ST_8.xlsx]

## Sheet: index
GQ-DNABERT reveals GQ proximal enhancer-promoter interactions associated with tissue-specific transcription
Dmitry Konovalov, Dmitry Umerenkov, Alan Herbert and Maria Poptsova
Supplementary Table 8. List of GQ EP pairs from experimentally verified ENdb
ENdb - GQ pEP pairs	67 GQ pEP pair based on EnDB proximal enhancers
ENdb - all pEP pairs	All 163 pEP pairs based on EnDB proximal enhancers
Genes - GQ pEP pairs	List of genes with GQ pEP pairs
GQs in pEP pairs	Number of GQ in proximal enhancers, promoters, and pEP pairs
GO analysis	Gene onthology analysis for genes with GQ in proximal enhancers, promoters, and pEP pairs

## Sheet: ENdb - GQ pEP pairs
ENdb	Numbers	Genes
Enhancers	425	159
Proximal enhancers	37	35
pEP pairs	163	35		14 unique genes with GQ pEP pairs
GQ pEP pairs	67	14		BTG2, BCL2L1, MIF, ROBO1, BACH2, NOS3, RET, AMIGO2, MYC, YAP1, IL12B, NT5E, DDIAS, SIX6
					pEP pairs with GQs
seqnames	start	end	tx_name	gene_id	Target_gene	level	seqnames	start	end	level	Total support
chr1	203273619	203274818	ENST00000475157,1_2	ENSG00000159388	BTG2	Level6	chr1	203273730	203275395	Level6	12
chr1	203273647	203274846	ENST00000290551,5_5	ENSG00000159388	BTG2	Level6	chr1	203273730	203275395	Level6	12
chr20	30310201	30311400	ENST00000376062,6_5	ENSG00000171552	BCL2L1	Level6	chr20	30244800	30316534	Level6	12
chr20	30310577	30311776	ENST00000376055,9_6	ENSG00000171552	BCL2L1	Level6	chr20	30244800	30316534	Level6	12
chr20	30310472	30311671	ENST00000307677,5_7	ENSG00000171552	BCL2L1	Level6	chr20	30244800	30316534	Level6	12
chr20	30310153	30311352	ENST00000677194,1_2	ENSG00000171552	BCL2L1	Level6	chr20	30244800	30316534	Level6	12
chr20	30310170	30311369	ENST00000434194,2_6	ENSG00000171552	BCL2L1	Level6	chr20	30244800	30316534	Level6	12
chr20	30311133	30312332	ENST00000676582,1_2	ENSG00000171552	BCL2L1	Level6	chr20	30244800	30316534	Level6	12
chr20	30311133	30312332	ENST00000678671,1_2	ENSG00000171552	BCL2L1	Level6	chr20	30244800	30316534	Level6	12
chr20	30311133	30312332	ENST00000422920,2_6	ENSG00000171552	BCL2L1	Level6	chr20	30244800	30316534	Level6	12
chr22	24235570	24236769	ENST00000215754,8_5	ENSG00000240972	MIF	Level6	chr22	24236392	24237411	Level6	12
chr22	24235637	24236836	ENST00000465752,1_1	ENSG00000240972	MIF	Level6	chr22	24236392	24237411	Level6	12
chr22	24235885	24237084	ENST00000498385,1_1	ENSG00000240972	MIF	Level6	chr22	24236392	24237411	Level6	12
chr3	79067966	79069165	ENST00000495273,5_8	ENSG00000169855	ROBO1	Level5	chr3	78597238	79767998	Level5	10			SIX6
chr3	79067495	79068694	ENST00000467549,5_6	ENSG00000169855	ROBO1	Level5	chr3	78597238	79767998	Level5	10
chr6	91006363	91007562	ENST00000257749,9_8	ENSG00000112182	BACH2	Level5	chr6	91004796	91006944	Level5	10
chr6	91006262	91007461	ENST00000406998,7_10	ENSG00000112182	BACH2	Level5	chr6	91004796	91006944	Level5	10
chr6	91006262	91007461	ENST00000343122,7_7	ENSG00000112182	BACH2	Level5	chr6	91004796	91006944	Level5	10
chr6	91006262	91007461	ENST00000453877,6_7	ENSG00000112182	BACH2	Level5	chr6	91004796	91006944	Level5	10
chr6	91006267	91007466	ENST00000695953,1_1	ENSG00000112182	BACH2	Level5	chr6	91004796	91006944	Level5	10
chr6	91006262	91007461	ENST00000470301,6_4	ENSG00000112182	BACH2	Level5	chr6	91004796	91006944	Level5	10
chr6	91006262	91007461	ENST00000472023,5_3	ENSG00000112182	BACH2	Level5	chr6	91004796	91006944	Level5	10
chr6	91006262	91007461	ENST00000494747,2_3	ENSG00000112182	BACH2	Level5	chr6	91004796	91006944	Level5	10
chr7	150704962	150706161	ENST00000473057,1_1	ENSG00000164867	NOS3	Level5	chr7	150700000	150705000	Level5	10
chr7	150705025	150706224	ENST00000475017,1_5	ENSG00000164867	NOS3	Level5	chr7	150700000	150705000	Level5	10
chr10	43571512	43572711	ENST00000671844,1_1	ENSG00000165731	RET	Level5	chr10	43569296	43572684	Level5	10
chr10	43571516	43572715	ENST00000713926,1_1	ENSG00000165731	RET	Level5	chr10	43569296	43572684	Level5	10
chr10	43571517	43572716	ENST00000638465,2_4	ENSG00000165731	RET	Level5	chr10	43569296	43572684	Level5	10
chr10	43571517	43572716	ENST00000640619,2_4	ENSG00000165731	RET	Level5	chr10	43569296	43572684	Level5	10
chr10	43571517	43572716	ENST00000683278,2_2	ENSG00000165731	RET	Level5	chr10	43569296	43572684	Level5	10
chr10	43571517	43572716	ENST00000684216,2_2	ENSG00000165731	RET	Level5	chr10	43569296	43572684	Level5	10
chr10	43571517	43572716	ENST00000672389,1_2	ENSG00000165731	RET	Level5	chr10	43569296	43572684	Level5	10
chr10	43571517	43572716	ENST00000340058,6_8	ENSG00000165731	RET	Level5	chr10	43569296	43572684	Level5	10
chr10	43571517	43572716	ENST00000355710,8_10	ENSG00000165731	RET	Level5	chr10	43569296	43572684	Level5	10
chr10	43571522	43572721	ENST00000498820,5_4	ENSG00000165731	RET	Level5	chr10	43569296	43572684	Level5	10
chr10	43571534	43572733	ENST00000615310,5_3	ENSG00000165731	RET	Level5	chr10	43569296	43572684	Level5	10
chr12	47473449	47474648	ENST00000266581,4_5	ENSG00000139211	AMIGO2	Level5	chr12	47471429	47487762	Level5	10
chr12	47473543	47474742	ENST00000550413,2_7	ENSG00000139211	AMIGO2	Level5	chr12	47471429	47487762	Level5	10
chr12	47473535	47474734	ENST00000429635,1_4	ENSG00000139211	AMIGO2	Level5	chr12	47471429	47487762	Level5	10
chr8	128746680	128747879	ENST00000259523,10_1	ENSG00000136997	MYC	Level5	chr8	128747315	128748315	Level5	10
chr10	43571512	43572711	ENST00000671844,1_1	ENSG00000165731	RET	Level5	chr10	43571244	43572713	Level5	10
chr3	79068410	79069609	ENST00000436010,6_5	ENSG00000169855	ROBO1	Level4	chr3	78597238	79767998	Level5	9
chr3	79068410	79069609	ENST00000618846,4_5	ENSG00000169855	ROBO1	Level4	chr3	78597238	79767998	Level5	9
chr11	101980178	101981377	ENST00000282441,10_9	ENSG00000137693	YAP1	Level5	chr11	101981958	101982137	Level4	9
chr11	101980192	101981391	ENST00000526343,5_2	ENSG00000137693	YAP1	Level5	chr11	101981958	101982137	Level4	9
chr11	101980192	101981391	ENST00000345877,6_2	ENSG00000137693	YAP1	Level5	chr11	101981958	101982137	Level4	9
chr11	101980192	101981391	ENST00000537274,5_2	ENSG00000137693	YAP1	Level5	chr11	101981958	101982137	Level4	9
chr11	101980192	101981391	ENST00000615667,4_2	ENSG00000137693	YAP1	Level5	chr11	101981958	101982137	Level4	9
chr11	101980580	101981779	ENST00000629586,2_1	ENSG00000137693	YAP1	Level5	chr11	101981958	101982137	Level4	9
chr11	101980580	101981779	ENST00000531439,5_1	ENSG00000137693	YAP1	Level5	chr11	101981958	101982137	Level4	9
chr11	101982245	101983444	ENST00000524575,5_2	ENSG00000137693	YAP1	Level4	chr11	101981958	101982137	Level4	8
chr5	158757671	158758870	ENST00000696750,1_2	ENSG00000113302	IL12B	Level3	chr5	158755252	158761634	Level4	7
chr5	158757672	158758871	ENST00000696751,1_2	ENSG00000113302	IL12B	Level3	chr5	158755252	158761634	Level4	7
chr5	158757672	158758871	ENST00000696752,1_1	ENSG00000113302	IL12B	Level3	chr5	158755252	158761634	Level4	7
chr6	86158801	86160000	ENST00000257770,8_4	ENSG00000135318	NT5E	Level5	chr6	86160197	86176777	Level2	7
chr6	86158809	86160008	ENST00000369646,7_1	ENSG00000135318	NT5E	Level5	chr6	86160197	86176777	Level2	7
chr7	150697955	150699154	ENST00000460603,1_1	ENSG00000164867	NOS3	Level1	chr7	150700000	150705000	Level5	6
chr11	82611740	82612939	ENST00000524921,5_8	ENSG00000165490	DDIAS	Level0	chr11	82608774	82612886	Level6	6
chr11	82611740	82612939	ENST00000528759,5_7	ENSG00000165490	DDIAS	Level0	chr11	82608774	82612886	Level6	6
chr11	82611740	82612939	ENST00000525361,5_8	ENSG00000165490	DDIAS	Level0	chr11	82608774	82612886	Level6	6
chr11	82611772	82612971	ENST00000532764,5_6	ENSG00000165490	DDIAS	Level0	chr11	82608774	82612886	Level6	6
chr11	82611778	82612977	ENST00000532589,5_7	ENSG00000165490	DDIAS	Level0	chr11	82608774	82612886	Level6	6
chr11	82611778	82612977	ENST00000528189,5_5	ENSG00000165490	DDIAS	Level0	chr11	82608774	82612886	Level6	6
chr11	82611778	82612977	ENST00000533655,6_9	ENSG00000165490	DDIAS	Level0	chr11	82608774	82612886	Level6	6
chr11	82611784	82612983	ENST00000525388,5_7	ENSG00000165490	DDIAS	Level0	chr11	82608774	82612886	Level6	6
chr20	30311564	30312763	ENST00000676942,1_3	ENSG00000171552	BCL2L1	Level0	chr20	30244800	30316534	Level6	6
chr14	60974864	60976063	ENST00000327720,6_4	ENSG00000184302	SIX6	Level0	chr14	60973427	60975430	Level1	1

## Sheet: ENdb - all pEP pairs
ENdb EP pairs	163 pairs in 35 genes
seqnames	start	end	tx_name	gene_id	target_gene	level	seqnames	start	end	gene_ids	level
chr1	203273619	203274818	ENST00000475157.1_2	ENSG00000159388	BTG2	Level6	chr1	203273730	203275395	ENSG00000159388	Level6
chr1	203273647	203274846	ENST00000290551.5_5	ENSG00000159388	BTG2	Level6	chr1	203273730	203275395	ENSG00000159388	Level6
chr3	69914375	69915574	ENST00000314589.11_6	ENSG00000187098	MITF	Level0	chr3	69863244	70187654	ENSG00000187098	Level3
chr3	69914410	69915609	ENST00000451708.5_8	ENSG00000187098	MITF	Level0	chr3	69863244	70187654	ENSG00000187098	Level3
chr3	69914418	69915617	ENST00000693549.1_2	ENSG00000187098	MITF	Level0	chr3	69863244	70187654	ENSG00000187098	Level3
chr3	69984738	69985937	ENST00000314557.10_2	ENSG00000187098	MITF	Level0	chr3	69863244	70187654	ENSG00000187098	Level3
chr3	69984743	69985942	ENST00000394351.9_4	ENSG00000187098	MITF	Level0	chr3	69863244	70187654	ENSG00000187098	Level3
chr3	69984779	69985978	ENST00000478490.5_1	ENSG00000187098	MITF	Level0	chr3	69863244	70187654	ENSG00000187098	Level3
chr3	69984780	69985979	ENST00000394348.2_1	ENSG00000187098	MITF	Level0	chr3	69863244	70187654	ENSG00000187098	Level3
chr3	69984874	69986073	ENST00000531774.1_1	ENSG00000187098	MITF	Level0	chr3	69863244	70187654	ENSG00000187098	Level3
chr3	69984980	69986179	ENST00000461014.1_1	ENSG00000187098	MITF	Level0	chr3	69863244	70187654	ENSG00000187098	Level3
chr3	79068410	79069609	ENST00000436010.6_5	ENSG00000169855	ROBO1	Level4	chr3	78597238	79767998	ENSG00000169855	Level5
chr3	79068410	79069609	ENST00000618846.4_5	ENSG00000169855	ROBO1	Level4	chr3	78597238	79767998	ENSG00000169855	Level5
chr3	79067966	79069165	ENST00000495273.5_8	ENSG00000169855	ROBO1	Level5	chr3	78597238	79767998	ENSG00000169855	Level5
chr3	79067495	79068694	ENST00000467549.5_6	ENSG00000169855	ROBO1	Level5	chr3	78597238	79767998	ENSG00000169855	Level5
chr3	78656240	78657439	ENST00000466906.1_3	ENSG00000169855	ROBO1	Level0	chr3	78597238	79767998	ENSG00000169855	Level5
chr3	78719491	78720690	ENST00000498428.5_3	ENSG00000169855	ROBO1	Level0	chr3	78597238	79767998	ENSG00000169855	Level5
chr3	78683531	78684730	ENST00000472273.1_6	ENSG00000169855	ROBO1	Level0	chr3	78597238	79767998	ENSG00000169855	Level5
chr3	78764208	78765407	ENST00000484514.1_3	ENSG00000169855	ROBO1	Level0	chr3	78597238	79767998	ENSG00000169855	Level5
chr3	78719193	78720392	ENST00000495961.1_6	ENSG00000169855	ROBO1	Level0	chr3	78597238	79767998	ENSG00000169855	Level5
chr3	78763471	78764670	ENST00000488735.1_3	ENSG00000169855	ROBO1	Level0	chr3	78597238	79767998	ENSG00000169855	Level5
chr3	79638893	79640092	ENST00000492990.1_4	ENSG00000169855	ROBO1	Level0	chr3	78597238	79767998	ENSG00000169855	Level5
chr5	158757296	158758495	ENST00000231228.3_6	ENSG00000113302	IL12B	Level0	chr5	158755252	158761634	ENSG00000113302	Level4
chr5	158757671	158758870	ENST00000696750.1_2	ENSG00000113302	IL12B	Level3	chr5	158755252	158761634	ENSG00000113302	Level4
chr5	158757672	158758871	ENST00000696751.1_2	ENSG00000113302	IL12B	Level3	chr5	158755252	158761634	ENSG00000113302	Level4
chr5	158757672	158758871	ENST00000696752.1_1	ENSG00000113302	IL12B	Level3	chr5	158755252	158761634	ENSG00000113302	Level4
chr6	86158302	86159501	ENST00000369651.7_2	ENSG00000135318	NT5E	Level0	chr6	86160197	86176777	ENSG00000135318	Level2
chr6	86158801	86160000	ENST00000257770.8_4	ENSG00000135318	NT5E	Level5	chr6	86160197	86176777	ENSG00000135318	Level2
chr6	86158809	86160008	ENST00000369646.7_1	ENSG00000135318	NT5E	Level5	chr6	86160197	86176777	ENSG00000135318	Level2
chr6	91006363	91007562	ENST00000257749.9_8	ENSG00000112182	BACH2	Level5	chr6	91004796	91006944	ENSG00000112182	Level5
chr6	91006262	91007461	ENST00000406998.7_10	ENSG00000112182	BACH2	Level5	chr6	91004796	91006944	ENSG00000112182	Level5
chr6	91006262	91007461	ENST00000343122.7_7	ENSG00000112182	BACH2	Level5	chr6	91004796	91006944	ENSG00000112182	Level5
chr6	91006262	91007461	ENST00000453877.6_7	ENSG00000112182	BACH2	Level5	chr6	91004796	91006944	ENSG00000112182	Level5
chr6	91006267	91007466	ENST00000695953.1_1	ENSG00000112182	BACH2	Level5	chr6	91004796	91006944	ENSG00000112182	Level5
chr6	91006262	91007461	ENST00000470301.6_4	ENSG00000112182	BACH2	Level5	chr6	91004796	91006944	ENSG00000112182	Level5
chr6	91006262	91007461	ENST00000472023.5_3	ENSG00000112182	BACH2	Level5	chr6	91004796	91006944	ENSG00000112182	Level5
chr6	91006262	91007461	ENST00000494747.2_3	ENSG00000112182	BACH2	Level5	chr6	91004796	91006944	ENSG00000112182	Level5
chr7	150697955	150699154	ENST00000460603.1_1	ENSG00000164867	NOS3	Level1	chr7	150700000	150705000	ENSG00000164867	Level5
chr7	150704962	150706161	ENST00000473057.1_1	ENSG00000164867	NOS3	Level5	chr7	150700000	150705000	ENSG00000164867	Level5
chr7	150705025	150706224	ENST00000475017.1_5	ENSG00000164867	NOS3	Level5	chr7	150700000	150705000	ENSG00000164867	Level5
chr8	23423196	23424395	ENST00000522164.5_1	ENSG00000147454	SLC25A37	Level0	chr8	23422136	23432636	ENSG00000147454	Level3
chr8	23423289	23424488	ENST00000521637.1_1	ENSG00000147454	SLC25A37	Level0	chr8	23422136	23432636	ENSG00000147454	Level3
chr10	43571512	43572711	ENST00000671844.1_1	ENSG00000165731	RET	Level5	chr10	43569296	43572684	ENSG00000165731	Level5
chr10	43571516	43572715	ENST00000713926.1_1	ENSG00000165731	RET	Level5	chr10	43569296	43572684	ENSG00000165731	Level5
chr10	43571517	43572716	ENST00000638465.2_4	ENSG00000165731	RET	Level5	chr10	43569296	43572684	ENSG00000165731	Level5
chr10	43571517	43572716	ENST00000640619.2_4	ENSG00000165731	RET	Level5	chr10	43569296	43572684	ENSG00000165731	Level5
chr10	43571517	43572716	ENST00000683278.2_2	ENSG00000165731	RET	Level5	chr10	43569296	43572684	ENSG00000165731	Level5
chr10	43571517	43572716	ENST00000684216.2_2	ENSG00000165731	RET	Level5	chr10	43569296	43572684	ENSG00000165731	Level5
chr10	43571517	43572716	ENST00000672389.1_2	ENSG00000165731	RET	Level5	chr10	43569296	43572684	ENSG00000165731	Level5
chr10	43571517	43572716	ENST00000340058.6_8	ENSG00000165731	RET	Level5	chr10	43569296	43572684	ENSG00000165731	Level5
chr10	43571517	43572716	ENST00000355710.8_10	ENSG00000165731	RET	Level5	chr10	43569296	43572684	ENSG00000165731	Level5
chr10	43571522	43572721	ENST00000498820.5_4	ENSG00000165731	RET	Level5	chr10	43569296	43572684	ENSG00000165731	Level5
chr10	43571534	43572733	ENST00000615310.5_3	ENSG00000165731	RET	Level5	chr10	43569296	43572684	ENSG00000165731	Level5
chr11	82610017	82611216	ENST00000532277.5_7	ENSG00000165490	DDIAS	Level0	chr11	82608774	82612886	ENSG00000165490	Level6
chr11	82611740	82612939	ENST00000524921.5_8	ENSG00000165490	DDIAS	Level0	chr11	82608774	82612886	ENSG00000165490	Level6
chr11	82611740	82612939	ENST00000528759.5_7	ENSG00000165490	DDIAS	Level0	chr11	82608774	82612886	ENSG00000165490	Level6
chr11	82611740	82612939	ENST00000525361.5_8	ENSG00000165490	DDIAS	Level0	chr11	82608774	82612886	ENSG00000165490	Level6
chr11	82611772	82612971	ENST00000532764.5_6	ENSG00000165490	DDIAS	Level0	chr11	82608774	82612886	ENSG00000165490	Level6
chr11	82611778	82612977	ENST00000532589.5_7	ENSG00000165490	DDIAS	Level0	chr11	82608774	82612886	ENSG00000165490	Level6
chr11	82611778	82612977	ENST00000528189.5_5	ENSG00000165490	DDIAS	Level0	chr11	82608774	82612886	ENSG00000165490	Level6
chr11	82611778	82612977	ENST00000533655.6_9	ENSG00000165490	DDIAS	Level0	chr11	82608774	82612886	ENSG00000165490	Level6
chr11	82611784	82612983	ENST00000525388.5_7	ENSG00000165490	DDIAS	Level0	chr11	82608774	82612886	ENSG00000165490	Level6
chr11	101980178	101981377	ENST00000282441.10_9	ENSG00000137693	YAP1	Level5	chr11	101981958	101982137	ENSG00000137693	Level4
chr11	101980192	101981391	ENST00000526343.5_2	ENSG00000137693	YAP1	Level5	chr11	101981958	101982137	ENSG00000137693	Level4
chr11	101980192	101981391	ENST00000345877.6_2	ENSG00000137693	YAP1	Level5	chr11	101981958	101982137	ENSG00000137693	Level4
chr11	101980192	101981391	ENST00000537274.5_2	ENSG00000137693	YAP1	Level5	chr11	101981958	101982137	ENSG00000137693	Level4
chr11	101980192	101981391	ENST00000615667.4_2	ENSG00000137693	YAP1	Level5	chr11	101981958	101982137	ENSG00000137693	Level4
chr11	101980580	101981779	ENST00000629586.2_1	ENSG00000137693	YAP1	Level5	chr11	101981958	101982137	ENSG00000137693	Level4
chr11	101980580	101981779	ENST00000531439.5_1	ENSG00000137693	YAP1	Level5	chr11	101981958	101982137	ENSG00000137693	Level4
chr11	101982245	101983444	ENST00000524575.5_2	ENSG00000137693	YAP1	Level4	chr11	101981958	101982137	ENSG00000137693	Level4
chr12	47473449	47474648	ENST00000266581.4_5	ENSG00000139211	AMIGO2	Level5	chr12	47471429	47487762	ENSG00000139211	Level5
chr12	47473543	47474742	ENST00000550413.2_7	ENSG00000139211	AMIGO2	Level5	chr12	47471429	47487762	ENSG00000139211	Level5
chr12	47473535	47474734	ENST00000429635.1_4	ENSG00000139211	AMIGO2	Level5	chr12	47471429	47487762	ENSG00000139211	Level5
chr14	60974864	60976063	ENST00000327720.6_4	ENSG00000184302	SIX6	Level0	chr14	60973427	60975430	ENSG00000184302	Level1
chr20	30310201	30311400	ENST00000376062.6_5	ENSG00000171552	BCL2L1	Level6	chr20	30244800	30316534	ENSG00000171552	Level6
chr20	30310577	30311776	ENST00000376055.9_6	ENSG00000171552	BCL2L1	Level6	chr20	30244800	30316534	ENSG00000171552	Level6
chr20	30310472	30311671	ENST00000307677.5_7	ENSG00000171552	BCL2L1	Level6	chr20	30244800	30316534	ENSG00000171552	Level6
chr20	30310153	30311352	ENST00000677194.1_2	ENSG00000171552	BCL2L1	Level6	chr20	30244800	30316534	ENSG00000171552	Level6
chr20	30310170	30311369	ENST00000434194.2_6	ENSG00000171552	BCL2L1	Level6	chr20	30244800	30316534	ENSG00000171552	Level6
chr20	30311133	30312332	ENST00000676582.1_2	ENSG00000171552	BCL2L1	Level6	chr20	30244800	30316534	ENSG00000171552	Level6
chr20	30311564	30312763	ENST00000676942.1_3	ENSG00000171552	BCL2L1	Level0	chr20	30244800	30316534	ENSG00000171552	Level6
chr20	30311582	30312781	ENST00000456404.6_7	ENSG00000171552	BCL2L1	Level0	chr20	30244800	30316534	ENSG00000171552	Level6
chr20	30311582	30312781	ENST00000678563.1_3	ENSG00000171552	BCL2L1	Level0	chr20	30244800	30316534	ENSG00000171552	Level6
chr20	30311593	30312792	ENST00000420488.6_7	ENSG00000171552	BCL2L1	Level0	chr20	30244800	30316534	ENSG00000171552	Level6
chr20	30311593	30312792	ENST00000439267.2_6	ENSG00000171552	BCL2L1	Level0	chr20	30244800	30316534	ENSG00000171552	Level6
chr20	30311133	30312332	ENST00000678671.1_2	ENSG00000171552	BCL2L1	Level6	chr20	30244800	30316534	ENSG00000171552	Level6
chr20	30307021	30308220	ENST00000677494.1_1	ENSG00000171552	BCL2L1	Level1	chr20	30244800	30316534	ENSG00000171552	Level6
chr20	30311133	30312332	ENST00000422920.2_6	ENSG00000171552	BCL2L1	Level6	chr20	30244800	30316534	ENSG00000171552	Level6
chr20	30311576	30312775	ENST00000450273.2_7	ENSG00000171552	BCL2L1	Level0	chr20	30244800	30316534	ENSG00000171552	Level6
chr22	24235570	24236769	ENST00000215754.8_5	ENSG00000240972	MIF	Level6	chr22	24236392	24237411	ENSG00000240972	Level6
chr22	24235637	24236836	ENST00000465752.1_1	ENSG00000240972	MIF	Level6	chr22	24236392	24237411	ENSG00000240972	Level6
chr22	24235885	24237084	ENST00000498385.1_1	ENSG00000240972	MIF	Level6	chr22	24236392	24237411	ENSG00000240972	Level6
chr8	128746680	128747879	ENST00000259523.10_1	ENSG00000136997	MYC	Level5	chr8	128747315	128748315	ENSG00000136997	Level5
chr10	43571512	43572711	ENST00000671844.1_1	ENSG00000165731	RET	Level5	chr10	43571244	43572713	ENSG00000165731	Level5
chr2	202121703	202122902	ENST00000447616.6_5	ENSG00000064012	CASP8	Level0	chr2	202120390	202125986	ENSG00000064012	Level4
chr2	202121758	202122957	ENST00000413726.6_9	ENSG00000064012	CASP8	Level0	chr2	202120390	202125986	ENSG00000064012	Level4
chr2	202121759	202122958	ENST00000358485.8_7	ENSG00000064012	CASP8	Level0	chr2	202120390	202125986	ENSG00000064012	Level4
chr2	202121774	202122973	ENST00000696087.1_4	ENSG00000064012	CASP8	Level0	chr2	202120390	202125986	ENSG00000064012	Level4
chr2	202121804	202123003	ENST00000696068.1_1	ENSG00000064012	CASP8	Level0	chr2	202120390	202125986	ENSG00000064012	Level4
chr2	202121833	202123032	ENST00000696085.1_3	ENSG00000064012	CASP8	Level0	chr2	202120390	202125986	ENSG00000064012	Level4
chr2	202121841	202123040	ENST00000437283.5_1	ENSG00000064012	CASP8	Level0	chr2	202120390	202125986	ENSG00000064012	Level4
chr2	202121842	202123041	ENST00000490412.5_1	ENSG00000064012	CASP8	Level0	chr2	202120390	202125986	ENSG00000064012	Level4
chr2	202122047	202123246	ENST00000339403.6_4	ENSG00000064012	CASP8	Level4	chr2	202120390	202125986	ENSG00000064012	Level4
chr2	202124223	202125422	ENST00000323492.11_5	ENSG00000064012	CASP8	Level0	chr2	202120390	202125986	ENSG00000064012	Level4
chr2	202124259	202125458	ENST00000673742.1_7	ENSG00000064012	CASP8	Level0	chr2	202120390	202125986	ENSG00000064012	Level4
chr2	202125675	202126874	ENST00000429881.2_10	ENSG00000064012	CASP8	Level0	chr2	202120390	202125986	ENSG00000064012	Level4
chr2	223163518	223164717	ENST00000392070.7_12	ENSG00000135903	PAX3	Level1	chr2	223164458	223164688	ENSG00000135903	Level0
chr2	223163501	223164700	ENST00000392069.6_6	ENSG00000135903	PAX3	Level1	chr2	223164458	223164688	ENSG00000135903	Level0
chr2	223163179	223164378	ENST00000336840.11_5	ENSG00000135903	PAX3	Level1	chr2	223164458	223164688	ENSG00000135903	Level0
chr2	223163179	223164378	ENST00000344493.9_6	ENSG00000135903	PAX3	Level1	chr2	223164458	223164688	ENSG00000135903	Level0
chr2	223163415	223164614	ENST00000409551.7_7	ENSG00000135903	PAX3	Level1	chr2	223164458	223164688	ENSG00000135903	Level0
chr2	223163272	223164471	ENST00000350526.9_6	ENSG00000135903	PAX3	Level1	chr2	223164458	223164688	ENSG00000135903	Level0
chr2	223163516	223164715	ENST00000647467.1_3	ENSG00000135903	PAX3	Level1	chr2	223164458	223164688	ENSG00000135903	Level0
chr2	223163266	223164465	ENST00000409828.7_5	ENSG00000135903	PAX3	Level1	chr2	223164458	223164688	ENSG00000135903	Level0
chr2	223163385	223164584	ENST00000258387.6_5	ENSG00000135903	PAX3	Level1	chr2	223164458	223164688	ENSG00000135903	Level0
chr3	32992136	32993335	ENST00000330953.6_4	ENSG00000183813	CCR4	Level0	chr3	32993199	32996133	ENSG00000183813	Level0
chr6	161122226	161123425	ENST00000418964.2_5	ENSG00000122194	PLG	Level0	chr6	161119825	161121825	ENSG00000122194	Level0
chr6	161122270	161123469	ENST00000366924.6_1	ENSG00000122194	PLG	Level0	chr6	161119825	161121825	ENSG00000122194	Level0
chr6	161122274	161123473	ENST00000706906.1_1	ENSG00000122194	PLG	Level0	chr6	161119825	161121825	ENSG00000122194	Level0
chr6	161122276	161123475	ENST00000308192.14_5	ENSG00000122194	PLG	Level0	chr6	161119825	161121825	ENSG00000122194	Level0
chr6	161122292	161123491	ENST00000297289.9_2	ENSG00000122194	PLG	Level0	chr6	161119825	161121825	ENSG00000122194	Level0
chr6	161122300	161123499	ENST00000462918.5_1	ENSG00000122194	PLG	Level0	chr6	161119825	161121825	ENSG00000122194	Level0
chr6	161122324	161123523	ENST00000483038.5_1	ENSG00000122194	PLG	Level0	chr6	161119825	161121825	ENSG00000122194	Level0
chr9	127047719	127048918	ENST00000423785.5_3	ENSG00000119408	NEK6	Level0	chr9	127047500	127048375	ENSG00000119408	Level0
chr10	131264454	131265653	ENST00000306010.8_8	ENSG00000170430	MGMT	Level2	chr10	131265598	131265656	ENSG00000170430	Level0
chr10	131264493	131265692	ENST00000482653.1_1	ENSG00000170430	MGMT	Level2	chr10	131265598	131265656	ENSG00000170430	Level0
chr10	131264505	131265704	ENST00000651593.1_8	ENSG00000170430	MGMT	Level2	chr10	131265598	131265656	ENSG00000170430	Level0
chr10	131264526	131265725	ENST00000482547.1_1	ENSG00000170430	MGMT	Level2	chr10	131265598	131265656	ENSG00000170430	Level0
chr10	33491724	33492923	ENST00000418675.5_7	ENSG00000099250	NRP1	Level0	chr10	33492690	33519530	ENSG00000099250	Level0
chr10	33502290	33503489	ENST00000466932.1_4	ENSG00000099250	NRP1	Level0	chr10	33492690	33519530	ENSG00000099250	Level0
chr10	33496354	33497553	ENST00000431894.5_7	ENSG00000099250	NRP1	Level0	chr10	33492690	33519530	ENSG00000099250	Level0
chr12	7939390	7940589	ENST00000541267.5_7	ENSG00000111704	NANOG	Level0	chr12	7940709	7941994	ENSG00000111704	Level0
chr12	7940998	7942197	ENST00000229307.9_10	ENSG00000111704	NANOG	Level0	chr12	7940709	7941994	ENSG00000111704	Level0
chr12	7941029	7942228	ENST00000526434.2_1	ENSG00000111704	NANOG	Level0	chr12	7940709	7941994	ENSG00000111704	Level0
chr12	7941211	7942410	ENST00000526286.1_6	ENSG00000111704	NANOG	Level0	chr12	7940709	7941994	ENSG00000111704	Level0
chr12	56328618	56329817	ENST00000551707.5_7	ENSG00000065357	DGKA	Level1	chr12	56330413	56330909	ENSG00000065357	Level0
chr12	56328931	56330130	ENST00000552478.5_1	ENSG00000065357	DGKA	Level1	chr12	56330413	56330909	ENSG00000065357	Level0
chr12	56329232	56330431	ENST00000550888.1_1	ENSG00000065357	DGKA	Level1	chr12	56330413	56330909	ENSG00000065357	Level0
chr12	56330309	56331508	ENST00000556344.5_1	ENSG00000065357	DGKA	Level0	chr12	56330413	56330909	ENSG00000065357	Level0
chr12	56330762	56331961	ENST00000549079.6_1	ENSG00000065357	DGKA	Level0	chr12	56330413	56330909	ENSG00000065357	Level0
chr12	56331043	56332242	ENST00000551739.5_1	ENSG00000065357	DGKA	Level0	chr12	56330413	56330909	ENSG00000065357	Level0
chr12	56331337	56332536	ENST00000549085.1_1	ENSG00000065357	DGKA	Level0	chr12	56330413	56330909	ENSG00000065357	Level0
chr12	56331436	56332635	ENST00000552687.6_1	ENSG00000065357	DGKA	Level0	chr12	56330413	56330909	ENSG00000065357	Level0
chr12	56331474	56332673	ENST00000546895.5_1	ENSG00000065357	DGKA	Level0	chr12	56330413	56330909	ENSG00000065357	Level0
chr12	56331532	56332731	ENST00000549986.5_1	ENSG00000065357	DGKA	Level0	chr12	56330413	56330909	ENSG00000065357	Level0
chr12	56331587	56332786	ENST00000552335.6_1	ENSG00000065357	DGKA	Level0	chr12	56330413	56330909	ENSG00000065357	Level0
chr12	56331722	56332921	ENST00000548047.5_1	ENSG00000065357	DGKA	Level0	chr12	56330413	56330909	ENSG00000065357	Level0
chr12	56726958	56728157	ENST00000622119.4_1	ENSG00000110944	IL23A	Level1	chr12	56728500	56735000	ENSG00000110944	Level1
chr12	56726992	56728191	ENST00000619177.1_1	ENSG00000110944	IL23A	Level1	chr12	56728500	56735000	ENSG00000110944	Level1
chr12	56731668	56732867	ENST00000228534.6_4	ENSG00000110944	IL23A	Level1	chr12	56728500	56735000	ENSG00000110944	Level1
chr12	8218756	8219955	ENST00000307637.5_7	ENSG00000171860	C3AR1	Level0	chr12	8217947	8219702	ENSG00000171860	Level0
chr12	8218734	8219933	ENST00000546241.1_9	ENSG00000171860	C3AR1	Level0	chr12	8217947	8219702	ENSG00000171860	Level0
chr12	54758071	54759270	ENST00000267015.4_7	ENSG00000139572	GPR84	Level0	chr12	54757502	54758950	ENSG00000139572	Level0
chr12	54758072	54759271	ENST00000551809.1_4	ENSG00000139572	GPR84	Level0	chr12	54757502	54758950	ENSG00000139572	Level0
chr13	28543253	28544452	ENST00000381020.8_7	ENSG00000165556	CDX2	Level4	chr13	28545205	28547205	ENSG00000165556	Level0
chr16	67517251	67518450	ENST00000290953.3_7	ENSG00000159723	AGRP	Level3	chr16	67519201	67519833	ENSG00000159723	Level0
chr17	61925652	61926851	ENST00000463377.6_4	ENSG00000293480	TCAM1P	Level5	chr17	61927353	61928827	ENSG00000293480	Level0
chr17	61925673	61926872	ENST00000469014.1_2	ENSG00000293480	TCAM1P	Level5	chr17	61927353	61928827	ENSG00000293480	Level0
chr20	8716675	8717874	ENST00000439627.2_3	ENSG00000182621	PLCB1	Level0	chr20	8718344	8719933	ENSG00000182621	Level0
chr20	44636547	44637746	ENST00000372330.3_4	ENSG00000100985	MMP9	Level0	chr20	44637014	44637468	ENSG00000100985	Level0
chr6	36643237	36644436	ENST00000615513.4_1	ENSG00000124762	CDKN1A	Level1	chr6	36640690	36643070	ENSG00000124762	Level0
chr12	68553321	68554520	ENST00000229135.4_7	ENSG00000111537	IFNG	Level0	chr12	68553762	68554012	ENSG00000111537	Level0
chr6	36643237	36644436	ENST00000615513.4_1	ENSG00000124762	CDKN1A	Level1	chr6	36640937	36642937	ENSG00000124762	Level0

## Sheet: Genes - GQ pEP pairs
GQ in pEP pairs		GQ only in proximal enhancer		GQ only in promoter		no GQ		Total
n=14		n=2		n=6		n=12		0
id	symbol	id	symbol	id	symbol	id	symbol
ENSG00000139211	AMIGO2	ENSG00000187098	MITF	ENSG00000135903	PAX3	ENSG00000171860	C3AR1
ENSG00000112182	BACH2	ENSG00000147454	SLC25A37	ENSG00000170430	MGMT	ENSG00000064012	CASP8
ENSG00000171552	BCL2L1			ENSG00000065357	DGKA	ENSG00000183813	CCR4
ENSG00000159388	BTG2			ENSG00000110944	IL23A	ENSG00000124762	CDKN1A
ENSG00000165490	DDIAS			ENSG00000159723	AGRP	ENSG00000165556	CDX2
ENSG00000113302	IL12B			ENSG00000293480	TCAMP	ENSG00000139572	GPR84
ENSG00000240972	MIF		2			ENSG00000111537	IFNG
ENSG00000136997	MYC					ENSG00000100985	MMP9
ENSG00000164867	NOS3					ENSG00000111704	NANOG
ENSG00000135318	NT5E					ENSG00000119408	NEK6
ENSG00000165731	RET					ENSG00000099250	NRP1
ENSG00000169855	ROBO1					ENSG00000182621	PLCB1
ENSG00000184302	SIX6					ENSG00000122194	PLG
ENSG00000137693	YAP1

## Sheet: GQs in pEP pairs
Flank size	GQ in promoters	GQ in proxial enhancers	GQ in promoters from GQ pEP pairs	GQ in enhancers from GQ pEP pairs	GQ pEP pairs
GQ-DNABERT
0	89	101	72	97	67
50	96	106	81	102	77
100	103	110	89	106	80
500	132	128	114	124	81
G4-seq
0	82	276	77	239	112
50	86	277	82	240	119
100	89	277	85	240	121
500	114	301	109	264	130
G4-ChIP
0	6	7	4	5	21
50	6	8	4	5	27
100	6	8	4	5	27
500	8	8	6	7	37
KEx
0	14	11	7	9	22
50	16	11	7	9	22
100	17	11	7	9	22
500	23	15	16	14	33

## Sheet: GO analysis
Category	Term	Count	%	PValue	Genes	List Total	Pop Hits	Pop Total	Fold Enrichment	Bonferroni	Benjamini	FDR
GOTERM_BP_ALL	GO:0043067~regulation of programmed cell death	10	71.4286	1.23804e-07	ENSG00000240972, ENSG00000139211, ENSG00000137693, ENSG00000159388, ENSG00000164867, ENSG00000171552, ENSG00000113302, ENSG00000165490, ENSG00000136997, ENSG00000165731	14	1659	19416	8.3596	0.000172321	9.13748e-05	8.55982e-05
GOTERM_BP_ALL	GO:2001233~regulation of apoptotic signaling pathway	7	50	1.31286e-07	ENSG00000240972, ENSG00000137693, ENSG00000164867, ENSG00000171552, ENSG00000165490, ENSG00000136997, ENSG00000165731	14	411	19416	23.6204	0.000182733	9.13748e-05	8.55982e-05
GOTERM_BP_ALL	GO:0043069~negative regulation of programmed cell death	8	57.1429	1.18028e-06	ENSG00000240972, ENSG00000139211, ENSG00000137693, ENSG00000159388, ENSG00000164867, ENSG00000171552, ENSG00000165490, ENSG00000136997	14	994	19416	11.1618	0.0016416	0.000547651	0.000513029
GOTERM_BP_ALL	GO:0042981~regulation of apoptotic process	9	64.2857	1.95404e-06	ENSG00000240972, ENSG00000137693, ENSG00000159388, ENSG00000164867, ENSG00000171552, ENSG00000113302, ENSG00000165490, ENSG00000136997, ENSG00000165731	14	1612	19416	7.743	0.00271634	0.000680008	0.000637019
GOTERM_BP_ALL	GO:0048585~negative regulation of response to stimulus	9	64.2857	6.4265e-06	ENSG00000169855, ENSG00000135318, ENSG00000240972, ENSG00000137693, ENSG00000164867, ENSG00000171552, ENSG00000113302, ENSG00000165490, ENSG00000136997	14	1886	19416	6.61809	0.00890582	0.00178914	0.00167603
GOTERM_BP_ALL	GO:2001234~negative regulation of apoptotic signaling pathway	5	35.7143	1.66997e-05	ENSG00000240972, ENSG00000137693, ENSG00000164867, ENSG00000171552, ENSG00000165490	14	247	19416	28.074	0.0229781	0.00314491	0.00294609
GOTERM_BP_ALL	GO:0009968~negative regulation of signal transduction	8	57.1429	1.80195e-05	ENSG00000169855, ENSG00000240972, ENSG00000137693, ENSG00000164867, ENSG00000171552, ENSG00000113302, ENSG00000165490, ENSG00000136997	14	1496	19416	7.41635	0.0247713	0.00314491	0.00294609
GOTERM_BP_ALL	GO:0043066~negative regulation of apoptotic process	7	50	1.80742e-05	ENSG00000240972, ENSG00000137693, ENSG00000159388, ENSG00000164867, ENSG00000171552, ENSG00000165490, ENSG00000136997	14	958	19416	10.1336	0.0248456	0.00314491	0.00294609
GOTERM_BP_ALL	GO:0023057~negative regulation of signaling	8	57.1429	2.77878e-05	ENSG00000169855, ENSG00000240972, ENSG00000137693, ENSG00000164867, ENSG00000171552, ENSG00000113302, ENSG00000165490, ENSG00000136997	14	1598	19416	6.94296	0.0379426	0.00388395	0.00363841
GOTERM_BP_ALL	GO:0010648~negative regulation of cell communication	8	57.1429	2.79019e-05	ENSG00000169855, ENSG00000240972, ENSG00000137693, ENSG00000164867, ENSG00000171552, ENSG00000113302, ENSG00000165490, ENSG00000136997	14	1599	19416	6.93862	0.0380954	0.00388395	0.00363841
GOTERM_BP_ALL	GO:0051240~positive regulation of multicellular organismal process	8	57.1429	5.47344e-05	ENSG00000169855, ENSG00000240972, ENSG00000139211, ENSG00000137693, ENSG00000164867, ENSG00000113302, ENSG00000136997, ENSG00000165731	14	1773	19416	6.25767	0.073362	0.00692638	0.00648851
GOTERM_BP_ALL	GO:0042127~regulation of cell population proliferation	8	57.1429	6.72029e-05	ENSG00000169855, ENSG00000240972, ENSG00000137693, ENSG00000159388, ENSG00000164867, ENSG00000171552, ENSG00000113302, ENSG00000136997	14	1830	19416	6.06276	0.0893071	0.00779553	0.00730271
GOTERM_BP_ALL	GO:0050793~regulation of developmental process	9	64.2857	7.90021e-05	ENSG00000169855, ENSG00000139211, ENSG00000137693, ENSG00000159388, ENSG00000164867, ENSG00000171552, ENSG00000113302, ENSG00000136997, ENSG00000165731	14	2642	19416	4.72434	0.104144	0.00844236	0.00790864
GOTERM_BP_ALL	GO:0010628~positive regulation of gene expression	7	50	8.90475e-05	ENSG00000169855, ENSG00000240972, ENSG00000137693, ENSG00000164867, ENSG00000113302, ENSG00000136997, ENSG00000165731	14	1270	19416	7.64409	0.116585	0.00844236	0.00790864
GOTERM_BP_ALL	GO:0048519~negative regulation of biological process	12	85.7143	9.09737e-05	ENSG00000169855, ENSG00000112182, ENSG00000135318, ENSG00000240972, ENSG00000139211, ENSG00000137693, ENSG00000159388, ENSG00000164867, ENSG00000171552, ENSG00000113302, ENSG00000165490, ENSG00000136997	14	5957	19416	2.79374	0.11895	0.00844236	0.00790864
GOTERM_BP_ALL	GO:0042221~response to chemical	10	71.4286	0.000155855	ENSG00000169855, ENSG00000135318, ENSG00000240972, ENSG00000137693, ENSG00000159388, ENSG00000164867, ENSG00000171552, ENSG00000113302, ENSG00000136997, ENSG00000165731	14	3856	19416	3.59662	0.195044	0.0122287	0.0114557
GOTERM_BP_ALL	GO:2001236~regulation of extrinsic apoptotic signaling pathway	4	28.5714	0.000170751	ENSG00000137693, ENSG00000164867, ENSG00000171552, ENSG00000165731	14	168	19416	33.0204	0.211565	0.0122287	0.0114557
GOTERM_BP_ALL	GO:0060284~regulation of cell development	6	42.8571	0.000173778	ENSG00000169855, ENSG00000137693, ENSG00000159388, ENSG00000113302, ENSG00000136997, ENSG00000165731	14	874	19416	9.52076	0.214881	0.0122287	0.0114557
GOTERM_BP_ALL	GO:0051094~positive regulation of developmental process	7	50	0.000177216	ENSG00000169855, ENSG00000139211, ENSG00000137693, ENSG00000164867, ENSG00000113302, ENSG00000136997, ENSG00000165731	14	1437	19416	6.75574	0.21863	0.0122287	0.0114557
GOTERM_BP_ALL	GO:1902230~negative regulation of intrinsic apoptotic signaling pathway in response to DNA damage	3	21.4286	0.000178124	ENSG00000240972, ENSG00000171552, ENSG00000165490	14	30	19416	138.686	0.219617	0.0122287	0.0114557
GOTERM_BP_ALL	GO:0032102~negative regulation of response to external stimulus	5	35.7143	0.000184485	ENSG00000169855, ENSG00000135318, ENSG00000240972, ENSG00000164867, ENSG00000113302	14	458	19416	15.1404	0.226498	0.0122287	0.0114557
GOTERM_BP_ALL	GO:0048513~animal organ development	9	64.2857	0.000207441	ENSG00000169855, ENSG00000139211, ENSG00000137693, ENSG00000159388, ENSG00000164867, ENSG00000184302, ENSG00000171552, ENSG00000136997, ENSG00000165731	14	3017	19416	4.13713	0.250828	0.0131253	0.0122956
GOTERM_BP_ALL	GO:0080134~regulation of response to stress	7	50	0.000242572	ENSG00000135318, ENSG00000240972, ENSG00000164867, ENSG00000171552, ENSG00000113302, ENSG00000165490, ENSG00000136997	14	1521	19416	6.38264	0.286592	0.0145283	0.0136098
GOTERM_BP_ALL	GO:2000026~regulation of multicellular organismal development	7	50	0.000257886	ENSG00000169855, ENSG00000139211, ENSG00000137693, ENSG00000159388, ENSG00000164867, ENSG00000113302, ENSG00000136997	14	1538	19416	6.31209	0.301642	0.0145283	0.0136098
GOTERM_BP_ALL	GO:2001242~regulation of intrinsic apoptotic signaling pathway	4	28.5714	0.000260924	ENSG00000240972, ENSG00000171552, ENSG00000165490, ENSG00000136997	14	194	19416	28.595	0.30459	0.0145283	0.0136098
GOTERM_BP_ALL	GO:1902229~regulation of intrinsic apoptotic signaling pathway in response to DNA damage	3	21.4286	0.000286997	ENSG00000240972, ENSG00000171552, ENSG00000165490	14	38	19416	109.489	0.329383	0.0153654	0.014394
GOTERM_BP_ALL	GO:0051239~regulation of multicellular organismal process	9	64.2857	0.000312524	ENSG00000169855, ENSG00000240972, ENSG00000139211, ENSG00000137693, ENSG00000159388, ENSG00000164867, ENSG00000113302, ENSG00000136997, ENSG00000165731	14	3194	19416	3.90786	0.352801	0.0161124	0.0150938
GOTERM_BP_ALL	GO:0009966~regulation of signal transduction	9	64.2857	0.000374612	ENSG00000169855, ENSG00000240972, ENSG00000137693, ENSG00000164867, ENSG00000171552, ENSG00000113302, ENSG00000165490, ENSG00000136997, ENSG00000165731	14	3276	19416	3.81005	0.406405	0.0183542	0.0171938
GOTERM_BP_ALL	GO:0071396~cellular response to lipid	5	35.7143	0.000400477	ENSG00000137693, ENSG00000159388, ENSG00000164867, ENSG00000113302, ENSG00000165731	14	561	19416	12.3606	0.427405	0.0183542	0.0171938
GOTERM_BP_ALL	GO:1901700~response to oxygen-containing compound	7	50	0.000414352	ENSG00000135318, ENSG00000137693, ENSG00000159388, ENSG00000164867, ENSG00000171552, ENSG00000113302, ENSG00000165731	14	1677	19416	5.78891	0.438362	0.0183542	0.0171938
GOTERM_BP_ALL	GO:0009967~positive regulation of signal transduction	7	50	0.000419772	ENSG00000169855, ENSG00000240972, ENSG00000137693, ENSG00000164867, ENSG00000113302, ENSG00000136997, ENSG00000165731	14	1681	19416	5.77513	0.442585	0.0183542	0.0171938
GOTERM_BP_ALL	GO:0048583~regulation of response to stimulus	10	71.4286	0.000421935	ENSG00000169855, ENSG00000135318, ENSG00000240972, ENSG00000137693, ENSG00000164867, ENSG00000171552, ENSG00000113302, ENSG00000165490, ENSG00000136997, ENSG00000165731	14	4362	19416	3.17941	0.444261	0.0183542	0.0171938
GOTERM_BP_ALL	GO:0033554~cellular response to stress	7	50	0.000468156	ENSG00000240972, ENSG00000137693, ENSG00000159388, ENSG00000164867, ENSG00000171552, ENSG00000136997, ENSG00000165731	14	1715	19416	5.66064	0.478907	0.0197477	0.0184993
GOTERM_BP_ALL	GO:0045747~positive regulation of Notch signaling pathway	3	21.4286	0.00049784	ENSG00000169855, ENSG00000137693, ENSG00000164867	14	50	19416	83.2114	0.500009	0.0199099	0.0186512
GOTERM_BP_ALL	GO:0048729~tissue morphogenesis	5	35.7143	0.000500608	ENSG00000169855, ENSG00000137693, ENSG00000164867, ENSG00000136997, ENSG00000165731	14	595	19416	11.6543	0.501933	0.0199099	0.0186512
GOTERM_BP_ALL	GO:0048523~negative regulation of cellular process	11	78.5714	0.000568917	ENSG00000169855, ENSG00000112182, ENSG00000240972, ENSG00000139211, ENSG00000137693, ENSG00000159388, ENSG00000164867, ENSG00000171552, ENSG00000113302, ENSG00000165490, ENSG00000136997	14	5739	19416	2.6582	0.547133	0.0219981	0.0206074
GOTERM_BP_ALL	GO:0010332~response to gamma radiation	3	21.4286	0.000624439	ENSG00000137693, ENSG00000171552, ENSG00000136997	14	56	19416	74.2959	0.580835	0.0234924	0.0220073
GOTERM_BP_ALL	GO:0009628~response to abiotic stimulus	6	42.8571	0.000698518	ENSG00000137693, ENSG00000159388, ENSG00000164867, ENSG00000171552, ENSG00000113302, ENSG00000136997	14	1179	19416	7.0578	0.62193	0.0255878	0.0239702
GOTERM_BP_ALL	GO:0010647~positive regulation of cell communication	7	50	0.000778554	ENSG00000169855, ENSG00000240972, ENSG00000137693, ENSG00000164867, ENSG00000113302, ENSG00000136997, ENSG00000165731	14	1884	19416	5.15287	0.661818	0.0273266	0.0255991
GOTERM_BP_ALL	GO:0023056~positive regulation of signaling	7	50	0.000785248	ENSG00000169855, ENSG00000240972, ENSG00000137693, ENSG00000164867, ENSG00000113302, ENSG00000136997, ENSG00000165731	14	1887	19416	5.14467	0.664956	0.0273266	0.0255991
GOTERM_BP_ALL	GO:0060485~mesenchyme development	4	28.5714	0.00086104	ENSG00000169855, ENSG00000137693, ENSG00000164867, ENSG00000165731	14	292	19416	18.998	0.69853	0.0292334	0.0273853
GOTERM_BP_ALL	GO:0023051~regulation of signaling	9	64.2857	0.000947774	ENSG00000169855, ENSG00000240972, ENSG00000137693, ENSG00000164867, ENSG00000171552, ENSG00000113302, ENSG00000165490, ENSG00000136997, ENSG00000165731	14	3736	19416	3.34093	0.732845	0.0311435	0.0291746
GOTERM_BP_ALL	GO:0010646~regulation of cell communication	9	64.2857	0.000962047	ENSG00000169855, ENSG00000240972, ENSG00000137693, ENSG00000164867, ENSG00000171552, ENSG00000113302, ENSG00000165490, ENSG00000136997, ENSG00000165731	14	3744	19416	3.33379	0.738106	0.0311435	0.0291746
GOTERM_BP_ALL	GO:0048731~system development	9	64.2857	0.000987455	ENSG00000169855, ENSG00000139211, ENSG00000137693, ENSG00000159388, ENSG00000164867, ENSG00000184302, ENSG00000171552, ENSG00000136997, ENSG00000165731	14	3758	19416	3.32137	0.747215	0.0312376	0.0292628
GOTERM_BP_ALL	GO:0035239~tube morphogenesis	5	35.7143	0.00100984	ENSG00000169855, ENSG00000137693, ENSG00000164867, ENSG00000136997, ENSG00000165731	14	717	19416	9.67125	0.754977	0.0312376	0.0292628
GOTERM_BP_ALL	GO:0070887~cellular response to chemical stimulus	7	50	0.00127494	ENSG00000137693, ENSG00000159388, ENSG00000164867, ENSG00000171552, ENSG00000113302, ENSG00000136997, ENSG00000165731	14	2066	19416	4.69894	0.830661	0.0385809	0.0361419
GOTERM_BP_ALL	GO:1902531~regulation of intracellular signal transduction	7	50	0.00140798	ENSG00000169855, ENSG00000240972, ENSG00000171552, ENSG00000113302, ENSG00000165490, ENSG00000136997, ENSG00000165731	14	2105	19416	4.61188	0.859324	0.0417003	0.0390641
GOTERM_BP_ALL	GO:0008285~negative regulation of cell population proliferation	5	35.7143	0.00157496	ENSG00000169855, ENSG00000159388, ENSG00000164867, ENSG00000113302, ENSG00000136997	14	808	19416	8.58204	0.888538	0.0456737	0.0427863
GOTERM_BP_ALL	GO:0007166~cell surface receptor signaling pathway	7	50	0.00170247	ENSG00000169855, ENSG00000240972, ENSG00000137693, ENSG00000164867, ENSG00000171552, ENSG00000113302, ENSG00000165731	14	2182	19416	4.44913	0.906692	0.048364	0.0453065
GOTERM_BP_ALL	GO:0006974~DNA damage response	5	35.7143	0.00179416	ENSG00000240972, ENSG00000137693, ENSG00000159388, ENSG00000171552, ENSG00000136997	14	837	19416	8.28469	0.917892	0.049551	0.0464185
GOTERM_BP_ALL	GO:0032501~multicellular organismal process	11	78.5714	0.00181545	ENSG00000169855, ENSG00000135318, ENSG00000139211, ENSG00000137693, ENSG00000159388, ENSG00000164867, ENSG00000184302, ENSG00000171552, ENSG00000113302, ENSG00000136997, ENSG00000165731	14	6547	19416	2.33014	0.920293	0.049551	0.0464185
GOTERM_BP_ALL	GO:0007275~multicellular organism development	9	64.2857	0.0019747	ENSG00000169855, ENSG00000139211, ENSG00000137693, ENSG00000159388, ENSG00000164867, ENSG00000184302, ENSG00000171552, ENSG00000136997, ENSG00000165731	14	4154	19416	3.00475	0.936168	0.0528611	0.0495193
GOTERM_BP_ALL	GO:2001237~negative regulation of extrinsic apoptotic signaling pathway	3	21.4286	0.00213275	ENSG00000137693, ENSG00000164867, ENSG00000171552	14	104	19416	40.0055	0.948797	0.0560148	0.0524736
GOTERM_BP_ALL	GO:0008593~regulation of Notch signaling pathway	3	21.4286	0.0022143	ENSG00000169855, ENSG00000137693, ENSG00000164867	14	106	19416	39.2507	0.954303	0.0570797	0.0534712
GOTERM_BP_ALL	GO:0033993~response to lipid	5	35.7143	0.00234294	ENSG00000137693, ENSG00000159388, ENSG00000164867, ENSG00000113302, ENSG00000165731	14	900	19416	7.70476	0.961811	0.0592977	0.055549
GOTERM_BP_ALL	GO:0048856~anatomical structure development	10	71.4286	0.00243279	ENSG00000169855, ENSG00000139211, ENSG00000137693, ENSG00000159388, ENSG00000164867, ENSG00000184302, ENSG00000171552, ENSG00000113302, ENSG00000136997, ENSG00000165731	14	5453	19416	2.54329	0.966311	0.0604722	0.0566493
GOTERM_BP_ALL	GO:0050678~regulation of epithelial cell proliferation	4	28.5714	0.00247893	ENSG00000169855, ENSG00000137693, ENSG00000113302, ENSG00000136997	14	422	19416	13.1456	0.968411	0.060538	0.0567109
GOTERM_BP_ALL	GO:2001243~negative regulation of intrinsic apoptotic signaling pathway	3	21.4286	0.00259937	ENSG00000240972, ENSG00000171552, ENSG00000165490	14	115	19416	36.1789	0.973299	0.0623849	0.0584411
GOTERM_BP_ALL	GO:0035295~tube development	5	35.7143	0.00282212	ENSG00000169855, ENSG00000137693, ENSG00000164867, ENSG00000136997, ENSG00000165731	14	947	19416	7.32237	0.980434	0.0665829	0.0623736
GOTERM_BP_ALL	GO:0009314~response to radiation	4	28.5714	0.00295592	ENSG00000137693, ENSG00000171552, ENSG00000113302, ENSG00000136997	14	449	19416	12.3551	0.983767	0.0676154	0.0633409
GOTERM_BP_ALL	GO:0048584~positive regulation of response to stimulus	7	50	0.00296303	ENSG00000169855, ENSG00000240972, ENSG00000137693, ENSG00000164867, ENSG00000113302, ENSG00000136997, ENSG00000165731	14	2426	19416	4.00165	0.983928	0.0676154	0.0633409
GOTERM_BP_ALL	GO:0010604~positive regulation of macromolecule metabolic process	8	57.1429	0.00317575	ENSG00000169855, ENSG00000240972, ENSG00000137693, ENSG00000159388, ENSG00000164867, ENSG00000113302, ENSG00000136997, ENSG00000165731	14	3394	19416	3.26896	0.988058	0.0708556	0.0663762
GOTERM_BP_ALL	GO:0009892~negative regulation of metabolic process	8	57.1429	0.00324303	ENSG00000169855, ENSG00000112182, ENSG00000240972, ENSG00000137693, ENSG00000159388, ENSG00000171552, ENSG00000113302, ENSG00000136997	14	3406	19416	3.25744	0.989129	0.0708556	0.0663762
GOTERM_BP_ALL	GO:0010629~negative regulation of gene expression	6	42.8571	0.00325773	ENSG00000169855, ENSG00000240972, ENSG00000137693, ENSG00000159388, ENSG00000113302, ENSG00000136997	14	1660	19416	5.01274	0.98935	0.0708556	0.0663762
GOTERM_BP_ALL	GO:0080090~regulation of primary metabolic process	10	71.4286	0.00334845	ENSG00000169855, ENSG00000112182, ENSG00000240972, ENSG00000137693, ENSG00000159388, ENSG00000164867, ENSG00000184302, ENSG00000113302, ENSG00000136997, ENSG00000165731	14	5686	19416	2.43907	0.990617	0.0713725	0.0668604
GOTERM_BP_ALL	GO:0051960~regulation of nervous system development	4	28.5714	0.00338404	ENSG00000169855, ENSG00000139211, ENSG00000137693, ENSG00000159388	14	471	19416	11.778	0.991072	0.0713725	0.0668604
GOTERM_BP_ALL	GO:0045595~regulation of cell differentiation	6	42.8571	0.00353383	ENSG00000169855, ENSG00000137693, ENSG00000159388, ENSG00000113302, ENSG00000136997, ENSG00000165731	14	1691	19416	4.92084	0.992758	0.0734192	0.0687778
GOTERM_CC_ALL	GO:0043231~intracellular membrane-bounded organelle	14	100	0.00355832	ENSG00000135318, ENSG00000240972, ENSG00000159388, ENSG00000113302, ENSG00000165490, ENSG00000171552, ENSG00000136997, ENSG00000169855, ENSG00000112182, ENSG00000137693, ENSG00000139211, ENSG00000164867, ENSG00000184302, ENSG00000165731	14	13448	20747	1.54276	0.354967	0.200477	0.193957
GOTERM_BP_ALL	GO:0009887~animal organ morphogenesis	5	35.7143	0.00360479	ENSG00000169855, ENSG00000137693, ENSG00000164867, ENSG00000184302, ENSG00000136997	14	1013	19416	6.8453	0.993441	0.0737536	0.069091
GOTERM_BP_ALL	GO:0010468~regulation of gene expression	10	71.4286	0.00366444	ENSG00000169855, ENSG00000112182, ENSG00000240972, ENSG00000137693, ENSG00000159388, ENSG00000164867, ENSG00000184302, ENSG00000113302, ENSG00000136997, ENSG00000165731	14	5754	19416	2.41025	0.993966	0.0737536	0.069091
GOTERM_BP_ALL	GO:0008284~positive regulation of cell population proliferation	5	35.7143	0.00370887	ENSG00000240972, ENSG00000137693, ENSG00000171552, ENSG00000113302, ENSG00000136997	14	1021	19416	6.79166	0.994329	0.0737536	0.069091
GOTERM_CC_ALL	GO:0005667~transcription regulator complex	4	28.5714	0.00377238	ENSG00000112182, ENSG00000137693, ENSG00000184302, ENSG00000136997	14	523	20747	11.3341	0.371789	0.200477	0.193957
GOTERM_BP_ALL	GO:0010212~response to ionizing radiation	3	21.4286	0.00409336	ENSG00000137693, ENSG00000171552, ENSG00000136997	14	145	19416	28.6936	0.996686	0.0790584	0.0740604
GOTERM_BP_ALL	GO:0019222~regulation of metabolic process	11	78.5714	0.00410762	ENSG00000169855, ENSG00000112182, ENSG00000240972, ENSG00000137693, ENSG00000159388, ENSG00000164867, ENSG00000184302, ENSG00000171552, ENSG00000113302, ENSG00000136997, ENSG00000165731	14	7199	19416	2.1191	0.996752	0.0790584	0.0740604
GOTERM_BP_ALL	GO:0051093~negative regulation of developmental process	5	35.7143	0.00414602	ENSG00000137693, ENSG00000159388, ENSG00000164867, ENSG00000171552, ENSG00000136997	14	1053	19416	6.58527	0.996921	0.0790584	0.0740604
GOTERM_BP_ALL	GO:0010556~regulation of macromolecule biosynthetic process	10	71.4286	0.00425535	ENSG00000169855, ENSG00000112182, ENSG00000240972, ENSG00000137693, ENSG00000159388, ENSG00000164867, ENSG00000184302, ENSG00000113302, ENSG00000136997, ENSG00000165731	14	5869	19416	2.36302	0.997358	0.0800465	0.0749861
GOTERM_BP_ALL	GO:0050789~regulation of biological process	14	100	0.00433103	ENSG00000135318, ENSG00000240972, ENSG00000159388, ENSG00000113302, ENSG00000165490, ENSG00000171552, ENSG00000136997, ENSG00000169855, ENSG00000112182, ENSG00000137693, ENSG00000139211, ENSG00000164867, ENSG00000184302, ENSG00000165731	14	12777	19416	1.51961	0.997623	0.080384	0.0753023
GOTERM_BP_ALL	GO:0010557~positive regulation of macromolecule biosynthetic process	7	50	0.00459379	ENSG00000169855, ENSG00000240972, ENSG00000137693, ENSG00000164867, ENSG00000113302, ENSG00000136997, ENSG00000165731	14	2642	19416	3.67449	0.998354	0.0832214	0.0779603
GOTERM_BP_ALL	GO:0032946~positive regulation of mononuclear cell proliferation	3	21.4286	0.00460348	ENSG00000240972, ENSG00000171552, ENSG00000113302	14	154	19416	27.0167	0.998376	0.0832214	0.0779603
GOTERM_BP_ALL	GO:0035556~intracellular signal transduction	6	42.8571	0.00484807	ENSG00000240972, ENSG00000137693, ENSG00000164867, ENSG00000171552, ENSG00000136997, ENSG00000165731	14	1818	19416	4.57709	0.998846	0.0865193	0.0810497
GOTERM_BP_ALL	GO:0032502~developmental process	10	71.4286	0.00497306	ENSG00000169855, ENSG00000139211, ENSG00000137693, ENSG00000159388, ENSG00000164867, ENSG00000184302, ENSG00000171552, ENSG00000113302, ENSG00000136997, ENSG00000165731	14	5992	19416	2.31451	0.999032	0.0876267	0.082087
GOTERM_BP_ALL	GO:0080135~regulation of cellular response to stress	4	28.5714	0.00507227	ENSG00000240972, ENSG00000171552, ENSG00000165490, ENSG00000136997	14	544	19416	10.1975	0.999157	0.0882575	0.082678
GOTERM_BP_ALL	GO:0006950~response to stress	8	57.1429	0.00518792	ENSG00000240972, ENSG00000137693, ENSG00000159388, ENSG00000164867, ENSG00000171552, ENSG00000113302, ENSG00000136997, ENSG00000165731	14	3689	19416	3.00755	0.999283	0.0891554	0.0835192
KEGG_PATHWAY	hsa04151:PI3K-Akt signaling pathway	4	28.5714	0.00525256	ENSG00000164867, ENSG00000171552, ENSG00000136997, ENSG00000165731	10	362	8534	9.42983	0.406296	0.505324	0.505324
GOTERM_BP_ALL	GO:0009889~regulation of biosynthetic process	10	71.4286	0.00530532	ENSG00000169855, ENSG00000112182, ENSG00000240972, ENSG00000137693, ENSG00000159388, ENSG00000164867, ENSG00000184302, ENSG00000113302, ENSG00000136997, ENSG00000165731	14	6044	19416	2.2946	0.999392	0.0896685	0.0839998
GOTERM_BP_ALL	GO:0009893~positive regulation of metabolic process	8	57.1429	0.00544719	ENSG00000169855, ENSG00000240972, ENSG00000137693, ENSG00000159388, ENSG00000164867, ENSG00000113302, ENSG00000136997, ENSG00000165731	14	3720	19416	2.98249	0.999501	0.0896685	0.0839998
GOTERM_BP_ALL	GO:0009888~tissue development	6	42.8571	0.00547792	ENSG00000169855, ENSG00000137693, ENSG00000159388, ENSG00000164867, ENSG00000136997, ENSG00000165731	14	1870	19416	4.44981	0.999522	0.0896685	0.0839998
GOTERM_BP_ALL	GO:0098609~cell-cell adhesion	4	28.5714	0.00552703	ENSG00000169855, ENSG00000135318, ENSG00000139211, ENSG00000165731	14	561	19416	9.88846	0.999554	0.0896685	0.0839998
GOTERM_BP_ALL	GO:0010558~negative regulation of macromolecule biosynthetic process	7	50	0.00554809	ENSG00000169855, ENSG00000112182, ENSG00000240972, ENSG00000137693, ENSG00000159388, ENSG00000113302, ENSG00000136997	14	2742	19416	3.54048	0.999567	0.0896685	0.0839998
GOTERM_BP_ALL	GO:0007156~homophilic cell adhesion via plasma membrane adhesion molecules	3	21.4286	0.00564332	ENSG00000169855, ENSG00000139211, ENSG00000165731	14	171	19416	24.3308	0.999621	0.0896685	0.0839998
GOTERM_BP_ALL	GO:1901701~cellular response to oxygen-containing compound	5	35.7143	0.0056687	ENSG00000137693, ENSG00000159388, ENSG00000164867, ENSG00000113302, ENSG00000165731	14	1149	19416	6.03506	0.999634	0.0896685	0.0839998
GOTERM_BP_ALL	GO:0009891~positive regulation of biosynthetic process	7	50	0.00580864	ENSG00000169855, ENSG00000240972, ENSG00000137693, ENSG00000164867, ENSG00000113302, ENSG00000136997, ENSG00000165731	14	2767	19416	3.50849	0.999699	0.0902797	0.0845723
GOTERM_BP_ALL	GO:0070665~positive regulation of leukocyte proliferation	3	21.4286	0.00583705	ENSG00000240972, ENSG00000171552, ENSG00000113302	14	174	19416	23.9113	0.999711	0.0902797	0.0845723
GOTERM_BP_ALL	GO:0048522~positive regulation of cellular process	10	71.4286	0.00602516	ENSG00000169855, ENSG00000240972, ENSG00000139211, ENSG00000137693, ENSG00000159388, ENSG00000164867, ENSG00000171552, ENSG00000113302, ENSG00000136997, ENSG00000165731	14	6148	19416	2.25579	0.999778	0.0921651	0.0863386
GOTERM_BP_ALL	GO:0071478~cellular response to radiation	3	21.4286	0.00623362	ENSG00000137693, ENSG00000171552, ENSG00000136997	14	180	19416	23.1143	0.999834	0.0935363	0.0876231
GOTERM_BP_ALL	GO:0009890~negative regulation of biosynthetic process	7	50	0.0063462	ENSG00000169855, ENSG00000112182, ENSG00000240972, ENSG00000137693, ENSG00000159388, ENSG00000113302, ENSG00000136997	14	2816	19416	3.44744	0.999858	0.0935363	0.0876231
GOTERM_BP_ALL	GO:0043065~positive regulation of apoptotic process	4	28.5714	0.00635869	ENSG00000171552, ENSG00000113302, ENSG00000136997, ENSG00000165731	14	590	19416	9.40242	0.999861	0.0935363	0.0876231
GOTERM_BP_ALL	GO:1902533~positive regulation of intracellular signal transduction	5	35.7143	0.00638358	ENSG00000169855, ENSG00000240972, ENSG00000113302, ENSG00000136997, ENSG00000165731	14	1188	19416	5.83694	0.999866	0.0935363	0.0876231
GOTERM_BP_ALL	GO:0065007~biological regulation	14	100	0.00655707	ENSG00000135318, ENSG00000240972, ENSG00000159388, ENSG00000113302, ENSG00000165490, ENSG00000171552, ENSG00000136997, ENSG00000169855, ENSG00000112182, ENSG00000137693, ENSG00000139211, ENSG00000164867, ENSG00000184302, ENSG00000165731	14	13191	19416	1.47191	0.999895	0.0943734	0.0884072
GOTERM_BP_ALL	GO:0032101~regulation of response to external stimulus	5	35.7143	0.0065763	ENSG00000169855, ENSG00000135318, ENSG00000240972, ENSG00000164867, ENSG00000113302	14	1198	19416	5.78822	0.999897	0.0943734	0.0884072
GOTERM_BP_ALL	GO:0090184~positive regulation of kidney development	2	14.2857	0.00667691	ENSG00000136997, ENSG00000165731	14	10	19416	277.371	0.999911	0.0948394	0.0888438
GOTERM_BP_ALL	GO:0043068~positive regulation of programmed cell death	4	28.5714	0.00687959	ENSG00000171552, ENSG00000113302, ENSG00000136997, ENSG00000165731	14	607	19416	9.13909	0.999933	0.0967312	0.090616
GOTERM_BP_ALL	GO:0051241~negative regulation of multicellular organismal process	5	35.7143	0.00814921	ENSG00000169855, ENSG00000159388, ENSG00000164867, ENSG00000113302, ENSG00000136997	14	1273	19416	5.4472	0.999989	0.113437	0.106266
GOTERM_BP_ALL	GO:0009605~response to external stimulus	6	42.8571	0.00849902	ENSG00000169855, ENSG00000240972, ENSG00000159388, ENSG00000164867, ENSG00000171552, ENSG00000113302	14	2072	19416	4.016	0.999993	0.117135	0.10973
GOTERM_BP_ALL	GO:0009719~response to endogenous stimulus	5	35.7143	0.00867813	ENSG00000137693, ENSG00000159388, ENSG00000164867, ENSG00000136997, ENSG00000165731	14	1296	19416	5.35053	0.999995	0.118431	0.110944
GOTERM_BP_ALL	GO:0048518~positive regulation of biological process	10	71.4286	0.0088732	ENSG00000169855, ENSG00000240972, ENSG00000139211, ENSG00000137693, ENSG00000159388, ENSG00000164867, ENSG00000171552, ENSG00000113302, ENSG00000136997, ENSG00000165731	14	6479	19416	2.14054	0.999996	0.119917	0.112336
GOTERM_MF_ALL	GO:0042802~identical protein binding	6	42.8571	0.00887447	ENSG00000169855, ENSG00000135318, ENSG00000240972, ENSG00000171552, ENSG00000113302, ENSG00000136997	13	2269	19202	3.90589	0.786076	1	1
GOTERM_BP_ALL	GO:0043408~regulation of MAPK cascade	4	28.5714	0.00978921	ENSG00000169855, ENSG00000240972, ENSG00000136997, ENSG00000165731	14	690	19416	8.03975	0.999999	0.130366	0.122125
GOTERM_BP_ALL	GO:1901654~response to ketone	3	21.4286	0.00983366	ENSG00000137693, ENSG00000159388, ENSG00000171552	14	228	19416	18.2481	0.999999	0.130366	0.122125
GOTERM_CC_ALL	GO:0043229~intracellular organelle	14	100	0.0102893	ENSG00000135318, ENSG00000240972, ENSG00000159388, ENSG00000113302, ENSG00000165490, ENSG00000171552, ENSG00000136997, ENSG00000169855, ENSG00000112182, ENSG00000137693, ENSG00000139211, ENSG00000164867, ENSG00000184302, ENSG00000165731	14	14592	20747	1.42181	0.719768	0.200477	0.193957
GOTERM_BP_ALL	GO:0060255~regulation of macromolecule metabolic process	10	71.4286	0.0107175	ENSG00000169855, ENSG00000112182, ENSG00000240972, ENSG00000137693, ENSG00000159388, ENSG00000164867, ENSG00000184302, ENSG00000113302, ENSG00000136997, ENSG00000165731	14	6649	19416	2.08581	1	0.140743	0.131845
GOTERM_CC_ALL	GO:0090575~RNA polymerase II transcription regulator complex	3	21.4286	0.010815	ENSG00000112182, ENSG00000137693, ENSG00000136997	14	256	20747	17.3664	0.737496	0.200477	0.193957
GOTERM_CC_ALL	GO:0043227~membrane-bounded organelle	14	100	0.0108919	ENSG00000135318, ENSG00000240972, ENSG00000159388, ENSG00000113302, ENSG00000165490, ENSG00000171552, ENSG00000136997, ENSG00000169855, ENSG00000112182, ENSG00000137693, ENSG00000139211, ENSG00000164867, ENSG00000184302, ENSG00000165731	14	14656	20747	1.4156	0.739994	0.200477	0.193957
GOTERM_CC_ALL	GO:0005634~nucleus	11	78.5714	0.0109837	ENSG00000112182, ENSG00000135318, ENSG00000240972, ENSG00000139211, ENSG00000137693, ENSG00000159388, ENSG00000164867, ENSG00000184302, ENSG00000171552, ENSG00000165490, ENSG00000136997	14	8653	20747	1.88388	0.742945	0.200477	0.193957
GOTERM_BP_ALL	GO:0001894~tissue homeostasis	3	21.4286	0.0110229	ENSG00000135318, ENSG00000137693, ENSG00000164867	14	242	19416	17.1924	1	0.142073	0.133091
GOTERM_BP_ALL	GO:0060249~anatomical structure homeostasis	3	21.4286	0.0110229	ENSG00000135318, ENSG00000137693, ENSG00000164867	14	242	19416	17.1924	1	0.142073	0.133091
GOTERM_CC_ALL	GO:0005829~cytosol	9	64.2857	0.0114093	ENSG00000169855, ENSG00000112182, ENSG00000135318, ENSG00000240972, ENSG00000137693, ENSG00000159388, ENSG00000164867, ENSG00000171552, ENSG00000113302	14	5781	20747	2.3071	0.7562	0.200477	0.193957
GOTERM_BP_ALL	GO:0010605~negative regulation of macromolecule metabolic process	7	50	0.011478	ENSG00000169855, ENSG00000112182, ENSG00000240972, ENSG00000137693, ENSG00000159388, ENSG00000113302, ENSG00000136997	14	3173	19416	3.05957	1	0.146582	0.137315
GOTERM_BP_ALL	GO:0008283~cell population proliferation	4	28.5714	0.0121961	ENSG00000137693, ENSG00000159388, ENSG00000171552, ENSG00000113302	14	748	19416	7.41635	1	0.154336	0.144579
GOTERM_BP_ALL	GO:0032944~regulation of mononuclear cell proliferation	3	21.4286	0.0123646	ENSG00000240972, ENSG00000171552, ENSG00000113302	14	257	19416	16.189	1	0.155059	0.145256
KEGG_PATHWAY	hsa04630:JAK-STAT signaling pathway	3	21.4286	0.012664	ENSG00000171552, ENSG00000113302, ENSG00000136997	10	168	8534	15.2393	0.71684	0.505324	0.505324
GOTERM_BP_ALL	GO:1902532~negative regulation of intracellular signal transduction	4	28.5714	0.0129158	ENSG00000240972, ENSG00000171552, ENSG00000165490, ENSG00000136997	14	764	19416	7.26103	1	0.160525	0.150377
GOTERM_BP_ALL	GO:0098742~cell-cell adhesion via plasma-membrane adhesion molecules	3	21.4286	0.0132973	ENSG00000169855, ENSG00000139211, ENSG00000165731	14	267	19416	15.5827	1	0.163804	0.153449
GOTERM_BP_ALL	GO:0009653~anatomical structure morphogenesis	6	42.8571	0.0139233	ENSG00000169855, ENSG00000137693, ENSG00000164867, ENSG00000184302, ENSG00000136997, ENSG00000165731	14	2331	19416	3.56977	1	0.170011	0.159264
GOTERM_BP_ALL	GO:0003007~heart morphogenesis	3	21.4286	0.014358	ENSG00000169855, ENSG00000137693, ENSG00000164867	14	278	19416	14.9661	1	0.173087	0.162144
GOTERM_BP_ALL	GO:0048468~cell development	6	42.8571	0.0144239	ENSG00000169855, ENSG00000137693, ENSG00000159388, ENSG00000171552, ENSG00000113302, ENSG00000165731	14	2351	19416	3.53941	1	0.173087	0.162144
GOTERM_BP_ALL	GO:0070663~regulation of leukocyte proliferation	3	21.4286	0.0148521	ENSG00000240972, ENSG00000171552, ENSG00000113302	14	283	19416	14.7017	1	0.176702	0.165531
GOTERM_BP_ALL	GO:0003184~pulmonary valve morphogenesis	2	14.2857	0.0152954	ENSG00000169855, ENSG00000164867	14	23	19416	120.596	1	0.180434	0.169027
KEGG_PATHWAY	hsa05200:Pathways in cancer	4	28.5714	0.0153248	ENSG00000171552, ENSG00000113302, ENSG00000136997, ENSG00000165731	10	533	8534	6.4045	0.783227	0.505324	0.505324
GOTERM_BP_ALL	GO:0050896~response to stimulus	11	78.5714	0.0175959	ENSG00000169855, ENSG00000112182, ENSG00000135318, ENSG00000240972, ENSG00000137693, ENSG00000159388, ENSG00000164867, ENSG00000171552, ENSG00000113302, ENSG00000136997, ENSG00000165731	14	8582	19416	1.77761	1	0.205828	0.192816
GOTERM_BP_ALL	GO:0003177~pulmonary valve development	2	14.2857	0.0179333	ENSG00000169855, ENSG00000164867	14	27	19416	102.73	1	0.208026	0.194875
GOTERM_BP_ALL	GO:0009725~response to hormone	4	28.5714	0.0183632	ENSG00000137693, ENSG00000159388, ENSG00000164867, ENSG00000165731	14	871	19416	6.36903	1	0.211253	0.197898
GOTERM_BP_ALL	GO:0071480~cellular response to gamma radiation	2	14.2857	0.0192498	ENSG00000137693, ENSG00000171552	14	29	19416	95.6453	1	0.219637	0.205752
GOTERM_CC_ALL	GO:0009986~cell surface	4	28.5714	0.0196132	ENSG00000169855, ENSG00000135318, ENSG00000240972, ENSG00000113302	14	954	20747	6.21354	0.912524	0.301553	0.291746
GOTERM_BP_ALL	GO:0060562~epithelial tube morphogenesis	3	21.4286	0.0197377	ENSG00000137693, ENSG00000136997, ENSG00000165731	14	329	19416	12.6461	1	0.223373	0.209252
KEGG_PATHWAY	hsa05417:Lipid and atherosclerosis	3	21.4286	0.0204171	ENSG00000164867, ENSG00000171552, ENSG00000113302	10	216	8534	11.8528	0.870259	0.505324	0.505324
GOTERM_BP_ALL	GO:0051128~regulation of cellular component organization	6	42.8571	0.0207236	ENSG00000169855, ENSG00000139211, ENSG00000137693, ENSG00000171552, ENSG00000136997, ENSG00000165731	14	2569	19416	3.23906	1	0.231384	0.216757
GOTERM_BP_ALL	GO:0034097~response to cytokine	4	28.5714	0.02099	ENSG00000137693, ENSG00000171552, ENSG00000113302, ENSG00000165731	14	916	19416	6.05614	1	0.231384	0.216757
GOTERM_BP_ALL	GO:0104004~cellular response to environmental stimulus	3	21.4286	0.0211105	ENSG00000137693, ENSG00000171552, ENSG00000136997	14	341	19416	12.2011	1	0.231384	0.216757
GOTERM_BP_ALL	GO:0071214~cellular response to abiotic stimulus	3	21.4286	0.0211105	ENSG00000137693, ENSG00000171552, ENSG00000136997	14	341	19416	12.2011	1	0.231384	0.216757
GOTERM_BP_ALL	GO:1902042~negative regulation of extrinsic apoptotic signaling pathway via death domain receptors	2	14.2857	0.0218779	ENSG00000164867, ENSG00000171552	14	33	19416	84.0519	1	0.237099	0.22211
GOTERM_BP_ALL	GO:1901652~response to peptide	4	28.5714	0.0219725	ENSG00000137693, ENSG00000171552, ENSG00000113302, ENSG00000165731	14	932	19416	5.95218	1	0.237099	0.22211
GOTERM_BP_ALL	GO:0045597~positive regulation of cell differentiation	4	28.5714	0.0224734	ENSG00000169855, ENSG00000137693, ENSG00000113302, ENSG00000165731	14	940	19416	5.90152	1	0.240638	0.225425
GOTERM_BP_ALL	GO:1900746~regulation of vascular endothelial growth factor signaling pathway	2	14.2857	0.0231896	ENSG00000169855, ENSG00000113302	14	35	19416	79.249	1	0.244545	0.229085
GOTERM_BP_ALL	GO:1902253~regulation of intrinsic apoptotic signaling pathway by p53 class mediator	2	14.2857	0.0231896	ENSG00000240972, ENSG00000136997	14	35	19416	79.249	1	0.244545	0.229085
GOTERM_CC_ALL	GO:0043226~organelle	14	100	0.0232122	ENSG00000135318, ENSG00000240972, ENSG00000159388, ENSG00000113302, ENSG00000165490, ENSG00000171552, ENSG00000136997, ENSG00000169855, ENSG00000112182, ENSG00000137693, ENSG00000139211, ENSG00000164867, ENSG00000184302, ENSG00000165731	14	15534	20747	1.33559	0.944355	0.317233	0.306916
GOTERM_BP_ALL	GO:0016477~cell migration	4	28.5714	0.0238186	ENSG00000169855, ENSG00000164867, ENSG00000113302, ENSG00000165731	14	961	19416	5.77256	1	0.247615	0.231961
GOTERM_BP_ALL	GO:0090183~regulation of kidney development	2	14.2857	0.0238448	ENSG00000136997, ENSG00000165731	14	36	19416	77.0476	1	0.247615	0.231961
GOTERM_BP_ALL	GO:0000122~negative regulation of transcription by RNA polymerase II	4	28.5714	0.0240144	ENSG00000112182, ENSG00000137693, ENSG00000159388, ENSG00000136997	14	964	19416	5.75459	1	0.247615	0.231961
GOTERM_BP_ALL	GO:0050794~regulation of cellular process	13	92.8571	0.0242422	ENSG00000240972, ENSG00000159388, ENSG00000113302, ENSG00000165490, ENSG00000171552, ENSG00000136997, ENSG00000169855, ENSG00000112182, ENSG00000137693, ENSG00000139211, ENSG00000164867, ENSG00000184302, ENSG00000165731	14	12386	19416	1.45561	1	0.248127	0.23244
GOTERM_BP_ALL	GO:1902547~regulation of cellular response to vascular endothelial growth factor stimulus	2	14.2857	0.0244996	ENSG00000169855, ENSG00000113302	14	37	19416	74.9653	1	0.24893	0.233193
GOTERM_BP_ALL	GO:0007155~cell adhesion	4	28.5714	0.0256811	ENSG00000169855, ENSG00000135318, ENSG00000139211, ENSG00000165731	14	989	19416	5.60913	1	0.258451	0.242112
GOTERM_BP_ALL	GO:0003180~aortic valve morphogenesis	2	14.2857	0.025808	ENSG00000169855, ENSG00000164867	14	39	19416	71.1209	1	0.258451	0.242112
GOTERM_BP_ALL	GO:0003203~endocardial cushion morphogenesis	2	14.2857	0.0264615	ENSG00000169855, ENSG00000164867	14	40	19416	69.3429	1	0.263103	0.24647
GOTERM_BP_ALL	GO:0050767~regulation of neurogenesis	3	21.4286	0.0269898	ENSG00000169855, ENSG00000137693, ENSG00000159388	14	389	19416	10.6956	1	0.266453	0.249608
GOTERM_BP_ALL	GO:0048646~anatomical structure formation involved in morphogenesis	4	28.5714	0.0274107	ENSG00000169855, ENSG00000137693, ENSG00000164867, ENSG00000165731	14	1014	19416	5.47084	1	0.268702	0.251716
GOTERM_BP_ALL	GO:0060412~ventricular septum morphogenesis	2	14.2857	0.0284199	ENSG00000169855, ENSG00000164867	14	43	19416	64.505	1	0.276647	0.259157
GOTERM_BP_ALL	GO:0003176~aortic valve development	2	14.2857	0.0297234	ENSG00000169855, ENSG00000164867	14	45	19416	61.6381	1	0.284746	0.266744
GOTERM_BP_ALL	GO:0007165~signal transduction	8	57.1429	0.0298585	ENSG00000169855, ENSG00000240972, ENSG00000137693, ENSG00000164867, ENSG00000171552, ENSG00000113302, ENSG00000136997, ENSG00000165731	14	5047	19416	2.19831	1	0.284746	0.266744
GOTERM_BP_ALL	GO:0001701~in utero embryonic development	3	21.4286	0.0298848	ENSG00000137693, ENSG00000164867, ENSG00000171552	14	411	19416	10.123	1	0.284746	0.266744
GOTERM_MF_ALL	GO:0140110~transcription regulator activity	5	35.7143	0.0300216	ENSG00000112182, ENSG00000137693, ENSG00000159388, ENSG00000184302, ENSG00000136997	13	2015	19202	3.6652	0.994873	1	1
GOTERM_BP_ALL	GO:0051246~regulation of protein metabolic process	5	35.7143	0.0300701	ENSG00000169855, ENSG00000240972, ENSG00000159388, ENSG00000113302, ENSG00000136997	14	1868	19416	3.71214	1	0.284746	0.266744
UP_KW_DISEASE	KW-0656~Proto-oncogene	3	21.4286	0.0304636	ENSG00000137693, ENSG00000136997, ENSG00000165731	7	234	4859	8.89927	0.194716	0.213245	0.213245
GOTERM_BP_ALL	GO:2001239~regulation of extrinsic apoptotic signaling pathway in absence of ligand	2	14.2857	0.0310253	ENSG00000171552, ENSG00000165731	14	47	19416	59.0152	1	0.291806	0.273358
GOTERM_BP_ALL	GO:0009790~embryo development	4	28.5714	0.0318189	ENSG00000137693, ENSG00000164867, ENSG00000171552, ENSG00000165731	14	1074	19416	5.1652	1	0.297261	0.278469
GOTERM_BP_ALL	GO:1902041~regulation of extrinsic apoptotic signaling pathway via death domain receptors	2	14.2857	0.0329752	ENSG00000164867, ENSG00000171552	14	50	19416	55.4743	1	0.30601	0.286664
GOTERM_BP_ALL	GO:0003197~endocardial cushion development	2	14.2857	0.0336243	ENSG00000169855, ENSG00000164867	14	51	19416	54.3866	1	0.309793	0.290208
GOTERM_BP_ALL	GO:1901698~response to nitrogen compound	4	28.5714	0.0338419	ENSG00000135318, ENSG00000159388, ENSG00000171552, ENSG00000165731	14	1100	19416	5.04312	1	0.309793	0.290208
GOTERM_BP_ALL	GO:0030334~regulation of cell migration	4	28.5714	0.0340797	ENSG00000169855, ENSG00000240972, ENSG00000164867, ENSG00000165731	14	1103	19416	5.0294	1	0.309793	0.290208
GOTERM_BP_ALL	GO:1905314~semi-lunar valve development	2	14.2857	0.0342731	ENSG00000169855, ENSG00000164867	14	52	19416	53.3407	1	0.309793	0.290208
GOTERM_BP_ALL	GO:0050922~negative regulation of chemotaxis	2	14.2857	0.0349214	ENSG00000169855, ENSG00000240972	14	53	19416	52.3342	1	0.313617	0.29379
GOTERM_CC_ALL	GO:0031982~vesicle	7	50	0.0351563	ENSG00000135318, ENSG00000240972, ENSG00000159388, ENSG00000164867, ENSG00000171552, ENSG00000113302, ENSG00000165731	14	4296	20747	2.41469	0.987748	0.432422	0.418359
UP_SEQ_FEATURE	REGION:Basic motif	2	14.2857	0.0352635	ENSG00000112182, ENSG00000136997	14	57	20675	51.817	0.995415	1	1
GOTERM_BP_ALL	GO:0019221~cytokine-mediated signaling pathway	3	21.4286	0.0354552	ENSG00000137693, ENSG00000113302, ENSG00000165731	14	451	19416	9.22521	1	0.315136	0.295213
GOTERM_BP_ALL	GO:0048146~positive regulation of fibroblast proliferation	2	14.2857	0.0355693	ENSG00000240972, ENSG00000136997	14	54	19416	51.3651	1	0.315136	0.295213
GOTERM_BP_ALL	GO:0006915~apoptotic process	4	28.5714	0.0357697	ENSG00000137693, ENSG00000171552, ENSG00000165490, ENSG00000136997	14	1124	19416	4.93543	1	0.315136	0.295213
GOTERM_MF_ALL	GO:0000978~RNA polymerase II cis-regulatory region sequence-specific DNA binding	4	28.5714	0.0359231	ENSG00000112182, ENSG00000137693, ENSG00000184302, ENSG00000136997	13	1212	19202	4.87484	0.998216	1	1
GOTERM_BP_ALL	GO:0072132~mesenchyme morphogenesis	2	14.2857	0.0362169	ENSG00000169855, ENSG00000164867	14	55	19416	50.4312	1	0.316018	0.29604
GOTERM_BP_ALL	GO:0048514~blood vessel morphogenesis	3	21.4286	0.0363239	ENSG00000169855, ENSG00000137693, ENSG00000164867	14	457	19416	9.1041	1	0.316018	0.29604
GOTERM_MF_ALL	GO:0000987~cis-regulatory region sequence-specific DNA binding	4	28.5714	0.0382459	ENSG00000112182, ENSG00000137693, ENSG00000184302, ENSG00000136997	13	1242	19202	4.75709	0.998825	1	1
KEGG_PATHWAY	hsa05216:Thyroid cancer	2	14.2857	0.0383682	ENSG00000136997, ENSG00000165731	10	37	8534	46.1297	0.979209	0.75969	0.75969
GOTERM_BP_ALL	GO:0051130~positive regulation of cellular component organization	4	28.5714	0.0384303	ENSG00000169855, ENSG00000139211, ENSG00000136997, ENSG00000165731	14	1156	19416	4.79881	1	0.331093	0.310162
GOTERM_BP_ALL	GO:0010720~positive regulation of cell development	3	21.4286	0.0385323	ENSG00000169855, ENSG00000113302, ENSG00000165731	14	472	19416	8.81477	1	0.331093	0.310162
GOTERM_BP_ALL	GO:2000107~negative regulation of leukocyte apoptotic process	2	14.2857	0.038803	ENSG00000240972, ENSG00000171552	14	59	19416	47.0121	1	0.331373	0.310424
GOTERM_BP_ALL	GO:0002009~morphogenesis of an epithelium	3	21.4286	0.03928	ENSG00000137693, ENSG00000136997, ENSG00000165731	14	477	19416	8.72237	1	0.331569	0.310607
GOTERM_BP_ALL	GO:0012501~programmed cell death	4	28.5714	0.0393686	ENSG00000137693, ENSG00000171552, ENSG00000165490, ENSG00000136997	14	1167	19416	4.75358	1	0.331569	0.310607
GOTERM_BP_ALL	GO:2000145~regulation of cell motility	4	28.5714	0.0395405	ENSG00000169855, ENSG00000240972, ENSG00000164867, ENSG00000165731	14	1169	19416	4.74545	1	0.331569	0.310607
GOTERM_BP_ALL	GO:0008219~cell death	4	28.5714	0.0398855	ENSG00000137693, ENSG00000171552, ENSG00000165490, ENSG00000136997	14	1173	19416	4.72927	1	0.332459	0.311441
GOTERM_BP_ALL	GO:0043410~positive regulation of MAPK cascade	3	21.4286	0.0403363	ENSG00000169855, ENSG00000240972, ENSG00000165731	14	484	19416	8.59622	1	0.334215	0.313087
GOTERM_BP_ALL	GO:0051716~cellular response to stimulus	9	64.2857	0.0417008	ENSG00000169855, ENSG00000240972, ENSG00000137693, ENSG00000159388, ENSG00000164867, ENSG00000171552, ENSG00000113302, ENSG00000136997, ENSG00000165731	14	6679	19416	1.8688	1	0.340575	0.319045
GOTERM_BP_ALL	GO:0023052~signaling	8	57.1429	0.0418945	ENSG00000169855, ENSG00000240972, ENSG00000137693, ENSG00000164867, ENSG00000171552, ENSG00000113302, ENSG00000136997, ENSG00000165731	14	5385	19416	2.06033	1	0.340575	0.319045
GOTERM_CC_ALL	GO:0005622~intracellular anatomical structure	14	100	0.0420433	ENSG00000135318, ENSG00000240972, ENSG00000159388, ENSG00000113302, ENSG00000165490, ENSG00000171552, ENSG00000136997, ENSG00000169855, ENSG00000112182, ENSG00000137693, ENSG00000139211, ENSG00000164867, ENSG00000184302, ENSG00000165731	14	16260	20747	1.27595	0.994924	0.470121	0.454833
GOTERM_BP_ALL	GO:0048870~cell motility	4	28.5714	0.0420781	ENSG00000169855, ENSG00000164867, ENSG00000113302, ENSG00000165731	14	1198	19416	4.63057	1	0.340575	0.319045
GOTERM_BP_ALL	GO:0045937~positive regulation of phosphate metabolic process	3	21.4286	0.0423272	ENSG00000169855, ENSG00000240972, ENSG00000164867	14	497	19416	8.37137	1	0.340575	0.319045
GOTERM_BP_ALL	GO:0010562~positive regulation of phosphorus metabolic process	3	21.4286	0.0423272	ENSG00000169855, ENSG00000240972, ENSG00000164867	14	497	19416	8.37137	1	0.340575	0.319045
GOTERM_BP_ALL	GO:0003179~heart valve morphogenesis	2	14.2857	0.0433133	ENSG00000169855, ENSG00000164867	14	66	19416	42.026	1	0.345404	0.323568
GOTERM_BP_ALL	GO:0040012~regulation of locomotion	4	28.5714	0.0434236	ENSG00000169855, ENSG00000240972, ENSG00000164867, ENSG00000165731	14	1213	19416	4.57331	1	0.345404	0.323568
GOTERM_BP_ALL	GO:0007154~cell communication	8	57.1429	0.0438502	ENSG00000169855, ENSG00000240972, ENSG00000137693, ENSG00000164867, ENSG00000171552, ENSG00000113302, ENSG00000136997, ENSG00000165731	14	5433	19416	2.04212	1	0.346816	0.32489
GOTERM_BP_ALL	GO:0071300~cellular response to retinoic acid	2	14.2857	0.0452403	ENSG00000137693, ENSG00000165731	14	69	19416	40.1988	1	0.355307	0.332845
GOTERM_BP_ALL	GO:0045935~positive regulation of nucleobase-containing compound metabolic process	5	35.7143	0.0454343	ENSG00000137693, ENSG00000159388, ENSG00000164867, ENSG00000136997, ENSG00000165731	14	2123	19416	3.26627	1	0.355307	0.332845
GOTERM_BP_ALL	GO:0032879~regulation of localization	5	35.7143	0.0470118	ENSG00000240972, ENSG00000137693, ENSG00000164867, ENSG00000171552, ENSG00000113302	14	2146	19416	3.23126	1	0.362718	0.339788
GOTERM_BP_ALL	GO:0019219~regulation of nucleobase-containing compound metabolic process	7	50	0.0470482	ENSG00000112182, ENSG00000137693, ENSG00000159388, ENSG00000164867, ENSG00000184302, ENSG00000136997, ENSG00000165731	14	4290	19416	2.26294	1	0.362718	0.339788
GOTERM_BP_ALL	GO:0048662~negative regulation of smooth muscle cell proliferation	2	14.2857	0.0471638	ENSG00000164867, ENSG00000113302	14	72	19416	38.5238	1	0.362718	0.339788
GOTERM_BP_ALL	GO:0071479~cellular response to ionizing radiation	2	14.2857	0.0490836	ENSG00000137693, ENSG00000171552	14	75	19416	36.9829	1	0.373357	0.349754
GOTERM_BP_ALL	GO:2000036~regulation of stem cell population maintenance	2	14.2857	0.0490836	ENSG00000137693, ENSG00000136997	14	75	19416	36.9829	1	0.373357	0.349754
GOTERM_BP_ALL	GO:0003281~ventricular septum development	2	14.2857	0.0497228	ENSG00000169855, ENSG00000164867	14	76	19416	36.4962	1	0.376164	0.352383
GOTERM_BP_ALL	GO:0060411~cardiac septum morphogenesis	2	14.2857	0.0509999	ENSG00000169855, ENSG00000164867	14	78	19416	35.5604	1	0.38374	0.35948
GOTERM_BP_ALL	GO:0001568~blood vessel development	3	21.4286	0.0516563	ENSG00000169855, ENSG00000137693, ENSG00000164867	14	555	19416	7.49653	1	0.386589	0.36215
GOTERM_BP_ALL	GO:0003170~heart valve development	2	14.2857	0.0522754	ENSG00000169855, ENSG00000164867	14	80	19416	34.6714	1	0.388447	0.36389
GOTERM_BP_ALL	GO:0045892~negative regulation of DNA-templated transcription	4	28.5714	0.0524627	ENSG00000112182, ENSG00000137693, ENSG00000159388, ENSG00000136997	14	1308	19416	4.24115	1	0.388447	0.36389
GOTERM_BP_ALL	GO:1902679~negative regulation of RNA biosynthetic process	4	28.5714	0.0534658	ENSG00000112182, ENSG00000137693, ENSG00000159388, ENSG00000136997	14	1318	19416	4.20897	1	0.39378	0.368886
GOTERM_BP_ALL	GO:0043542~endothelial cell migration	2	14.2857	0.0541858	ENSG00000169855, ENSG00000164867	14	83	19416	33.4182	1	0.396982	0.371885
GOTERM_MF_ALL	GO:0000977~RNA polymerase II transcription regulatory region sequence-specific DNA binding	4	28.5714	0.0542978	ENSG00000112182, ENSG00000137693, ENSG00000184302, ENSG00000136997	13	1427	19202	4.14037	0.999936	1	1
GOTERM_BP_ALL	GO:0001944~vasculature development	3	21.4286	0.0553773	ENSG00000169855, ENSG00000137693, ENSG00000164867	14	577	19416	7.2107	1	0.403588	0.378074
GOTERM_BP_ALL	GO:0002683~negative regulation of immune system process	3	21.4286	0.0560642	ENSG00000240972, ENSG00000113302, ENSG00000136997	14	581	19416	7.16105	1	0.406466	0.38077
GOTERM_BP_ALL	GO:0001657~ureteric bud development	2	14.2857	0.0579958	ENSG00000136997, ENSG00000165731	14	89	19416	31.1653	1	0.418291	0.391847
GOTERM_BP_ALL	GO:0072163~mesonephric epithelium development	2	14.2857	0.0586294	ENSG00000136997, ENSG00000165731	14	90	19416	30.819	1	0.418524	0.392065
GOTERM_BP_ALL	GO:0072164~mesonephric tubule development	2	14.2857	0.0586294	ENSG00000136997, ENSG00000165731	14	90	19416	30.819	1	0.418524	0.392065
GOTERM_BP_ALL	GO:0007507~heart development	3	21.4286	0.0593695	ENSG00000169855, ENSG00000137693, ENSG00000164867	14	600	19416	6.93429	1	0.421644	0.394989
GOTERM_BP_ALL	GO:0048145~regulation of fibroblast proliferation	2	14.2857	0.0605279	ENSG00000240972, ENSG00000136997	14	93	19416	29.8249	1	0.42769	0.400652
GOTERM_BP_ALL	GO:0001823~mesonephros development	2	14.2857	0.06116	ENSG00000136997, ENSG00000165731	14	94	19416	29.5076	1	0.429973	0.402791
GOTERM_BP_ALL	GO:2000106~regulation of leukocyte apoptotic process	2	14.2857	0.0630538	ENSG00000240972, ENSG00000171552	14	97	19416	28.595	1	0.438854	0.411111
GOTERM_BP_ALL	GO:0021954~central nervous system neuron development	2	14.2857	0.0630538	ENSG00000169855, ENSG00000159388	14	97	19416	28.595	1	0.438854	0.411111
GOTERM_CC_ALL	GO:0005886~plasma membrane	8	57.1429	0.0637616	ENSG00000169855, ENSG00000135318, ENSG00000240972, ENSG00000139211, ENSG00000137693, ENSG00000164867, ENSG00000113302, ENSG00000165731	14	6253	20747	1.89596	0.999698	0.618529	0.598415
GOTERM_BP_ALL	GO:0051253~negative regulation of RNA metabolic process	4	28.5714	0.0645805	ENSG00000112182, ENSG00000137693, ENSG00000159388, ENSG00000136997	14	1423	19416	3.8984	1	0.447244	0.41897
UP_SEQ_FEATURE	DOMAIN:Ig-like C2-type	2	14.2857	0.0646565	ENSG00000139211, ENSG00000113302	14	106	20675	27.8639	0.999956	1	1
UP_SEQ_FEATURE	DOMAIN:Ig-like	3	21.4286	0.0650972	ENSG00000169855, ENSG00000139211, ENSG00000113302	14	673	20675	6.583	0.999959	1	1
GOTERM_MF_ALL	GO:0000976~transcription cis-regulatory region binding	4	28.5714	0.0651212	ENSG00000112182, ENSG00000137693, ENSG00000184302, ENSG00000136997	13	1536	19202	3.84655	0.999991	1	1
GOTERM_MF_ALL	GO:0001067~transcription regulatory region nucleic acid binding	4	28.5714	0.0652251	ENSG00000112182, ENSG00000137693, ENSG00000184302, ENSG00000136997	13	1537	19202	3.84405	0.999991	1	1
GOTERM_BP_ALL	GO:0008585~female gonad development	2	14.2857	0.0655734	ENSG00000164867, ENSG00000171552	14	101	19416	27.4625	1	0.451872	0.423305
GOTERM_BP_ALL	GO:0046545~development of primary female sexual characteristics	2	14.2857	0.0680867	ENSG00000164867, ENSG00000171552	14	105	19416	26.4163	1	0.46688	0.437365
GOTERM_BP_ALL	GO:0032526~response to retinoic acid	2	14.2857	0.0705938	ENSG00000137693, ENSG00000165731	14	109	19416	25.4469	1	0.481016	0.450607
GOTERM_BP_ALL	GO:0120035~regulation of plasma membrane bounded cell projection organization	3	21.4286	0.0711849	ENSG00000169855, ENSG00000137693, ENSG00000165731	14	665	19416	6.2565	1	0.481016	0.450607
GOTERM_BP_ALL	GO:0048871~multicellular organismal-level homeostasis	3	21.4286	0.0711849	ENSG00000135318, ENSG00000137693, ENSG00000164867	14	665	19416	6.2565	1	0.481016	0.450607
GOTERM_CC_ALL	GO:0031410~cytoplasmic vesicle	5	35.7143	0.0714846	ENSG00000240972, ENSG00000164867, ENSG00000171552, ENSG00000113302, ENSG00000165731	14	2625	20747	2.82272	0.999891	0.618529	0.598415
GOTERM_BP_ALL	GO:0050865~regulation of cell activation	3	21.4286	0.0715603	ENSG00000240972, ENSG00000164867, ENSG00000113302	14	667	19416	6.23774	1	0.481217	0.450796
UP_SEQ_FEATURE	REGION:Leucine-zipper	2	14.2857	0.0717276	ENSG00000112182, ENSG00000136997	14	118	20675	25.0303	0.999986	1	1
GOTERM_CC_ALL	GO:0097708~intracellular vesicle	5	35.7143	0.0722304	ENSG00000240972, ENSG00000164867, ENSG00000171552, ENSG00000113302, ENSG00000165731	14	2634	20747	2.81308	0.999901	0.618529	0.598415
GOTERM_MF_ALL	GO:1990837~sequence-specific double-stranded DNA binding	4	28.5714	0.0722618	ENSG00000112182, ENSG00000137693, ENSG00000184302, ENSG00000136997	13	1603	19202	3.68578	0.999998	1	1
KEGG_PATHWAY	hsa05230:Central carbon metabolism in cancer	2	14.2857	0.0724658	ENSG00000136997, ENSG00000165731	10	71	8534	24.0394	0.999417	1	1
GOTERM_BP_ALL	GO:0032760~positive regulation of tumor necrosis factor production	2	14.2857	0.07247	ENSG00000240972, ENSG00000113302	14	112	19416	24.7653	1	0.484992	0.454331
GOTERM_BP_ALL	GO:0043009~chordate embryonic development	3	21.4286	0.0728799	ENSG00000137693, ENSG00000164867, ENSG00000171552	14	674	19416	6.17295	1	0.485401	0.454715
GOTERM_BP_ALL	GO:1901796~regulation of signal transduction by p53 class mediator	2	14.2857	0.0743427	ENSG00000240972, ENSG00000136997	14	115	19416	24.1193	1	0.490816	0.459788
GOTERM_BP_ALL	GO:0031344~regulation of cell projection organization	3	21.4286	0.0743981	ENSG00000169855, ENSG00000137693, ENSG00000165731	14	682	19416	6.10054	1	0.490816	0.459788
GOTERM_BP_ALL	GO:1903557~positive regulation of tumor necrosis factor superfamily cytokine production	2	14.2857	0.0749662	ENSG00000240972, ENSG00000113302	14	116	19416	23.9113	1	0.491784	0.460694
GOTERM_CC_ALL	GO:0005737~cytoplasm	12	85.7143	0.0754304	ENSG00000169855, ENSG00000112182, ENSG00000135318, ENSG00000240972, ENSG00000137693, ENSG00000159388, ENSG00000164867, ENSG00000171552, ENSG00000113302, ENSG00000165490, ENSG00000136997, ENSG00000165731	14	12842	20747	1.38476	0.999935	0.618529	0.598415
GOTERM_BP_ALL	GO:0097191~extrinsic apoptotic signaling pathway	2	14.2857	0.0755893	ENSG00000137693, ENSG00000171552	14	117	19416	23.707	1	0.491784	0.460694
GOTERM_BP_ALL	GO:0003279~cardiac septum development	2	14.2857	0.076212	ENSG00000169855, ENSG00000164867	14	118	19416	23.5061	1	0.491784	0.460694
GOTERM_BP_ALL	GO:0006355~regulation of DNA-templated transcription	6	42.8571	0.0762444	ENSG00000112182, ENSG00000137693, ENSG00000159388, ENSG00000184302, ENSG00000136997, ENSG00000165731	14	3607	19416	2.30694	1	0.491784	0.460694
GOTERM_BP_ALL	GO:0009792~embryo development ending in birth or egg hatching	3	21.4286	0.0766956	ENSG00000137693, ENSG00000164867, ENSG00000171552	14	694	19416	5.99506	1	0.491784	0.460694
GOTERM_BP_ALL	GO:2001141~regulation of RNA biosynthetic process	6	42.8571	0.0772394	ENSG00000112182, ENSG00000137693, ENSG00000159388, ENSG00000184302, ENSG00000136997, ENSG00000165731	14	3620	19416	2.29866	1	0.491784	0.460694
GOTERM_BP_ALL	GO:0046660~female sex differentiation	2	14.2857	0.0774562	ENSG00000164867, ENSG00000171552	14	120	19416	23.1143	1	0.491784	0.460694
GOTERM_BP_ALL	GO:0051707~response to other organism	4	28.5714	0.0775804	ENSG00000240972, ENSG00000164867, ENSG00000171552, ENSG00000113302	14	1535	19416	3.61396	1	0.491784	0.460694
GOTERM_BP_ALL	GO:0043207~response to external biotic stimulus	4	28.5714	0.0779444	ENSG00000240972, ENSG00000164867, ENSG00000171552, ENSG00000113302	14	1538	19416	3.60691	1	0.491784	0.460694
GOTERM_BP_ALL	GO:0032943~mononuclear cell proliferation	2	14.2857	0.0780777	ENSG00000171552, ENSG00000113302	14	121	19416	22.9233	1	0.491784	0.460694
KEGG_PATHWAY	hsa05220:Chronic myeloid leukemia	2	14.2857	0.0783701	ENSG00000171552, ENSG00000136997	10	77	8534	22.1662	0.99969	1	1
GOTERM_BP_ALL	GO:0042592~homeostatic process	4	28.5714	0.0785529	ENSG00000135318, ENSG00000137693, ENSG00000164867, ENSG00000136997	14	1543	19416	3.59522	1	0.492548	0.46141
GOTERM_BP_ALL	GO:0045934~negative regulation of nucleobase-containing compound metabolic process	4	28.5714	0.0801455	ENSG00000112182, ENSG00000137693, ENSG00000159388, ENSG00000136997	14	1556	19416	3.56519	1	0.50028	0.468653
INTERPRO	IPR007110:Ig-like_dom	3	21.4286	0.0810945	ENSG00000169855, ENSG00000139211, ENSG00000113302	14	768	20808	5.8058	0.999805	1	1
GOTERM_BP_ALL	GO:0009607~response to biotic stimulus	4	28.5714	0.0831252	ENSG00000240972, ENSG00000164867, ENSG00000171552, ENSG00000113302	14	1580	19416	3.51103	1	0.516564	0.483907
GOTERM_MF_ALL	GO:0003690~double-stranded DNA binding	4	28.5714	0.0837061	ENSG00000112182, ENSG00000137693, ENSG00000184302, ENSG00000136997	13	1704	19202	3.46732	1	1	1
GOTERM_BP_ALL	GO:0016043~cellular component organization	8	57.1429	0.0843397	ENSG00000169855, ENSG00000240972, ENSG00000137693, ENSG00000159388, ENSG00000164867, ENSG00000171552, ENSG00000136997, ENSG00000165731	14	6198	19416	1.79007	1	0.521782	0.488796
GOTERM_MF_ALL	GO:0043565~sequence-specific DNA binding	4	28.5714	0.0854739	ENSG00000112182, ENSG00000137693, ENSG00000184302, ENSG00000136997	13	1719	19202	3.43706	1	1	1
GOTERM_BP_ALL	GO:0003231~cardiac ventricle development	2	14.2857	0.085506	ENSG00000169855, ENSG00000164867	14	133	19416	20.855	1	0.526657	0.493362
GOTERM_BP_ALL	GO:0000902~cell morphogenesis	3	21.4286	0.0865179	ENSG00000169855, ENSG00000137693, ENSG00000165731	14	744	19416	5.59217	1	0.529438	0.495968
GOTERM_BP_ALL	GO:0031175~neuron projection development	3	21.4286	0.0867184	ENSG00000169855, ENSG00000159388, ENSG00000165731	14	745	19416	5.58466	1	0.529438	0.495968
GOTERM_BP_ALL	GO:0003206~cardiac chamber morphogenesis	2	14.2857	0.0873544	ENSG00000169855, ENSG00000164867	14	136	19416	20.395	1	0.530993	0.497424
UP_KW_DOMAIN	KW-0393~Immunoglobulin domain	3	21.4286	0.0879016	ENSG00000169855, ENSG00000139211, ENSG00000113302	10	825	14625	5.31818	0.521002	0.404247	0.404247
GOTERM_BP_ALL	GO:0045596~negative regulation of cell differentiation	3	21.4286	0.0885289	ENSG00000137693, ENSG00000159388, ENSG00000136997	14	754	19416	5.518	1	0.53381	0.500063
GOTERM_BP_ALL	GO:0002761~regulation of myeloid leukocyte differentiation	2	14.2857	0.0885848	ENSG00000113302, ENSG00000136997	14	138	19416	20.0994	1	0.53381	0.500063
GOTERM_BP_ALL	GO:0048565~digestive tract development	2	14.2857	0.0891994	ENSG00000137693, ENSG00000165731	14	139	19416	19.9548	1	0.535196	0.501362
GOTERM_BP_ALL	GO:0048754~branching morphogenesis of an epithelial tube	2	14.2857	0.0904275	ENSG00000137693, ENSG00000136997	14	141	19416	19.6717	1	0.540236	0.506083
GOTERM_BP_ALL	GO:0070661~leukocyte proliferation	2	14.2857	0.0910409	ENSG00000171552, ENSG00000113302	14	142	19416	19.5332	1	0.541216	0.507001
GOTERM_BP_ALL	GO:0007420~brain development	3	21.4286	0.0913691	ENSG00000169855, ENSG00000139211, ENSG00000159388	14	768	19416	5.41741	1	0.541216	0.507001
GOTERM_CC_ALL	GO:0071944~cell periphery	8	57.1429	0.0916233	ENSG00000169855, ENSG00000135318, ENSG00000240972, ENSG00000139211, ENSG00000137693, ENSG00000164867, ENSG00000113302, ENSG00000165731	14	6739	20747	1.75923	0.999993	0.704354	0.681448
BIOCARTA	h_il2rbPathway:IL-2 Receptor Beta Chain in T cell Activation	2	14.2857	0.0928468	ENSG00000171552, ENSG00000136997	5	39	1622	16.6359	0.959871	1	1
KEGG_PATHWAY	hsa05222:Small cell lung cancer	2	14.2857	0.0939521	ENSG00000171552, ENSG00000136997	10	93	8534	18.3527	0.999943	1	1
GOTERM_BP_ALL	GO:0050770~regulation of axonogenesis	2	14.2857	0.0941025	ENSG00000169855, ENSG00000165731	14	147	19416	18.8688	1	0.555045	0.519956
GOTERM_BP_ALL	GO:0072073~kidney epithelium development	2	14.2857	0.0947137	ENSG00000136997, ENSG00000165731	14	148	19416	18.7413	1	0.556293	0.521125
GOTERM_BP_ALL	GO:0050671~positive regulation of lymphocyte proliferation	2	14.2857	0.0965449	ENSG00000240972, ENSG00000113302	14	151	19416	18.369	1	0.562646	0.527076
GOTERM_BP_ALL	GO:0030154~cell differentiation	6	42.8571	0.0967445	ENSG00000169855, ENSG00000137693, ENSG00000159388, ENSG00000171552, ENSG00000113302, ENSG00000165731	14	3857	19416	2.15741	1	0.562646	0.527076
GOTERM_BP_ALL	GO:0048869~cellular developmental process	6	42.8571	0.0970079	ENSG00000169855, ENSG00000137693, ENSG00000159388, ENSG00000171552, ENSG00000113302, ENSG00000165731	14	3860	19416	2.15574	1	0.562646	0.527076
GOTERM_BP_ALL	GO:0055123~digestive system development	2	14.2857	0.0977638	ENSG00000137693, ENSG00000165731	14	153	19416	18.1289	1	0.564677	0.528979
GOTERM_BP_ALL	GO:0071840~cellular component organization or biogenesis	8	57.1429	0.0997105	ENSG00000169855, ENSG00000240972, ENSG00000137693, ENSG00000159388, ENSG00000164867, ENSG00000171552, ENSG00000136997, ENSG00000165731	14	6421	19416	1.7279	1	0.569043	0.533069
GOTERM_BP_ALL	GO:0044419~biological process involved in interspecies interaction between organisms	4	28.5714	0.0997261	ENSG00000240972, ENSG00000164867, ENSG00000171552, ENSG00000113302	14	1707	19416	3.24981	1	0.569043	0.533069
UP_KW_MOLECULAR_FUNCTION	KW-0010~Activator	3	21.4286	0.0998657	ENSG00000112182, ENSG00000137693, ENSG00000136997	10	726	11952	4.93884	0.770754	0.963576	0.963576
GOTERM_BP_ALL	GO:0051049~regulation of transport	4	28.5714	0.0999985	ENSG00000240972, ENSG00000164867, ENSG00000171552, ENSG00000113302	14	1709	19416	3.24601	1	0.569043	0.533069
